# Supplementary material for: Genetic Structure of the Spanish Population
Source: BMC Genomics. 2010 May 25;11:326. doi: 10.1186/1471-2164-11-326 (PMC2887418; doi:10.1186/1471-2164-11-326)
Supplement: Additional file 1 — List of haplotype blocks across all autosomal chromosomes in the Spanish population. Each block is described by the SNPs that compose it, the major haplotypes with haplotypic frequencies, and the LD (D') among adjacent blocks. For each chromosome, the correspondence list between the SNP names and numbers is included in a separate table. [file 1471-2164-11-326-S1.ZIP › chr5p.snpkey.txt]

1 SNP_A-4236757 81949
2 SNP_A-2224179 166577
3 SNP_A-2055363 189464
4 SNP_A-2077812 191460
5 SNP_A-2045281 207789
6 SNP_A-1980288 208629
7 SNP_A-4210778 208831
8 SNP_A-1958632 210856
9 SNP_A-2118961 216769
10 SNP_A-2044242 279376
11 SNP_A-2063952 286188
12 SNP_A-4239517 287989
13 SNP_A-2222376 401598
14 SNP_A-2248848 461069
15 SNP_A-1837893 517153
16 SNP_A-1851509 533509
17 SNP_A-2185045 627072
18 SNP_A-2210080 646160
19 SNP_A-1806285 647083
20 SNP_A-4229633 674842
21 SNP_A-2041889 675399
22 SNP_A-1954918 712605
23 SNP_A-2117471 734302
24 SNP_A-2221030 874726
25 SNP_A-2183483 927001
26 SNP_A-1902145 1196298
27 SNP_A-2298408 1320356
28 SNP_A-2095499 1375087
29 SNP_A-2237907 1412938
30 SNP_A-2094638 1415793
31 SNP_A-1792066 1425704
32 SNP_A-1873856 1427712
33 SNP_A-1817773 1428080
34 SNP_A-4233993 1432743
35 SNP_A-1889543 1432762
36 SNP_A-4194792 1476905
37 SNP_A-1925876 1478159
38 SNP_A-2201773 1480803
39 SNP_A-2269603 1481011
40 SNP_A-2175105 1481111
41 SNP_A-2306765 1481135
42 SNP_A-4204532 1481514
43 SNP_A-2100131 1514167
44 SNP_A-2088232 1523578
45 SNP_A-2193244 1552175
46 SNP_A-1903038 1553116
47 SNP_A-1956013 1560508
48 SNP_A-4236400 1599049
49 SNP_A-2067423 1601764
50 SNP_A-2314469 1601867
51 SNP_A-2115416 1602135
52 SNP_A-1980297 1621463
53 SNP_A-4204627 1661591
54 SNP_A-2163722 1695155
55 SNP_A-4219453 1727892
56 SNP_A-2051347 1727938
57 SNP_A-1883788 1727972
58 SNP_A-2140460 1740965
59 SNP_A-1871087 1742029
60 SNP_A-1952567 1751123
61 SNP_A-2209946 1758102
62 SNP_A-2238211 1774485
63 SNP_A-2248004 1775978
64 SNP_A-1784854 1776063
65 SNP_A-2265210 1845474
66 SNP_A-2297281 1853436
67 SNP_A-2156119 1867369
68 SNP_A-4196761 1871630
69 SNP_A-1909592 1883374
70 SNP_A-2243814 1914149
71 SNP_A-1871058 1914224
72 SNP_A-4233507 1962022
73 SNP_A-2297506 1990863
74 SNP_A-2112999 1997487
75 SNP_A-2034049 2012810
76 SNP_A-2227919 2028699
77 SNP_A-4218436 2040633
78 SNP_A-1875056 2045286
79 SNP_A-2230091 2045423
80 SNP_A-4233707 2057208
81 SNP_A-2158934 2067776
82 SNP_A-1864001 2067989
83 SNP_A-1902153 2068103
84 SNP_A-4203548 2068148
85 SNP_A-2165024 2068330
86 SNP_A-4204323 2097935
87 SNP_A-2115084 2103483
88 SNP_A-2084503 2111183
89 SNP_A-1956843 2144502
90 SNP_A-4210779 2159236
91 SNP_A-2210174 2179882
92 SNP_A-4225557 2189336
93 SNP_A-2209858 2194556
94 SNP_A-2266240 2194588
95 SNP_A-4194863 2203273
96 SNP_A-2201249 2243280
97 SNP_A-1980307 2282014
98 SNP_A-2173245 2290301
99 SNP_A-1880674 2304386
100 SNP_A-2196587 2312086
101 SNP_A-2290918 2312217
102 SNP_A-1782668 2312512
103 SNP_A-2197704 2329310
104 SNP_A-1944210 2336105
105 SNP_A-1793353 2339126
106 SNP_A-1811355 2339287
107 SNP_A-4199764 2347688
108 SNP_A-1980309 2392273
109 SNP_A-4226097 2409789
110 SNP_A-2250391 2411493
111 SNP_A-4224112 2413093
112 SNP_A-1810777 2413168
113 SNP_A-1980310 2420274
114 SNP_A-2239632 2452339
115 SNP_A-2190068 2475325
116 SNP_A-1860488 2481814
117 SNP_A-2233100 2487922
118 SNP_A-1784251 2521375
119 SNP_A-2137365 2577280
120 SNP_A-1801145 2583794
121 SNP_A-2262678 2605627
122 SNP_A-2311240 2606159
123 SNP_A-1907340 2608346
124 SNP_A-1926685 2608514
125 SNP_A-2264222 2609337
126 SNP_A-1869529 2609363
127 SNP_A-1951194 2611690
128 SNP_A-1862437 2624945
129 SNP_A-1936877 2632136
130 SNP_A-2079843 2633500
131 SNP_A-2053004 2641687
132 SNP_A-1888286 2661377
133 SNP_A-2227265 2661575
134 SNP_A-1980317 2664996
135 SNP_A-1921875 2668245
136 SNP_A-2134941 2668632
137 SNP_A-2096128 2680075
138 SNP_A-1884450 2688400
139 SNP_A-4200369 2688891
140 SNP_A-2256794 2700043
141 SNP_A-2227664 2705235
142 SNP_A-2026110 2742899
143 SNP_A-2030455 2745430
144 SNP_A-2206913 2745841
145 SNP_A-2082382 2765306
146 SNP_A-2303158 2817168
147 SNP_A-2116894 2818165
148 SNP_A-2292360 2818442
149 SNP_A-2057608 2823351
150 SNP_A-2054544 2827101
151 SNP_A-2010597 2828090
152 SNP_A-1980325 2828566
153 SNP_A-4218783 2828889
154 SNP_A-2084231 2831396
155 SNP_A-2133264 2848458
156 SNP_A-2030938 2848776
157 SNP_A-4221197 2859621
158 SNP_A-4233877 2862055
159 SNP_A-1952554 2904756
160 SNP_A-2286425 2954360
161 SNP_A-2080453 2961616
162 SNP_A-1980330 2963993
163 SNP_A-1924477 2965375
164 SNP_A-1980331 2968533
165 SNP_A-1939874 2990011
166 SNP_A-1957925 2990114
167 SNP_A-4221481 2990136
168 SNP_A-1882001 2991674
169 SNP_A-2010599 3003492
170 SNP_A-1891589 3046617
171 SNP_A-1980334 3052053
172 SNP_A-1980335 3052174
173 SNP_A-2289375 3052232
174 SNP_A-1915242 3057171
175 SNP_A-1893359 3077532
176 SNP_A-1980336 3097895
177 SNP_A-1980337 3102757
178 SNP_A-2225385 3102987
179 SNP_A-2072882 3103455
180 SNP_A-2241830 3103780
181 SNP_A-1980338 3116438
182 SNP_A-2245426 3116903
183 SNP_A-2080323 3124990
184 SNP_A-1926588 3126671
185 SNP_A-2148225 3126779
186 SNP_A-2233098 3129318
187 SNP_A-2094989 3129720
188 SNP_A-1900237 3129853
189 SNP_A-1882558 3131985
190 SNP_A-4219537 3132057
191 SNP_A-2036239 3132233
192 SNP_A-2236186 3132953
193 SNP_A-2180751 3160861
194 SNP_A-2265282 3170180
195 SNP_A-2255628 3183281
196 SNP_A-2186805 3183642
197 SNP_A-2098763 3183757
198 SNP_A-1819729 3185025
199 SNP_A-2174724 3195828
200 SNP_A-4239493 3210181
201 SNP_A-4198539 3210365
202 SNP_A-1876669 3211987
203 SNP_A-2104284 3212049
204 SNP_A-2256574 3212357
205 SNP_A-2128059 3220412
206 SNP_A-1808332 3223817
207 SNP_A-2118190 3223878
208 SNP_A-1896644 3223930
209 SNP_A-2223934 3233770
210 SNP_A-1857102 3233897
211 SNP_A-1951755 3234008
212 SNP_A-1932827 3245848
213 SNP_A-4199147 3257334
214 SNP_A-2033680 3265963
215 SNP_A-1892826 3276744
216 SNP_A-1800781 3276894
217 SNP_A-1788687 3277850
218 SNP_A-2224109 3278839
219 SNP_A-2164698 3279096
220 SNP_A-2124830 3281264
221 SNP_A-2290786 3287437
222 SNP_A-1949149 3291964
223 SNP_A-1898498 3292123
224 SNP_A-1853737 3299919
225 SNP_A-1891948 3319760
226 SNP_A-1904626 3340958
227 SNP_A-1796432 3341004
228 SNP_A-2247304 3341041
229 SNP_A-1915896 3345902
230 SNP_A-4198915 3384680
231 SNP_A-2146324 3400725
232 SNP_A-2219307 3401613
233 SNP_A-1980352 3449743
234 SNP_A-2194096 3451197
235 SNP_A-1820229 3453615
236 SNP_A-1800295 3472110
237 SNP_A-2215848 3481925
238 SNP_A-2194606 3481965
239 SNP_A-2308121 3482491
240 SNP_A-1807505 3504906
241 SNP_A-2200952 3505780
242 SNP_A-2048097 3509153
243 SNP_A-1783192 3509188
244 SNP_A-4198884 3541462
245 SNP_A-1873531 3549636
246 SNP_A-2010603 3562338
247 SNP_A-2111548 3563835
248 SNP_A-2259830 3573064
249 SNP_A-2088281 3578440
250 SNP_A-2125054 3582660
251 SNP_A-2188988 3599657
252 SNP_A-1837019 3605145
253 SNP_A-2202256 3615484
254 SNP_A-1934285 3621178
255 SNP_A-1812396 3623088
256 SNP_A-4215009 3633412
257 SNP_A-2225098 3642890
258 SNP_A-2214728 3667846
259 SNP_A-1923629 3670040
260 SNP_A-1884725 3674731
261 SNP_A-2112976 3700806
262 SNP_A-4195860 3701303
263 SNP_A-2104169 3728933
264 SNP_A-1918830 3731712
265 SNP_A-2299916 3741006
266 SNP_A-2155950 3747917
267 SNP_A-2233388 3749174
268 SNP_A-1920484 3749272
269 SNP_A-1980363 3752935
270 SNP_A-1916238 3755207
271 SNP_A-1925864 3756179
272 SNP_A-2030785 3759197
273 SNP_A-2171333 3813907
274 SNP_A-4234887 3814028
275 SNP_A-4210786 3826651
276 SNP_A-4237486 3868920
277 SNP_A-2288775 3868995
278 SNP_A-1929425 3869314
279 SNP_A-1860167 3901856
280 SNP_A-2196372 3976912
281 SNP_A-4199135 3997907
282 SNP_A-4218268 4016517
283 SNP_A-4235452 4033473
284 SNP_A-2291432 4036117
285 SNP_A-1863807 4040211
286 SNP_A-2101870 4045147
287 SNP_A-2237807 4045249
288 SNP_A-2178855 4046132
289 SNP_A-4202901 4054782
290 SNP_A-2043573 4055117
291 SNP_A-4240704 4055250
292 SNP_A-2132103 4055448
293 SNP_A-2088105 4056891
294 SNP_A-4203435 4056939
295 SNP_A-1920813 4071881
296 SNP_A-2052816 4071972
297 SNP_A-2293019 4091271
298 SNP_A-2122681 4116207
299 SNP_A-4210787 4117371
300 SNP_A-4210788 4122585
301 SNP_A-2045963 4142547
302 SNP_A-1885158 4162621
303 SNP_A-2258174 4170568
304 SNP_A-1948567 4179106
305 SNP_A-4195332 4179274
306 SNP_A-2231026 4179734
307 SNP_A-1836431 4190654
308 SNP_A-1947111 4277788
309 SNP_A-1861466 4279713
310 SNP_A-2102314 4280497
311 SNP_A-2067009 4281049
312 SNP_A-2028924 4296226
313 SNP_A-4217011 4313673
314 SNP_A-2271388 4316533
315 SNP_A-1980378 4320126
316 SNP_A-2188706 4330869
317 SNP_A-1827162 4330958
318 SNP_A-2133853 4334622
319 SNP_A-2190305 4334719
320 SNP_A-1862657 4335049
321 SNP_A-1920238 4358028
322 SNP_A-4226880 4358161
323 SNP_A-4223845 4358172
324 SNP_A-2258805 4358228
325 SNP_A-2162650 4360636
326 SNP_A-1883454 4392321
327 SNP_A-2278944 4394772
328 SNP_A-2144828 4394950
329 SNP_A-1851621 4396866
330 SNP_A-2086479 4405277
331 SNP_A-1980380 4414391
332 SNP_A-2047701 4421462
333 SNP_A-4228661 4422887
334 SNP_A-4220795 4462168
335 SNP_A-1904088 4470602
336 SNP_A-1906703 4475135
337 SNP_A-1940039 4479699
338 SNP_A-2076033 4481633
339 SNP_A-2190848 4492786
340 SNP_A-2219043 4529090
341 SNP_A-1899997 4531547
342 SNP_A-2239459 4544273
343 SNP_A-4201184 4564087
344 SNP_A-1894029 4568851
345 SNP_A-1797140 4569670
346 SNP_A-2277173 4573220
347 SNP_A-1980385 4610126
348 SNP_A-2286514 4631107
349 SNP_A-4206737 4642959
350 SNP_A-1922652 4692570
351 SNP_A-2231799 4699093
352 SNP_A-2202553 4711662
353 SNP_A-2040664 4747001
354 SNP_A-2251268 4752217
355 SNP_A-1911980 4778148
356 SNP_A-1868411 4778405
357 SNP_A-1956172 4819080
358 SNP_A-1980391 4838594
359 SNP_A-1858985 4871616
360 SNP_A-2155835 4872450
361 SNP_A-1851071 4872803
362 SNP_A-1897861 4872918
363 SNP_A-2296430 4886867
364 SNP_A-1980392 4906391
365 SNP_A-4196434 4911832
366 SNP_A-2209609 4927950
367 SNP_A-1980393 4955915
368 SNP_A-2183747 4965310
369 SNP_A-2296765 4985613
370 SNP_A-2193158 4985821
371 SNP_A-1895790 4997080
372 SNP_A-2216039 4997280
373 SNP_A-4210792 4999289
374 SNP_A-1980401 5020646
375 SNP_A-1980402 5021029
376 SNP_A-1980406 5021860
377 SNP_A-4239656 5031695
378 SNP_A-1846338 5035814
379 SNP_A-2163088 5061974
380 SNP_A-1851819 5063132
381 SNP_A-2275411 5104464
382 SNP_A-2089476 5108277
383 SNP_A-2302703 5116242
384 SNP_A-1935285 5131313
385 SNP_A-1980415 5137503
386 SNP_A-1980416 5137623
387 SNP_A-2101890 5159180
388 SNP_A-2263165 5178152
389 SNP_A-4202047 5178455
390 SNP_A-2251028 5178959
391 SNP_A-1956809 5210288
392 SNP_A-2025288 5219195
393 SNP_A-1980420 5220587
394 SNP_A-4210796 5241526
395 SNP_A-2147750 5242950
396 SNP_A-2140280 5246662
397 SNP_A-1892925 5257919
398 SNP_A-2095106 5265079
399 SNP_A-2299449 5273741
400 SNP_A-1874176 5274300
401 SNP_A-2245105 5274568
402 SNP_A-1821713 5276073
403 SNP_A-1980422 5280206
404 SNP_A-1980423 5280314
405 SNP_A-1828034 5316101
406 SNP_A-1909551 5316152
407 SNP_A-4201558 5319740
408 SNP_A-1980425 5334408
409 SNP_A-4193354 5334887
410 SNP_A-1980426 5351102
411 SNP_A-1980427 5351142
412 SNP_A-4210797 5351350
413 SNP_A-1919605 5353735
414 SNP_A-1901781 5361229
415 SNP_A-1980429 5366816
416 SNP_A-2207460 5390933
417 SNP_A-2092128 5429362
418 SNP_A-1949017 5429666
419 SNP_A-4234945 5443992
420 SNP_A-1951631 5450165
421 SNP_A-1843454 5450628
422 SNP_A-1783769 5451279
423 SNP_A-4221344 5464332
424 SNP_A-2197439 5464529
425 SNP_A-2010616 5467800
426 SNP_A-2010617 5467939
427 SNP_A-4215015 5467958
428 SNP_A-2010618 5468012
429 SNP_A-2236212 5469240
430 SNP_A-2205397 5469277
431 SNP_A-2313036 5505839
432 SNP_A-1980436 5533946
433 SNP_A-1787622 5564990
434 SNP_A-2300041 5593609
435 SNP_A-4237003 5595579
436 SNP_A-1847975 5595927
437 SNP_A-2137723 5603100
438 SNP_A-4210798 5649868
439 SNP_A-1980439 5650683
440 SNP_A-2045059 5651116
441 SNP_A-2167778 5651181
442 SNP_A-2105573 5651454
443 SNP_A-1785686 5658705
444 SNP_A-2157552 5658830
445 SNP_A-4217118 5659066
446 SNP_A-2096768 5661424
447 SNP_A-2191855 5662639
448 SNP_A-2179066 5662695
449 SNP_A-2066067 5722064
450 SNP_A-2166436 5723085
451 SNP_A-2073532 5725577
452 SNP_A-2264529 5736618
453 SNP_A-2275860 5785146
454 SNP_A-1980443 5790796
455 SNP_A-1980444 5790850
456 SNP_A-1930607 5790979
457 SNP_A-1980445 5791163
458 SNP_A-1830471 5814765
459 SNP_A-2107066 5825601
460 SNP_A-2139779 5843928
461 SNP_A-2120414 5846714
462 SNP_A-2119422 5862047
463 SNP_A-1980447 5867185
464 SNP_A-4210799 5879215
465 SNP_A-1798539 5908519
466 SNP_A-1795672 5921026
467 SNP_A-1912908 5921289
468 SNP_A-1980449 5921886
469 SNP_A-1980450 5922657
470 SNP_A-1980451 5922722
471 SNP_A-4204827 5925359
472 SNP_A-1980452 5931031
473 SNP_A-1809402 5936620
474 SNP_A-2232069 5944878
475 SNP_A-1781686 5956633
476 SNP_A-1980453 5963657
477 SNP_A-4210800 5964381
478 SNP_A-1980455 5964422
479 SNP_A-2126308 5974133
480 SNP_A-1803172 5979188
481 SNP_A-1980456 5989668
482 SNP_A-1980457 5989810
483 SNP_A-2121911 5990537
484 SNP_A-4238760 5996182
485 SNP_A-1795740 6005249
486 SNP_A-1786961 6019730
487 SNP_A-1791442 6027390
488 SNP_A-1906773 6032268
489 SNP_A-2181371 6042066
490 SNP_A-2262642 6042136
491 SNP_A-2275946 6063711
492 SNP_A-1807162 6067413
493 SNP_A-2220487 6071983
494 SNP_A-1947422 6076338
495 SNP_A-2069251 6085792
496 SNP_A-2235966 6087364
497 SNP_A-2050792 6087515
498 SNP_A-1865633 6122369
499 SNP_A-1980470 6138623
500 SNP_A-2048497 6178330
501 SNP_A-4210801 6197799
502 SNP_A-4238264 6211213
503 SNP_A-2184098 6214476
504 SNP_A-2287380 6217417
505 SNP_A-2047157 6219717
506 SNP_A-1980472 6241186
507 SNP_A-4199915 6242781
508 SNP_A-4229096 6261939
509 SNP_A-2169741 6264244
510 SNP_A-2040200 6264398
511 SNP_A-4205501 6269951
512 SNP_A-1814461 6298443
513 SNP_A-2211763 6310996
514 SNP_A-1907979 6311496
515 SNP_A-2135021 6326004
516 SNP_A-2083064 6326100
517 SNP_A-2045147 6339005
518 SNP_A-2305095 6339955
519 SNP_A-2292786 6342200
520 SNP_A-2010624 6349666
521 SNP_A-1980473 6378850
522 SNP_A-4210802 6378921
523 SNP_A-1980475 6379059
524 SNP_A-1865880 6380639
525 SNP_A-4210803 6443651
526 SNP_A-2174775 6452596
527 SNP_A-2095256 6452786
528 SNP_A-2097266 6454960
529 SNP_A-2062080 6524344
530 SNP_A-4198618 6526704
531 SNP_A-4221953 6541117
532 SNP_A-4233904 6541132
533 SNP_A-2052243 6555154
534 SNP_A-2195975 6592117
535 SNP_A-1849947 6599244
536 SNP_A-1790227 6602378
537 SNP_A-1784275 6605658
538 SNP_A-4232178 6629489
539 SNP_A-2289692 6629580
540 SNP_A-2110434 6633584
541 SNP_A-2038519 6633848
542 SNP_A-4233784 6655544
543 SNP_A-1851157 6664757
544 SNP_A-1820230 6665243
545 SNP_A-1980482 6666827
546 SNP_A-1980483 6668092
547 SNP_A-4234026 6691429
548 SNP_A-4202824 6691946
549 SNP_A-2261257 6692179
550 SNP_A-4237177 6737599
551 SNP_A-1874679 6752224
552 SNP_A-2312433 6758857
553 SNP_A-1980494 6776429
554 SNP_A-4215017 6776546
555 SNP_A-4210804 6776560
556 SNP_A-1952738 6784413
557 SNP_A-1850078 6792567
558 SNP_A-1824764 6795168
559 SNP_A-1833065 6798875
560 SNP_A-1956161 6800238
561 SNP_A-1800233 6806728
562 SNP_A-1796259 6806806
563 SNP_A-2105498 6882382
564 SNP_A-2181314 6886892
565 SNP_A-1834567 6893226
566 SNP_A-2025220 6895007
567 SNP_A-1941654 6895066
568 SNP_A-1913890 6895842
569 SNP_A-2060376 6896396
570 SNP_A-2045149 6915252
571 SNP_A-4210805 6917047
572 SNP_A-2059911 6924474
573 SNP_A-2136244 6926013
574 SNP_A-2137793 6926100
575 SNP_A-1980500 6934415
576 SNP_A-4200275 6941510
577 SNP_A-2124392 6946793
578 SNP_A-2220599 6947060
579 SNP_A-1854537 6955045
580 SNP_A-2010633 6974329
581 SNP_A-2065105 6976201
582 SNP_A-1866525 6977491
583 SNP_A-2240243 6979519
584 SNP_A-1875331 7000838
585 SNP_A-1839187 7001313
586 SNP_A-1980511 7026315
587 SNP_A-2090447 7038430
588 SNP_A-2312175 7040629
589 SNP_A-2198406 7048964
590 SNP_A-1899249 7059254
591 SNP_A-1853501 7071136
592 SNP_A-2234834 7098934
593 SNP_A-2313919 7119899
594 SNP_A-4219694 7126360
595 SNP_A-1980512 7159171
596 SNP_A-4205407 7161672
597 SNP_A-1949804 7171445
598 SNP_A-4210806 7197694
599 SNP_A-4216256 7231103
600 SNP_A-2201615 7231622
601 SNP_A-2085773 7255635
602 SNP_A-1868593 7255820
603 SNP_A-1980516 7257616
604 SNP_A-2071890 7262065
605 SNP_A-2089252 7269226
606 SNP_A-1956892 7272495
607 SNP_A-2036074 7282253
608 SNP_A-2243452 7282443
609 SNP_A-1845007 7291212
610 SNP_A-2222653 7293907
611 SNP_A-1868097 7294153
612 SNP_A-4235865 7294924
613 SNP_A-1957410 7295134
614 SNP_A-4198442 7308921
615 SNP_A-2257115 7326088
616 SNP_A-1844507 7367820
617 SNP_A-1925354 7375389
618 SNP_A-1813867 7383081
619 SNP_A-4205654 7392905
620 SNP_A-4239331 7392989
621 SNP_A-1946860 7393305
622 SNP_A-1859054 7421845
623 SNP_A-2310644 7422309
624 SNP_A-2304900 7444462
625 SNP_A-1838140 7470721
626 SNP_A-2083559 7478788
627 SNP_A-2026060 7478981
628 SNP_A-4216174 7482254
629 SNP_A-2265155 7487617
630 SNP_A-1790626 7516625
631 SNP_A-2089250 7517075
632 SNP_A-4228177 7579847
633 SNP_A-2283170 7584303
634 SNP_A-2269845 7590575
635 SNP_A-2043546 7592712
636 SNP_A-2142681 7594212
637 SNP_A-1980519 7599015
638 SNP_A-1980520 7599411
639 SNP_A-2141980 7608561
640 SNP_A-4225745 7615180
641 SNP_A-2067124 7616335
642 SNP_A-2236573 7616591
643 SNP_A-1819340 7634235
644 SNP_A-2036552 7689756
645 SNP_A-2119798 7705518
646 SNP_A-1914398 7705834
647 SNP_A-1933400 7710537
648 SNP_A-2095785 7710882
649 SNP_A-2245294 7735909
650 SNP_A-1932177 7736062
651 SNP_A-4239634 7736114
652 SNP_A-1786054 7745337
653 SNP_A-2010637 7746310
654 SNP_A-2259633 7748845
655 SNP_A-1879571 7754462
656 SNP_A-1882570 7755167
657 SNP_A-2261996 7775536
658 SNP_A-1980522 7847326
659 SNP_A-4210807 7847503
660 SNP_A-1980524 7847738
661 SNP_A-2180890 7875918
662 SNP_A-1980531 7885387
663 SNP_A-1980532 7885416
664 SNP_A-1980533 7890843
665 SNP_A-4201224 7900301
666 SNP_A-2047809 7918527
667 SNP_A-2299974 7918891
668 SNP_A-1881138 7919106
669 SNP_A-2166576 7919967
670 SNP_A-2109075 7976683
671 SNP_A-1980538 7977914
672 SNP_A-2099300 7985873
673 SNP_A-1864991 7985946
674 SNP_A-2124217 7986045
675 SNP_A-1846297 7991282
676 SNP_A-1803706 7996354
677 SNP_A-2111675 7996942
678 SNP_A-2274501 8003600
679 SNP_A-4210808 8023137
680 SNP_A-1980541 8023285
681 SNP_A-1813200 8042257
682 SNP_A-1844907 8084105
683 SNP_A-2110614 8105369
684 SNP_A-2062052 8115672
685 SNP_A-2135057 8115748
686 SNP_A-2051354 8126071
687 SNP_A-1809524 8126378
688 SNP_A-1939871 8153597
689 SNP_A-2172301 8176555
690 SNP_A-1980550 8182836
691 SNP_A-2150502 8203528
692 SNP_A-1960451 8203593
693 SNP_A-2156054 8204584
694 SNP_A-1980552 8231834
695 SNP_A-2150116 8239779
696 SNP_A-1806466 8240879
697 SNP_A-1832392 8257135
698 SNP_A-2261695 8264892
699 SNP_A-1980553 8264969
700 SNP_A-2075138 8266532
701 SNP_A-4238081 8268439
702 SNP_A-2055397 8271692
703 SNP_A-4238310 8272359
704 SNP_A-1980554 8285117
705 SNP_A-4226839 8290558
706 SNP_A-4203532 8307598
707 SNP_A-2136308 8324625
708 SNP_A-2273343 8331166
709 SNP_A-2294669 8331552
710 SNP_A-1873902 8335666
711 SNP_A-2118594 8342199
712 SNP_A-1980556 8344120
713 SNP_A-1832556 8354279
714 SNP_A-2010641 8356435
715 SNP_A-4204863 8373960
716 SNP_A-1849711 8425932
717 SNP_A-2234071 8429813
718 SNP_A-2246597 8430003
719 SNP_A-4218520 8437247
720 SNP_A-1980559 8440200
721 SNP_A-2028167 8459914
722 SNP_A-1831163 8460305
723 SNP_A-2082284 8477283
724 SNP_A-1783826 8492356
725 SNP_A-1782069 8509710
726 SNP_A-1980564 8521123
727 SNP_A-2105531 8542452
728 SNP_A-2238229 8548149
729 SNP_A-1829955 8548442
730 SNP_A-2314803 8555544
731 SNP_A-2142518 8593196
732 SNP_A-2071918 8593496
733 SNP_A-4228398 8607438
734 SNP_A-1840421 8646659
735 SNP_A-2093430 8652225
736 SNP_A-1907570 8652488
737 SNP_A-1945169 8679931
738 SNP_A-1905776 8681715
739 SNP_A-2078214 8686805
740 SNP_A-2258769 8687454
741 SNP_A-1980574 8688917
742 SNP_A-1804488 8715504
743 SNP_A-1980575 8719535
744 SNP_A-1816720 8734335
745 SNP_A-2222821 8738784
746 SNP_A-2178759 8741962
747 SNP_A-2091147 8744388
748 SNP_A-1980578 8752765
749 SNP_A-2194200 8754366
750 SNP_A-2028748 8754920
751 SNP_A-1839431 8778777
752 SNP_A-2136846 8794893
753 SNP_A-1914295 8796390
754 SNP_A-2105218 8796744
755 SNP_A-1980581 8822738
756 SNP_A-1980582 8823081
757 SNP_A-1980583 8843528
758 SNP_A-1980584 8843546
759 SNP_A-1871322 8844745
760 SNP_A-2050770 8864026
761 SNP_A-2257491 8867112
762 SNP_A-2310888 8867924
763 SNP_A-1980585 8870497
764 SNP_A-1980586 8881135
765 SNP_A-1925652 8895750
766 SNP_A-1904674 8895964
767 SNP_A-4198444 8905043
768 SNP_A-1980587 8909369
769 SNP_A-1891211 8926310
770 SNP_A-1952870 8943238
771 SNP_A-2105554 8954944
772 SNP_A-2134575 8962613
773 SNP_A-2182391 8972349
774 SNP_A-4206877 8991935
775 SNP_A-1820747 8998736
776 SNP_A-1980593 9014561
777 SNP_A-2156269 9018436
778 SNP_A-2131294 9021639
779 SNP_A-4223925 9029859
780 SNP_A-2032954 9037193
781 SNP_A-2248815 9042290
782 SNP_A-2207022 9066544
783 SNP_A-2022670 9067155
784 SNP_A-2046305 9072532
785 SNP_A-4224584 9073150
786 SNP_A-2091040 9091043
787 SNP_A-1952456 9093141
788 SNP_A-1980595 9103410
789 SNP_A-2193897 9107741
790 SNP_A-1883019 9111104
791 SNP_A-2230165 9119802
792 SNP_A-2290227 9124551
793 SNP_A-2050898 9130099
794 SNP_A-1874569 9130323
795 SNP_A-2183076 9141165
796 SNP_A-2276694 9169125
797 SNP_A-1980599 9174472
798 SNP_A-1980600 9174591
799 SNP_A-2109972 9193514
800 SNP_A-2097115 9194037
801 SNP_A-2036339 9201278
802 SNP_A-1812014 9206379
803 SNP_A-2175247 9209684
804 SNP_A-1903288 9223857
805 SNP_A-1882230 9224202
806 SNP_A-1980607 9238619
807 SNP_A-4210814 9240035
808 SNP_A-1847976 9243954
809 SNP_A-2129401 9244130
810 SNP_A-2254179 9245833
811 SNP_A-1928079 9247630
812 SNP_A-1980609 9248233
813 SNP_A-2296402 9254631
814 SNP_A-4193220 9257142
815 SNP_A-4217659 9258587
816 SNP_A-1792073 9258700
817 SNP_A-1980614 9268068
818 SNP_A-2108721 9281283
819 SNP_A-1837388 9284066
820 SNP_A-1919584 9287736
821 SNP_A-1893306 9310897
822 SNP_A-2021526 9363170
823 SNP_A-4205071 9363216
824 SNP_A-4210815 9389545
825 SNP_A-2186194 9396913
826 SNP_A-4200217 9405508
827 SNP_A-4205684 9406888
828 SNP_A-4201222 9407575
829 SNP_A-2162364 9408161
830 SNP_A-1913218 9408287
831 SNP_A-2095570 9408305
832 SNP_A-1908450 9409053
833 SNP_A-2265019 9409113
834 SNP_A-2201606 9409174
835 SNP_A-2152884 9409924
836 SNP_A-1807302 9410007
837 SNP_A-1934535 9410103
838 SNP_A-2291084 9424411
839 SNP_A-1980627 9443217
840 SNP_A-4215021 9443722
841 SNP_A-2065246 9450850
842 SNP_A-2118094 9454401
843 SNP_A-2081505 9454606
844 SNP_A-2101775 9455446
845 SNP_A-2022058 9474794
846 SNP_A-2202189 9487606
847 SNP_A-2076258 9488305
848 SNP_A-1958853 9491778
849 SNP_A-1956557 9500717
850 SNP_A-2302729 9519215
851 SNP_A-4240598 9536744
852 SNP_A-1980630 9538732
853 SNP_A-1980635 9566137
854 SNP_A-1867011 9583323
855 SNP_A-2139558 9609694
856 SNP_A-2153267 9610602
857 SNP_A-1784303 9611232
858 SNP_A-4205388 9611295
859 SNP_A-1797539 9645528
860 SNP_A-1980643 9655682
861 SNP_A-2144989 9656474
862 SNP_A-1926251 9657363
863 SNP_A-2058576 9657971
864 SNP_A-2253558 9668339
865 SNP_A-1980644 9694628
866 SNP_A-1980645 9694779
867 SNP_A-2044619 9714352
868 SNP_A-2194186 9737199
869 SNP_A-2086319 9737672
870 SNP_A-2083806 9744023
871 SNP_A-1940513 9755050
872 SNP_A-4225047 9821826
873 SNP_A-4195416 9843350
874 SNP_A-4223882 9851794
875 SNP_A-1813607 9869028
876 SNP_A-4226452 9885022
877 SNP_A-2214022 9885194
878 SNP_A-2288749 9896003
879 SNP_A-1980654 9930169
880 SNP_A-2137502 9942972
881 SNP_A-2237748 9965072
882 SNP_A-2146386 9968399
883 SNP_A-2027116 9984898
884 SNP_A-4155945 10004112
885 SNP_A-4206975 10009583
886 SNP_A-2255430 10015645
887 SNP_A-2067041 10052146
888 SNP_A-2048633 10072865
889 SNP_A-4210817 10085216
890 SNP_A-2167363 10085335
891 SNP_A-2232158 10089432
892 SNP_A-1815350 10095771
893 SNP_A-2212345 10126369
894 SNP_A-1856223 10128772
895 SNP_A-4228213 10164690
896 SNP_A-1916743 10169217
897 SNP_A-2181200 10169513
898 SNP_A-2215695 10169553
899 SNP_A-2190097 10170388
900 SNP_A-1845448 10170405
901 SNP_A-2276616 10170459
902 SNP_A-1866252 10210142
903 SNP_A-1888334 10210259
904 SNP_A-2142949 10218497
905 SNP_A-2065094 10270604
906 SNP_A-1931027 10298114
907 SNP_A-1859710 10298935
908 SNP_A-1923812 10300965
909 SNP_A-1980667 10318076
910 SNP_A-1838903 10320090
911 SNP_A-2251549 10335396
912 SNP_A-2153803 10362743
913 SNP_A-4218397 10362763
914 SNP_A-2128117 10372416
915 SNP_A-1819475 10504154
916 SNP_A-2010662 10504417
917 SNP_A-2148518 10558585
918 SNP_A-4226548 10564465
919 SNP_A-1980670 10574729
920 SNP_A-2050957 10609664
921 SNP_A-2277656 10622829
922 SNP_A-4235026 10630895
923 SNP_A-2164474 10631881
924 SNP_A-1869086 10638156
925 SNP_A-2142170 10641391
926 SNP_A-2242372 10642502
927 SNP_A-4223903 10684431
928 SNP_A-2120994 10695437
929 SNP_A-1935111 10746687
930 SNP_A-1901222 10759152
931 SNP_A-1879737 10760026
932 SNP_A-1887417 10766395
933 SNP_A-1923506 10816656
934 SNP_A-4223893 10853002
935 SNP_A-2266992 10853150
936 SNP_A-2052737 10853264
937 SNP_A-2174789 10855976
938 SNP_A-2039176 10856039
939 SNP_A-1980679 10857383
940 SNP_A-4221530 10857508
941 SNP_A-4221678 10857522
942 SNP_A-1980681 10863604
943 SNP_A-2086443 10885271
944 SNP_A-4223494 10923591
945 SNP_A-2266484 10937865
946 SNP_A-1899755 10938370
947 SNP_A-1867320 10938408
948 SNP_A-1886969 10938474
949 SNP_A-4234549 10954137
950 SNP_A-2309159 10960870
951 SNP_A-4210819 10969640
952 SNP_A-4210820 10969699
953 SNP_A-2291807 10986810
954 SNP_A-4228335 10988557
955 SNP_A-2046353 10988655
956 SNP_A-1906555 10994988
957 SNP_A-1808738 11005398
958 SNP_A-2254760 11008988
959 SNP_A-1795518 11018583
960 SNP_A-1884264 11051665
961 SNP_A-4198423 11064945
962 SNP_A-2305073 11065130
963 SNP_A-2207130 11065202
964 SNP_A-2095150 11123135
965 SNP_A-4228812 11142542
966 SNP_A-1980687 11145470
967 SNP_A-2118104 11154879
968 SNP_A-2216417 11172119
969 SNP_A-4210822 11180359
970 SNP_A-1980691 11190438
971 SNP_A-4210823 11190695
972 SNP_A-1980692 11192051
973 SNP_A-2103768 11200082
974 SNP_A-2297705 11200114
975 SNP_A-1804391 11200302
976 SNP_A-2266085 11200414
977 SNP_A-2302998 11200575
978 SNP_A-1949643 11200672
979 SNP_A-2060733 11200814
980 SNP_A-4225282 11222861
981 SNP_A-2105059 11222945
982 SNP_A-1980697 11250322
983 SNP_A-1980698 11250495
984 SNP_A-1980699 11251682
985 SNP_A-1944170 11252301
986 SNP_A-1980701 11287452
987 SNP_A-4196462 11289254
988 SNP_A-2010667 11316195
989 SNP_A-1860922 11320986
990 SNP_A-2040263 11337210
991 SNP_A-1980703 11339825
992 SNP_A-1980704 11341711
993 SNP_A-1980705 11347265
994 SNP_A-2280750 11352244
995 SNP_A-2224767 11352801
996 SNP_A-2215238 11357313
997 SNP_A-4210825 11375037
998 SNP_A-4210826 11375276
999 SNP_A-4205272 11382027
1000 SNP_A-2218145 11386501
1001 SNP_A-1837150 11389674
1002 SNP_A-4238614 11390346
1003 SNP_A-2248476 11415268
1004 SNP_A-1945417 11428974
1005 SNP_A-1872180 11431817
1006 SNP_A-1980711 11476628
1007 SNP_A-4201407 11481523
1008 SNP_A-2167691 11541467
1009 SNP_A-1980714 11544991
1010 SNP_A-1980715 11545236
1011 SNP_A-2309222 11555495
1012 SNP_A-4233227 11570320
1013 SNP_A-4206471 11574034
1014 SNP_A-4198606 11610234
1015 SNP_A-2214863 11611859
1016 SNP_A-2308033 11637285
1017 SNP_A-2030613 11637342
1018 SNP_A-4210829 11648494
1019 SNP_A-1980723 11653939
1020 SNP_A-2090396 11681467
1021 SNP_A-2203972 11694039
1022 SNP_A-2125111 11719361
1023 SNP_A-2199934 11769022
1024 SNP_A-2237392 11775011
1025 SNP_A-1842964 11783814
1026 SNP_A-4232727 11790940
1027 SNP_A-2197662 11903759
1028 SNP_A-2057986 11913217
1029 SNP_A-2063179 11913395
1030 SNP_A-2167308 11913452
1031 SNP_A-4195560 11926945
1032 SNP_A-1980725 11931654
1033 SNP_A-4234393 11935981
1034 SNP_A-1902571 11944727
1035 SNP_A-2297020 11945360
1036 SNP_A-2143013 11975555
1037 SNP_A-2186130 11975628
1038 SNP_A-2127849 11982913
1039 SNP_A-1980729 12002787
1040 SNP_A-2281005 12030349
1041 SNP_A-1837164 12067277
1042 SNP_A-2174889 12079663
1043 SNP_A-2172962 12137583
1044 SNP_A-2176529 12142147
1045 SNP_A-1839141 12148032
1046 SNP_A-2079579 12155650
1047 SNP_A-2188353 12166069
1048 SNP_A-1944757 12168805
1049 SNP_A-2033806 12171310
1050 SNP_A-1980732 12195943
1051 SNP_A-1980734 12217918
1052 SNP_A-1980735 12217978
1053 SNP_A-4236107 12223883
1054 SNP_A-2175959 12234811
1055 SNP_A-1856966 12251381
1056 SNP_A-4215024 12280134
1057 SNP_A-1823997 12293655
1058 SNP_A-2288351 12307834
1059 SNP_A-2064065 12321678
1060 SNP_A-4225867 12322383
1061 SNP_A-2159003 12323945
1062 SNP_A-1980736 12342309
1063 SNP_A-2056487 12358399
1064 SNP_A-2110063 12362601
1065 SNP_A-4230640 12383412
1066 SNP_A-1801480 12391990
1067 SNP_A-2062851 12409700
1068 SNP_A-2294324 12409732
1069 SNP_A-2276871 12434864
1070 SNP_A-2269296 12449987
1071 SNP_A-1980740 12470170
1072 SNP_A-1814011 12513751
1073 SNP_A-1824690 12526129
1074 SNP_A-2145458 12540782
1075 SNP_A-2070757 12548780
1076 SNP_A-1949484 12591109
1077 SNP_A-1882695 12598070
1078 SNP_A-1876410 12630635
1079 SNP_A-2284937 12648611
1080 SNP_A-2300202 12648898
1081 SNP_A-1793182 12705188
1082 SNP_A-4216551 12728698
1083 SNP_A-2165684 12728748
1084 SNP_A-1844873 12752253
1085 SNP_A-4227468 12763129
1086 SNP_A-1877979 12818292
1087 SNP_A-2247856 12941815
1088 SNP_A-1894150 12948129
1089 SNP_A-2181297 12950989
1090 SNP_A-1980743 13014545
1091 SNP_A-4222165 13018384
1092 SNP_A-1929539 13030142
1093 SNP_A-1980748 13051006
1094 SNP_A-4229388 13068270
1095 SNP_A-1927369 13068324
1096 SNP_A-1980751 13084608
1097 SNP_A-1980752 13085211
1098 SNP_A-4201393 13132898
1099 SNP_A-2196065 13141068
1100 SNP_A-1860038 13141412
1101 SNP_A-2154477 13161520
1102 SNP_A-4223950 13210727
1103 SNP_A-1980755 13226664
1104 SNP_A-2039677 13258665
1105 SNP_A-2053110 13259703
1106 SNP_A-1832426 13260066
1107 SNP_A-1980756 13262817
1108 SNP_A-1899474 13267067
1109 SNP_A-2010673 13313439
1110 SNP_A-2157744 13328208
1111 SNP_A-4210830 13345022
1112 SNP_A-4210831 13345260
1113 SNP_A-1980761 13345407
1114 SNP_A-4220703 13387182
1115 SNP_A-2189818 13394742
1116 SNP_A-2302252 13404018
1117 SNP_A-2075956 13404114
1118 SNP_A-1980763 13429525
1119 SNP_A-1980766 13446043
1120 SNP_A-1801518 13447252
1121 SNP_A-2120467 13448707
1122 SNP_A-2104576 13449284
1123 SNP_A-1831032 13479104
1124 SNP_A-1927853 13491458
1125 SNP_A-2023163 13508563
1126 SNP_A-1898084 13535159
1127 SNP_A-1980768 13538124
1128 SNP_A-2075704 13547184
1129 SNP_A-2084488 13572749
1130 SNP_A-2027802 13602097
1131 SNP_A-2284724 13612904
1132 SNP_A-1837157 13643526
1133 SNP_A-1869473 13711926
1134 SNP_A-1898212 13734326
1135 SNP_A-1952028 13744045
1136 SNP_A-1785697 13745279
1137 SNP_A-2212358 13746277
1138 SNP_A-4201334 13748135
1139 SNP_A-1863553 13748180
1140 SNP_A-1875299 13770823
1141 SNP_A-4206648 13776743
1142 SNP_A-1940311 13776956
1143 SNP_A-2210986 13802952
1144 SNP_A-4201879 13807394
1145 SNP_A-4210832 13822974
1146 SNP_A-1980777 13823000
1147 SNP_A-1980778 13832743
1148 SNP_A-2309852 13876971
1149 SNP_A-2076941 13886009
1150 SNP_A-2282932 13886223
1151 SNP_A-4196210 13915616
1152 SNP_A-2146849 13918717
1153 SNP_A-4195026 13920077
1154 SNP_A-1803134 13920851
1155 SNP_A-2251145 13921537
1156 SNP_A-2267704 13923582
1157 SNP_A-1980783 13938613
1158 SNP_A-2061994 13957400
1159 SNP_A-2094887 13985117
1160 SNP_A-1816354 13986125
1161 SNP_A-2202656 13986416
1162 SNP_A-1861987 14010465
1163 SNP_A-1905422 14011443
1164 SNP_A-4210833 14036956
1165 SNP_A-4210834 14046495
1166 SNP_A-1920544 14060930
1167 SNP_A-2060690 14095376
1168 SNP_A-2010680 14113165
1169 SNP_A-2089756 14125057
1170 SNP_A-2166411 14125258
1171 SNP_A-1944402 14125453
1172 SNP_A-2064344 14127555
1173 SNP_A-1934586 14128834
1174 SNP_A-2296291 14135966
1175 SNP_A-1855987 14168074
1176 SNP_A-1980800 14174366
1177 SNP_A-2289766 14204799
1178 SNP_A-1919577 14206998
1179 SNP_A-2137106 14210040
1180 SNP_A-2247221 14213447
1181 SNP_A-1947603 14217260
1182 SNP_A-1889513 14222709
1183 SNP_A-4195321 14242028
1184 SNP_A-1822454 14242156
1185 SNP_A-1898155 14266135
1186 SNP_A-2272644 14276271
1187 SNP_A-2112167 14280482
1188 SNP_A-2056581 14295906
1189 SNP_A-4210835 14331514
1190 SNP_A-1927852 14332540
1191 SNP_A-1913162 14336073
1192 SNP_A-2157657 14364915
1193 SNP_A-4225838 14374785
1194 SNP_A-1858486 14385325
1195 SNP_A-4222853 14404946
1196 SNP_A-2291183 14431068
1197 SNP_A-1872703 14439655
1198 SNP_A-2314914 14448220
1199 SNP_A-2184513 14466452
1200 SNP_A-2286370 14503135
1201 SNP_A-1980811 14505339
1202 SNP_A-2204863 14506904
1203 SNP_A-2210869 14536164
1204 SNP_A-2260522 14587618
1205 SNP_A-1916939 14652926
1206 SNP_A-1980815 14663134
1207 SNP_A-4224977 14678490
1208 SNP_A-1951414 14701689
1209 SNP_A-2184868 14726696
1210 SNP_A-1810327 14730305
1211 SNP_A-1980817 14764275
1212 SNP_A-2142066 14805850
1213 SNP_A-2285142 14813607
1214 SNP_A-1932339 14824247
1215 SNP_A-2220533 14840064
1216 SNP_A-2170455 14898667
1217 SNP_A-1920409 14905610
1218 SNP_A-2010686 14930474
1219 SNP_A-1861386 14954900
1220 SNP_A-2200318 14996456
1221 SNP_A-2074635 15039922
1222 SNP_A-1980821 15055489
1223 SNP_A-2010687 15060802
1224 SNP_A-1980825 15073367
1225 SNP_A-1980826 15073458
1226 SNP_A-1925514 15170531
1227 SNP_A-1873680 15262311
1228 SNP_A-1980829 15263091
1229 SNP_A-1980830 15263941
1230 SNP_A-2172674 15285308
1231 SNP_A-1980832 15290740
1232 SNP_A-1908495 15292304
1233 SNP_A-1935954 15316833
1234 SNP_A-1945820 15335392
1235 SNP_A-4192487 15381743
1236 SNP_A-2083699 15390663
1237 SNP_A-1833516 15583640
1238 SNP_A-1980836 15612917
1239 SNP_A-1980837 15613837
1240 SNP_A-1980838 15624736
1241 SNP_A-2245475 15634707
1242 SNP_A-4223952 15652713
1243 SNP_A-2144242 15675075
1244 SNP_A-2043629 15675094
1245 SNP_A-4210837 15682061
1246 SNP_A-1888842 15686019
1247 SNP_A-2279789 15696978
1248 SNP_A-2140808 15697852
1249 SNP_A-1980841 15706765
1250 SNP_A-2167703 15733744
1251 SNP_A-1923914 15753541
1252 SNP_A-2255907 15767022
1253 SNP_A-2241320 15773451
1254 SNP_A-2269277 15776346
1255 SNP_A-2272025 15844585
1256 SNP_A-2077693 15850628
1257 SNP_A-2257139 15884128
1258 SNP_A-2148806 15906939
1259 SNP_A-2221675 15907098
1260 SNP_A-2056593 15991553
1261 SNP_A-2313154 16019297
1262 SNP_A-2244163 16075694
1263 SNP_A-4200250 16075981
1264 SNP_A-2251596 16080178
1265 SNP_A-4224768 16089753
1266 SNP_A-2088525 16091606
1267 SNP_A-1905556 16113510
1268 SNP_A-2078359 16146098
1269 SNP_A-1903575 16146630
1270 SNP_A-2273754 16170706
1271 SNP_A-2217714 16181234
1272 SNP_A-2220616 16181642
1273 SNP_A-2230042 16209540
1274 SNP_A-2066324 16225414
1275 SNP_A-2262338 16284194
1276 SNP_A-1980852 16285215
1277 SNP_A-4237300 16310306
1278 SNP_A-1933806 16314444
1279 SNP_A-1819398 16338682
1280 SNP_A-2092769 16338704
1281 SNP_A-2033834 16339098
1282 SNP_A-1803014 16339763
1283 SNP_A-1899492 16387639
1284 SNP_A-2190355 16399572
1285 SNP_A-2010694 16432041
1286 SNP_A-1980856 16437646
1287 SNP_A-1980860 16446546
1288 SNP_A-2104473 16487841
1289 SNP_A-2297071 16487890
1290 SNP_A-2159983 16497949
1291 SNP_A-1875082 16498077
1292 SNP_A-1917188 16502037
1293 SNP_A-1980867 16525705
1294 SNP_A-2042371 16532919
1295 SNP_A-2125629 16577455
1296 SNP_A-1821115 16577541
1297 SNP_A-1980871 16583237
1298 SNP_A-1980872 16583343
1299 SNP_A-1980873 16585973
1300 SNP_A-2078395 16603476
1301 SNP_A-2037954 16609071
1302 SNP_A-1792719 16609741
1303 SNP_A-2301413 16640236
1304 SNP_A-2150358 16647997
1305 SNP_A-1790630 16648199
1306 SNP_A-2094047 16655451
1307 SNP_A-2310505 16661493
1308 SNP_A-2246097 16661874
1309 SNP_A-2094116 16662763
1310 SNP_A-4210840 16667242
1311 SNP_A-4210841 16680761
1312 SNP_A-1980877 16709506
1313 SNP_A-4210842 16709570
1314 SNP_A-1980878 16709803
1315 SNP_A-1949162 16711495
1316 SNP_A-1859519 16711524
1317 SNP_A-1980879 16747309
1318 SNP_A-2299129 16752512
1319 SNP_A-1951116 16888822
1320 SNP_A-1929944 16896108
1321 SNP_A-1919662 16901200
1322 SNP_A-4227279 16915998
1323 SNP_A-1980886 16933460
1324 SNP_A-2021863 16977216
1325 SNP_A-2291933 16983761
1326 SNP_A-2021091 16991569
1327 SNP_A-2093257 16996184
1328 SNP_A-2046224 17022440
1329 SNP_A-4230190 17045133
1330 SNP_A-1948624 17095902
1331 SNP_A-2274479 17110763
1332 SNP_A-1794634 17122654
1333 SNP_A-2085706 17187109
1334 SNP_A-2056018 17190115
1335 SNP_A-1801227 17210291
1336 SNP_A-4240195 17246856
1337 SNP_A-4210843 17247063
1338 SNP_A-1910603 17253427
1339 SNP_A-1805793 17266319
1340 SNP_A-2149433 17266365
1341 SNP_A-4210844 17308803
1342 SNP_A-1860850 17351852
1343 SNP_A-4233187 17400706
1344 SNP_A-1938371 17409166
1345 SNP_A-2225790 17412260
1346 SNP_A-2119218 17437202
1347 SNP_A-2272290 17451246
1348 SNP_A-1936849 17478508
1349 SNP_A-2239887 17508566
1350 SNP_A-2262419 17713466
1351 SNP_A-1927235 17739884
1352 SNP_A-1857987 17741366
1353 SNP_A-1908016 17742286
1354 SNP_A-4210845 17778073
1355 SNP_A-2096530 17799944
1356 SNP_A-4210846 17816216
1357 SNP_A-1794536 17818866
1358 SNP_A-2098728 17819983
1359 SNP_A-2154495 17824060
1360 SNP_A-2075491 17833397
1361 SNP_A-2027741 17835112
1362 SNP_A-2057044 17840103
1363 SNP_A-1980903 17841640
1364 SNP_A-2194408 17931903
1365 SNP_A-1930618 17954332
1366 SNP_A-2257144 17956575
1367 SNP_A-1837227 17974791
1368 SNP_A-1955860 17990836
1369 SNP_A-4226082 18014357
1370 SNP_A-1959772 18028327
1371 SNP_A-4230825 18086544
1372 SNP_A-2084418 18167512
1373 SNP_A-2285709 18167576
1374 SNP_A-4198137 18182135
1375 SNP_A-2118965 18182200
1376 SNP_A-1958085 18182664
1377 SNP_A-2226415 18204313
1378 SNP_A-2301575 18204525
1379 SNP_A-2183506 18213982
1380 SNP_A-2023656 18271861
1381 SNP_A-1929737 18294332
1382 SNP_A-1830203 18308494
1383 SNP_A-4225707 18324752
1384 SNP_A-2010710 18342038
1385 SNP_A-2010711 18342129
1386 SNP_A-1839218 18355033
1387 SNP_A-1862044 18356489
1388 SNP_A-1980909 18360694
1389 SNP_A-4216774 18370105
1390 SNP_A-1960155 18373224
1391 SNP_A-2127954 18373539
1392 SNP_A-1780434 18373736
1393 SNP_A-2056698 18374029
1394 SNP_A-2073835 18374061
1395 SNP_A-2221367 18410072
1396 SNP_A-2304711 18422432
1397 SNP_A-2229078 18450345
1398 SNP_A-2173682 18455597
1399 SNP_A-2232726 18463509
1400 SNP_A-2191299 18471859
1401 SNP_A-1980913 18531640
1402 SNP_A-4225655 18534415
1403 SNP_A-2114930 18534443
1404 SNP_A-2229874 18547547
1405 SNP_A-2191759 18550210
1406 SNP_A-2118507 18554326
1407 SNP_A-2126368 18559524
1408 SNP_A-4194245 18599768
1409 SNP_A-2075766 18603838
1410 SNP_A-2312739 18622138
1411 SNP_A-2066007 18660942
1412 SNP_A-2048381 18678429
1413 SNP_A-2282873 18693826
1414 SNP_A-4224408 18694328
1415 SNP_A-2027973 18712040
1416 SNP_A-2249342 18714030
1417 SNP_A-2184931 18715936
1418 SNP_A-2189640 18716035
1419 SNP_A-1980914 18726401
1420 SNP_A-4210850 18726769
1421 SNP_A-2099320 18727362
1422 SNP_A-4238367 18764837
1423 SNP_A-2278828 18777430
1424 SNP_A-1980917 18795440
1425 SNP_A-2260180 18812958
1426 SNP_A-1882552 18814459
1427 SNP_A-1828198 18869390
1428 SNP_A-2031013 18899318
1429 SNP_A-4236439 18903325
1430 SNP_A-2063553 18903349
1431 SNP_A-4196908 18928796
1432 SNP_A-1846479 18963255
1433 SNP_A-1816841 19002165
1434 SNP_A-2261745 19016954
1435 SNP_A-2101758 19026601
1436 SNP_A-2137937 19034633
1437 SNP_A-1866360 19064075
1438 SNP_A-1800426 19091506
1439 SNP_A-2010716 19121196
1440 SNP_A-2092459 19122412
1441 SNP_A-2270029 19128851
1442 SNP_A-1850612 19129675
1443 SNP_A-2299516 19129745
1444 SNP_A-2075648 19166266
1445 SNP_A-2115094 19168289
1446 SNP_A-2010717 19171802
1447 SNP_A-2296544 19181926
1448 SNP_A-1811574 19203456
1449 SNP_A-1785573 19237460
1450 SNP_A-4236328 19246527
1451 SNP_A-2159949 19246649
1452 SNP_A-2056433 19249886
1453 SNP_A-2223516 19254460
1454 SNP_A-4197946 19266725
1455 SNP_A-1826758 19269375
1456 SNP_A-2064860 19269562
1457 SNP_A-2056560 19368087
1458 SNP_A-2082009 19399277
1459 SNP_A-2033332 19400365
1460 SNP_A-4216209 19400437
1461 SNP_A-4202851 19400480
1462 SNP_A-2217331 19403485
1463 SNP_A-1870752 19419378
1464 SNP_A-2110905 19419454
1465 SNP_A-1791825 19422627
1466 SNP_A-1889321 19423868
1467 SNP_A-1802196 19430712
1468 SNP_A-1794661 19455583
1469 SNP_A-4236973 19459014
1470 SNP_A-2143885 19486231
1471 SNP_A-1864141 19500207
1472 SNP_A-1980922 19510962
1473 SNP_A-2084793 19523315
1474 SNP_A-1957212 19526656
1475 SNP_A-1980923 19529441
1476 SNP_A-1980924 19530374
1477 SNP_A-1980925 19531155
1478 SNP_A-1787546 19533456
1479 SNP_A-2038429 19534147
1480 SNP_A-2284998 19538175
1481 SNP_A-1943035 19538234
1482 SNP_A-2024418 19543947
1483 SNP_A-1830302 19558926
1484 SNP_A-1851747 19561848
1485 SNP_A-4196130 19568876
1486 SNP_A-2297288 19570562
1487 SNP_A-2123967 19575146
1488 SNP_A-1960467 19588755
1489 SNP_A-1980926 19644769
1490 SNP_A-1813936 19645595
1491 SNP_A-2221991 19647437
1492 SNP_A-1823512 19663738
1493 SNP_A-2236067 19670935
1494 SNP_A-2137973 19778344
1495 SNP_A-1950364 19821143
1496 SNP_A-2134200 19832616
1497 SNP_A-4201487 19843415
1498 SNP_A-4226154 19858263
1499 SNP_A-2023943 19880055
1500 SNP_A-2279722 19901834
1501 SNP_A-2279322 19916375
1502 SNP_A-2276255 19916955
1503 SNP_A-4227837 19932528
1504 SNP_A-2303920 19938472
1505 SNP_A-4226790 19947442
1506 SNP_A-4210852 19947768
1507 SNP_A-1980934 20076990
1508 SNP_A-1980935 20085845
1509 SNP_A-1818876 20145318
1510 SNP_A-4230286 20207483
1511 SNP_A-1925459 20221398
1512 SNP_A-1879836 20272670
1513 SNP_A-2128866 20274979
1514 SNP_A-1832851 20287562
1515 SNP_A-1832519 20289896
1516 SNP_A-2260599 20370890
1517 SNP_A-4210853 20389512
1518 SNP_A-1935192 20390789
1519 SNP_A-2053545 20468096
1520 SNP_A-2266770 20472731
1521 SNP_A-2267174 20473318
1522 SNP_A-1862316 20474425
1523 SNP_A-2170648 20474901
1524 SNP_A-1854640 20475648
1525 SNP_A-1948148 20491353
1526 SNP_A-2028707 20495550
1527 SNP_A-2118997 20498209
1528 SNP_A-2044121 20498266
1529 SNP_A-1836286 20500275
1530 SNP_A-2249468 20500484
1531 SNP_A-2032141 20535943
1532 SNP_A-1893029 20536490
1533 SNP_A-1980940 20541148
1534 SNP_A-1980941 20542668
1535 SNP_A-1980942 20542872
1536 SNP_A-4197251 20547168
1537 SNP_A-1933338 20547375
1538 SNP_A-4240303 20550744
1539 SNP_A-2186016 20556079
1540 SNP_A-1861186 20559385
1541 SNP_A-2121172 20584200
1542 SNP_A-4210854 20591244
1543 SNP_A-4241046 20594515
1544 SNP_A-1938041 20595965
1545 SNP_A-1889343 20624652
1546 SNP_A-2255621 20635140
1547 SNP_A-2209537 20642413
1548 SNP_A-1980943 20658652
1549 SNP_A-2246237 20670681
1550 SNP_A-1829737 20700523
1551 SNP_A-1980944 20950456
1552 SNP_A-2152234 20999973
1553 SNP_A-2174247 21083744
1554 SNP_A-4202515 21087929
1555 SNP_A-1980950 21158947
1556 SNP_A-2118198 21172358
1557 SNP_A-2084866 21217240
1558 SNP_A-1885866 21221630
1559 SNP_A-1961252 21233048
1560 SNP_A-1783624 21242341
1561 SNP_A-1980954 21244885
1562 SNP_A-4194213 21282452
1563 SNP_A-1908002 21427297
1564 SNP_A-1846085 21610367
1565 SNP_A-2159092 21611296
1566 SNP_A-2054981 21611320
1567 SNP_A-2092780 21622740
1568 SNP_A-2010729 21636380
1569 SNP_A-4202019 21653836
1570 SNP_A-2242920 21681922
1571 SNP_A-4197737 21685101
1572 SNP_A-4219275 21701398
1573 SNP_A-1919548 21733182
1574 SNP_A-4217721 21782668
1575 SNP_A-4216969 21796359
1576 SNP_A-4199570 21805531
1577 SNP_A-2038834 21824241
1578 SNP_A-2115100 21836317
1579 SNP_A-1980959 21837074
1580 SNP_A-2250405 21846496
1581 SNP_A-1980960 21848811
1582 SNP_A-2295240 21856716
1583 SNP_A-2168348 21889809
1584 SNP_A-1939136 21917790
1585 SNP_A-4240997 21939792
1586 SNP_A-2162871 21940283
1587 SNP_A-1789741 21942850
1588 SNP_A-1937413 21945499
1589 SNP_A-1954435 21957783
1590 SNP_A-1827947 21958174
1591 SNP_A-1875002 22047990
1592 SNP_A-1939078 22072008
1593 SNP_A-4228709 22099180
1594 SNP_A-2128689 22119230
1595 SNP_A-2066590 22210971
1596 SNP_A-2250531 22215684
1597 SNP_A-4239766 22263036
1598 SNP_A-2065791 22279464
1599 SNP_A-2054114 22279743
1600 SNP_A-2010732 22305592
1601 SNP_A-1889813 22352783
1602 SNP_A-2128905 22386896
1603 SNP_A-2123106 22414425
1604 SNP_A-2074488 22428864
1605 SNP_A-1781614 22436938
1606 SNP_A-1838825 22444604
1607 SNP_A-2154035 22445393
1608 SNP_A-2281248 22467224
1609 SNP_A-2155062 22481551
1610 SNP_A-1887101 22505589
1611 SNP_A-2267913 22506048
1612 SNP_A-1890047 22519981
1613 SNP_A-2059695 22529790
1614 SNP_A-4210855 22556305
1615 SNP_A-1946256 22592009
1616 SNP_A-1921366 22602971
1617 SNP_A-2120893 22604281
1618 SNP_A-2161676 22618379
1619 SNP_A-2306147 22626933
1620 SNP_A-1850636 22627229
1621 SNP_A-2028302 22627579
1622 SNP_A-1980963 22634920
1623 SNP_A-4210856 22635381
1624 SNP_A-4236050 22696321
1625 SNP_A-1891298 22714709
1626 SNP_A-1822230 22734964
1627 SNP_A-2224772 22735349
1628 SNP_A-1847315 22747933
1629 SNP_A-4228544 22748614
1630 SNP_A-2278781 22748653
1631 SNP_A-1926573 22786095
1632 SNP_A-4203356 22798660
1633 SNP_A-1849708 22806314
1634 SNP_A-2078340 22859451
1635 SNP_A-2132485 22862483
1636 SNP_A-1980966 22952609
1637 SNP_A-4210857 22956689
1638 SNP_A-1980969 22956862
1639 SNP_A-1829082 22976498
1640 SNP_A-4195488 22988034
1641 SNP_A-2069082 22991269
1642 SNP_A-2198229 22991673
1643 SNP_A-1882592 23020036
1644 SNP_A-2246932 23031997
1645 SNP_A-2139520 23053143
1646 SNP_A-2159880 23059595
1647 SNP_A-4202300 23074602
1648 SNP_A-2191062 23077562
1649 SNP_A-2230054 23081256
1650 SNP_A-4202347 23111407
1651 SNP_A-1813122 23118325
1652 SNP_A-2192740 23123407
1653 SNP_A-2144518 23128697
1654 SNP_A-2254542 23133284
1655 SNP_A-2067838 23151025
1656 SNP_A-1885306 23168179
1657 SNP_A-1924888 23191837
1658 SNP_A-1850314 23191996
1659 SNP_A-1893922 23192652
1660 SNP_A-1919582 23194868
1661 SNP_A-1933340 23255274
1662 SNP_A-2290149 23306226
1663 SNP_A-4210858 23325900
1664 SNP_A-4221877 23352398
1665 SNP_A-2228198 23365491
1666 SNP_A-4217734 23379949
1667 SNP_A-2210281 23482340
1668 SNP_A-2283289 23488681
1669 SNP_A-4207231 23501584
1670 SNP_A-2092156 23608440
1671 SNP_A-4193942 23608662
1672 SNP_A-1844184 23608700
1673 SNP_A-4241132 23627212
1674 SNP_A-2179239 23646283
1675 SNP_A-4203687 23646331
1676 SNP_A-4239738 23646347
1677 SNP_A-2139294 23646557
1678 SNP_A-4210859 23648475
1679 SNP_A-1817558 23660174
1680 SNP_A-2196790 23764138
1681 SNP_A-2127869 23764434
1682 SNP_A-4218417 23764529
1683 SNP_A-2229386 23764882
1684 SNP_A-1933873 23764989
1685 SNP_A-2210213 23774371
1686 SNP_A-4196407 23778235
1687 SNP_A-1827607 23778733
1688 SNP_A-1787150 23784626
1689 SNP_A-2265525 23790731
1690 SNP_A-2100098 23792780
1691 SNP_A-2010742 23799747
1692 SNP_A-1926576 23808484
1693 SNP_A-1835128 23881638
1694 SNP_A-2114408 23894901
1695 SNP_A-4202164 23895629
1696 SNP_A-2287331 23915180
1697 SNP_A-4210860 23959419
1698 SNP_A-2010744 24032647
1699 SNP_A-2089585 24032911
1700 SNP_A-1980986 24057939
1701 SNP_A-2140902 24097171
1702 SNP_A-4219948 24106749
1703 SNP_A-1891731 24122645
1704 SNP_A-4221278 24134253
1705 SNP_A-2282374 24139259
1706 SNP_A-2288947 24144662
1707 SNP_A-1860036 24146110
1708 SNP_A-1924408 24190312
1709 SNP_A-4217707 24198510
1710 SNP_A-2302215 24199648
1711 SNP_A-1871834 24206274
1712 SNP_A-2057446 24212273
1713 SNP_A-4210861 24216891
1714 SNP_A-2041854 24219272
1715 SNP_A-2152380 24271608
1716 SNP_A-2010745 24295350
1717 SNP_A-2146302 24298431
1718 SNP_A-1954120 24306440
1719 SNP_A-4210862 24338404
1720 SNP_A-2196137 24380557
1721 SNP_A-2118808 24384569
1722 SNP_A-4221002 24389015
1723 SNP_A-1812475 24399607
1724 SNP_A-2049661 24472348
1725 SNP_A-4221822 24543933
1726 SNP_A-1980992 24552793
1727 SNP_A-4226463 24565139
1728 SNP_A-2108117 24608018
1729 SNP_A-2129679 24613208
1730 SNP_A-4218223 24615416
1731 SNP_A-1829420 24618670
1732 SNP_A-4222212 24653715
1733 SNP_A-2198753 24659860
1734 SNP_A-1980995 24663859
1735 SNP_A-1980996 24727310
1736 SNP_A-1980997 24727740
1737 SNP_A-2218761 24728161
1738 SNP_A-2031646 24728325
1739 SNP_A-2138383 24738958
1740 SNP_A-1842246 24741042
1741 SNP_A-2173942 24792361
1742 SNP_A-1980998 24826796
1743 SNP_A-2139906 24845238
1744 SNP_A-1840777 24904201
1745 SNP_A-4210863 24941475
1746 SNP_A-1961523 24962404
1747 SNP_A-2162096 24965881
1748 SNP_A-1932709 24965912
1749 SNP_A-2304616 24969864
1750 SNP_A-2077507 24969943
1751 SNP_A-1834552 25004043
1752 SNP_A-4206469 25011535
1753 SNP_A-2234455 25012004
1754 SNP_A-4229240 25048454
1755 SNP_A-2119236 25063375
1756 SNP_A-2151562 25089398
1757 SNP_A-4210864 25103129
1758 SNP_A-2201295 25125371
1759 SNP_A-2157316 25127229
1760 SNP_A-1927260 25133198
1761 SNP_A-2036624 25133673
1762 SNP_A-2226351 25171378
1763 SNP_A-4228128 25203980
1764 SNP_A-4210865 25232280
1765 SNP_A-4199057 25263984
1766 SNP_A-1941430 25268721
1767 SNP_A-1793641 25282977
1768 SNP_A-1874604 25284090
1769 SNP_A-2173556 25295860
1770 SNP_A-2146848 25363967
1771 SNP_A-4230936 25364578
1772 SNP_A-2170823 25422999
1773 SNP_A-1848311 25450672
1774 SNP_A-1981006 25455664
1775 SNP_A-2259280 25463095
1776 SNP_A-4234394 25463898
1777 SNP_A-4210866 25464044
1778 SNP_A-1850329 25485932
1779 SNP_A-2026412 25487942
1780 SNP_A-1981009 25553133
1781 SNP_A-1981011 25630754
1782 SNP_A-1848600 25633905
1783 SNP_A-2140225 25679112
1784 SNP_A-1897048 25684974
1785 SNP_A-2047310 25693847
1786 SNP_A-1931785 25719368
1787 SNP_A-1924267 25753264
1788 SNP_A-1981014 25756059
1789 SNP_A-1788785 25761383
1790 SNP_A-2261857 25786635
1791 SNP_A-1954061 25786763
1792 SNP_A-4233214 25793214
1793 SNP_A-4197505 25822534
1794 SNP_A-4200721 25827018
1795 SNP_A-1815585 25842491
1796 SNP_A-1917208 25847762
1797 SNP_A-2133290 25857442
1798 SNP_A-1829539 25875893
1799 SNP_A-2166006 25876207
1800 SNP_A-1945171 25876920
1801 SNP_A-2032285 25905158
1802 SNP_A-1838165 25917816
1803 SNP_A-4204739 25942142
1804 SNP_A-2202922 25946686
1805 SNP_A-2165163 25980703
1806 SNP_A-2289033 25985565
1807 SNP_A-2139359 26003460
1808 SNP_A-2143156 26027948
1809 SNP_A-2158078 26028266
1810 SNP_A-4216071 26028304
1811 SNP_A-2010757 26039041
1812 SNP_A-2060100 26075023
1813 SNP_A-1857455 26080766
1814 SNP_A-2157142 26101159
1815 SNP_A-1841581 26102884
1816 SNP_A-4227402 26191055
1817 SNP_A-4219706 26232461
1818 SNP_A-2120407 26369913
1819 SNP_A-2236874 26386736
1820 SNP_A-2217354 26456615
1821 SNP_A-2265599 26467428
1822 SNP_A-1945492 26467658
1823 SNP_A-2276218 26492261
1824 SNP_A-4222091 26539221
1825 SNP_A-2179004 26539470
1826 SNP_A-2287903 26547968
1827 SNP_A-1881777 26559120
1828 SNP_A-2127290 26559245
1829 SNP_A-2211633 26559682
1830 SNP_A-4193362 26573157
1831 SNP_A-1917411 26607074
1832 SNP_A-1981025 26609985
1833 SNP_A-2128251 26613221
1834 SNP_A-2062192 26639249
1835 SNP_A-2221536 26640109
1836 SNP_A-4225549 26662551
1837 SNP_A-4198799 26662561
1838 SNP_A-2010762 26691554
1839 SNP_A-2254356 26694888
1840 SNP_A-2156207 26714294
1841 SNP_A-1920504 26728518
1842 SNP_A-1961513 26791662
1843 SNP_A-2135396 26798049
1844 SNP_A-2076970 26802119
1845 SNP_A-1826638 26802183
1846 SNP_A-2131974 26820790
1847 SNP_A-2184998 26820992
1848 SNP_A-2082387 26821129
1849 SNP_A-1837592 26821593
1850 SNP_A-2228127 26821739
1851 SNP_A-2087200 26824119
1852 SNP_A-1923234 26824338
1853 SNP_A-1981028 26824888
1854 SNP_A-4220495 26855232
1855 SNP_A-4193811 26855247
1856 SNP_A-4205558 26864537
1857 SNP_A-2232488 26865209
1858 SNP_A-2084878 26865288
1859 SNP_A-2286460 26869414
1860 SNP_A-2267679 26873247
1861 SNP_A-1949844 26876472
1862 SNP_A-2263755 26876890
1863 SNP_A-4228049 26878499
1864 SNP_A-1981030 26885565
1865 SNP_A-4235431 26901413
1866 SNP_A-1981032 26904248
1867 SNP_A-4201817 26936541
1868 SNP_A-4229089 26936660
1869 SNP_A-2050307 26996890
1870 SNP_A-2303327 27040951
1871 SNP_A-1848616 27073934
1872 SNP_A-1910374 27086141
1873 SNP_A-2190421 27108226
1874 SNP_A-4210873 27124286
1875 SNP_A-1895826 27227465
1876 SNP_A-2105724 27234993
1877 SNP_A-2103436 27288223
1878 SNP_A-1981037 27291479
1879 SNP_A-1981042 27298243
1880 SNP_A-1916876 27340648
1881 SNP_A-2307471 27363094
1882 SNP_A-1873123 27404360
1883 SNP_A-1925131 27433494
1884 SNP_A-1898572 27484561
1885 SNP_A-1864343 27485581
1886 SNP_A-2144204 27486752
1887 SNP_A-2202887 27491969
1888 SNP_A-2267443 27515509
1889 SNP_A-1948572 27526542
1890 SNP_A-2196580 27534997
1891 SNP_A-1959126 27571230
1892 SNP_A-1981048 27575247
1893 SNP_A-2146352 27593556
1894 SNP_A-4193988 27593876
1895 SNP_A-2076496 27620067
1896 SNP_A-2145889 27655227
1897 SNP_A-1815950 27707626
1898 SNP_A-1809495 27735627
1899 SNP_A-2270645 27801997
1900 SNP_A-1789972 27809580
1901 SNP_A-2071466 27827949
1902 SNP_A-1940771 27918715
1903 SNP_A-2097645 27918770
1904 SNP_A-1802709 27931909
1905 SNP_A-2154146 27951148
1906 SNP_A-2130421 27968137
1907 SNP_A-2289359 27968766
1908 SNP_A-2193102 27968793
1909 SNP_A-2229920 27971494
1910 SNP_A-4210877 27971579
1911 SNP_A-1846970 27985248
1912 SNP_A-2086724 27988965
1913 SNP_A-2225759 27989124
1914 SNP_A-2184177 27993195
1915 SNP_A-2027291 28002791
1916 SNP_A-4219569 28003143
1917 SNP_A-2052513 28022861
1918 SNP_A-2065147 28032509
1919 SNP_A-2238847 28042407
1920 SNP_A-1801032 28043734
1921 SNP_A-4200287 28054404
1922 SNP_A-1946722 28091982
1923 SNP_A-4234553 28094799
1924 SNP_A-4219050 28094810
1925 SNP_A-4210878 28105302
1926 SNP_A-2282807 28114926
1927 SNP_A-1797671 28162705
1928 SNP_A-2010769 28168791
1929 SNP_A-4233714 28206807
1930 SNP_A-2206565 28245632
1931 SNP_A-4192665 28251153
1932 SNP_A-2180917 28264936
1933 SNP_A-2054570 28274242
1934 SNP_A-4231263 28297131
1935 SNP_A-1981050 28306316
1936 SNP_A-2039317 28363993
1937 SNP_A-2134698 28375930
1938 SNP_A-2111835 28402821
1939 SNP_A-4225071 28408930
1940 SNP_A-2103907 28412112
1941 SNP_A-1844885 28472749
1942 SNP_A-4239386 28477771
1943 SNP_A-1882968 28497941
1944 SNP_A-4195937 28498937
1945 SNP_A-1960478 28499597
1946 SNP_A-2058942 28500650
1947 SNP_A-2025223 28514321
1948 SNP_A-1945576 28514490
1949 SNP_A-4193131 28524194
1950 SNP_A-1872000 28534244
1951 SNP_A-2310622 28534918
1952 SNP_A-2147019 28602263
1953 SNP_A-1846806 28651502
1954 SNP_A-1936185 28663100
1955 SNP_A-2285208 28682483
1956 SNP_A-1810253 28689040
1957 SNP_A-1932812 28708440
1958 SNP_A-2269570 28717835
1959 SNP_A-1924210 28721624
1960 SNP_A-1981051 28729651
1961 SNP_A-1853558 28734513
1962 SNP_A-2258286 28746813
1963 SNP_A-1981056 28755438
1964 SNP_A-2113360 28765863
1965 SNP_A-2089430 28767883
1966 SNP_A-2095148 28768336
1967 SNP_A-2024228 28774140
1968 SNP_A-1872695 28790287
1969 SNP_A-2129969 28822601
1970 SNP_A-2158569 28828470
1971 SNP_A-4210880 28865695
1972 SNP_A-2073868 28956329
1973 SNP_A-1861112 28960639
1974 SNP_A-2215188 28967725
1975 SNP_A-2269401 28967747
1976 SNP_A-1898754 28967970
1977 SNP_A-2010773 29025725
1978 SNP_A-1932875 29053217
1979 SNP_A-4210882 29073778
1980 SNP_A-1923969 29082619
1981 SNP_A-4223153 29089974
1982 SNP_A-2194818 29090377
1983 SNP_A-1817123 29097473
1984 SNP_A-1981065 29100705
1985 SNP_A-1953147 29104109
1986 SNP_A-2139948 29112827
1987 SNP_A-1981066 29113539
1988 SNP_A-1981067 29113856
1989 SNP_A-4218006 29118411
1990 SNP_A-1815115 29135834
1991 SNP_A-1981068 29136111
1992 SNP_A-2033435 29138965
1993 SNP_A-2062208 29193122
1994 SNP_A-2249371 29193398
1995 SNP_A-4203517 29211936
1996 SNP_A-2125374 29214921
1997 SNP_A-2022931 29220678
1998 SNP_A-1840803 29242463
1999 SNP_A-2097537 29243913
2000 SNP_A-4210883 29245040
2001 SNP_A-1912869 29245276
2002 SNP_A-2051110 29261843
2003 SNP_A-2043441 29264345
2004 SNP_A-1961360 29283458
2005 SNP_A-1847819 29283601
2006 SNP_A-2131163 29285153
2007 SNP_A-4216999 29286028
2008 SNP_A-4235592 29314106
2009 SNP_A-1838192 29315295
2010 SNP_A-2313228 29355979
2011 SNP_A-1859982 29356191
2012 SNP_A-2283702 29361320
2013 SNP_A-2280653 29375689
2014 SNP_A-1801734 29408752
2015 SNP_A-2127239 29415510
2016 SNP_A-2247947 29432801
2017 SNP_A-1910037 29453179
2018 SNP_A-4210884 29477165
2019 SNP_A-1851721 29501352
2020 SNP_A-1957044 29512926
2021 SNP_A-1981074 29542344
2022 SNP_A-2053704 29545088
2023 SNP_A-2066448 29551611
2024 SNP_A-2296373 29561900
2025 SNP_A-1854172 29562061
2026 SNP_A-1792422 29578502
2027 SNP_A-1838594 29579037
2028 SNP_A-2026387 29581761
2029 SNP_A-1813315 29593085
2030 SNP_A-4194057 29620584
2031 SNP_A-2125700 29621179
2032 SNP_A-1813518 29621370
2033 SNP_A-2238275 29691641
2034 SNP_A-1890485 29708095
2035 SNP_A-1938013 29712617
2036 SNP_A-1981079 29727826
2037 SNP_A-4193410 29730751
2038 SNP_A-1784258 29733293
2039 SNP_A-2010777 29733566
2040 SNP_A-1818167 29764255
2041 SNP_A-2305200 29764857
2042 SNP_A-1842637 29780415
2043 SNP_A-2063521 29784151
2044 SNP_A-4218945 29785240
2045 SNP_A-1937024 29806886
2046 SNP_A-2091066 29809756
2047 SNP_A-1803782 29813287
2048 SNP_A-1800279 29813973
2049 SNP_A-2179847 29882131
2050 SNP_A-2213490 29885366
2051 SNP_A-1853613 29885533
2052 SNP_A-4216075 29891384
2053 SNP_A-2193862 29918764
2054 SNP_A-4206984 29936718
2055 SNP_A-1821999 29938164
2056 SNP_A-1847282 29938423
2057 SNP_A-2190888 29943191
2058 SNP_A-1806322 29962835
2059 SNP_A-4200433 29994649
2060 SNP_A-1923936 30019370
2061 SNP_A-1948482 30031901
2062 SNP_A-2171216 30034892
2063 SNP_A-2083224 30042685
2064 SNP_A-1891691 30044553
2065 SNP_A-4224971 30064204
2066 SNP_A-2163582 30069158
2067 SNP_A-2231678 30086946
2068 SNP_A-1849760 30117009
2069 SNP_A-2312642 30117097
2070 SNP_A-1981083 30121549
2071 SNP_A-1924486 30129341
2072 SNP_A-2061589 30129952
2073 SNP_A-2159475 30131063
2074 SNP_A-4210888 30132975
2075 SNP_A-1981085 30135263
2076 SNP_A-1903691 30136201
2077 SNP_A-2229236 30145274
2078 SNP_A-2162667 30206198
2079 SNP_A-2158226 30244188
2080 SNP_A-2043660 30253182
2081 SNP_A-2153868 30253869
2082 SNP_A-1895013 30262176
2083 SNP_A-2133579 30267481
2084 SNP_A-2255648 30281395
2085 SNP_A-1875585 30284592
2086 SNP_A-2036656 30309917
2087 SNP_A-1915562 30328295
2088 SNP_A-4225809 30337792
2089 SNP_A-4237565 30354267
2090 SNP_A-2271669 30391830
2091 SNP_A-2217187 30427824
2092 SNP_A-4229043 30447267
2093 SNP_A-2142970 30481491
2094 SNP_A-4192887 30572729
2095 SNP_A-2293796 30609959
2096 SNP_A-2170440 30666320
2097 SNP_A-4203951 30680481
2098 SNP_A-1981091 30680585
2099 SNP_A-1981092 30680613
2100 SNP_A-2040632 30722268
2101 SNP_A-4210891 30784927
2102 SNP_A-1981094 30786153
2103 SNP_A-2166386 30789352
2104 SNP_A-2084515 30829416
2105 SNP_A-1853078 30830999
2106 SNP_A-4240860 30835278
2107 SNP_A-2111889 30846271
2108 SNP_A-1854530 30865434
2109 SNP_A-1803243 30866098
2110 SNP_A-2056060 30866354
2111 SNP_A-1915785 30866412
2112 SNP_A-2220966 30868592
2113 SNP_A-4225517 30869788
2114 SNP_A-4206417 30885095
2115 SNP_A-1981097 30924531
2116 SNP_A-2042632 30924764
2117 SNP_A-1981098 30927680
2118 SNP_A-2232523 30942968
2119 SNP_A-2259237 30943562
2120 SNP_A-1830909 30949260
2121 SNP_A-2084726 30950309
2122 SNP_A-1852269 30959615
2123 SNP_A-2147048 30968102
2124 SNP_A-1788516 30975726
2125 SNP_A-4210894 31008779
2126 SNP_A-2293064 31035487
2127 SNP_A-2205723 31036042
2128 SNP_A-2035088 31037448
2129 SNP_A-2165199 31038366
2130 SNP_A-2207093 31082513
2131 SNP_A-1865479 31088107
2132 SNP_A-2296052 31088569
2133 SNP_A-1931864 31089541
2134 SNP_A-1805991 31096175
2135 SNP_A-1981105 31096334
2136 SNP_A-1792699 31098730
2137 SNP_A-1981106 31105370
2138 SNP_A-4201889 31125106
2139 SNP_A-4210895 31131278
2140 SNP_A-1946172 31137394
2141 SNP_A-1913553 31138226
2142 SNP_A-1936662 31158718
2143 SNP_A-1981109 31165186
2144 SNP_A-2240762 31191511
2145 SNP_A-2010783 31225475
2146 SNP_A-2024581 31225746
2147 SNP_A-2175347 31227795
2148 SNP_A-2239875 31240468
2149 SNP_A-2034219 31254644
2150 SNP_A-2202751 31304725
2151 SNP_A-2075911 31304748
2152 SNP_A-2196097 31309734
2153 SNP_A-2220781 31310248
2154 SNP_A-4197281 31318153
2155 SNP_A-2152996 31326971
2156 SNP_A-2163778 31327159
2157 SNP_A-4193593 31331825
2158 SNP_A-1981116 31353286
2159 SNP_A-1981118 31379331
2160 SNP_A-1877438 31383247
2161 SNP_A-4210897 31407486
2162 SNP_A-2136020 31421753
2163 SNP_A-1941388 31428833
2164 SNP_A-1813910 31444428
2165 SNP_A-1929946 31453972
2166 SNP_A-4207224 31463198
2167 SNP_A-2146211 31463785
2168 SNP_A-1936731 31472797
2169 SNP_A-1869599 31488376
2170 SNP_A-4229288 31488691
2171 SNP_A-2096802 31488939
2172 SNP_A-4205427 31489606
2173 SNP_A-2090670 31545580
2174 SNP_A-2127826 31556466
2175 SNP_A-1981130 31559354
2176 SNP_A-1981132 31589725
2177 SNP_A-4204534 31595046
2178 SNP_A-2312457 31595233
2179 SNP_A-2071912 31607386
2180 SNP_A-2129187 31620101
2181 SNP_A-1981133 31700222
2182 SNP_A-1835804 31716798
2183 SNP_A-4229165 31724806
2184 SNP_A-1825059 31746995
2185 SNP_A-2243495 31747420
2186 SNP_A-1981137 31762421
2187 SNP_A-1981141 31806490
2188 SNP_A-1981142 31806568
2189 SNP_A-2080169 31806904
2190 SNP_A-2010790 31807153
2191 SNP_A-1981143 31862821
2192 SNP_A-1791734 31926775
2193 SNP_A-2149475 31936244
2194 SNP_A-1902691 31949918
2195 SNP_A-2207703 31950573
2196 SNP_A-1840820 31964128
2197 SNP_A-2254679 31965837
2198 SNP_A-2214058 31966599
2199 SNP_A-1981147 32002949
2200 SNP_A-1880335 32003040
2201 SNP_A-2220613 32017067
2202 SNP_A-2181159 32024146
2203 SNP_A-2224678 32054598
2204 SNP_A-2254616 32054682
2205 SNP_A-2158157 32062483
2206 SNP_A-1981148 32064081
2207 SNP_A-2010792 32064406
2208 SNP_A-4232512 32066931
2209 SNP_A-2248216 32084851
2210 SNP_A-2294409 32085050
2211 SNP_A-1886226 32089078
2212 SNP_A-1821197 32102829
2213 SNP_A-2043328 32123010
2214 SNP_A-1894041 32123131
2215 SNP_A-2064025 32150127
2216 SNP_A-1842797 32159648
2217 SNP_A-1820490 32232146
2218 SNP_A-1981153 32295940
2219 SNP_A-1892927 32301665
2220 SNP_A-2171529 32312053
2221 SNP_A-1786899 32314385
2222 SNP_A-1781419 32331331
2223 SNP_A-1981154 32414542
2224 SNP_A-4239776 32424228
2225 SNP_A-1981158 32496801
2226 SNP_A-1907003 32503741
2227 SNP_A-1793040 32507133
2228 SNP_A-2124773 32507372
2229 SNP_A-2175326 32541973
2230 SNP_A-4241059 32542605
2231 SNP_A-1871366 32611722
2232 SNP_A-2062989 32627931
2233 SNP_A-4204951 32629882
2234 SNP_A-1881092 32651776
2235 SNP_A-2186320 32657211
2236 SNP_A-2024553 32661237
2237 SNP_A-1856693 32665118
2238 SNP_A-1912830 32665176
2239 SNP_A-4205494 32675485
2240 SNP_A-2096086 32687028
2241 SNP_A-1837616 32727173
2242 SNP_A-4210899 32761288
2243 SNP_A-2010794 32762394
2244 SNP_A-1981165 32770165
2245 SNP_A-2010795 32771165
2246 SNP_A-1981168 32776979
2247 SNP_A-1981169 32802579
2248 SNP_A-2175504 32803685
2249 SNP_A-1981170 32807695
2250 SNP_A-1981171 32807800
2251 SNP_A-2196119 32854314
2252 SNP_A-4232963 32864603
2253 SNP_A-1873147 32870969
2254 SNP_A-4226491 32891458
2255 SNP_A-1927425 32910391
2256 SNP_A-1944070 32948908
2257 SNP_A-2196972 32953456
2258 SNP_A-2132674 32971490
2259 SNP_A-1825284 32971741
2260 SNP_A-2310814 32972241
2261 SNP_A-1981173 32972436
2262 SNP_A-2124490 32982215
2263 SNP_A-2153804 32982332
2264 SNP_A-4198302 32997426
2265 SNP_A-4200065 33011247
2266 SNP_A-1837914 33019772
2267 SNP_A-1981176 33047098
2268 SNP_A-1800066 33059984
2269 SNP_A-2313621 33104737
2270 SNP_A-1799423 33117602
2271 SNP_A-2104577 33121441
2272 SNP_A-2287992 33175530
2273 SNP_A-4232566 33176424
2274 SNP_A-1894613 33185206
2275 SNP_A-4215034 33206073
2276 SNP_A-2170582 33206580
2277 SNP_A-2086541 33261010
2278 SNP_A-4231356 33269305
2279 SNP_A-2056967 33278769
2280 SNP_A-2248634 33294457
2281 SNP_A-4232383 33321174
2282 SNP_A-2209293 33326880
2283 SNP_A-4206595 33335269
2284 SNP_A-2253277 33347243
2285 SNP_A-2142940 33351591
2286 SNP_A-2193454 33354369
2287 SNP_A-1907613 33354433
2288 SNP_A-1981178 33364151
2289 SNP_A-4229274 33374363
2290 SNP_A-2297708 33374425
2291 SNP_A-1906310 33392984
2292 SNP_A-2153490 33405450
2293 SNP_A-4222805 33477603
2294 SNP_A-2067369 33477881
2295 SNP_A-2267161 33561078
2296 SNP_A-2149823 33563775
2297 SNP_A-2299553 33571571
2298 SNP_A-1910712 33584771
2299 SNP_A-2116930 33584875
2300 SNP_A-1981184 33601752
2301 SNP_A-1798554 33615938
2302 SNP_A-1860423 33624060
2303 SNP_A-4224682 33628213
2304 SNP_A-4240252 33632633
2305 SNP_A-2217270 33633213
2306 SNP_A-1799891 33633292
2307 SNP_A-2299127 33633316
2308 SNP_A-2052162 33633598
2309 SNP_A-1879286 33663928
2310 SNP_A-2296804 33667373
2311 SNP_A-2107336 33668474
2312 SNP_A-2010802 33668860
2313 SNP_A-2127213 33672351
2314 SNP_A-2220363 33674471
2315 SNP_A-2190992 33674629
2316 SNP_A-2038411 33691842
2317 SNP_A-2010805 33713918
2318 SNP_A-2032390 33727195
2319 SNP_A-2106023 33753637
2320 SNP_A-4230728 33753917
2321 SNP_A-1824142 33838737
2322 SNP_A-1981187 33838862
2323 SNP_A-2225040 33839211
2324 SNP_A-4228071 33849751
2325 SNP_A-4224212 33849930
2326 SNP_A-2058283 33856205
2327 SNP_A-2122858 33856344
2328 SNP_A-4217922 33858239
2329 SNP_A-2179432 33923176
2330 SNP_A-1795864 34051438
2331 SNP_A-2106380 34054261
2332 SNP_A-2090656 34054380
2333 SNP_A-1791582 34539764
2334 SNP_A-4202059 34540139
2335 SNP_A-1933932 34542932
2336 SNP_A-1958647 34561637
2337 SNP_A-1888447 34561688
2338 SNP_A-2121842 34562204
2339 SNP_A-2233299 34583296
2340 SNP_A-4195036 34603124
2341 SNP_A-1851350 34614359
2342 SNP_A-2144587 34632855
2343 SNP_A-4203834 34635839
2344 SNP_A-2282508 34636020
2345 SNP_A-1889429 34661025
2346 SNP_A-2128897 34661418
2347 SNP_A-2056270 34661669
2348 SNP_A-1981206 34662013
2349 SNP_A-1981207 34662098
2350 SNP_A-1981208 34663335
2351 SNP_A-1981209 34663423
2352 SNP_A-1981210 34664150
2353 SNP_A-1981211 34664187
2354 SNP_A-1981212 34664384
2355 SNP_A-2036505 34670147
2356 SNP_A-4240038 34670201
2357 SNP_A-4228734 34688463
2358 SNP_A-4198500 34688618
2359 SNP_A-1908758 34732681
2360 SNP_A-1981219 34785173
2361 SNP_A-2190630 34789097
2362 SNP_A-1981220 34790005
2363 SNP_A-1981221 34790062
2364 SNP_A-2310377 34794058
2365 SNP_A-2216937 34797450
2366 SNP_A-1922043 34829885
2367 SNP_A-1919497 34829975
2368 SNP_A-1827355 34831598
2369 SNP_A-1981223 34880146
2370 SNP_A-2222402 34895166
2371 SNP_A-2231376 34901285
2372 SNP_A-1959260 34907689
2373 SNP_A-1894440 34908301
2374 SNP_A-2272081 34954172
2375 SNP_A-1925617 34978294
2376 SNP_A-1890394 34997237
2377 SNP_A-1933266 35075870
2378 SNP_A-1981228 35078777
2379 SNP_A-1981229 35078872
2380 SNP_A-1802347 35079922
2381 SNP_A-2155540 35084329
2382 SNP_A-2286016 35121357
2383 SNP_A-1981232 35168107
2384 SNP_A-2010815 35171022
2385 SNP_A-2078798 35183331
2386 SNP_A-4218631 35187998
2387 SNP_A-2137408 35204127
2388 SNP_A-2061553 35259999
2389 SNP_A-2072848 35262336
2390 SNP_A-2127616 35267744
2391 SNP_A-1798237 35348437
2392 SNP_A-2065261 35349058
2393 SNP_A-2034307 35349185
2394 SNP_A-1812330 35350956
2395 SNP_A-2155648 35394310
2396 SNP_A-2166222 35394811
2397 SNP_A-4193789 35401614
2398 SNP_A-1953035 35413578
2399 SNP_A-4238536 35413791
2400 SNP_A-1851039 35417130
2401 SNP_A-1902099 35417505
2402 SNP_A-2050025 35418110
2403 SNP_A-4240452 35418675
2404 SNP_A-4218049 35429091
2405 SNP_A-4197375 35429107
2406 SNP_A-1803305 35490531
2407 SNP_A-4201200 35495406
2408 SNP_A-2133387 35616643
2409 SNP_A-4156364 35621144
2410 SNP_A-4240827 35621711
2411 SNP_A-2101125 35688580
2412 SNP_A-2245208 35710073
2413 SNP_A-2196111 35735038
2414 SNP_A-1802315 35743050
2415 SNP_A-2136281 35748337
2416 SNP_A-1915461 35831495
2417 SNP_A-2042299 35834439
2418 SNP_A-2053918 35843872
2419 SNP_A-2102180 35852976
2420 SNP_A-1946073 35869474
2421 SNP_A-1862074 35900347
2422 SNP_A-1932462 35905575
2423 SNP_A-4210908 35910984
2424 SNP_A-4210909 35913583
2425 SNP_A-1981258 35913671
2426 SNP_A-1981259 35913897
2427 SNP_A-1981260 35914006
2428 SNP_A-1981261 35914269
2429 SNP_A-1981262 35914684
2430 SNP_A-1981263 35914913
2431 SNP_A-4230296 35924691
2432 SNP_A-1981264 35937614
2433 SNP_A-1981265 35939754
2434 SNP_A-2053550 35944231
2435 SNP_A-2288395 35958697
2436 SNP_A-1902794 35958771
2437 SNP_A-1826648 35972497
2438 SNP_A-2249085 35972807
2439 SNP_A-2037302 35977034
2440 SNP_A-2168148 35996474
2441 SNP_A-2212175 36000846
2442 SNP_A-1981267 36002438
2443 SNP_A-2049542 36037769
2444 SNP_A-1981269 36092557
2445 SNP_A-1981271 36100570
2446 SNP_A-2043909 36124660
2447 SNP_A-4229968 36217384
2448 SNP_A-2293476 36239831
2449 SNP_A-2158817 36317382
2450 SNP_A-2088242 36360649
2451 SNP_A-2056466 36371148
2452 SNP_A-1820193 36376481
2453 SNP_A-4215037 36381348
2454 SNP_A-2031972 36381747
2455 SNP_A-1826867 36388574
2456 SNP_A-1798885 36396230
2457 SNP_A-2082693 36423581
2458 SNP_A-1981281 36457368
2459 SNP_A-4224658 36481559
2460 SNP_A-2129159 36487448
2461 SNP_A-2201928 36496219
2462 SNP_A-1939535 36517087
2463 SNP_A-2195329 36523436
2464 SNP_A-1919081 36530234
2465 SNP_A-2138497 36559672
2466 SNP_A-2310844 36578699
2467 SNP_A-2100974 36598791
2468 SNP_A-4194334 36598851
2469 SNP_A-4199783 36599547
2470 SNP_A-1873174 36608261
2471 SNP_A-2286531 36610264
2472 SNP_A-1827890 36610469
2473 SNP_A-2050829 36610688
2474 SNP_A-1981290 36616548
2475 SNP_A-2212689 36617671
2476 SNP_A-4216990 36636567
2477 SNP_A-2200134 36636676
2478 SNP_A-2152892 36637612
2479 SNP_A-2032144 36641642
2480 SNP_A-2142143 36641766
2481 SNP_A-2237055 36641921
2482 SNP_A-1912630 36644918
2483 SNP_A-2264214 36656142
2484 SNP_A-2205411 36668160
2485 SNP_A-1850610 36675215
2486 SNP_A-1959665 36691110
2487 SNP_A-1981294 36712324
2488 SNP_A-1791851 36720307
2489 SNP_A-1827813 36720355
2490 SNP_A-1853059 36725120
2491 SNP_A-1981297 36738199
2492 SNP_A-2044658 36755577
2493 SNP_A-2302177 36795125
2494 SNP_A-2084301 36816681
2495 SNP_A-2050209 36823635
2496 SNP_A-4210912 36852418
2497 SNP_A-1981301 36947373
2498 SNP_A-1981302 36977524
2499 SNP_A-1860948 37018720
2500 SNP_A-4222277 37026240
2501 SNP_A-2304817 37215098
2502 SNP_A-2049130 37232917
2503 SNP_A-2023874 37405877
2504 SNP_A-1782181 37409881
2505 SNP_A-1840656 37462900
2506 SNP_A-1943408 37542089
2507 SNP_A-1861332 37589795
2508 SNP_A-4210914 37640662
2509 SNP_A-4203716 37645569
2510 SNP_A-1791472 37651745
2511 SNP_A-2182048 37652311
2512 SNP_A-4195014 37674216
2513 SNP_A-2189153 37677989
2514 SNP_A-1914375 37751824
2515 SNP_A-1981303 37757622
2516 SNP_A-1831365 37765400
2517 SNP_A-1981305 37789629
2518 SNP_A-4210916 37827253
2519 SNP_A-1821531 37841699
2520 SNP_A-1856452 37856122
2521 SNP_A-1798533 37859157
2522 SNP_A-1835319 37888840
2523 SNP_A-2313224 37901218
2524 SNP_A-4202173 37902175
2525 SNP_A-2076770 37905360
2526 SNP_A-2254596 37913340
2527 SNP_A-1805851 37913362
2528 SNP_A-1838120 37917929
2529 SNP_A-2202652 37924332
2530 SNP_A-4202331 37951477
2531 SNP_A-1862404 37953576
2532 SNP_A-2293403 37960996
2533 SNP_A-2227141 37962405
2534 SNP_A-2269416 37985624
2535 SNP_A-1789145 37988716
2536 SNP_A-1959886 37989941
2537 SNP_A-1981310 38003109
2538 SNP_A-2058755 38035534
2539 SNP_A-2221741 38038632
2540 SNP_A-1981311 38047229
2541 SNP_A-2010828 38047253
2542 SNP_A-1981312 38047692
2543 SNP_A-2195255 38059398
2544 SNP_A-2101704 38068845
2545 SNP_A-1934044 38081927
2546 SNP_A-2150582 38087828
2547 SNP_A-2144699 38087870
2548 SNP_A-2305478 38090510
2549 SNP_A-2010830 38098818
2550 SNP_A-1981313 38105869
2551 SNP_A-2235571 38110611
2552 SNP_A-2058672 38127520
2553 SNP_A-1920502 38144368
2554 SNP_A-2060097 38186446
2555 SNP_A-1981319 38238788
2556 SNP_A-2215346 38269319
2557 SNP_A-2245311 38307553
2558 SNP_A-1894454 38307878
2559 SNP_A-1885102 38308573
2560 SNP_A-2088728 38309097
2561 SNP_A-2090164 38309217
2562 SNP_A-2306260 38316474
2563 SNP_A-2101085 38343577
2564 SNP_A-4238313 38367603
2565 SNP_A-1797852 38382328
2566 SNP_A-4205549 38387701
2567 SNP_A-2302389 38397069
2568 SNP_A-1981320 38397240
2569 SNP_A-2046447 38416772
2570 SNP_A-2074677 38416963
2571 SNP_A-1914612 38417202
2572 SNP_A-1899505 38435479
2573 SNP_A-1981324 38450087
2574 SNP_A-2125190 38463844
2575 SNP_A-2010836 38485966
2576 SNP_A-1930693 38517092
2577 SNP_A-1861078 38534384
2578 SNP_A-1847797 38555307
2579 SNP_A-2215593 38578352
2580 SNP_A-1981330 38597060
2581 SNP_A-2067158 38620953
2582 SNP_A-2156535 38669021
2583 SNP_A-4206783 38671004
2584 SNP_A-1824619 38725898
2585 SNP_A-2245452 38749276
2586 SNP_A-1981333 38764354
2587 SNP_A-2100525 38771041
2588 SNP_A-1981336 38801988
2589 SNP_A-1781427 38807002
2590 SNP_A-1796699 38809372
2591 SNP_A-2110147 38863329
2592 SNP_A-2148759 38869623
2593 SNP_A-2263357 38873785
2594 SNP_A-4236256 38873820
2595 SNP_A-4193984 38873836
2596 SNP_A-1981337 38892025
2597 SNP_A-1981338 38892419
2598 SNP_A-1956449 38911193
2599 SNP_A-1827122 38919417
2600 SNP_A-1860630 38923537
2601 SNP_A-4231194 38954915
2602 SNP_A-1898223 38968223
2603 SNP_A-1929977 38971001
2604 SNP_A-4194661 39090191
2605 SNP_A-4210919 39094113
2606 SNP_A-4234753 39138693
2607 SNP_A-2098277 39139543
2608 SNP_A-4231930 39145833
2609 SNP_A-1865575 39168604
2610 SNP_A-2257693 39192503
2611 SNP_A-4198690 39194877
2612 SNP_A-2309063 39211683
2613 SNP_A-2058052 39255812
2614 SNP_A-2183954 39284097
2615 SNP_A-2154716 39286198
2616 SNP_A-1944008 39286256
2617 SNP_A-1944441 39286492
2618 SNP_A-2027459 39286758
2619 SNP_A-1981346 39290522
2620 SNP_A-2225634 39293641
2621 SNP_A-2295022 39295218
2622 SNP_A-2130209 39395033
2623 SNP_A-4232824 39395080
2624 SNP_A-4206375 39397559
2625 SNP_A-4236610 39397796
2626 SNP_A-1906081 39453603
2627 SNP_A-2063137 39466568
2628 SNP_A-4231429 39482816
2629 SNP_A-2246792 39495867
2630 SNP_A-1864599 39501667
2631 SNP_A-2288498 39510579
2632 SNP_A-1880144 39512687
2633 SNP_A-4202454 39541066
2634 SNP_A-2067913 39568994
2635 SNP_A-2229112 39583900
2636 SNP_A-2192656 39583949
2637 SNP_A-2056481 39585071
2638 SNP_A-4216597 39588303
2639 SNP_A-2085600 39593210
2640 SNP_A-2217083 39593441
2641 SNP_A-2034180 39606981
2642 SNP_A-4210921 39616920
2643 SNP_A-1948547 39624916
2644 SNP_A-1879971 39660837
2645 SNP_A-4197152 39669516
2646 SNP_A-1956602 39670024
2647 SNP_A-2200371 39676911
2648 SNP_A-2284823 39704405
2649 SNP_A-2189188 39743312
2650 SNP_A-1832081 39798768
2651 SNP_A-2260579 39806713
2652 SNP_A-4210924 39851878
2653 SNP_A-1981363 39872589
2654 SNP_A-1889453 39880493
2655 SNP_A-1981364 39890163
2656 SNP_A-1981367 39938888
2657 SNP_A-4236173 39939162
2658 SNP_A-1833132 39941605
2659 SNP_A-2262764 39941795
2660 SNP_A-2306846 39942134
2661 SNP_A-4210925 39944469
2662 SNP_A-2241020 39963608
2663 SNP_A-2257982 39971444
2664 SNP_A-2134115 39972462
2665 SNP_A-2311852 40000720
2666 SNP_A-2061246 40022189
2667 SNP_A-2072287 40024709
2668 SNP_A-1878836 40025515
2669 SNP_A-1981372 40034602
2670 SNP_A-1981373 40035234
2671 SNP_A-4226032 40050116
2672 SNP_A-4224948 40051373
2673 SNP_A-1820585 40051463
2674 SNP_A-2249585 40076214
2675 SNP_A-4234456 40076399
2676 SNP_A-1949052 40081382
2677 SNP_A-2040411 40081840
2678 SNP_A-2199656 40082419
2679 SNP_A-2042288 40083630
2680 SNP_A-2228397 40083808
2681 SNP_A-1981376 40101976
2682 SNP_A-4196545 40125742
2683 SNP_A-2189563 40139974
2684 SNP_A-4240654 40140523
2685 SNP_A-2301914 40156127
2686 SNP_A-2145205 40157944
2687 SNP_A-1949716 40160155
2688 SNP_A-1958501 40160637
2689 SNP_A-1913177 40171461
2690 SNP_A-2138282 40172376
2691 SNP_A-2029860 40174561
2692 SNP_A-2262784 40174838
2693 SNP_A-2133911 40179606
2694 SNP_A-2294892 40179748
2695 SNP_A-2144009 40202321
2696 SNP_A-1917480 40202621
2697 SNP_A-4233390 40202710
2698 SNP_A-2092630 40202898
2699 SNP_A-2024443 40209624
2700 SNP_A-4229206 40212295
2701 SNP_A-1885007 40220369
2702 SNP_A-2027708 40222598
2703 SNP_A-2261070 40225599
2704 SNP_A-2038244 40249701
2705 SNP_A-2161553 40253602
2706 SNP_A-1981380 40261722
2707 SNP_A-2287039 40271560
2708 SNP_A-1981381 40279381
2709 SNP_A-4225601 40307927
2710 SNP_A-1981382 40310215
2711 SNP_A-1981383 40310465
2712 SNP_A-4202165 40310881
2713 SNP_A-1981386 40343736
2714 SNP_A-1960561 40346762
2715 SNP_A-1957264 40379033
2716 SNP_A-2115399 40438290
2717 SNP_A-1981389 40465299
2718 SNP_A-2101447 40473602
2719 SNP_A-2211129 40473705
2720 SNP_A-2214711 40481438
2721 SNP_A-1834319 40483754
2722 SNP_A-4238918 40499496
2723 SNP_A-2134840 40517411
2724 SNP_A-1860717 40534334
2725 SNP_A-4223344 40545412
2726 SNP_A-2143130 40551774
2727 SNP_A-1915245 40553088
2728 SNP_A-1981391 40557405
2729 SNP_A-2053949 40557969
2730 SNP_A-2287002 40597115
2731 SNP_A-2048216 40605710
2732 SNP_A-4199342 40605832
2733 SNP_A-2164392 40621395
2734 SNP_A-2131670 40643713
2735 SNP_A-2097682 40643755
2736 SNP_A-1981396 40662946
2737 SNP_A-2147481 40677740
2738 SNP_A-1786250 40693709
2739 SNP_A-4210927 40702778
2740 SNP_A-1981398 40704550
2741 SNP_A-2207545 40711291
2742 SNP_A-1809685 40733708
2743 SNP_A-2034772 40771683
2744 SNP_A-2279110 40784025
2745 SNP_A-2174147 40826308
2746 SNP_A-4210928 40835297
2747 SNP_A-1940505 40865910
2748 SNP_A-2129265 40866959
2749 SNP_A-2219166 40867565
2750 SNP_A-2111240 40869244
2751 SNP_A-1981402 40877713
2752 SNP_A-1825449 40913936
2753 SNP_A-1797846 40965300
2754 SNP_A-2212348 40965351
2755 SNP_A-1981406 40970589
2756 SNP_A-2036617 40975048
2757 SNP_A-2031872 40975314
2758 SNP_A-1838573 40975397
2759 SNP_A-1932286 40979199
2760 SNP_A-2116260 40983896
2761 SNP_A-1981407 40986565
2762 SNP_A-2059356 40987796
2763 SNP_A-1945251 40989044
2764 SNP_A-1805518 40991318
2765 SNP_A-2212667 41027101
2766 SNP_A-2153227 41051060
2767 SNP_A-1921210 41052172
2768 SNP_A-2235602 41053437
2769 SNP_A-4193107 41064895
2770 SNP_A-1818242 41069536
2771 SNP_A-1924652 41072838
2772 SNP_A-2243877 41097871
2773 SNP_A-1981417 41140447
2774 SNP_A-2302208 41158795
2775 SNP_A-2271289 41178363
2776 SNP_A-1930660 41189118
2777 SNP_A-1912008 41194246
2778 SNP_A-2125337 41194329
2779 SNP_A-1800622 41194428
2780 SNP_A-4206653 41197246
2781 SNP_A-2031693 41197278
2782 SNP_A-1840677 41251802
2783 SNP_A-1818414 41255697
2784 SNP_A-2188350 41260297
2785 SNP_A-2137239 41260367
2786 SNP_A-1981419 41270400
2787 SNP_A-1981420 41293670
2788 SNP_A-1925842 41300000
2789 SNP_A-1830109 41300085
2790 SNP_A-1862462 41300320
2791 SNP_A-1854009 41301472
2792 SNP_A-1917822 41323668
2793 SNP_A-2124639 41343919
2794 SNP_A-2045351 41385242
2795 SNP_A-2089906 41391870
2796 SNP_A-2034063 41412396
2797 SNP_A-2088804 41449453
2798 SNP_A-1981423 41471472
2799 SNP_A-1981424 41474137
2800 SNP_A-2066812 41480650
2801 SNP_A-1903990 41569404
2802 SNP_A-4207305 41600319
2803 SNP_A-2083462 41636081
2804 SNP_A-2171229 41636164
2805 SNP_A-2140341 41639742
2806 SNP_A-2214362 41640241
2807 SNP_A-1843157 41646995
2808 SNP_A-1872454 41647636
2809 SNP_A-4238136 41650177
2810 SNP_A-1954345 41656423
2811 SNP_A-2039236 41657338
2812 SNP_A-1864250 41706127
2813 SNP_A-1981432 41752150
2814 SNP_A-4210936 41752334
2815 SNP_A-2305969 41789851
2816 SNP_A-2117176 41923766
2817 SNP_A-4222623 42081613
2818 SNP_A-2242905 42103564
2819 SNP_A-4196865 42103638
2820 SNP_A-4201635 42120640
2821 SNP_A-2090398 42147725
2822 SNP_A-1936825 42173224
2823 SNP_A-4204129 42198043
2824 SNP_A-2010853 42199782
2825 SNP_A-1981440 42200057
2826 SNP_A-4234086 42210923
2827 SNP_A-2177558 42265178
2828 SNP_A-4206318 42272160
2829 SNP_A-2154216 42305918
2830 SNP_A-2299287 42309112
2831 SNP_A-2064933 42339077
2832 SNP_A-1894516 42342138
2833 SNP_A-2051771 42411000
2834 SNP_A-2079859 42417663
2835 SNP_A-1981441 42420497
2836 SNP_A-1981442 42443617
2837 SNP_A-2116448 42465394
2838 SNP_A-2152321 42471800
2839 SNP_A-1981444 42503212
2840 SNP_A-1851923 42506342
2841 SNP_A-2077348 42506487
2842 SNP_A-2107556 42506774
2843 SNP_A-1842587 42519634
2844 SNP_A-1872964 42531092
2845 SNP_A-2279858 42532014
2846 SNP_A-4201102 42555019
2847 SNP_A-2010859 42597956
2848 SNP_A-1941240 42605342
2849 SNP_A-2010860 42605399
2850 SNP_A-2261841 42655073
2851 SNP_A-2167462 42692357
2852 SNP_A-2123992 42706941
2853 SNP_A-2263429 42713774
2854 SNP_A-1854692 42731925
2855 SNP_A-2024232 42746261
2856 SNP_A-2170822 42780652
2857 SNP_A-2066070 42782919
2858 SNP_A-2238710 42785934
2859 SNP_A-1875296 42830845
2860 SNP_A-1935107 42855678
2861 SNP_A-2084701 42859196
2862 SNP_A-1802936 42867919
2863 SNP_A-2189303 42869089
2864 SNP_A-2121851 42878860
2865 SNP_A-1955325 42879269
2866 SNP_A-2197740 42879528
2867 SNP_A-2247602 42879878
2868 SNP_A-2116227 42975193
2869 SNP_A-2137346 42992453
2870 SNP_A-1889589 42998107
2871 SNP_A-1899720 43009256
2872 SNP_A-4207589 43013500
2873 SNP_A-2246168 43028194
2874 SNP_A-1981455 43040037
2875 SNP_A-1981456 43047397
2876 SNP_A-4227949 43050971
2877 SNP_A-1981457 43063978
2878 SNP_A-1873155 43082669
2879 SNP_A-2208025 43106913
2880 SNP_A-4207509 43146612
2881 SNP_A-2105669 43176877
2882 SNP_A-1950859 43337301
2883 SNP_A-1981460 43375292
2884 SNP_A-2105012 43383780
2885 SNP_A-2108191 43419259
2886 SNP_A-2081165 43488009
2887 SNP_A-2080756 43512302
2888 SNP_A-1981462 43560959
2889 SNP_A-2292018 43634109
2890 SNP_A-2010864 43901209
2891 SNP_A-2010867 44037927
2892 SNP_A-1943558 44102426
2893 SNP_A-1877922 44109227
2894 SNP_A-2045010 44190859
2895 SNP_A-2228369 44221387
2896 SNP_A-1981464 44283685
2897 SNP_A-1981465 44284283
2898 SNP_A-2160213 44304963
2899 SNP_A-1981467 44335755
2900 SNP_A-1981468 44344655
2901 SNP_A-2145791 44346827
2902 SNP_A-4231275 44367662
2903 SNP_A-1872509 44371577
2904 SNP_A-4210937 44412817
2905 SNP_A-2010870 44431772
2906 SNP_A-2094352 44458390
2907 SNP_A-2258254 44523115
2908 SNP_A-2028737 44523258
2909 SNP_A-1904907 44577236
2910 SNP_A-2060604 44582311
2911 SNP_A-2259695 44584994
2912 SNP_A-1908996 44591624
2913 SNP_A-4194897 44611790
2914 SNP_A-1782819 44621309
2915 SNP_A-2191683 44647407
2916 SNP_A-2213328 44662567
2917 SNP_A-2025332 44740897
2918 SNP_A-1904932 44836422
2919 SNP_A-4196327 44853066
2920 SNP_A-2042044 44872313
2921 SNP_A-2196044 44894017
2922 SNP_A-4222179 44894208
2923 SNP_A-1891232 44925813
2924 SNP_A-4194071 44935848
2925 SNP_A-2294030 44936888
2926 SNP_A-2280596 44939648
2927 SNP_A-2044625 45056288
2928 SNP_A-2196898 45135215
2929 SNP_A-1895958 45231904
2930 SNP_A-1858367 45264593
2931 SNP_A-1870550 45265149
2932 SNP_A-1888463 45334368
2933 SNP_A-2051841 45375000
2934 SNP_A-1863112 45379567
2935 SNP_A-2135741 45390556
2936 SNP_A-2129830 45492834
2937 SNP_A-2010876 45542575
2938 SNP_A-1836153 45556242
2939 SNP_A-2089895 45647745
2940 SNP_A-4237014 45691650
2941 SNP_A-1830786 45737785
2942 SNP_A-1958663 45751510
2943 SNP_A-1981476 45751966
2944 SNP_A-1981477 45752153
2945 SNP_A-1794838 45817629
2946 SNP_A-2284480 45896693
2947 SNP_A-4232001 46419092
