# Supplementary material for: Genetic Structure of the Spanish Population
Source: BMC Genomics. 2010 May 25;11:326. doi: 10.1186/1471-2164-11-326 (PMC2887418; doi:10.1186/1471-2164-11-326)
Supplement: Additional file 1 — List of haplotype blocks across all autosomal chromosomes in the Spanish population. Each block is described by the SNPs that compose it, the major haplotypes with haplotypic frequencies, and the LD (D') among adjacent blocks. For each chromosome, the correspondence list between the SNP names and numbers is included in a separate table. [file 1471-2164-11-326-S1.ZIP › chr5q.snpkey.txt]

1 SNP_A-1981478 49596616
2 SNP_A-2183101 49600385
3 SNP_A-2249045 49608899
4 SNP_A-1923957 49610934
5 SNP_A-2050806 49619310
6 SNP_A-1910175 49631527
7 SNP_A-1828858 49631829
8 SNP_A-4236949 49649418
9 SNP_A-2071381 49659355
10 SNP_A-4204984 49659578
11 SNP_A-1816024 49683782
12 SNP_A-2148255 49746467
13 SNP_A-1841744 49815219
14 SNP_A-1933196 49891102
15 SNP_A-1815436 49906220
16 SNP_A-1808499 49934585
17 SNP_A-2078653 50009789
18 SNP_A-2029099 50015814
19 SNP_A-2054893 50039434
20 SNP_A-2256524 50055978
21 SNP_A-4210939 50098368
22 SNP_A-2298296 50101806
23 SNP_A-1852300 50110861
24 SNP_A-2137451 50130566
25 SNP_A-2299780 50131671
26 SNP_A-4231567 50135571
27 SNP_A-1933829 50139375
28 SNP_A-2179531 50157380
29 SNP_A-1919074 50169133
30 SNP_A-4236656 50175043
31 SNP_A-1981480 50187722
32 SNP_A-1981481 50197281
33 SNP_A-1907963 50198842
34 SNP_A-1801832 50203998
35 SNP_A-1843416 50205828
36 SNP_A-1807949 50219469
37 SNP_A-4195519 50289382
38 SNP_A-2106470 50290623
39 SNP_A-2099108 50328781
40 SNP_A-1981486 50329633
41 SNP_A-4210941 50330688
42 SNP_A-1981487 50345549
43 SNP_A-1981488 50345664
44 SNP_A-1981489 50346833
45 SNP_A-2150075 50364014
46 SNP_A-1905719 50408414
47 SNP_A-2010879 50441579
48 SNP_A-1981491 50467935
49 SNP_A-4235340 50470051
50 SNP_A-1787212 50505987
51 SNP_A-4219622 50506470
52 SNP_A-2276090 50536897
53 SNP_A-2114435 50546623
54 SNP_A-1915926 50559126
55 SNP_A-2267401 50568959
56 SNP_A-1981493 50620540
57 SNP_A-1981494 50659290
58 SNP_A-1941906 50733435
59 SNP_A-1981495 50739690
60 SNP_A-2296119 50740791
61 SNP_A-2263176 50770092
62 SNP_A-4224207 50808311
63 SNP_A-1959558 50809245
64 SNP_A-1893987 50809992
65 SNP_A-1981496 50814239
66 SNP_A-1981497 50824363
67 SNP_A-1860112 50838014
68 SNP_A-1909656 50839649
69 SNP_A-1955313 50840817
70 SNP_A-2258781 50861586
71 SNP_A-4226204 50877762
72 SNP_A-2082979 50929836
73 SNP_A-1804867 50931560
74 SNP_A-1890044 50958428
75 SNP_A-2181837 50964628
76 SNP_A-2164039 50974708
77 SNP_A-2207918 50974812
78 SNP_A-4199045 50976754
79 SNP_A-1947265 51136805
80 SNP_A-1818400 51158187
81 SNP_A-2149431 51159008
82 SNP_A-2294664 51166669
83 SNP_A-1835101 51167157
84 SNP_A-1953978 51239494
85 SNP_A-1855196 51251187
86 SNP_A-4225790 51251631
87 SNP_A-4234617 51255259
88 SNP_A-2088371 51255455
89 SNP_A-2170796 51255581
90 SNP_A-1832090 51257798
91 SNP_A-4206816 51270692
92 SNP_A-1981500 51282485
93 SNP_A-2184042 51347579
94 SNP_A-4215041 51350180
95 SNP_A-2305503 51358682
96 SNP_A-2292712 51363773
97 SNP_A-1878655 51364239
98 SNP_A-4200772 51377228
99 SNP_A-2288634 51377424
100 SNP_A-4206845 51378449
101 SNP_A-2288623 51390052
102 SNP_A-2246213 51404742
103 SNP_A-4227831 51408289
104 SNP_A-2210383 51437337
105 SNP_A-1910286 51441357
106 SNP_A-1981501 51448054
107 SNP_A-2053669 51448706
108 SNP_A-2041313 51448724
109 SNP_A-2215009 51487490
110 SNP_A-1843816 51495104
111 SNP_A-2054620 51500375
112 SNP_A-1981504 51510492
113 SNP_A-1881807 51529692
114 SNP_A-1981505 51538510
115 SNP_A-1956243 51598256
116 SNP_A-1981508 51606410
117 SNP_A-1858567 51608341
118 SNP_A-1921257 51617645
119 SNP_A-1851485 51640811
120 SNP_A-4204444 51651670
121 SNP_A-1826915 51679280
122 SNP_A-2075104 51680217
123 SNP_A-2067073 51724359
124 SNP_A-1981511 51740984
125 SNP_A-2023164 51746828
126 SNP_A-2179345 51747496
127 SNP_A-1843590 51796987
128 SNP_A-1946531 51803929
129 SNP_A-1958804 51813565
130 SNP_A-2022136 51834913
131 SNP_A-2292533 51854141
132 SNP_A-1944370 51854428
133 SNP_A-2117894 51856101
134 SNP_A-2090726 51862483
135 SNP_A-1896453 51864208
136 SNP_A-1810494 51903984
137 SNP_A-1808459 51925473
138 SNP_A-2052134 51926018
139 SNP_A-1981512 51930917
140 SNP_A-1981513 51931252
141 SNP_A-2244294 51933802
142 SNP_A-1819625 51967141
143 SNP_A-1981516 52008034
144 SNP_A-4210945 52008066
145 SNP_A-1981517 52008083
146 SNP_A-2112580 52014059
147 SNP_A-4234694 52023832
148 SNP_A-4219332 52023985
149 SNP_A-2136097 52025404
150 SNP_A-1821563 52039125
151 SNP_A-4233373 52039154
152 SNP_A-1981521 52058470
153 SNP_A-1981522 52060469
154 SNP_A-2162981 52072466
155 SNP_A-4224881 52073278
156 SNP_A-2034034 52075331
157 SNP_A-2093672 52075607
158 SNP_A-2273049 52076046
159 SNP_A-2275334 52078585
160 SNP_A-4206942 52082906
161 SNP_A-2250284 52083218
162 SNP_A-4210947 52085030
163 SNP_A-1905872 52089681
164 SNP_A-2273062 52092096
165 SNP_A-1926349 52092189
166 SNP_A-2050850 52099436
167 SNP_A-4239543 52104782
168 SNP_A-1981523 52105071
169 SNP_A-1981524 52105192
170 SNP_A-2180250 52133521
171 SNP_A-1853484 52134609
172 SNP_A-1827616 52134676
173 SNP_A-2292892 52167348
174 SNP_A-1981525 52185286
175 SNP_A-2033576 52206764
176 SNP_A-4233986 52214876
177 SNP_A-2133645 52215582
178 SNP_A-1841329 52215625
179 SNP_A-2181083 52223785
180 SNP_A-2170479 52231264
181 SNP_A-2299077 52239736
182 SNP_A-2045704 52249612
183 SNP_A-2141168 52259107
184 SNP_A-1981528 52277790
185 SNP_A-2301297 52278143
186 SNP_A-2225743 52289413
187 SNP_A-2091374 52319932
188 SNP_A-1804118 52320143
189 SNP_A-2290530 52326191
190 SNP_A-2154463 52340753
191 SNP_A-2122851 52341770
192 SNP_A-4224054 52354673
193 SNP_A-1886846 52356650
194 SNP_A-1860749 52369177
195 SNP_A-1981530 52373540
196 SNP_A-4210949 52376821
197 SNP_A-1787719 52394644
198 SNP_A-1981531 52406189
199 SNP_A-1784434 52417975
200 SNP_A-1981532 52425212
201 SNP_A-2236483 52447564
202 SNP_A-2155496 52456309
203 SNP_A-1845466 52463363
204 SNP_A-2131335 52467145
205 SNP_A-2147120 52467393
206 SNP_A-2056975 52471981
207 SNP_A-4219373 52479587
208 SNP_A-4230130 52479600
209 SNP_A-1884229 52479843
210 SNP_A-4204401 52480470
211 SNP_A-1871752 52483111
212 SNP_A-2261395 52514472
213 SNP_A-1952643 52538283
214 SNP_A-4217847 52543399
215 SNP_A-2108420 52547504
216 SNP_A-2218512 52548393
217 SNP_A-1929524 52568207
218 SNP_A-1836337 52569819
219 SNP_A-1918118 52570615
220 SNP_A-2228524 52599281
221 SNP_A-2226594 52599397
222 SNP_A-1800764 52599417
223 SNP_A-4205637 52608354
224 SNP_A-2075465 52656413
225 SNP_A-4210951 52675457
226 SNP_A-1981547 52677353
227 SNP_A-2152042 52689735
228 SNP_A-2010882 52699753
229 SNP_A-2010883 52699792
230 SNP_A-1801711 52710428
231 SNP_A-4199190 52724675
232 SNP_A-2230388 52730874
233 SNP_A-2203377 52746712
234 SNP_A-2286515 52788809
235 SNP_A-2056707 52801088
236 SNP_A-2136327 52801726
237 SNP_A-2060637 52821296
238 SNP_A-1839314 52823115
239 SNP_A-1981550 52823958
240 SNP_A-1921194 52843986
241 SNP_A-2312350 52903087
242 SNP_A-2058574 52904929
243 SNP_A-2147523 52973566
244 SNP_A-2143692 53000988
245 SNP_A-1981551 53003724
246 SNP_A-1886636 53007795
247 SNP_A-4204665 53007978
248 SNP_A-4237458 53012712
249 SNP_A-1947481 53014479
250 SNP_A-2264210 53061685
251 SNP_A-4210952 53152723
252 SNP_A-2100687 53177096
253 SNP_A-2037283 53244145
254 SNP_A-1981554 53254741
255 SNP_A-4226753 53259509
256 SNP_A-2295031 53270465
257 SNP_A-1981559 53276486
258 SNP_A-1981560 53307177
259 SNP_A-1981561 53312058
260 SNP_A-1981562 53314739
261 SNP_A-2156511 53317123
262 SNP_A-1847330 53338884
263 SNP_A-4218953 53339352
264 SNP_A-1981563 53353747
265 SNP_A-1821003 53355161
266 SNP_A-1928492 53379286
267 SNP_A-1844282 53396767
268 SNP_A-4210953 53404772
269 SNP_A-2189642 53407550
270 SNP_A-1946601 53412370
271 SNP_A-2297190 53418491
272 SNP_A-4195864 53434974
273 SNP_A-4216670 53448377
274 SNP_A-2280549 53457768
275 SNP_A-4230426 53465939
276 SNP_A-2074035 53467653
277 SNP_A-2265787 53473290
278 SNP_A-1882948 53480255
279 SNP_A-2109649 53497453
280 SNP_A-1942100 53499505
281 SNP_A-1858417 53499547
282 SNP_A-4225618 53512474
283 SNP_A-1981571 53525631
284 SNP_A-1981572 53526494
285 SNP_A-1981574 53538659
286 SNP_A-4210954 53572755
287 SNP_A-2182021 53583570
288 SNP_A-1888208 53624341
289 SNP_A-1781302 53642052
290 SNP_A-2211170 53642897
291 SNP_A-4201772 53643018
292 SNP_A-1895617 53664613
293 SNP_A-1981577 53665145
294 SNP_A-1942970 53665388
295 SNP_A-2167795 53675669
296 SNP_A-2110444 53675732
297 SNP_A-1955808 53690381
298 SNP_A-2010889 53695332
299 SNP_A-1937857 53708606
300 SNP_A-2066562 53750016
301 SNP_A-1926098 53750076
302 SNP_A-4225855 53750111
303 SNP_A-2070745 53761376
304 SNP_A-1811225 53761773
305 SNP_A-2050326 53762849
306 SNP_A-2078543 53765766
307 SNP_A-1884656 53766929
308 SNP_A-1981580 53770865
309 SNP_A-1914962 53775160
310 SNP_A-2221212 53775195
311 SNP_A-2037314 53805974
312 SNP_A-2030084 53806191
313 SNP_A-1848870 53852539
314 SNP_A-1834836 53906240
315 SNP_A-2270763 53909933
316 SNP_A-4218290 53911326
317 SNP_A-2272490 53911360
318 SNP_A-2168915 53911739
319 SNP_A-1828497 53911759
320 SNP_A-2242604 53912745
321 SNP_A-2199109 53928036
322 SNP_A-1800115 53932975
323 SNP_A-2147460 53935292
324 SNP_A-1936165 53935426
325 SNP_A-2220447 53946841
326 SNP_A-2010891 53946883
327 SNP_A-2185187 53977309
328 SNP_A-1854805 53978161
329 SNP_A-2140471 53978600
330 SNP_A-2214600 54018482
331 SNP_A-1912823 54021326
332 SNP_A-4234834 54034358
333 SNP_A-2081608 54043161
334 SNP_A-1981582 54047702
335 SNP_A-2202241 54052641
336 SNP_A-1981584 54053989
337 SNP_A-1910849 54064418
338 SNP_A-2074982 54088672
339 SNP_A-2175886 54119144
340 SNP_A-1829633 54129781
341 SNP_A-2215018 54204432
342 SNP_A-2010892 54218083
343 SNP_A-2227175 54259020
344 SNP_A-2178598 54264405
345 SNP_A-1939890 54277376
346 SNP_A-2296229 54277851
347 SNP_A-2165589 54286951
348 SNP_A-2162113 54292307
349 SNP_A-1981593 54293569
350 SNP_A-4210956 54293937
351 SNP_A-1981594 54295510
352 SNP_A-2185169 54302838
353 SNP_A-4228910 54304244
354 SNP_A-1981595 54310631
355 SNP_A-1981596 54310876
356 SNP_A-4210957 54311861
357 SNP_A-1981598 54311970
358 SNP_A-1981599 54314921
359 SNP_A-1981601 54316655
360 SNP_A-4226517 54360379
361 SNP_A-1826985 54400030
362 SNP_A-2241999 54414169
363 SNP_A-2106849 54440675
364 SNP_A-1950927 54452938
365 SNP_A-1934257 54480637
366 SNP_A-4192988 54480740
367 SNP_A-2050857 54494520
368 SNP_A-1811041 54494661
369 SNP_A-2090775 54549213
370 SNP_A-1872233 54606995
371 SNP_A-1899123 54786240
372 SNP_A-2213908 54846604
373 SNP_A-2275575 54996366
374 SNP_A-2203597 55000340
375 SNP_A-1853810 55000487
376 SNP_A-2065674 55008053
377 SNP_A-4199808 55014755
378 SNP_A-2185114 55029821
379 SNP_A-2147003 55051024
380 SNP_A-4218144 55051063
381 SNP_A-4216138 55052641
382 SNP_A-2163054 55055945
383 SNP_A-2100268 55094749
384 SNP_A-2132951 55151099
385 SNP_A-2085252 55174342
386 SNP_A-2277715 55175024
387 SNP_A-2128312 55181692
388 SNP_A-1885330 55191159
389 SNP_A-2136125 55205610
390 SNP_A-1832687 55206153
391 SNP_A-2150937 55217698
392 SNP_A-1850634 55243307
393 SNP_A-4238132 55246197
394 SNP_A-4205662 55369682
395 SNP_A-2086733 55390702
396 SNP_A-1887626 55390826
397 SNP_A-4240236 55390902
398 SNP_A-1981621 55402461
399 SNP_A-2047485 55420319
400 SNP_A-4239013 55428147
401 SNP_A-1783602 55474337
402 SNP_A-2258789 55526937
403 SNP_A-4235876 55559326
404 SNP_A-1981622 55566940
405 SNP_A-1981623 55595454
406 SNP_A-1981624 55595641
407 SNP_A-2106716 55602357
408 SNP_A-2150004 55603669
409 SNP_A-2134030 55607343
410 SNP_A-2111107 55637144
411 SNP_A-2052394 55640848
412 SNP_A-1897868 55643303
413 SNP_A-1785745 55686815
414 SNP_A-1868710 55692632
415 SNP_A-1877546 55707643
416 SNP_A-4193514 55707856
417 SNP_A-2207141 55730873
418 SNP_A-1789616 55741879
419 SNP_A-4193061 55761368
420 SNP_A-2123461 55807584
421 SNP_A-1874494 55828402
422 SNP_A-4232921 55846849
423 SNP_A-2311491 55859861
424 SNP_A-1981639 55864335
425 SNP_A-1883799 55865588
426 SNP_A-2120460 55869987
427 SNP_A-2081916 55873706
428 SNP_A-2226411 55874242
429 SNP_A-2026316 55877581
430 SNP_A-2141899 55893432
431 SNP_A-1981645 55924017
432 SNP_A-1981646 55925355
433 SNP_A-2308555 55928141
434 SNP_A-4205932 55935496
435 SNP_A-1981649 55935816
436 SNP_A-1981650 55935953
437 SNP_A-2054574 55965145
438 SNP_A-2277284 55994374
439 SNP_A-2200327 56032355
440 SNP_A-2261283 56096152
441 SNP_A-1832451 56116958
442 SNP_A-1882316 56129064
443 SNP_A-4219563 56132072
444 SNP_A-2214844 56136753
445 SNP_A-2266818 56136792
446 SNP_A-4228454 56143134
447 SNP_A-4223221 56149607
448 SNP_A-2193407 56151842
449 SNP_A-1981662 56154490
450 SNP_A-1981663 56154632
451 SNP_A-1981665 56157511
452 SNP_A-4225141 56164756
453 SNP_A-2270644 56181754
454 SNP_A-1981667 56185186
455 SNP_A-2165477 56187501
456 SNP_A-1981668 56189149
457 SNP_A-4236112 56193708
458 SNP_A-1917357 56197544
459 SNP_A-2123345 56242286
460 SNP_A-2010903 56242880
461 SNP_A-4218076 56253286
462 SNP_A-1981670 56253786
463 SNP_A-2288350 56264158
464 SNP_A-2047209 56304804
465 SNP_A-2280322 56309157
466 SNP_A-2263385 56309245
467 SNP_A-1981671 56322868
468 SNP_A-2092109 56362111
469 SNP_A-1945852 56382095
470 SNP_A-1937845 56383379
471 SNP_A-4210961 56385455
472 SNP_A-2150947 56393904
473 SNP_A-2056874 56437065
474 SNP_A-1820791 56489164
475 SNP_A-2140266 56576612
476 SNP_A-2010904 56594995
477 SNP_A-2192525 56628221
478 SNP_A-2311153 56631019
479 SNP_A-1981681 56676329
480 SNP_A-1790975 56694137
481 SNP_A-2190608 56702257
482 SNP_A-1981682 56707472
483 SNP_A-2278649 56714849
484 SNP_A-4192796 56725926
485 SNP_A-4197381 56733999
486 SNP_A-2098028 56734092
487 SNP_A-1913075 56734978
488 SNP_A-2237956 56743073
489 SNP_A-2179995 56746366
490 SNP_A-4239306 56757293
491 SNP_A-2037645 56766427
492 SNP_A-1893010 56766448
493 SNP_A-2048649 56766635
494 SNP_A-2207354 56785245
495 SNP_A-1854819 56791259
496 SNP_A-1945618 56810198
497 SNP_A-4201729 56811335
498 SNP_A-2028234 56822140
499 SNP_A-4210962 56822909
500 SNP_A-2283162 56829916
501 SNP_A-2134107 56840301
502 SNP_A-4217595 56844260
503 SNP_A-2206078 56844946
504 SNP_A-2066607 56845056
505 SNP_A-2115595 56845122
506 SNP_A-2034599 56845257
507 SNP_A-1856828 56846555
508 SNP_A-2160478 56861429
509 SNP_A-2304236 56926111
510 SNP_A-2261733 56950018
511 SNP_A-1950562 56951342
512 SNP_A-2128910 56951502
513 SNP_A-2193678 56952193
514 SNP_A-2182511 56953155
515 SNP_A-4221600 56963849
516 SNP_A-2301583 56965873
517 SNP_A-4217985 56965947
518 SNP_A-2284564 56985279
519 SNP_A-2284354 56996499
520 SNP_A-1981687 57013944
521 SNP_A-1951872 57025304
522 SNP_A-1795545 57036303
523 SNP_A-2259364 57036474
524 SNP_A-2057180 57054971
525 SNP_A-4233499 57055265
526 SNP_A-2155605 57080623
527 SNP_A-4203595 57081200
528 SNP_A-2301090 57091723
529 SNP_A-1847495 57092020
530 SNP_A-1948786 57100618
531 SNP_A-2216432 57117207
532 SNP_A-2143531 57139722
533 SNP_A-2121999 57159074
534 SNP_A-1981693 57161577
535 SNP_A-2233734 57170807
536 SNP_A-2034750 57185705
537 SNP_A-4219914 57194516
538 SNP_A-2023136 57210213
539 SNP_A-2087271 57215769
540 SNP_A-1959062 57215926
541 SNP_A-1791354 57239906
542 SNP_A-2129810 57250574
543 SNP_A-1981694 57287724
544 SNP_A-4210963 57287790
545 SNP_A-1945483 57290654
546 SNP_A-4227482 57291623
547 SNP_A-1832733 57291790
548 SNP_A-2059972 57291853
549 SNP_A-1981696 57313279
550 SNP_A-2225418 57317448
551 SNP_A-1839443 57321428
552 SNP_A-2092388 57322845
553 SNP_A-2135438 57326912
554 SNP_A-4196360 57327051
555 SNP_A-1802826 57327697
556 SNP_A-1864895 57327753
557 SNP_A-1933465 57407935
558 SNP_A-2311277 57408074
559 SNP_A-2075923 57428887
560 SNP_A-2274564 57428995
561 SNP_A-2134887 57429174
562 SNP_A-1945711 57429220
563 SNP_A-2271495 57429407
564 SNP_A-4222087 57437403
565 SNP_A-4193938 57437795
566 SNP_A-2265963 57447327
567 SNP_A-1825487 57458638
568 SNP_A-4210965 57466971
569 SNP_A-1839171 57471397
570 SNP_A-4201018 57513655
571 SNP_A-4198919 57513671
572 SNP_A-4202645 57515345
573 SNP_A-1953450 57562392
574 SNP_A-2133334 57568003
575 SNP_A-4197882 57572986
576 SNP_A-1939784 57626228
577 SNP_A-4222193 57632931
578 SNP_A-1981710 57669612
579 SNP_A-1865574 57688925
580 SNP_A-4202559 57691571
581 SNP_A-4227135 57691586
582 SNP_A-1981713 57694173
583 SNP_A-1981714 57694366
584 SNP_A-4210966 57727087
585 SNP_A-1863485 57730441
586 SNP_A-2057043 57734051
587 SNP_A-2253588 57736236
588 SNP_A-1981717 57740222
589 SNP_A-1981719 57743011
590 SNP_A-1981720 57751269
591 SNP_A-1981722 57782937
592 SNP_A-4239352 57789889
593 SNP_A-4219181 57798848
594 SNP_A-1981726 57817228
595 SNP_A-1956227 57822300
596 SNP_A-1885283 57835040
597 SNP_A-1981728 57837363
598 SNP_A-1877903 57838855
599 SNP_A-4219513 57839060
600 SNP_A-1869378 57839132
601 SNP_A-2259251 57843924
602 SNP_A-2042629 57858239
603 SNP_A-2167872 57863075
604 SNP_A-2142000 57891887
605 SNP_A-1812590 57925707
606 SNP_A-1953987 57931235
607 SNP_A-2075258 57949136
608 SNP_A-1853180 57961627
609 SNP_A-2165983 57986750
610 SNP_A-1930267 57991117
611 SNP_A-2178180 57997329
612 SNP_A-2073641 58005107
613 SNP_A-1926122 58008478
614 SNP_A-1981734 58009859
615 SNP_A-1981735 58010073
616 SNP_A-1981736 58016427
617 SNP_A-4205599 58034692
618 SNP_A-1902541 58044985
619 SNP_A-4210967 58047986
620 SNP_A-1981739 58060653
621 SNP_A-4204463 58067376
622 SNP_A-2148730 58070723
623 SNP_A-2149323 58075734
624 SNP_A-1946020 58090732
625 SNP_A-2237666 58099554
626 SNP_A-1981741 58114668
627 SNP_A-2254958 58127158
628 SNP_A-2155486 58131319
629 SNP_A-1981745 58147224
630 SNP_A-2153433 58159036
631 SNP_A-2286522 58159119
632 SNP_A-4206813 58170350
633 SNP_A-4226791 58180692
634 SNP_A-1981752 58186560
635 SNP_A-2284677 58210963
636 SNP_A-1924462 58232403
637 SNP_A-1905426 58233650
638 SNP_A-2110547 58253229
639 SNP_A-2190241 58259555
640 SNP_A-2274017 58263824
641 SNP_A-4221661 58284160
642 SNP_A-2246523 58311357
643 SNP_A-4202702 58312107
644 SNP_A-4225337 58325091
645 SNP_A-4193289 58333638
646 SNP_A-2086249 58333802
647 SNP_A-1785381 58334117
648 SNP_A-1952153 58338290
649 SNP_A-1981760 58338737
650 SNP_A-1873383 58339315
651 SNP_A-1804834 58367198
652 SNP_A-4210968 58378072
653 SNP_A-1841156 58380275
654 SNP_A-1926838 58380681
655 SNP_A-1981762 58387967
656 SNP_A-1904854 58390789
657 SNP_A-2034922 58399963
658 SNP_A-2047923 58429089
659 SNP_A-4210969 58443782
660 SNP_A-2197421 58460197
661 SNP_A-2188311 58464462
662 SNP_A-2039804 58464556
663 SNP_A-1981768 58465338
664 SNP_A-1842550 58465996
665 SNP_A-2124871 58466387
666 SNP_A-4196072 58471893
667 SNP_A-2278153 58482339
668 SNP_A-1799521 58482947
669 SNP_A-4225479 58484176
670 SNP_A-1876377 58489948
671 SNP_A-2213639 58494836
672 SNP_A-4222178 58505249
673 SNP_A-2159777 58505834
674 SNP_A-1861748 58514356
675 SNP_A-1904911 58515057
676 SNP_A-2170303 58537837
677 SNP_A-2049146 58538099
678 SNP_A-2010911 58547258
679 SNP_A-1941158 58569149
680 SNP_A-2192424 58594799
681 SNP_A-1867614 58605041
682 SNP_A-2044817 58605825
683 SNP_A-2160778 58622782
684 SNP_A-1981772 58647773
685 SNP_A-2276605 58699588
686 SNP_A-2172329 58714777
687 SNP_A-2310118 58715241
688 SNP_A-1908678 58724462
689 SNP_A-2033154 58726008
690 SNP_A-1859264 58733902
691 SNP_A-2108235 58733929
692 SNP_A-2120809 58745338
693 SNP_A-2162412 58745413
694 SNP_A-2258765 58789024
695 SNP_A-1981780 58818597
696 SNP_A-2262808 58818729
697 SNP_A-4240717 58819100
698 SNP_A-4199534 58869629
699 SNP_A-1852614 58869881
700 SNP_A-2119709 58891682
701 SNP_A-2300056 58917427
702 SNP_A-2121536 58919559
703 SNP_A-4240690 58921336
704 SNP_A-1981784 58935951
705 SNP_A-1981785 58936088
706 SNP_A-2137437 58941002
707 SNP_A-1898483 58941526
708 SNP_A-4156779 58959358
709 SNP_A-4210972 58959606
710 SNP_A-1936550 58974616
711 SNP_A-2239465 58975257
712 SNP_A-1915041 58975558
713 SNP_A-1799291 58975597
714 SNP_A-1981786 58979217
715 SNP_A-4210973 58980480
716 SNP_A-1916223 58983746
717 SNP_A-2259638 59001713
718 SNP_A-1854994 59004258
719 SNP_A-1826523 59006375
720 SNP_A-2073583 59013969
721 SNP_A-2043513 59015703
722 SNP_A-4222782 59048947
723 SNP_A-1928334 59095265
724 SNP_A-1946540 59138517
725 SNP_A-2102378 59141408
726 SNP_A-4210975 59148611
727 SNP_A-1981794 59149058
728 SNP_A-1799656 59150562
729 SNP_A-2153707 59176357
730 SNP_A-2028463 59186227
731 SNP_A-2240387 59244555
732 SNP_A-2301195 59266164
733 SNP_A-2010912 59268379
734 SNP_A-2027286 59278256
735 SNP_A-4238933 59301120
736 SNP_A-2065569 59312891
737 SNP_A-1944469 59313047
738 SNP_A-2208925 59314496
739 SNP_A-4201202 59336670
740 SNP_A-1818932 59342480
741 SNP_A-1947073 59357588
742 SNP_A-2240309 59388956
743 SNP_A-4210976 59391138
744 SNP_A-2236810 59450583
745 SNP_A-2034543 59483209
746 SNP_A-1868252 59499983
747 SNP_A-1845933 59543730
748 SNP_A-4205798 59563954
749 SNP_A-2010914 59580410
750 SNP_A-2093550 59588335
751 SNP_A-2181028 59589465
752 SNP_A-2226019 59601180
753 SNP_A-2201960 59605280
754 SNP_A-1929404 59605397
755 SNP_A-2294509 59671110
756 SNP_A-2132541 59680542
757 SNP_A-1824748 59697850
758 SNP_A-2232406 59701441
759 SNP_A-1834935 59733565
760 SNP_A-4221177 59758842
761 SNP_A-1923445 59807480
762 SNP_A-1981803 59826742
763 SNP_A-4205475 59829292
764 SNP_A-1798435 59838426
765 SNP_A-2260453 59838540
766 SNP_A-1889008 59839945
767 SNP_A-1921019 59861057
768 SNP_A-2030885 59873348
769 SNP_A-2114092 59877118
770 SNP_A-2024579 59881720
771 SNP_A-2148746 59939728
772 SNP_A-4239960 59964705
773 SNP_A-2096828 60004772
774 SNP_A-4206712 60037401
775 SNP_A-2233124 60070232
776 SNP_A-4201311 60075817
777 SNP_A-2100221 60083731
778 SNP_A-2043958 60124376
779 SNP_A-2150077 60128852
780 SNP_A-1921641 60130023
781 SNP_A-2027977 60131029
782 SNP_A-4231924 60152290
783 SNP_A-1923369 60152370
784 SNP_A-2201774 60152637
785 SNP_A-2162154 60172383
786 SNP_A-2202534 60201944
787 SNP_A-1797442 60226351
788 SNP_A-1955865 60252795
789 SNP_A-2293292 60263680
790 SNP_A-4210977 60275200
791 SNP_A-2191589 60280902
792 SNP_A-2080840 60282166
793 SNP_A-1842736 60286964
794 SNP_A-4198032 60290761
795 SNP_A-2142698 60302423
796 SNP_A-1870334 60332313
797 SNP_A-1955394 60334117
798 SNP_A-1951812 60334829
799 SNP_A-4193214 60335101
800 SNP_A-1955796 60339928
801 SNP_A-2123473 60343661
802 SNP_A-4210978 60343721
803 SNP_A-1886943 60386244
804 SNP_A-1875168 60403134
805 SNP_A-2214224 60408195
806 SNP_A-4210979 60435974
807 SNP_A-1954271 60436979
808 SNP_A-2193389 60444834
809 SNP_A-2029326 60494797
810 SNP_A-1798807 60495473
811 SNP_A-4210980 60508065
812 SNP_A-1827639 60512533
813 SNP_A-1981815 60524136
814 SNP_A-2093188 60584716
815 SNP_A-2095929 60584867
816 SNP_A-2055710 60612035
817 SNP_A-2082571 60656737
818 SNP_A-1893893 60678104
819 SNP_A-1923764 60730928
820 SNP_A-1815922 60747389
821 SNP_A-2125929 60768309
822 SNP_A-1981818 60795281
823 SNP_A-1981819 60795355
824 SNP_A-1981820 60797342
825 SNP_A-1981821 60797829
826 SNP_A-2232908 60809984
827 SNP_A-1922376 60854620
828 SNP_A-2069195 60855232
829 SNP_A-2022983 60882776
830 SNP_A-2100301 60889280
831 SNP_A-1838007 60900501
832 SNP_A-1981824 60913396
833 SNP_A-1981828 60966062
834 SNP_A-4210983 60977687
835 SNP_A-1827296 60996521
836 SNP_A-1981832 61011840
837 SNP_A-1981834 61012367
838 SNP_A-1981835 61013677
839 SNP_A-1981836 61014131
840 SNP_A-2094346 61018335
841 SNP_A-4226796 61030585
842 SNP_A-1781187 61049533
843 SNP_A-1981839 61055369
844 SNP_A-2168035 61057089
845 SNP_A-2010919 61057159
846 SNP_A-2227293 61090867
847 SNP_A-2122990 61091141
848 SNP_A-1918141 61117491
849 SNP_A-2227431 61117558
850 SNP_A-1855246 61135525
851 SNP_A-1981846 61159351
852 SNP_A-1861907 61302179
853 SNP_A-1844065 61331322
854 SNP_A-1945060 61333040
855 SNP_A-1892084 61378541
856 SNP_A-1890184 61398087
857 SNP_A-1899368 61430265
858 SNP_A-2212239 61430690
859 SNP_A-1981851 61452425
860 SNP_A-2300018 61468616
861 SNP_A-2037996 61479530
862 SNP_A-2137561 61493979
863 SNP_A-2275726 61504197
864 SNP_A-4215044 61506972
865 SNP_A-4229247 61507539
866 SNP_A-2228788 61512658
867 SNP_A-2172397 61522840
868 SNP_A-4236261 61534955
869 SNP_A-2050068 61642367
870 SNP_A-2232928 61647864
871 SNP_A-2215844 61657947
872 SNP_A-2215515 61662019
873 SNP_A-2283047 61716205
874 SNP_A-2264924 61718882
875 SNP_A-2033550 61753521
876 SNP_A-2163589 61761684
877 SNP_A-4194154 61761721
878 SNP_A-1795398 61761856
879 SNP_A-2156086 61792017
880 SNP_A-2122079 61809570
881 SNP_A-2170729 61849298
882 SNP_A-4195534 61866196
883 SNP_A-4210985 61866735
884 SNP_A-2211693 61896168
885 SNP_A-2162687 61927378
886 SNP_A-1929262 61936540
887 SNP_A-2285260 61976799
888 SNP_A-1824938 61987172
889 SNP_A-1895616 62003267
890 SNP_A-2159146 62013385
891 SNP_A-4204040 62050651
892 SNP_A-1820151 62083435
893 SNP_A-1952789 62096491
894 SNP_A-4205813 62100776
895 SNP_A-2121761 62105308
896 SNP_A-4231612 62109590
897 SNP_A-2168969 62119870
898 SNP_A-2079004 62120027
899 SNP_A-2189893 62120262
900 SNP_A-2309828 62129790
901 SNP_A-2236491 62130100
902 SNP_A-1913679 62130218
903 SNP_A-2144217 62143934
904 SNP_A-1849483 62144060
905 SNP_A-2275151 62155105
906 SNP_A-2283675 62155261
907 SNP_A-1953600 62159987
908 SNP_A-2230882 62160377
909 SNP_A-2097524 62163044
910 SNP_A-2137309 62191386
911 SNP_A-1925446 62221181
912 SNP_A-4220967 62230358
913 SNP_A-1981868 62232975
914 SNP_A-2157438 62246496
915 SNP_A-4230604 62247177
916 SNP_A-2168904 62260962
917 SNP_A-1908537 62261308
918 SNP_A-4195743 62263094
919 SNP_A-2088249 62266070
920 SNP_A-4156854 62290424
921 SNP_A-1809285 62348836
922 SNP_A-2312323 62380216
923 SNP_A-2213277 62380262
924 SNP_A-1930543 62385124
925 SNP_A-4230809 62385151
926 SNP_A-2114014 62395567
927 SNP_A-2270268 62402951
928 SNP_A-2227172 62403210
929 SNP_A-4201982 62438367
930 SNP_A-1906216 62515854
931 SNP_A-2163398 62534536
932 SNP_A-1981871 62544981
933 SNP_A-1871261 62562684
934 SNP_A-1881230 62595222
935 SNP_A-4206774 62600068
936 SNP_A-1891588 62600416
937 SNP_A-2291509 62602292
938 SNP_A-4195908 62603310
939 SNP_A-1822308 62605487
940 SNP_A-1928172 62611878
941 SNP_A-4199456 62612720
942 SNP_A-1785473 62612882
943 SNP_A-2149354 62622057
944 SNP_A-1958131 62622185
945 SNP_A-4210989 62634209
946 SNP_A-2145189 62686232
947 SNP_A-1785468 62727327
948 SNP_A-2028837 62730197
949 SNP_A-2300012 62745709
950 SNP_A-1861718 62776640
951 SNP_A-2260931 62780938
952 SNP_A-2070934 62785403
953 SNP_A-1788505 62785502
954 SNP_A-2147149 62788203
955 SNP_A-4210990 62800107
956 SNP_A-4203218 62826336
957 SNP_A-1981877 62881823
958 SNP_A-2164020 62904914
959 SNP_A-2055175 62936760
960 SNP_A-2265690 62956411
961 SNP_A-1981885 62982768
962 SNP_A-1876374 62990389
963 SNP_A-1949059 63005554
964 SNP_A-1921171 63006948
965 SNP_A-4223537 63017873
966 SNP_A-1910422 63019208
967 SNP_A-2050211 63019280
968 SNP_A-1981886 63031694
969 SNP_A-2185094 63035667
970 SNP_A-2251252 63053248
971 SNP_A-2035758 63053359
972 SNP_A-1949500 63091288
973 SNP_A-1981890 63125355
974 SNP_A-1939797 63128760
975 SNP_A-2010923 63149732
976 SNP_A-1981891 63154022
977 SNP_A-2174577 63166780
978 SNP_A-2297535 63257177
979 SNP_A-2204283 63330453
980 SNP_A-1810244 63331833
981 SNP_A-4210992 63332556
982 SNP_A-4218262 63350181
983 SNP_A-2276506 63364856
984 SNP_A-2259906 63393314
985 SNP_A-2152607 63394265
986 SNP_A-2077919 63448248
987 SNP_A-1924057 63448429
988 SNP_A-2179260 63472778
989 SNP_A-2153558 63532300
990 SNP_A-2178192 63532936
991 SNP_A-1878571 63583267
992 SNP_A-2065167 63633833
993 SNP_A-1981899 63639566
994 SNP_A-2249704 63639646
995 SNP_A-1872946 63645915
996 SNP_A-2255664 63731319
997 SNP_A-4201284 63744144
998 SNP_A-2234568 63829173
999 SNP_A-1914165 63841039
1000 SNP_A-1881862 63849152
1001 SNP_A-2309795 63854488
1002 SNP_A-1830819 63873594
1003 SNP_A-1792882 63893006
1004 SNP_A-2243167 63910382
1005 SNP_A-2163611 63910619
1006 SNP_A-2254393 63910675
1007 SNP_A-4201577 63911577
1008 SNP_A-4210993 63918160
1009 SNP_A-2277204 63918422
1010 SNP_A-4205318 63929058
1011 SNP_A-2106492 63954189
1012 SNP_A-2215507 63954892
1013 SNP_A-2253229 63955226
1014 SNP_A-1872167 63955381
1015 SNP_A-2025289 63966889
1016 SNP_A-4236102 63967990
1017 SNP_A-4229463 63968154
1018 SNP_A-1942555 63968206
1019 SNP_A-1981908 64001296
1020 SNP_A-1981909 64002645
1021 SNP_A-2314816 64002911
1022 SNP_A-1981910 64020418
1023 SNP_A-1816489 64021003
1024 SNP_A-2024755 64048184
1025 SNP_A-2166849 64058863
1026 SNP_A-1853450 64095551
1027 SNP_A-4216719 64129414
1028 SNP_A-2076810 64129537
1029 SNP_A-2093477 64131926
1030 SNP_A-2010924 64144870
1031 SNP_A-1981912 64150760
1032 SNP_A-2147192 64166948
1033 SNP_A-1938584 64193337
1034 SNP_A-4203986 64202638
1035 SNP_A-1798344 64202958
1036 SNP_A-2247761 64218736
1037 SNP_A-2032262 64276494
1038 SNP_A-1910380 64295751
1039 SNP_A-4237049 64295954
1040 SNP_A-4194707 64303187
1041 SNP_A-2048093 64308774
1042 SNP_A-1922002 64309204
1043 SNP_A-4210994 64321332
1044 SNP_A-1981915 64347298
1045 SNP_A-4217582 64347445
1046 SNP_A-2084565 64351549
1047 SNP_A-2126228 64358169
1048 SNP_A-1904322 64382936
1049 SNP_A-2129000 64382989
1050 SNP_A-1867167 64383299
1051 SNP_A-1981917 64406474
1052 SNP_A-4210995 64406773
1053 SNP_A-1879548 64408056
1054 SNP_A-1981920 64410736
1055 SNP_A-1981921 64410884
1056 SNP_A-2068170 64427470
1057 SNP_A-1828923 64431115
1058 SNP_A-2233886 64431208
1059 SNP_A-1900585 64436409
1060 SNP_A-1903813 64454139
1061 SNP_A-1918292 64469156
1062 SNP_A-1981924 64484426
1063 SNP_A-1853497 64486229
1064 SNP_A-1981925 64491314
1065 SNP_A-2283381 64535538
1066 SNP_A-4210996 64581389
1067 SNP_A-1981926 64595962
1068 SNP_A-2047827 64597201
1069 SNP_A-1808454 64604722
1070 SNP_A-1835580 64610441
1071 SNP_A-2041357 64617808
1072 SNP_A-1929705 64623645
1073 SNP_A-4210997 64623757
1074 SNP_A-1943600 64633115
1075 SNP_A-2010928 64643239
1076 SNP_A-1981929 64643370
1077 SNP_A-2152885 64725057
1078 SNP_A-2211412 64735458
1079 SNP_A-2132290 64743875
1080 SNP_A-2214755 64764831
1081 SNP_A-2159948 64766171
1082 SNP_A-2314724 64769196
1083 SNP_A-4231565 64782383
1084 SNP_A-1981930 64785479
1085 SNP_A-2229111 64857502
1086 SNP_A-1920284 64873634
1087 SNP_A-1959480 64874514
1088 SNP_A-2124407 64892819
1089 SNP_A-1981936 64894645
1090 SNP_A-1981937 64895348
1091 SNP_A-2285929 64899588
1092 SNP_A-2286361 64913659
1093 SNP_A-2269327 64921051
1094 SNP_A-1851461 64925391
1095 SNP_A-4224345 64928271
1096 SNP_A-2122678 64937409
1097 SNP_A-1956538 64942820
1098 SNP_A-2265417 64943641
1099 SNP_A-1825645 64943867
1100 SNP_A-2250875 64955374
1101 SNP_A-2261518 64955633
1102 SNP_A-2216966 64970147
1103 SNP_A-4223427 64985350
1104 SNP_A-1923755 64990651
1105 SNP_A-1890573 64992184
1106 SNP_A-2181103 65012443
1107 SNP_A-1981940 65014083
1108 SNP_A-2301466 65052908
1109 SNP_A-2045834 65068283
1110 SNP_A-1871036 65077505
1111 SNP_A-2100609 65087412
1112 SNP_A-2043339 65087511
1113 SNP_A-2077128 65117633
1114 SNP_A-2273278 65118756
1115 SNP_A-2114259 65134919
1116 SNP_A-4238247 65136718
1117 SNP_A-1952266 65145597
1118 SNP_A-1895854 65148485
1119 SNP_A-2041978 65150759
1120 SNP_A-4219006 65170077
1121 SNP_A-2273975 65174097
1122 SNP_A-1981941 65200747
1123 SNP_A-1950373 65207263
1124 SNP_A-1872217 65207338
1125 SNP_A-1981942 65214229
1126 SNP_A-1870006 65214655
1127 SNP_A-4237824 65214757
1128 SNP_A-2204892 65214977
1129 SNP_A-4239527 65223870
1130 SNP_A-1780778 65226382
1131 SNP_A-2251998 65226446
1132 SNP_A-2145418 65227632
1133 SNP_A-1785546 65230340
1134 SNP_A-2255397 65234468
1135 SNP_A-4220710 65237129
1136 SNP_A-1907828 65237246
1137 SNP_A-1981946 65314237
1138 SNP_A-2185973 65351961
1139 SNP_A-2010929 65352937
1140 SNP_A-2010930 65353669
1141 SNP_A-1857174 65470819
1142 SNP_A-4201547 65481098
1143 SNP_A-4207157 65514718
1144 SNP_A-4211003 65535157
1145 SNP_A-2304685 65542018
1146 SNP_A-1912866 65565268
1147 SNP_A-4211004 65569621
1148 SNP_A-2289275 65575603
1149 SNP_A-2117463 65584173
1150 SNP_A-2229855 65626254
1151 SNP_A-1981948 65630982
1152 SNP_A-4234376 65647629
1153 SNP_A-2196014 65649994
1154 SNP_A-2242019 65650077
1155 SNP_A-1981949 65655130
1156 SNP_A-1981951 65659514
1157 SNP_A-2027020 65665536
1158 SNP_A-2044607 65674867
1159 SNP_A-2126328 65675982
1160 SNP_A-2114588 65676212
1161 SNP_A-2294224 65676338
1162 SNP_A-1981952 65683206
1163 SNP_A-4192679 65683840
1164 SNP_A-4230263 65698223
1165 SNP_A-1981953 65724759
1166 SNP_A-2158528 65727516
1167 SNP_A-2188561 65803763
1168 SNP_A-2242973 65841610
1169 SNP_A-2146087 65859363
1170 SNP_A-4198439 65859514
1171 SNP_A-1951551 65885035
1172 SNP_A-2268410 65930949
1173 SNP_A-4229367 65946072
1174 SNP_A-2072771 65949148
1175 SNP_A-1924561 65956064
1176 SNP_A-1922836 65957948
1177 SNP_A-1886895 65958543
1178 SNP_A-1945005 65968099
1179 SNP_A-1914683 65984816
1180 SNP_A-4239403 65988007
1181 SNP_A-2206754 65988245
1182 SNP_A-1908686 65991014
1183 SNP_A-1812365 65996961
1184 SNP_A-2067958 66011414
1185 SNP_A-1884832 66011847
1186 SNP_A-2265859 66015899
1187 SNP_A-2209771 66098193
1188 SNP_A-2213839 66098234
1189 SNP_A-2062979 66110213
1190 SNP_A-1981958 66114070
1191 SNP_A-1872735 66124765
1192 SNP_A-2181648 66134163
1193 SNP_A-2253619 66145394
1194 SNP_A-4211007 66151331
1195 SNP_A-2148669 66155852
1196 SNP_A-1808882 66157500
1197 SNP_A-1822457 66159982
1198 SNP_A-1955697 66165571
1199 SNP_A-1981960 66170467
1200 SNP_A-1981961 66172378
1201 SNP_A-4222231 66184740
1202 SNP_A-2285387 66191895
1203 SNP_A-1943353 66192926
1204 SNP_A-2148216 66197800
1205 SNP_A-1909266 66198153
1206 SNP_A-2175765 66199265
1207 SNP_A-1835273 66199800
1208 SNP_A-1812231 66217138
1209 SNP_A-4230097 66227831
1210 SNP_A-4225407 66234615
1211 SNP_A-2054433 66234767
1212 SNP_A-2055532 66235257
1213 SNP_A-2104892 66250032
1214 SNP_A-2058448 66257018
1215 SNP_A-4205887 66291082
1216 SNP_A-1809406 66312754
1217 SNP_A-2065876 66312873
1218 SNP_A-2127567 66323354
1219 SNP_A-2057290 66323639
1220 SNP_A-1864723 66338361
1221 SNP_A-4200915 66339981
1222 SNP_A-1981965 66347095
1223 SNP_A-2273185 66352978
1224 SNP_A-1936155 66353021
1225 SNP_A-1808705 66357808
1226 SNP_A-1981966 66358915
1227 SNP_A-2060136 66412172
1228 SNP_A-1816722 66426840
1229 SNP_A-1843024 66453080
1230 SNP_A-2237760 66455190
1231 SNP_A-1866825 66535781
1232 SNP_A-2065043 66536312
1233 SNP_A-1842065 66536525
1234 SNP_A-2163498 66538466
1235 SNP_A-2189394 66546818
1236 SNP_A-1942284 66547291
1237 SNP_A-4235216 66549082
1238 SNP_A-2148854 66561965
1239 SNP_A-2207440 66573772
1240 SNP_A-2184628 66580406
1241 SNP_A-1981976 66581310
1242 SNP_A-1921002 66708710
1243 SNP_A-1981979 66713353
1244 SNP_A-1981980 66727370
1245 SNP_A-4222043 66728157
1246 SNP_A-1909188 66738129
1247 SNP_A-4205490 66759101
1248 SNP_A-1917798 66773558
1249 SNP_A-4199753 66806736
1250 SNP_A-4229051 66807390
1251 SNP_A-1981983 66816346
1252 SNP_A-1907143 66865523
1253 SNP_A-1817330 66868007
1254 SNP_A-1981988 66870902
1255 SNP_A-1981989 66871036
1256 SNP_A-1897317 66880856
1257 SNP_A-1981990 66882501
1258 SNP_A-1941040 66911581
1259 SNP_A-2156021 66911915
1260 SNP_A-2032100 66912373
1261 SNP_A-4207631 66912687
1262 SNP_A-1847900 66946393
1263 SNP_A-1802573 66957234
1264 SNP_A-2289015 66969511
1265 SNP_A-2083425 67023877
1266 SNP_A-2106992 67024129
1267 SNP_A-2244886 67027896
1268 SNP_A-4215046 67033357
1269 SNP_A-1958336 67100960
1270 SNP_A-2177548 67129082
1271 SNP_A-1944196 67135398
1272 SNP_A-4194623 67135554
1273 SNP_A-4194515 67136012
1274 SNP_A-4225949 67136336
1275 SNP_A-4230485 67142008
1276 SNP_A-1818609 67142075
1277 SNP_A-2094059 67148388
1278 SNP_A-2193644 67174869
1279 SNP_A-1887662 67177000
1280 SNP_A-1823628 67202303
1281 SNP_A-2048799 67202646
1282 SNP_A-4211011 67203341
1283 SNP_A-1981996 67204002
1284 SNP_A-1910368 67211229
1285 SNP_A-2207657 67212749
1286 SNP_A-1938417 67229276
1287 SNP_A-2298253 67229736
1288 SNP_A-4224739 67266446
1289 SNP_A-1910968 67269113
1290 SNP_A-4211014 67275992
1291 SNP_A-1982001 67276113
1292 SNP_A-2126773 67293548
1293 SNP_A-1895107 67304041
1294 SNP_A-2091522 67306361
1295 SNP_A-1982002 67308447
1296 SNP_A-4225008 67311044
1297 SNP_A-1919754 67311068
1298 SNP_A-4196960 67311112
1299 SNP_A-1824761 67326592
1300 SNP_A-2310627 67331679
1301 SNP_A-2286714 67332546
1302 SNP_A-1959641 67336794
1303 SNP_A-4205876 67336922
1304 SNP_A-2302855 67338684
1305 SNP_A-2046496 67339142
1306 SNP_A-2255200 67359442
1307 SNP_A-2278068 67362014
1308 SNP_A-2143803 67417286
1309 SNP_A-2300318 67419687
1310 SNP_A-2102465 67468547
1311 SNP_A-2079597 67468899
1312 SNP_A-2307904 67469669
1313 SNP_A-2263949 67479290
1314 SNP_A-2285396 67482891
1315 SNP_A-2138754 67501559
1316 SNP_A-2198683 67523084
1317 SNP_A-2158911 67550265
1318 SNP_A-4211016 67561331
1319 SNP_A-2298315 67562069
1320 SNP_A-1792679 67640384
1321 SNP_A-2283645 67641640
1322 SNP_A-1856492 67646238
1323 SNP_A-2106752 67669096
1324 SNP_A-1788177 67707346
1325 SNP_A-1885088 67732700
1326 SNP_A-2153214 67748961
1327 SNP_A-1875862 67763543
1328 SNP_A-2074894 67788394
1329 SNP_A-1815309 67797859
1330 SNP_A-4211017 67816777
1331 SNP_A-2129236 67826786
1332 SNP_A-1859250 67835080
1333 SNP_A-2106972 67835206
1334 SNP_A-2272595 67835271
1335 SNP_A-2147790 67836779
1336 SNP_A-2271902 67840887
1337 SNP_A-4224974 67842030
1338 SNP_A-2109985 67889445
1339 SNP_A-2010938 67894414
1340 SNP_A-2060856 67908574
1341 SNP_A-1816455 67908921
1342 SNP_A-1859477 67914306
1343 SNP_A-2169285 67953843
1344 SNP_A-4211018 67982428
1345 SNP_A-1834573 67995681
1346 SNP_A-2269147 68005416
1347 SNP_A-4211019 68029954
1348 SNP_A-1982025 68042270
1349 SNP_A-4211020 68042654
1350 SNP_A-2119698 68052223
1351 SNP_A-2022002 68066034
1352 SNP_A-2235912 68068178
1353 SNP_A-1878893 68068766
1354 SNP_A-2133644 68069062
1355 SNP_A-1824454 68078239
1356 SNP_A-2079269 68100520
1357 SNP_A-2047592 68101179
1358 SNP_A-1845390 68110169
1359 SNP_A-4197195 68125520
1360 SNP_A-2181090 68140404
1361 SNP_A-2198987 68155460
1362 SNP_A-4239564 68215089
1363 SNP_A-1833930 68226557
1364 SNP_A-1899881 68228496
1365 SNP_A-1876851 68281046
1366 SNP_A-2211554 68281215
1367 SNP_A-1829587 68281676
1368 SNP_A-4203774 68287894
1369 SNP_A-2243396 68287956
1370 SNP_A-4223794 68298209
1371 SNP_A-2311171 68324901
1372 SNP_A-2125458 68332201
1373 SNP_A-2195321 68340679
1374 SNP_A-4204344 68348824
1375 SNP_A-1884688 68352224
1376 SNP_A-2265075 68354398
1377 SNP_A-4202432 68355443
1378 SNP_A-2101563 68357003
1379 SNP_A-2120935 68357307
1380 SNP_A-1828788 68362325
1381 SNP_A-2093480 68365558
1382 SNP_A-4239884 68367246
1383 SNP_A-2108626 68367857
1384 SNP_A-2150014 68402631
1385 SNP_A-2242984 68435360
1386 SNP_A-2130794 68441282
1387 SNP_A-1877166 68484995
1388 SNP_A-4232309 68507003
1389 SNP_A-2022017 68523930
1390 SNP_A-2037340 68603707
1391 SNP_A-1803474 68603731
1392 SNP_A-2088764 68617145
1393 SNP_A-4234455 68638502
1394 SNP_A-2047789 68674697
1395 SNP_A-1863137 68756175
1396 SNP_A-1853032 70739833
1397 SNP_A-1834628 70774006
1398 SNP_A-2135379 70789690
1399 SNP_A-2010945 70816386
1400 SNP_A-1982035 70844925
1401 SNP_A-1982036 70867397
1402 SNP_A-2029348 70877832
1403 SNP_A-1982037 70892134
1404 SNP_A-1898922 70893149
1405 SNP_A-2161081 70912348
1406 SNP_A-2246096 70953701
1407 SNP_A-2227357 70958724
1408 SNP_A-2214843 70959114
1409 SNP_A-4200622 71011623
1410 SNP_A-2073941 71011814
1411 SNP_A-2191786 71012142
1412 SNP_A-2284094 71012259
1413 SNP_A-1823204 71028525
1414 SNP_A-4211022 71037954
1415 SNP_A-2087788 71076065
1416 SNP_A-2216742 71082801
1417 SNP_A-2096610 71082963
1418 SNP_A-2201408 71084302
1419 SNP_A-1936930 71084370
1420 SNP_A-1915806 71086332
1421 SNP_A-1892144 71089153
1422 SNP_A-1791763 71089591
1423 SNP_A-2190846 71101984
1424 SNP_A-1982045 71109637
1425 SNP_A-2192049 71163553
1426 SNP_A-1982050 71170863
1427 SNP_A-1836859 71173894
1428 SNP_A-2115807 71174569
1429 SNP_A-2219148 71191457
1430 SNP_A-2152162 71203960
1431 SNP_A-1982053 71293073
1432 SNP_A-1898506 71294073
1433 SNP_A-2068818 71301019
1434 SNP_A-2173596 71309216
1435 SNP_A-1939251 71320206
1436 SNP_A-1845488 71331087
1437 SNP_A-4236777 71332686
1438 SNP_A-4211024 71339064
1439 SNP_A-1860598 71369565
1440 SNP_A-2123625 71369655
1441 SNP_A-1903683 71376434
1442 SNP_A-1807916 71381494
1443 SNP_A-4205396 71386422
1444 SNP_A-2310303 71387753
1445 SNP_A-4194888 71387891
1446 SNP_A-2249611 71402652
1447 SNP_A-2125489 71402819
1448 SNP_A-2236382 71411704
1449 SNP_A-2268544 71411721
1450 SNP_A-1805636 71412527
1451 SNP_A-1915823 71412888
1452 SNP_A-2238490 71497821
1453 SNP_A-2052542 71498388
1454 SNP_A-4196617 71554240
1455 SNP_A-1853566 71712143
1456 SNP_A-2295705 71726509
1457 SNP_A-1982064 71733860
1458 SNP_A-1791542 71734820
1459 SNP_A-2228852 71747025
1460 SNP_A-2062850 71747995
1461 SNP_A-2030333 71754604
1462 SNP_A-1861891 71771060
1463 SNP_A-1982067 71780124
1464 SNP_A-2218461 71784380
1465 SNP_A-1834934 71784850
1466 SNP_A-1907012 71802603
1467 SNP_A-2117132 71807866
1468 SNP_A-1881875 71830325
1469 SNP_A-2198227 71833607
1470 SNP_A-2078899 71840906
1471 SNP_A-2136288 71846002
1472 SNP_A-2148423 71872752
1473 SNP_A-1956113 71880634
1474 SNP_A-1878941 71880674
1475 SNP_A-2164262 71880756
1476 SNP_A-2196673 71937630
1477 SNP_A-4231291 72021135
1478 SNP_A-2158789 72030220
1479 SNP_A-2162796 72058964
1480 SNP_A-2109433 72076415
1481 SNP_A-2157114 72091855
1482 SNP_A-2168662 72103810
1483 SNP_A-2047386 72105440
1484 SNP_A-2227286 72106990
1485 SNP_A-1982073 72117526
1486 SNP_A-1982075 72123236
1487 SNP_A-2125714 72172369
1488 SNP_A-2247265 72174208
1489 SNP_A-2166808 72182236
1490 SNP_A-4206438 72201677
1491 SNP_A-4240939 72217160
1492 SNP_A-1847244 72374865
1493 SNP_A-2106569 72382846
1494 SNP_A-4196333 72384028
1495 SNP_A-1982077 72397093
1496 SNP_A-1982078 72397388
1497 SNP_A-2252797 72397906
1498 SNP_A-1982079 72398045
1499 SNP_A-4211027 72413771
1500 SNP_A-1917673 72426767
1501 SNP_A-1823262 72430491
1502 SNP_A-4233607 72448536
1503 SNP_A-4224125 72469287
1504 SNP_A-1814723 72469980
1505 SNP_A-2153781 72470025
1506 SNP_A-2185086 72481257
1507 SNP_A-1869673 72481389
1508 SNP_A-1943654 72483911
1509 SNP_A-1910868 72484600
1510 SNP_A-1892943 72486934
1511 SNP_A-2102499 72487065
1512 SNP_A-1784726 72487477
1513 SNP_A-4205877 72494822
1514 SNP_A-1982083 72496185
1515 SNP_A-2218884 72529911
1516 SNP_A-1909711 72553904
1517 SNP_A-1809694 72621670
1518 SNP_A-1942072 72646286
1519 SNP_A-1918961 72673322
1520 SNP_A-2087355 72675502
1521 SNP_A-1787529 72676341
1522 SNP_A-2123746 72696541
1523 SNP_A-1929229 72707494
1524 SNP_A-2010963 72726216
1525 SNP_A-1874041 72785919
1526 SNP_A-1946209 72797078
1527 SNP_A-1982084 72803873
1528 SNP_A-4199546 72809745
1529 SNP_A-2210542 72810545
1530 SNP_A-1982087 72831125
1531 SNP_A-4193028 72851572
1532 SNP_A-2115957 72856964
1533 SNP_A-2067732 72858222
1534 SNP_A-2114130 72860156
1535 SNP_A-4229053 72860985
1536 SNP_A-2198605 72875819
1537 SNP_A-4211030 72879536
1538 SNP_A-2010965 72879581
1539 SNP_A-4211031 72883981
1540 SNP_A-2033399 72887291
1541 SNP_A-2192543 72906486
1542 SNP_A-2301650 72910663
1543 SNP_A-1821604 72916455
1544 SNP_A-2212571 72928529
1545 SNP_A-1982090 72955334
1546 SNP_A-2262226 72963048
1547 SNP_A-1982094 73026963
1548 SNP_A-2275069 73077988
1549 SNP_A-2096320 73082571
1550 SNP_A-1938058 73086933
1551 SNP_A-2067785 73088077
1552 SNP_A-1923896 73088497
1553 SNP_A-2284716 73104355
1554 SNP_A-2060442 73104644
1555 SNP_A-1822024 73107708
1556 SNP_A-2189669 73108110
1557 SNP_A-2021435 73112213
1558 SNP_A-1849308 73113105
1559 SNP_A-2170069 73118698
1560 SNP_A-2221365 73129965
1561 SNP_A-1955481 73147571
1562 SNP_A-1793319 73149406
1563 SNP_A-1804383 73149488
1564 SNP_A-2276540 73181978
1565 SNP_A-2292785 73184921
1566 SNP_A-1825773 73196531
1567 SNP_A-2114075 73197314
1568 SNP_A-1896958 73223416
1569 SNP_A-1982098 73265862
1570 SNP_A-2222220 73277886
1571 SNP_A-2286907 73279926
1572 SNP_A-2076787 73286248
1573 SNP_A-1789204 73286880
1574 SNP_A-4195410 73290174
1575 SNP_A-2060990 73290511
1576 SNP_A-1872875 73291903
1577 SNP_A-1914089 73293966
1578 SNP_A-2194000 73299713
1579 SNP_A-1822131 73386053
1580 SNP_A-2214221 73450567
1581 SNP_A-2275614 73451437
1582 SNP_A-2171257 73459050
1583 SNP_A-2096445 73467757
1584 SNP_A-2029866 73469483
1585 SNP_A-2072997 73471006
1586 SNP_A-1868847 73486609
1587 SNP_A-1940300 73490258
1588 SNP_A-4197094 73517994
1589 SNP_A-2304520 73523470
1590 SNP_A-1814833 73530233
1591 SNP_A-2098678 73530355
1592 SNP_A-2206987 73562913
1593 SNP_A-2166205 73579347
1594 SNP_A-1898132 73593173
1595 SNP_A-2254258 73613695
1596 SNP_A-4211032 73614831
1597 SNP_A-1982112 73615014
1598 SNP_A-2274362 73669592
1599 SNP_A-2086150 73694104
1600 SNP_A-1800132 73702978
1601 SNP_A-4223603 73708296
1602 SNP_A-1851363 73708705
1603 SNP_A-2162794 73739367
1604 SNP_A-4198831 73748556
1605 SNP_A-4211035 73751240
1606 SNP_A-1982127 73751874
1607 SNP_A-1808674 73753780
1608 SNP_A-2163236 73784937
1609 SNP_A-2142794 73804649
1610 SNP_A-2160966 73813134
1611 SNP_A-1942408 73826848
1612 SNP_A-1864074 73836270
1613 SNP_A-1859395 73836342
1614 SNP_A-1811477 73851044
1615 SNP_A-2086809 73870003
1616 SNP_A-1982130 73870546
1617 SNP_A-2284185 73876395
1618 SNP_A-1851776 73884546
1619 SNP_A-2289935 73884748
1620 SNP_A-2164874 73887534
1621 SNP_A-4203466 73929865
1622 SNP_A-4226240 73929900
1623 SNP_A-1863449 73943589
1624 SNP_A-1945326 73971162
1625 SNP_A-2167365 73987489
1626 SNP_A-1918163 73997365
1627 SNP_A-4235061 73997460
1628 SNP_A-1982134 74004690
1629 SNP_A-1982135 74004814
1630 SNP_A-2310716 74013280
1631 SNP_A-1915023 74022582
1632 SNP_A-4211036 74053255
1633 SNP_A-2311298 74143370
1634 SNP_A-4211037 74157402
1635 SNP_A-1911637 74194893
1636 SNP_A-1824062 74289697
1637 SNP_A-1839208 74290258
1638 SNP_A-1942690 74295306
1639 SNP_A-2170041 74376083
1640 SNP_A-4221696 74380221
1641 SNP_A-2028430 74387936
1642 SNP_A-1894792 74400809
1643 SNP_A-2231184 74401513
1644 SNP_A-4211038 74407897
1645 SNP_A-1927064 74436142
1646 SNP_A-1800927 74478888
1647 SNP_A-2030394 74575943
1648 SNP_A-1902792 74576153
1649 SNP_A-2200117 74632438
1650 SNP_A-2034717 74639235
1651 SNP_A-2167783 74644488
1652 SNP_A-1840732 74661243
1653 SNP_A-1851625 74691482
1654 SNP_A-1955169 74701616
1655 SNP_A-2225799 74743518
1656 SNP_A-4205439 74791977
1657 SNP_A-4203011 74821839
1658 SNP_A-2036005 74922140
1659 SNP_A-1788248 74945202
1660 SNP_A-4230433 74955165
1661 SNP_A-1895908 75003142
1662 SNP_A-4228576 75007746
1663 SNP_A-1931287 75009161
1664 SNP_A-2150260 75033492
1665 SNP_A-1823473 75033512
1666 SNP_A-1897056 75033588
1667 SNP_A-1885256 75037008
1668 SNP_A-4216424 75041912
1669 SNP_A-1880602 75052699
1670 SNP_A-4205123 75089238
1671 SNP_A-1982148 75136672
1672 SNP_A-2106792 75137165
1673 SNP_A-1816632 75137319
1674 SNP_A-1809379 75138319
1675 SNP_A-1908389 75157942
1676 SNP_A-1804384 75197159
1677 SNP_A-4211039 75200048
1678 SNP_A-2107118 75250155
1679 SNP_A-4206192 75259821
1680 SNP_A-2033913 75262380
1681 SNP_A-2067903 75270338
1682 SNP_A-1862947 75288715
1683 SNP_A-2102135 75290962
1684 SNP_A-4201569 75321903
1685 SNP_A-2228767 75337698
1686 SNP_A-1895178 75337998
1687 SNP_A-2036902 75338448
1688 SNP_A-2010977 75351083
1689 SNP_A-2230501 75356104
1690 SNP_A-1982156 75372167
1691 SNP_A-4193701 75413307
1692 SNP_A-1850198 75424590
1693 SNP_A-2128686 75429046
1694 SNP_A-2121091 75431572
1695 SNP_A-2283204 75433640
1696 SNP_A-1938115 75434494
1697 SNP_A-1847148 75451810
1698 SNP_A-4211041 75460983
1699 SNP_A-4211042 75471101
1700 SNP_A-1982161 75471124
1701 SNP_A-2281732 75474294
1702 SNP_A-2156426 75474978
1703 SNP_A-2274674 75475886
1704 SNP_A-2168754 75478984
1705 SNP_A-2092470 75481681
1706 SNP_A-4222492 75485883
1707 SNP_A-2071006 75493848
1708 SNP_A-4224989 75494157
1709 SNP_A-1982163 75510536
1710 SNP_A-2035223 75510677
1711 SNP_A-2251493 75510758
1712 SNP_A-4233063 75512971
1713 SNP_A-2277002 75538166
1714 SNP_A-4216105 75538611
1715 SNP_A-4196550 75549821
1716 SNP_A-4218997 75552288
1717 SNP_A-4220401 75554185
1718 SNP_A-2147050 75554502
1719 SNP_A-1982165 75582037
1720 SNP_A-1843738 75589546
1721 SNP_A-1801136 75598829
1722 SNP_A-2090421 75615518
1723 SNP_A-2066745 75616443
1724 SNP_A-4215047 75648088
1725 SNP_A-1908648 75666965
1726 SNP_A-4200486 75678527
1727 SNP_A-2105432 75678730
1728 SNP_A-1887203 75683386
1729 SNP_A-1982170 75711075
1730 SNP_A-2310779 75729660
1731 SNP_A-4206735 75730330
1732 SNP_A-2044152 75733527
1733 SNP_A-1860287 75736066
1734 SNP_A-2010982 75746539
1735 SNP_A-1927243 75753970
1736 SNP_A-1784191 75756300
1737 SNP_A-1894849 75756405
1738 SNP_A-2244186 75814398
1739 SNP_A-2247917 75831163
1740 SNP_A-1949640 75859721
1741 SNP_A-1800888 75884149
1742 SNP_A-2215400 75885776
1743 SNP_A-2040725 75909325
1744 SNP_A-2254652 75928505
1745 SNP_A-2124175 75934970
1746 SNP_A-4228364 75944938
1747 SNP_A-2010984 75953389
1748 SNP_A-1951640 75962825
1749 SNP_A-1948146 75962978
1750 SNP_A-2281030 75968138
1751 SNP_A-1890701 75968853
1752 SNP_A-1982180 75976341
1753 SNP_A-1982183 75993227
1754 SNP_A-2047275 75993359
1755 SNP_A-1800306 76003855
1756 SNP_A-2303518 76031807
1757 SNP_A-1846842 76032531
1758 SNP_A-2113992 76032593
1759 SNP_A-2076642 76032621
1760 SNP_A-2273130 76044438
1761 SNP_A-4215048 76055072
1762 SNP_A-1864428 76069058
1763 SNP_A-2212933 76162891
1764 SNP_A-4194926 76267803
1765 SNP_A-2031142 76274929
1766 SNP_A-2204311 76275086
1767 SNP_A-4200518 76275152
1768 SNP_A-1827416 76346154
1769 SNP_A-1902126 76360522
1770 SNP_A-2120915 76406875
1771 SNP_A-1854460 76431571
1772 SNP_A-2055992 76431673
1773 SNP_A-1959775 76436374
1774 SNP_A-2102646 76443333
1775 SNP_A-2010987 76452798
1776 SNP_A-2148594 76497909
1777 SNP_A-1982191 76504154
1778 SNP_A-2085632 76535298
1779 SNP_A-2175282 76539906
1780 SNP_A-1792769 76539999
1781 SNP_A-4198099 76552589
1782 SNP_A-2046779 76566105
1783 SNP_A-1875128 76571567
1784 SNP_A-2229906 76651447
1785 SNP_A-1851889 76655758
1786 SNP_A-2207264 76674673
1787 SNP_A-2188535 76684107
1788 SNP_A-1902958 76707804
1789 SNP_A-4196899 76711174
1790 SNP_A-1818750 76737495
1791 SNP_A-2033772 76747423
1792 SNP_A-1982198 76761338
1793 SNP_A-1919812 76765294
1794 SNP_A-1803870 76770954
1795 SNP_A-2115586 76774626
1796 SNP_A-1982200 76844816
1797 SNP_A-4233619 76861588
1798 SNP_A-1946296 76871991
1799 SNP_A-1790417 76893626
1800 SNP_A-2149968 76909850
1801 SNP_A-1898937 76966048
1802 SNP_A-4231648 77018845
1803 SNP_A-4238197 77019292
1804 SNP_A-2231004 77019844
1805 SNP_A-4220688 77020139
1806 SNP_A-2270246 77034347
1807 SNP_A-1924665 77053379
1808 SNP_A-2031578 77054144
1809 SNP_A-1931714 77093252
1810 SNP_A-2183765 77115613
1811 SNP_A-1915942 77119137
1812 SNP_A-2061965 77119552
1813 SNP_A-2084700 77124350
1814 SNP_A-1873018 77125709
1815 SNP_A-1840190 77136891
1816 SNP_A-2061457 77148783
1817 SNP_A-4197457 77148853
1818 SNP_A-2051055 77149373
1819 SNP_A-2279075 77149669
1820 SNP_A-4235562 77153515
1821 SNP_A-1982204 77164410
1822 SNP_A-1933205 77165752
1823 SNP_A-2074809 77191981
1824 SNP_A-1870893 77192639
1825 SNP_A-2261445 77201186
1826 SNP_A-1917501 77201250
1827 SNP_A-4220579 77213285
1828 SNP_A-2023611 77213737
1829 SNP_A-1887286 77243905
1830 SNP_A-2213171 77317034
1831 SNP_A-4193655 77320545
1832 SNP_A-1874393 77358197
1833 SNP_A-4197565 77358261
1834 SNP_A-2232775 77385471
1835 SNP_A-4218725 77385712
1836 SNP_A-4234852 77387315
1837 SNP_A-2152542 77432156
1838 SNP_A-4237718 77438313
1839 SNP_A-1839876 77493906
1840 SNP_A-2266809 77534602
1841 SNP_A-2189725 77551493
1842 SNP_A-1888837 77602614
1843 SNP_A-2217127 77608195
1844 SNP_A-1917487 77650767
1845 SNP_A-2178163 77728373
1846 SNP_A-2305492 77728575
1847 SNP_A-2070558 77744823
1848 SNP_A-1826321 77775583
1849 SNP_A-2174762 77780932
1850 SNP_A-2228885 77781293
1851 SNP_A-1802484 77781955
1852 SNP_A-1982217 77804576
1853 SNP_A-1982218 77804699
1854 SNP_A-1982219 77804758
1855 SNP_A-1982220 77810254
1856 SNP_A-1982222 77830506
1857 SNP_A-2182582 77833402
1858 SNP_A-1982224 77834188
1859 SNP_A-2184309 77845087
1860 SNP_A-2085401 77848992
1861 SNP_A-1789202 77851302
1862 SNP_A-1899721 77860923
1863 SNP_A-2232719 77862102
1864 SNP_A-2177454 77888754
1865 SNP_A-4234961 77905659
1866 SNP_A-2128740 77910610
1867 SNP_A-2246961 77925973
1868 SNP_A-2095007 77939018
1869 SNP_A-2301797 77954871
1870 SNP_A-1982228 77968847
1871 SNP_A-1806295 77986293
1872 SNP_A-1982229 77999781
1873 SNP_A-1982230 78005016
1874 SNP_A-2128068 78038407
1875 SNP_A-2099245 78050244
1876 SNP_A-1828905 78065665
1877 SNP_A-1982232 78070989
1878 SNP_A-4234391 78071773
1879 SNP_A-2203586 78101389
1880 SNP_A-4220685 78115639
1881 SNP_A-1871963 78138239
1882 SNP_A-1895626 78143664
1883 SNP_A-1950646 78153340
1884 SNP_A-2259839 78167092
1885 SNP_A-1893848 78170957
1886 SNP_A-2297652 78175389
1887 SNP_A-2053649 78186468
1888 SNP_A-2248893 78186817
1889 SNP_A-1942714 78187469
1890 SNP_A-2039791 78206284
1891 SNP_A-1812024 78206368
1892 SNP_A-2208991 78216068
1893 SNP_A-2058906 78220681
1894 SNP_A-2143467 78221056
1895 SNP_A-2154427 78229316
1896 SNP_A-1836296 78244553
1897 SNP_A-1815505 78249607
1898 SNP_A-4200971 78250443
1899 SNP_A-2179302 78258391
1900 SNP_A-2135439 78264792
1901 SNP_A-4196764 78269997
1902 SNP_A-2283064 78277062
1903 SNP_A-1853322 78283470
1904 SNP_A-2234182 78284434
1905 SNP_A-1982235 78292705
1906 SNP_A-2010992 78304645
1907 SNP_A-2010993 78305220
1908 SNP_A-1892745 78305346
1909 SNP_A-2260145 78306219
1910 SNP_A-2152859 78311904
1911 SNP_A-2135751 78311992
1912 SNP_A-1924808 78312230
1913 SNP_A-1794182 78315576
1914 SNP_A-2194307 78319872
1915 SNP_A-1982238 78345800
1916 SNP_A-1982239 78345947
1917 SNP_A-2313465 78346633
1918 SNP_A-1897417 78353169
1919 SNP_A-1982243 78360238
1920 SNP_A-1920063 78361275
1921 SNP_A-2075297 78402461
1922 SNP_A-2186031 78413090
1923 SNP_A-1953546 78438303
1924 SNP_A-1913477 78439134
1925 SNP_A-1982245 78465469
1926 SNP_A-2027871 78479491
1927 SNP_A-1921303 78512773
1928 SNP_A-2115788 78559288
1929 SNP_A-2097422 78617127
1930 SNP_A-2176201 78653290
1931 SNP_A-4234796 78657424
1932 SNP_A-1941830 78675132
1933 SNP_A-2140969 78675191
1934 SNP_A-1873673 78696992
1935 SNP_A-2142498 78697840
1936 SNP_A-4211049 78729671
1937 SNP_A-2204603 78733078
1938 SNP_A-2043310 78735782
1939 SNP_A-2290169 78749824
1940 SNP_A-2267104 78752383
1941 SNP_A-2254200 78795086
1942 SNP_A-2031425 78795428
1943 SNP_A-2182414 78804754
1944 SNP_A-4200403 78867751
1945 SNP_A-1949214 78873312
1946 SNP_A-1846720 78885261
1947 SNP_A-2055090 78908323
1948 SNP_A-2010996 78934659
1949 SNP_A-1822275 79017306
1950 SNP_A-2195035 79089290
1951 SNP_A-4215052 79129016
1952 SNP_A-4211051 79129375
1953 SNP_A-1982257 79134754
1954 SNP_A-1982258 79134803
1955 SNP_A-2071761 79141555
1956 SNP_A-2191289 79141919
1957 SNP_A-2301656 79198883
1958 SNP_A-1787884 79199168
1959 SNP_A-4218166 79206357
1960 SNP_A-1982263 79207143
1961 SNP_A-4211053 79207892
1962 SNP_A-4211054 79222145
1963 SNP_A-1869512 79253377
1964 SNP_A-2095051 79287938
1965 SNP_A-2308092 79298694
1966 SNP_A-1808860 79298967
1967 SNP_A-2095040 79312971
1968 SNP_A-2010998 79338211
1969 SNP_A-2147100 79354738
1970 SNP_A-4241068 79356634
1971 SNP_A-4218186 79357195
1972 SNP_A-2284279 79375707
1973 SNP_A-2125562 79376918
1974 SNP_A-2164034 79377745
1975 SNP_A-1889351 79397021
1976 SNP_A-2276998 79398368
1977 SNP_A-1982265 79432499
1978 SNP_A-2072951 79457209
1979 SNP_A-2180599 79457861
1980 SNP_A-2174955 79516376
1981 SNP_A-4205789 79523947
1982 SNP_A-2011002 79526376
1983 SNP_A-1787192 79529384
1984 SNP_A-2235622 79533171
1985 SNP_A-1857517 79539598
1986 SNP_A-2106014 79540445
1987 SNP_A-2134693 79550489
1988 SNP_A-4236318 79551044
1989 SNP_A-1811775 79557460
1990 SNP_A-2255243 79557480
1991 SNP_A-2083998 79561061
1992 SNP_A-4224451 79584963
1993 SNP_A-2065271 79585480
1994 SNP_A-2100676 79615132
1995 SNP_A-2211116 79624435
1996 SNP_A-2214419 79626563
1997 SNP_A-1927483 79700929
1998 SNP_A-2038723 79701391
1999 SNP_A-1915577 79841521
2000 SNP_A-1826072 79877439
2001 SNP_A-2081417 79891632
2002 SNP_A-2256642 79899269
2003 SNP_A-4207556 79917474
2004 SNP_A-2160624 79928959
2005 SNP_A-2268301 79936907
2006 SNP_A-1852382 79950776
2007 SNP_A-4232697 79975899
2008 SNP_A-2068465 79987790
2009 SNP_A-1840584 79993473
2010 SNP_A-2256300 79993493
2011 SNP_A-1982272 79998334
2012 SNP_A-1923519 80001013
2013 SNP_A-1982275 80002885
2014 SNP_A-1804540 80003018
2015 SNP_A-4216201 80021458
2016 SNP_A-4207561 80037746
2017 SNP_A-1982279 80114337
2018 SNP_A-4239782 80137529
2019 SNP_A-2103692 80147421
2020 SNP_A-1943521 80147495
2021 SNP_A-2174713 80202716
2022 SNP_A-2104014 80212798
2023 SNP_A-1831510 80253518
2024 SNP_A-1867387 80292665
2025 SNP_A-2157961 80336247
2026 SNP_A-4238280 80336280
2027 SNP_A-4194644 80351685
2028 SNP_A-2281368 80355475
2029 SNP_A-2114186 80355782
2030 SNP_A-2169196 80373213
2031 SNP_A-1959184 80377212
2032 SNP_A-2202364 80381358
2033 SNP_A-1883210 80383994
2034 SNP_A-2033752 80384225
2035 SNP_A-1948508 80396368
2036 SNP_A-2298740 80396677
2037 SNP_A-2164094 80405698
2038 SNP_A-1923673 80406671
2039 SNP_A-2099225 80419977
2040 SNP_A-4217451 80426046
2041 SNP_A-4238615 80452453
2042 SNP_A-1866441 80473812
2043 SNP_A-2063709 80474671
2044 SNP_A-1982290 80477755
2045 SNP_A-1916324 80478185
2046 SNP_A-1937183 80478739
2047 SNP_A-2284727 80483382
2048 SNP_A-1889752 80503554
2049 SNP_A-1982292 80518270
2050 SNP_A-2217256 80526856
2051 SNP_A-2151461 80536430
2052 SNP_A-1880951 80540038
2053 SNP_A-2057389 80545692
2054 SNP_A-1914939 80565512
2055 SNP_A-1905049 80581097
2056 SNP_A-1982295 80587672
2057 SNP_A-4227181 80591083
2058 SNP_A-2253982 80686646
2059 SNP_A-2049718 80689711
2060 SNP_A-1782775 80690722
2061 SNP_A-2307903 80720058
2062 SNP_A-2152949 80739073
2063 SNP_A-2096308 80783904
2064 SNP_A-2024906 80784363
2065 SNP_A-2313581 80790967
2066 SNP_A-4199774 80806650
2067 SNP_A-4211058 80843469
2068 SNP_A-4201959 80851223
2069 SNP_A-2211266 80869894
2070 SNP_A-1911497 80869985
2071 SNP_A-2203201 80874085
2072 SNP_A-1922556 80889035
2073 SNP_A-2043522 80889142
2074 SNP_A-1920908 80935958
2075 SNP_A-4218359 80943946
2076 SNP_A-1982297 80958731
2077 SNP_A-2058315 80962025
2078 SNP_A-4236593 80962416
2079 SNP_A-4226963 81011226
2080 SNP_A-1958694 81028251
2081 SNP_A-4202205 81118806
2082 SNP_A-1868826 81118837
2083 SNP_A-1816881 81124195
2084 SNP_A-1848224 81132011
2085 SNP_A-2133414 81145594
2086 SNP_A-2230580 81163612
2087 SNP_A-1795735 81164632
2088 SNP_A-1982302 81166535
2089 SNP_A-2163650 81173537
2090 SNP_A-4216354 81227535
2091 SNP_A-1823500 81227680
2092 SNP_A-2179607 81231391
2093 SNP_A-2119517 81242578
2094 SNP_A-2112608 81243169
2095 SNP_A-1784647 81290984
2096 SNP_A-1953444 81362798
2097 SNP_A-2290661 81407511
2098 SNP_A-2137019 81444485
2099 SNP_A-2166088 81473900
2100 SNP_A-1982308 81509981
2101 SNP_A-4202126 81517924
2102 SNP_A-2171067 81526843
2103 SNP_A-2230664 81536036
2104 SNP_A-2167390 81551202
2105 SNP_A-1982309 81576994
2106 SNP_A-1835956 81590923
2107 SNP_A-2140377 81621493
2108 SNP_A-1941093 81623322
2109 SNP_A-1817703 81641109
2110 SNP_A-2133827 81729650
2111 SNP_A-4238696 81730102
2112 SNP_A-2246129 81745804
2113 SNP_A-2276697 81745983
2114 SNP_A-4211061 81751121
2115 SNP_A-1982313 81751783
2116 SNP_A-2245155 81753909
2117 SNP_A-2108570 81754127
2118 SNP_A-2273507 81754170
2119 SNP_A-1837084 81757594
2120 SNP_A-2011010 81768818
2121 SNP_A-4215053 81768852
2122 SNP_A-2179153 81769874
2123 SNP_A-1982317 81770568
2124 SNP_A-2309872 81806509
2125 SNP_A-2138314 81823780
2126 SNP_A-1843355 81849360
2127 SNP_A-4235972 81861780
2128 SNP_A-1852244 81868942
2129 SNP_A-1806100 81870050
2130 SNP_A-1917290 81879482
2131 SNP_A-1892439 81918143
2132 SNP_A-2107772 81933924
2133 SNP_A-2212147 81936087
2134 SNP_A-4239594 81962668
2135 SNP_A-2152997 81970438
2136 SNP_A-1879187 81976871
2137 SNP_A-1982325 81988892
2138 SNP_A-1982326 81988921
2139 SNP_A-1982327 81988939
2140 SNP_A-1852243 82020093
2141 SNP_A-2028484 82021425
2142 SNP_A-2220136 82034757
2143 SNP_A-4234428 82035459
2144 SNP_A-1828404 82037942
2145 SNP_A-2167653 82038207
2146 SNP_A-2062939 82040472
2147 SNP_A-1799495 82044257
2148 SNP_A-1865571 82064909
2149 SNP_A-1982330 82080310
2150 SNP_A-1825480 82092890
2151 SNP_A-2011015 82103455
2152 SNP_A-1982331 82103862
2153 SNP_A-4196058 82123467
2154 SNP_A-1882520 82124772
2155 SNP_A-2026179 82150424
2156 SNP_A-1912011 82150859
2157 SNP_A-2158025 82159283
2158 SNP_A-2217608 82168481
2159 SNP_A-1960113 82182920
2160 SNP_A-2114216 82198408
2161 SNP_A-1814637 82213182
2162 SNP_A-1847073 82213613
2163 SNP_A-1844078 82221460
2164 SNP_A-2049879 82227947
2165 SNP_A-2167257 82227991
2166 SNP_A-2286334 82228728
2167 SNP_A-2176382 82273043
2168 SNP_A-1957705 82294811
2169 SNP_A-1838271 82296190
2170 SNP_A-2180484 82317258
2171 SNP_A-1915490 82320345
2172 SNP_A-1982334 82372518
2173 SNP_A-1982336 82386566
2174 SNP_A-1951463 82390310
2175 SNP_A-1982337 82400256
2176 SNP_A-1918871 82413996
2177 SNP_A-2158581 82414178
2178 SNP_A-2233096 82420859
2179 SNP_A-2011017 82465004
2180 SNP_A-1843589 82469537
2181 SNP_A-2212494 82472117
2182 SNP_A-1928523 82473121
2183 SNP_A-2172998 82473436
2184 SNP_A-1841693 82475451
2185 SNP_A-1982341 82495209
2186 SNP_A-1854011 82517136
2187 SNP_A-2122908 82617924
2188 SNP_A-2094755 82684699
2189 SNP_A-2178003 82684733
2190 SNP_A-1920006 82745733
2191 SNP_A-2176220 82777450
2192 SNP_A-2109893 82781899
2193 SNP_A-1946188 82798333
2194 SNP_A-2152302 82822305
2195 SNP_A-2233185 82846470
2196 SNP_A-2202390 82847256
2197 SNP_A-2247545 82862010
2198 SNP_A-2163278 82862239
2199 SNP_A-2115590 82884337
2200 SNP_A-1982351 82896183
2201 SNP_A-1891465 82898675
2202 SNP_A-2027819 82906232
2203 SNP_A-2135040 82916457
2204 SNP_A-1885722 82938523
2205 SNP_A-2075350 82943231
2206 SNP_A-2053874 82947341
2207 SNP_A-1865929 82983489
2208 SNP_A-1982358 82991420
2209 SNP_A-2250402 83008966
2210 SNP_A-1819048 83009152
2211 SNP_A-1936477 83009322
2212 SNP_A-1843111 83016205
2213 SNP_A-1982359 83021495
2214 SNP_A-1928831 83069728
2215 SNP_A-1855682 83069967
2216 SNP_A-2297108 83182789
2217 SNP_A-2221452 83192256
2218 SNP_A-1808068 83197034
2219 SNP_A-2074262 83224632
2220 SNP_A-4216299 83231974
2221 SNP_A-2043989 83236774
2222 SNP_A-2062307 83238622
2223 SNP_A-1949753 83248829
2224 SNP_A-4226774 83273992
2225 SNP_A-1982362 83296167
2226 SNP_A-2036861 83351379
2227 SNP_A-2162927 83354744
2228 SNP_A-2086161 83355598
2229 SNP_A-2032716 83370397
2230 SNP_A-2219892 83376292
2231 SNP_A-1830182 83377290
2232 SNP_A-1953855 83377524
2233 SNP_A-2281075 83394558
2234 SNP_A-2038420 83442439
2235 SNP_A-2054309 83442467
2236 SNP_A-1839475 83444347
2237 SNP_A-1982367 83457623
2238 SNP_A-2067145 83466363
2239 SNP_A-1982368 83489124
2240 SNP_A-1982370 83502252
2241 SNP_A-4195915 83518064
2242 SNP_A-2027357 83559251
2243 SNP_A-1821649 83566570
2244 SNP_A-2011021 83571519
2245 SNP_A-1958701 83580769
2246 SNP_A-4193721 83589144
2247 SNP_A-4197193 83610946
2248 SNP_A-1982372 83616059
2249 SNP_A-1982373 83616093
2250 SNP_A-1982374 83616318
2251 SNP_A-1945017 83630468
2252 SNP_A-1827719 83652159
2253 SNP_A-1871242 83652571
2254 SNP_A-2187420 83675518
2255 SNP_A-4232591 83695589
2256 SNP_A-1815344 83698401
2257 SNP_A-1888480 83704294
2258 SNP_A-4218277 83920089
2259 SNP_A-1950009 83943410
2260 SNP_A-2030038 83967945
2261 SNP_A-4232879 84040092
2262 SNP_A-1896664 84040357
2263 SNP_A-2260224 84069108
2264 SNP_A-2137581 84071820
2265 SNP_A-1852554 84072521
2266 SNP_A-4195098 84072583
2267 SNP_A-2130093 84072703
2268 SNP_A-2071252 84072958
2269 SNP_A-2189877 84073031
2270 SNP_A-2221394 84073059
2271 SNP_A-4224967 84080603
2272 SNP_A-1846416 84081540
2273 SNP_A-1982379 84127039
2274 SNP_A-1836231 84129206
2275 SNP_A-2281008 84143126
2276 SNP_A-1914794 84147566
2277 SNP_A-4215054 84156628
2278 SNP_A-1912891 84156824
2279 SNP_A-2099367 84200294
2280 SNP_A-4234281 84202059
2281 SNP_A-1873187 84202218
2282 SNP_A-4236932 84202798
2283 SNP_A-2221371 84206023
2284 SNP_A-1848828 84212901
2285 SNP_A-2044044 84213270
2286 SNP_A-1782266 84213295
2287 SNP_A-1949182 84251770
2288 SNP_A-2238389 84266915
2289 SNP_A-2251789 84267536
2290 SNP_A-4211071 84269988
2291 SNP_A-1982385 84284722
2292 SNP_A-1845440 84286880
2293 SNP_A-2031251 84297424
2294 SNP_A-1851086 84297659
2295 SNP_A-1982386 84306575
2296 SNP_A-2040302 84321597
2297 SNP_A-2087135 84321778
2298 SNP_A-2060068 84321962
2299 SNP_A-2314644 84322753
2300 SNP_A-1836742 84341072
2301 SNP_A-2117368 84350898
2302 SNP_A-2047712 84371680
2303 SNP_A-2011028 84388037
2304 SNP_A-1852485 84398999
2305 SNP_A-1850722 84444634
2306 SNP_A-2083713 84444708
2307 SNP_A-1946918 84444987
2308 SNP_A-1823782 84458220
2309 SNP_A-2045133 84472609
2310 SNP_A-1837231 84473276
2311 SNP_A-4218045 84485837
2312 SNP_A-4218182 84486483
2313 SNP_A-4215055 84550751
2314 SNP_A-4205609 84551672
2315 SNP_A-2240915 84565667
2316 SNP_A-1802996 84572799
2317 SNP_A-2272801 84575788
2318 SNP_A-1879193 84576005
2319 SNP_A-4199469 84602731
2320 SNP_A-4205582 84614006
2321 SNP_A-2199143 84626651
2322 SNP_A-1982388 84627124
2323 SNP_A-4211073 84627824
2324 SNP_A-4211074 84654697
2325 SNP_A-4239706 84662866
2326 SNP_A-2120716 84701276
2327 SNP_A-4195537 84710575
2328 SNP_A-2266313 84715625
2329 SNP_A-2148968 84729376
2330 SNP_A-1859970 84740454
2331 SNP_A-1892552 84784725
2332 SNP_A-4205861 84795871
2333 SNP_A-4211075 84809352
2334 SNP_A-2243763 84812541
2335 SNP_A-1821885 84827017
2336 SNP_A-2084428 84833892
2337 SNP_A-2203043 84834815
2338 SNP_A-4231695 84852297
2339 SNP_A-2196784 84864669
2340 SNP_A-2097713 84867569
2341 SNP_A-1836213 84867958
2342 SNP_A-1838541 84869510
2343 SNP_A-2148893 84873666
2344 SNP_A-1982397 84901437
2345 SNP_A-1982398 84901505
2346 SNP_A-2137297 84905029
2347 SNP_A-2236696 84908566
2348 SNP_A-2170634 85026894
2349 SNP_A-1908236 85060187
2350 SNP_A-2091712 85075838
2351 SNP_A-4196247 85084574
2352 SNP_A-1982399 85085910
2353 SNP_A-1948420 85088169
2354 SNP_A-2094962 85129327
2355 SNP_A-2199513 85177426
2356 SNP_A-2163818 85177678
2357 SNP_A-2072465 85178284
2358 SNP_A-1959485 85202493
2359 SNP_A-4236762 85204155
2360 SNP_A-1852252 85214302
2361 SNP_A-1949598 85218272
2362 SNP_A-2130622 85221106
2363 SNP_A-1872973 85249943
2364 SNP_A-1982402 85267170
2365 SNP_A-2313932 85267203
2366 SNP_A-1934889 85267229
2367 SNP_A-1982403 85267392
2368 SNP_A-1802109 85269503
2369 SNP_A-1959748 85269689
2370 SNP_A-2135760 85269747
2371 SNP_A-2137775 85302486
2372 SNP_A-2219732 85303222
2373 SNP_A-1792518 85321455
2374 SNP_A-1873791 85324681
2375 SNP_A-1954563 85336583
2376 SNP_A-1832016 85361029
2377 SNP_A-1922282 85368697
2378 SNP_A-2124664 85448396
2379 SNP_A-2168096 85480624
2380 SNP_A-2065322 85480815
2381 SNP_A-1884280 85484360
2382 SNP_A-4237460 85488020
2383 SNP_A-4224750 85488034
2384 SNP_A-1882373 85505094
2385 SNP_A-1842633 85505836
2386 SNP_A-1797469 85528275
2387 SNP_A-2011032 85555587
2388 SNP_A-4215056 85556997
2389 SNP_A-2132645 85586892
2390 SNP_A-2116253 85640733
2391 SNP_A-2179835 85642438
2392 SNP_A-2011033 85656533
2393 SNP_A-2310398 85662044
2394 SNP_A-2062941 85686162
2395 SNP_A-2205681 85801278
2396 SNP_A-2185040 85811870
2397 SNP_A-2111405 85816409
2398 SNP_A-2281062 85836471
2399 SNP_A-2134372 85836875
2400 SNP_A-1803868 85872663
2401 SNP_A-2052334 85994992
2402 SNP_A-1982414 86022578
2403 SNP_A-2060103 86047160
2404 SNP_A-2282329 86075102
2405 SNP_A-2092414 86078043
2406 SNP_A-1822329 86093817
2407 SNP_A-2162972 86102895
2408 SNP_A-1801373 86123684
2409 SNP_A-4211077 86130908
2410 SNP_A-1982418 86132779
2411 SNP_A-2177033 86138081
2412 SNP_A-1907117 86143299
2413 SNP_A-4195747 86165654
2414 SNP_A-1982420 86190869
2415 SNP_A-1942240 86194211
2416 SNP_A-4198894 86202961
2417 SNP_A-4215057 86203280
2418 SNP_A-4211078 86203436
2419 SNP_A-1982421 86205819
2420 SNP_A-2242917 86206080
2421 SNP_A-2011036 86209466
2422 SNP_A-2200336 86211684
2423 SNP_A-2011037 86286369
2424 SNP_A-2127413 86330425
2425 SNP_A-2312013 86353112
2426 SNP_A-2267445 86355692
2427 SNP_A-4233616 86386634
2428 SNP_A-1872282 86393676
2429 SNP_A-2185204 86435410
2430 SNP_A-1881801 86440646
2431 SNP_A-1982424 86463622
2432 SNP_A-2233995 86464097
2433 SNP_A-2214023 86529682
2434 SNP_A-4211079 86621630
2435 SNP_A-4219210 86656288
2436 SNP_A-2011038 86669729
2437 SNP_A-1982431 86706726
2438 SNP_A-2061716 86712976
2439 SNP_A-2143246 86718861
2440 SNP_A-2169441 86762783
2441 SNP_A-4229455 86790591
2442 SNP_A-2011039 86821334
2443 SNP_A-2137352 86892893
2444 SNP_A-2299661 86940819
2445 SNP_A-1982435 87070011
2446 SNP_A-2058010 87071884
2447 SNP_A-2128004 87077779
2448 SNP_A-2255924 87078673
2449 SNP_A-1839127 87079514
2450 SNP_A-2059620 87080623
2451 SNP_A-1982436 87081284
2452 SNP_A-1982437 87085957
2453 SNP_A-1916859 87123669
2454 SNP_A-2302553 87128522
2455 SNP_A-4223710 87231129
2456 SNP_A-2063402 87282748
2457 SNP_A-1849480 87358324
2458 SNP_A-1842812 87430048
2459 SNP_A-2089262 87434758
2460 SNP_A-2155589 87469833
2461 SNP_A-1982447 87471242
2462 SNP_A-1958765 87523698
2463 SNP_A-2134292 87542893
2464 SNP_A-2173140 87597521
2465 SNP_A-1886785 87602487
2466 SNP_A-1793528 87623782
2467 SNP_A-2037433 87626703
2468 SNP_A-2270981 87656426
2469 SNP_A-2125362 87685285
2470 SNP_A-2293017 87711718
2471 SNP_A-2235371 87756297
2472 SNP_A-2258888 87816188
2473 SNP_A-2193726 87816924
2474 SNP_A-1982455 87824784
2475 SNP_A-2277918 87890173
2476 SNP_A-2121419 87901121
2477 SNP_A-1894685 87901544
2478 SNP_A-2233428 87915224
2479 SNP_A-1960061 87943070
2480 SNP_A-2253753 87961811
2481 SNP_A-1853271 87974313
2482 SNP_A-2044636 88037554
2483 SNP_A-2160380 88040372
2484 SNP_A-4201447 88045349
2485 SNP_A-2298259 88077688
2486 SNP_A-4201920 88090048
2487 SNP_A-1809004 88091517
2488 SNP_A-2248537 88117252
2489 SNP_A-2154917 88131541
2490 SNP_A-1864693 88135427
2491 SNP_A-1889401 88135707
2492 SNP_A-1806298 88161609
2493 SNP_A-1801973 88194929
2494 SNP_A-1811215 88225280
2495 SNP_A-1982460 88231759
2496 SNP_A-2286804 88305605
2497 SNP_A-1886996 88305735
2498 SNP_A-2249491 88305813
2499 SNP_A-1844339 88338086
2500 SNP_A-4157329 88341569
2501 SNP_A-2150464 88355663
2502 SNP_A-4215058 88361063
2503 SNP_A-4192625 88364322
2504 SNP_A-1906137 88364920
2505 SNP_A-2226342 88374378
2506 SNP_A-2284213 88383878
2507 SNP_A-2192807 88409794
2508 SNP_A-2287504 88411516
2509 SNP_A-1928606 88428880
2510 SNP_A-2065441 88475663
2511 SNP_A-4211083 88509759
2512 SNP_A-1922216 88599364
2513 SNP_A-1798945 88624058
2514 SNP_A-1817351 88629311
2515 SNP_A-2291894 88710445
2516 SNP_A-2033956 88750822
2517 SNP_A-1948659 88750928
2518 SNP_A-1850004 88780306
2519 SNP_A-1936499 88810084
2520 SNP_A-1796671 88810181
2521 SNP_A-4211084 88823450
2522 SNP_A-1791053 88877244
2523 SNP_A-1881077 88893964
2524 SNP_A-4238896 88939054
2525 SNP_A-4193757 88988999
2526 SNP_A-2211408 89000412
2527 SNP_A-4216574 89016396
2528 SNP_A-2098193 89040983
2529 SNP_A-4222869 89047168
2530 SNP_A-1982469 89062869
2531 SNP_A-1982470 89087613
2532 SNP_A-2062195 89105631
2533 SNP_A-1982471 89138685
2534 SNP_A-1882350 89218591
2535 SNP_A-2208842 89218784
2536 SNP_A-1865170 89233437
2537 SNP_A-2196196 89242556
2538 SNP_A-2312920 89251989
2539 SNP_A-2116502 89270745
2540 SNP_A-1982474 89275736
2541 SNP_A-4211085 89285590
2542 SNP_A-1982475 89297026
2543 SNP_A-2305774 89312242
2544 SNP_A-1789551 89322010
2545 SNP_A-4205532 89354382
2546 SNP_A-1982478 89410835
2547 SNP_A-4211086 89410921
2548 SNP_A-1982479 89411294
2549 SNP_A-1948856 89496152
2550 SNP_A-2269264 89496414
2551 SNP_A-1982482 89503907
2552 SNP_A-1842201 89609684
2553 SNP_A-1883464 89623287
2554 SNP_A-1891858 89623307
2555 SNP_A-4211088 89673803
2556 SNP_A-1919120 89687355
2557 SNP_A-4232106 89698957
2558 SNP_A-2171256 89704585
2559 SNP_A-2033833 89705607
2560 SNP_A-1882848 89715117
2561 SNP_A-4211089 89769908
2562 SNP_A-4225743 89838944
2563 SNP_A-2024051 89864014
2564 SNP_A-1982489 89883625
2565 SNP_A-2221581 89973450
2566 SNP_A-2074261 89976245
2567 SNP_A-1911600 89988287
2568 SNP_A-4230080 89990881
2569 SNP_A-1982494 90004382
2570 SNP_A-1801696 90011385
2571 SNP_A-1982496 90038352
2572 SNP_A-4197555 90058468
2573 SNP_A-1824077 90063915
2574 SNP_A-1781855 90064161
2575 SNP_A-4211092 90071845
2576 SNP_A-4211093 90074834
2577 SNP_A-2209854 90078258
2578 SNP_A-2011044 90079003
2579 SNP_A-2134516 90093946
2580 SNP_A-2142578 90102002
2581 SNP_A-1982500 90109033
2582 SNP_A-2278777 90118350
2583 SNP_A-2159105 90125070
2584 SNP_A-1876778 90187345
2585 SNP_A-2153104 90203767
2586 SNP_A-1827408 90218580
2587 SNP_A-2165856 90253645
2588 SNP_A-2184143 90254368
2589 SNP_A-2286199 90254452
2590 SNP_A-2130944 90275667
2591 SNP_A-1982502 90275784
2592 SNP_A-1982503 90286387
2593 SNP_A-2191753 90300004
2594 SNP_A-1982506 90314902
2595 SNP_A-1982507 90315049
2596 SNP_A-2186033 90315170
2597 SNP_A-1982508 90315198
2598 SNP_A-1952945 90425206
2599 SNP_A-2081849 90430962
2600 SNP_A-4224907 90442754
2601 SNP_A-2296854 90446448
2602 SNP_A-1827554 90448127
2603 SNP_A-1982513 90460035
2604 SNP_A-2157295 90507330
2605 SNP_A-2026091 90508393
2606 SNP_A-2215997 90518610
2607 SNP_A-2094077 90529831
2608 SNP_A-2164637 90546565
2609 SNP_A-2303393 90556266
2610 SNP_A-2271455 90566107
2611 SNP_A-2092333 90637046
2612 SNP_A-2192932 90644934
2613 SNP_A-2235500 90667140
2614 SNP_A-2036229 90770089
2615 SNP_A-4221468 90792100
2616 SNP_A-1925660 90865960
2617 SNP_A-1921749 90869367
2618 SNP_A-2067047 90909640
2619 SNP_A-4219860 90937093
2620 SNP_A-4236704 91001050
2621 SNP_A-1872726 91007323
2622 SNP_A-4198758 91011825
2623 SNP_A-1911692 91038260
2624 SNP_A-1810903 91100116
2625 SNP_A-2228716 91109742
2626 SNP_A-2186867 91129507
2627 SNP_A-2130254 91171767
2628 SNP_A-2089347 91185109
2629 SNP_A-1982516 91276966
2630 SNP_A-1982518 91282476
2631 SNP_A-2033335 91309635
2632 SNP_A-4194780 91322107
2633 SNP_A-2228268 91322388
2634 SNP_A-2165073 91330071
2635 SNP_A-2041130 91358638
2636 SNP_A-2265318 91373751
2637 SNP_A-1982519 91374861
2638 SNP_A-2296093 91413585
2639 SNP_A-2041397 91415265
2640 SNP_A-2035892 91433135
2641 SNP_A-4215060 91487988
2642 SNP_A-2284908 91491889
2643 SNP_A-1903630 91492904
2644 SNP_A-2202692 91509482
2645 SNP_A-2120427 91510238
2646 SNP_A-1818070 91511297
2647 SNP_A-2026643 91513783
2648 SNP_A-4236453 91519013
2649 SNP_A-2287343 91603244
2650 SNP_A-1834124 91654912
2651 SNP_A-2161439 91659328
2652 SNP_A-2234109 91751401
2653 SNP_A-2086283 91756319
2654 SNP_A-1916020 91811297
2655 SNP_A-2244145 91830504
2656 SNP_A-2011052 91867407
2657 SNP_A-1982521 91918851
2658 SNP_A-1927206 91947334
2659 SNP_A-2025936 91968454
2660 SNP_A-1947138 91991717
2661 SNP_A-1810676 91997054
2662 SNP_A-2268420 92003690
2663 SNP_A-1921050 92007760
2664 SNP_A-4219191 92008473
2665 SNP_A-2156636 92035583
2666 SNP_A-4197748 92054696
2667 SNP_A-2171444 92059441
2668 SNP_A-2123645 92073551
2669 SNP_A-2230934 92091351
2670 SNP_A-2164897 92092506
2671 SNP_A-1982526 92093081
2672 SNP_A-1982527 92108383
2673 SNP_A-4227406 92139579
2674 SNP_A-1906408 92151019
2675 SNP_A-2185758 92152419
2676 SNP_A-4239639 92252115
2677 SNP_A-2091211 92260484
2678 SNP_A-2028258 92261120
2679 SNP_A-1941126 92294970
2680 SNP_A-2011053 92295241
2681 SNP_A-1927459 92302191
2682 SNP_A-1883050 92339597
2683 SNP_A-1982533 92361086
2684 SNP_A-2119893 92367346
2685 SNP_A-2161158 92382326
2686 SNP_A-4236833 92382534
2687 SNP_A-4211096 92397721
2688 SNP_A-4195504 92403163
2689 SNP_A-2221388 92420334
2690 SNP_A-2119800 92425349
2691 SNP_A-1982534 92427962
2692 SNP_A-1982535 92476405
2693 SNP_A-1834234 92490172
2694 SNP_A-4211097 92517721
2695 SNP_A-2011055 92541057
2696 SNP_A-2095097 92619890
2697 SNP_A-1907763 92620422
2698 SNP_A-1792967 92621505
2699 SNP_A-2216871 92629998
2700 SNP_A-2201311 92644553
2701 SNP_A-2011057 92680888
2702 SNP_A-1809302 92693740
2703 SNP_A-4220930 92701741
2704 SNP_A-2299899 92705784
2705 SNP_A-4224225 92733491
2706 SNP_A-1982537 92775394
2707 SNP_A-1862456 92874408
2708 SNP_A-1982539 92875477
2709 SNP_A-1892085 92882928
2710 SNP_A-1982540 92912225
2711 SNP_A-4202184 93077961
2712 SNP_A-4211100 93164410
2713 SNP_A-2267880 93190205
2714 SNP_A-2283988 93190626
2715 SNP_A-1854293 93202530
2716 SNP_A-2208573 93239563
2717 SNP_A-2311453 93247790
2718 SNP_A-2114323 93247934
2719 SNP_A-2107343 93260693
2720 SNP_A-1872623 93263435
2721 SNP_A-2026045 93301159
2722 SNP_A-1982544 93302639
2723 SNP_A-2305596 93312357
2724 SNP_A-2128022 93322062
2725 SNP_A-2021288 93352118
2726 SNP_A-2033299 93376011
2727 SNP_A-2226328 93392830
2728 SNP_A-2292626 93392928
2729 SNP_A-2036345 93393037
2730 SNP_A-4217457 93446315
2731 SNP_A-1831409 93571280
2732 SNP_A-2143337 93604003
2733 SNP_A-2141944 93606586
2734 SNP_A-1923724 93621043
2735 SNP_A-2039276 93661050
2736 SNP_A-2219508 93661230
2737 SNP_A-4219572 93689643
2738 SNP_A-4227450 93761677
2739 SNP_A-2092770 93793121
2740 SNP_A-1832100 93793247
2741 SNP_A-2054884 93800373
2742 SNP_A-1781765 93821888
2743 SNP_A-2138820 93824351
2744 SNP_A-2111045 93824426
2745 SNP_A-4211101 93829573
2746 SNP_A-1788922 93921884
2747 SNP_A-2287118 93974631
2748 SNP_A-1821410 94042043
2749 SNP_A-2130077 94088295
2750 SNP_A-1958452 94179618
2751 SNP_A-4211103 94200188
2752 SNP_A-2162032 94226530
2753 SNP_A-1782303 94248164
2754 SNP_A-2220655 94263154
2755 SNP_A-1982548 94277266
2756 SNP_A-1982549 94288398
2757 SNP_A-1982550 94288804
2758 SNP_A-2089765 94294889
2759 SNP_A-1982551 94296999
2760 SNP_A-2095577 94300710
2761 SNP_A-2068034 94322901
2762 SNP_A-2168012 94332512
2763 SNP_A-2133465 94339444
2764 SNP_A-2065887 94344589
2765 SNP_A-2284067 94392355
2766 SNP_A-4202737 94457466
2767 SNP_A-4211104 94499325
2768 SNP_A-1802385 94521126
2769 SNP_A-2281716 94550044
2770 SNP_A-1847513 94558969
2771 SNP_A-2110666 94591926
2772 SNP_A-4194533 94600202
2773 SNP_A-2260041 94601083
2774 SNP_A-2230230 94641072
2775 SNP_A-2185388 94657922
2776 SNP_A-1951729 94666072
2777 SNP_A-4220504 94666129
2778 SNP_A-2295569 94666924
2779 SNP_A-1956554 94679562
2780 SNP_A-2313691 94679629
2781 SNP_A-2105368 94740812
2782 SNP_A-2040210 94765446
2783 SNP_A-1832712 94765534
2784 SNP_A-2048145 94769997
2785 SNP_A-2158900 94781264
2786 SNP_A-2148236 94782252
2787 SNP_A-1819801 94799340
2788 SNP_A-4211105 94828145
2789 SNP_A-1813855 94846395
2790 SNP_A-2167483 94858688
2791 SNP_A-2199480 94886874
2792 SNP_A-2111788 94890920
2793 SNP_A-2158800 94892258
2794 SNP_A-2146282 94893192
2795 SNP_A-4240542 94915880
2796 SNP_A-1982568 94929209
2797 SNP_A-4200529 94930374
2798 SNP_A-2011065 94977892
2799 SNP_A-2138253 95043287
2800 SNP_A-4199582 95050029
2801 SNP_A-2297974 95054602
2802 SNP_A-1982569 95062759
2803 SNP_A-1912005 95086293
2804 SNP_A-1811609 95089133
2805 SNP_A-4228653 95109887
2806 SNP_A-1825811 95124581
2807 SNP_A-1892692 95145598
2808 SNP_A-1898982 95168074
2809 SNP_A-2011067 95177841
2810 SNP_A-1848874 95194062
2811 SNP_A-2095303 95206056
2812 SNP_A-2298579 95206085
2813 SNP_A-4196616 95224008
2814 SNP_A-2186037 95224109
2815 SNP_A-4199398 95227459
2816 SNP_A-2199045 95245017
2817 SNP_A-1850313 95262171
2818 SNP_A-1890029 95281135
2819 SNP_A-2283753 95306604
2820 SNP_A-4207462 95311773
2821 SNP_A-1982575 95336741
2822 SNP_A-1833824 95451215
2823 SNP_A-4197541 95503345
2824 SNP_A-1900173 95534482
2825 SNP_A-2247034 95602398
2826 SNP_A-1924145 95656461
2827 SNP_A-2266383 95693430
2828 SNP_A-1856562 95742478
2829 SNP_A-1798950 95754196
2830 SNP_A-1930408 95776152
2831 SNP_A-1782045 95796618
2832 SNP_A-4226092 95804986
2833 SNP_A-2227387 95823834
2834 SNP_A-2135643 95824812
2835 SNP_A-1938851 95830170
2836 SNP_A-2258485 95840422
2837 SNP_A-1796834 95841699
2838 SNP_A-2046071 95851145
2839 SNP_A-4211109 95851505
2840 SNP_A-2112303 95852538
2841 SNP_A-1781591 95882257
2842 SNP_A-2312735 95882435
2843 SNP_A-1823686 95923591
2844 SNP_A-2218246 95932477
2845 SNP_A-1797614 95971075
2846 SNP_A-4204545 95989811
2847 SNP_A-2144928 96011038
2848 SNP_A-2080906 96026551
2849 SNP_A-1982581 96026703
2850 SNP_A-2132890 96051005
2851 SNP_A-2298585 96070670
2852 SNP_A-4225510 96088713
2853 SNP_A-2053371 96092122
2854 SNP_A-1982583 96104065
2855 SNP_A-2131574 96108189
2856 SNP_A-2189687 96110532
2857 SNP_A-1982584 96112446
2858 SNP_A-1982585 96112771
2859 SNP_A-1827428 96123651
2860 SNP_A-2231543 96123970
2861 SNP_A-1865775 96139594
2862 SNP_A-1936471 96140102
2863 SNP_A-1982589 96146211
2864 SNP_A-1889410 96149571
2865 SNP_A-4201536 96151953
2866 SNP_A-1956798 96152064
2867 SNP_A-1784692 96164227
2868 SNP_A-1787506 96191820
2869 SNP_A-1960374 96211705
2870 SNP_A-1918859 96251008
2871 SNP_A-2214406 96251530
2872 SNP_A-1937879 96264157
2873 SNP_A-2288840 96270305
2874 SNP_A-2243731 96271195
2875 SNP_A-1952406 96271274
2876 SNP_A-2281769 96299979
2877 SNP_A-4211110 96315467
2878 SNP_A-1811817 96364261
2879 SNP_A-4194735 96381359
2880 SNP_A-1982600 96407949
2881 SNP_A-4198041 96449534
2882 SNP_A-1883541 96465951
2883 SNP_A-2108245 96467147
2884 SNP_A-4211111 96481913
2885 SNP_A-2231357 96488981
2886 SNP_A-1803796 96491379
2887 SNP_A-4200845 96493512
2888 SNP_A-2198304 96513963
2889 SNP_A-4198630 96526156
2890 SNP_A-1955113 96533383
2891 SNP_A-1982605 96547331
2892 SNP_A-4157490 96547425
2893 SNP_A-1982606 96565407
2894 SNP_A-1982607 96593146
2895 SNP_A-1901647 96639204
2896 SNP_A-4215063 96643033
2897 SNP_A-2085164 96685729
2898 SNP_A-4218311 96697549
2899 SNP_A-4206079 96701855
2900 SNP_A-2116499 96737597
2901 SNP_A-1982608 96764233
2902 SNP_A-1982609 96773649
2903 SNP_A-2269576 96782445
2904 SNP_A-1982610 96791184
2905 SNP_A-1907305 96799650
2906 SNP_A-1982611 96813918
2907 SNP_A-4240805 96816018
2908 SNP_A-1955241 96824371
2909 SNP_A-2180102 96843284
2910 SNP_A-2267337 96874901
2911 SNP_A-2176514 96901670
2912 SNP_A-1944585 96902054
2913 SNP_A-1829972 96912086
2914 SNP_A-2232483 96914453
2915 SNP_A-2011078 96963814
2916 SNP_A-1946129 97018731
2917 SNP_A-1943604 97030874
2918 SNP_A-4211112 97040177
2919 SNP_A-1982613 97053454
2920 SNP_A-4211113 97053767
2921 SNP_A-4233597 97054185
2922 SNP_A-1982615 97056331
2923 SNP_A-4201480 97239524
2924 SNP_A-2271920 97244183
2925 SNP_A-1930806 97290848
2926 SNP_A-4235935 97319671
2927 SNP_A-1894349 97421007
2928 SNP_A-2085929 97424939
2929 SNP_A-4211116 97449232
2930 SNP_A-2142608 97454979
2931 SNP_A-2225652 97455142
2932 SNP_A-1891330 97465322
2933 SNP_A-1816385 97465386
2934 SNP_A-2141225 97465510
2935 SNP_A-1812554 97472572
2936 SNP_A-2011080 97492800
2937 SNP_A-2146275 97493967
2938 SNP_A-1859181 97504626
2939 SNP_A-1893494 97504676
2940 SNP_A-2139112 97558496
2941 SNP_A-2037691 97579264
2942 SNP_A-2183945 97588380
2943 SNP_A-1982619 97660139
2944 SNP_A-1982620 97720491
2945 SNP_A-1982621 97752919
2946 SNP_A-1982622 97766944
2947 SNP_A-4198904 97822204
2948 SNP_A-2216462 97825863
2949 SNP_A-2162758 97849181
2950 SNP_A-2154214 97849352
2951 SNP_A-1807854 97855190
2952 SNP_A-1982623 97883085
2953 SNP_A-2192168 97884807
2954 SNP_A-2054538 97893359
2955 SNP_A-2160685 97893437
2956 SNP_A-2185411 97933317
2957 SNP_A-1982627 97937943
2958 SNP_A-1982628 97938006
2959 SNP_A-1982629 97938123
2960 SNP_A-1851680 97946806
2961 SNP_A-2011083 97956195
2962 SNP_A-1941918 97957063
2963 SNP_A-4194716 97957866
2964 SNP_A-2139354 97962777
2965 SNP_A-1803330 97993764
2966 SNP_A-1982637 97997020
2967 SNP_A-1982639 98018361
2968 SNP_A-1894218 98019294
2969 SNP_A-1982640 98019403
2970 SNP_A-1961392 98021140
2971 SNP_A-1815004 98038132
2972 SNP_A-1867548 98136658
2973 SNP_A-1928160 98162086
2974 SNP_A-2011084 98220445
2975 SNP_A-1982642 98221064
2976 SNP_A-1903610 98224783
2977 SNP_A-1853486 98265502
2978 SNP_A-2115608 98306052
2979 SNP_A-2055790 98324294
2980 SNP_A-2268592 98338571
2981 SNP_A-4219556 98355295
2982 SNP_A-4232997 98355309
2983 SNP_A-1822512 98356938
2984 SNP_A-2184548 98359267
2985 SNP_A-4200996 98372422
2986 SNP_A-2130447 98423459
2987 SNP_A-4200234 98427402
2988 SNP_A-1837663 98447256
2989 SNP_A-4196675 98472523
2990 SNP_A-2277333 98478713
2991 SNP_A-1909491 98498961
2992 SNP_A-2227918 98500454
2993 SNP_A-2024632 98500520
2994 SNP_A-1982645 98519624
2995 SNP_A-1950395 98519896
2996 SNP_A-2134298 98524791
2997 SNP_A-2118401 98537189
2998 SNP_A-2199376 98552396
2999 SNP_A-1982646 98552712
3000 SNP_A-1982647 98552774
3001 SNP_A-1809879 98602853
3002 SNP_A-1982649 98643065
3003 SNP_A-1856968 98663965
3004 SNP_A-4237687 98672074
3005 SNP_A-2083519 98672967
3006 SNP_A-4215064 98681614
3007 SNP_A-2127406 98702589
3008 SNP_A-1937174 98714096
3009 SNP_A-2134000 98722748
3010 SNP_A-2288531 98723016
3011 SNP_A-1872153 98725286
3012 SNP_A-2148695 98726201
3013 SNP_A-2045496 98749229
3014 SNP_A-1891086 98797558
3015 SNP_A-2075354 98821231
3016 SNP_A-4211118 98833954
3017 SNP_A-4202969 98848971
3018 SNP_A-4202980 98906666
3019 SNP_A-2146918 98957618
3020 SNP_A-2051418 98958615
3021 SNP_A-1847480 98959050
3022 SNP_A-1959280 99006111
3023 SNP_A-2302535 99021831
3024 SNP_A-1931796 99035700
3025 SNP_A-4198951 99039852
3026 SNP_A-2080615 99044669
3027 SNP_A-2172591 99050796
3028 SNP_A-1929342 99066288
3029 SNP_A-2274520 99067022
3030 SNP_A-1949604 99077347
3031 SNP_A-2031143 99077436
3032 SNP_A-2159206 99080579
3033 SNP_A-1982656 99118799
3034 SNP_A-2170992 99140634
3035 SNP_A-2133807 99141014
3036 SNP_A-1820575 99152807
3037 SNP_A-2064985 99155026
3038 SNP_A-4221234 99162556
3039 SNP_A-2225467 99172882
3040 SNP_A-2165633 99173642
3041 SNP_A-4217994 99177452
3042 SNP_A-1841210 99178065
3043 SNP_A-2021133 99178433
3044 SNP_A-2294337 99180571
3045 SNP_A-4204338 99180891
3046 SNP_A-1950113 99181038
3047 SNP_A-4227542 99197168
3048 SNP_A-2228590 99197258
3049 SNP_A-2022596 99197310
3050 SNP_A-2056174 99203640
3051 SNP_A-2011085 99208835
3052 SNP_A-2179760 99249586
3053 SNP_A-4202461 99249653
3054 SNP_A-4193598 99249713
3055 SNP_A-2133590 99249738
3056 SNP_A-2288644 99250136
3057 SNP_A-2110538 99259673
3058 SNP_A-1818210 99262893
3059 SNP_A-2021354 99278995
3060 SNP_A-4211119 99282760
3061 SNP_A-1982659 99296223
3062 SNP_A-1887194 99297258
3063 SNP_A-4228268 99328365
3064 SNP_A-2287041 99329060
3065 SNP_A-2249507 99332774
3066 SNP_A-2211371 99367573
3067 SNP_A-2151097 99369946
3068 SNP_A-2186391 99528287
3069 SNP_A-2097660 99561995
3070 SNP_A-1982668 99605454
3071 SNP_A-1875999 99609148
3072 SNP_A-2031628 99609423
3073 SNP_A-4230255 99642500
3074 SNP_A-2145593 99671978
3075 SNP_A-1875717 99672534
3076 SNP_A-4211121 99683963
3077 SNP_A-1982669 99692426
3078 SNP_A-1831826 99800724
3079 SNP_A-1870021 99820978
3080 SNP_A-2164413 99821543
3081 SNP_A-1847134 99843001
3082 SNP_A-2249549 99892012
3083 SNP_A-1932804 99908981
3084 SNP_A-1959863 99959836
3085 SNP_A-4206114 99966569
3086 SNP_A-1982671 99980035
3087 SNP_A-2011087 99980112
3088 SNP_A-2011088 99980181
3089 SNP_A-4239485 99981202
3090 SNP_A-4199679 99981456
3091 SNP_A-2195637 99981589
3092 SNP_A-1835018 99981671
3093 SNP_A-2122526 99985412
3094 SNP_A-1982672 99995944
3095 SNP_A-4218279 100010191
3096 SNP_A-1982674 100018294
3097 SNP_A-2197251 100019547
3098 SNP_A-1982675 100022836
3099 SNP_A-1830440 100033114
3100 SNP_A-2294617 100033220
3101 SNP_A-4211123 100034337
3102 SNP_A-2140625 100057119
3103 SNP_A-1875235 100057973
3104 SNP_A-4240720 100081925
3105 SNP_A-1860015 100096374
3106 SNP_A-4211125 100100985
3107 SNP_A-2241995 100110132
3108 SNP_A-2210838 100110254
3109 SNP_A-1982677 100132867
3110 SNP_A-1861312 100135937
3111 SNP_A-2202718 100156504
3112 SNP_A-1813969 100160559
3113 SNP_A-4204555 100161167
3114 SNP_A-2073377 100211458
3115 SNP_A-1893868 100223443
3116 SNP_A-2180191 100276542
3117 SNP_A-2029632 100337065
3118 SNP_A-2074287 100464859
3119 SNP_A-2191844 100518871
3120 SNP_A-1912042 100519669
3121 SNP_A-1818841 100522078
3122 SNP_A-2058535 100570751
3123 SNP_A-2302996 100575985
3124 SNP_A-2154666 100606755
3125 SNP_A-4230345 100607520
3126 SNP_A-1912960 100608730
3127 SNP_A-2216627 100611496
3128 SNP_A-2290119 100611809
3129 SNP_A-4237399 100614050
3130 SNP_A-2113617 100629311
3131 SNP_A-2280494 100635736
3132 SNP_A-4201494 100661637
3133 SNP_A-2119607 100663004
3134 SNP_A-2233681 100663882
3135 SNP_A-2011090 100684431
3136 SNP_A-2113498 100686064
3137 SNP_A-2149635 100686116
3138 SNP_A-1854637 100700655
3139 SNP_A-1890366 100710537
3140 SNP_A-4227820 100723078
3141 SNP_A-1950154 100723169
3142 SNP_A-4197662 100723386
3143 SNP_A-2159995 100735024
3144 SNP_A-2136405 100746891
3145 SNP_A-1822580 100804840
3146 SNP_A-1859891 100815977
3147 SNP_A-2067860 100827636
3148 SNP_A-4205044 100850975
3149 SNP_A-2249274 100875650
3150 SNP_A-2064264 100895428
3151 SNP_A-1865380 100896097
3152 SNP_A-2273464 100896224
3153 SNP_A-1982687 100935754
3154 SNP_A-4229467 100943305
3155 SNP_A-2291619 100944454
3156 SNP_A-2189133 100971692
3157 SNP_A-1982689 100984331
3158 SNP_A-2045843 100992220
3159 SNP_A-2057766 101063750
3160 SNP_A-2255492 101066566
3161 SNP_A-2011094 101110353
3162 SNP_A-4236109 101114927
3163 SNP_A-1842068 101115209
3164 SNP_A-2230286 101115487
3165 SNP_A-2084470 101115604
3166 SNP_A-4202233 101122450
3167 SNP_A-1783002 101122504
3168 SNP_A-2096956 101124387
3169 SNP_A-2139334 101125127
3170 SNP_A-1876280 101150276
3171 SNP_A-2064834 101175074
3172 SNP_A-2106471 101176478
3173 SNP_A-4216264 101176993
3174 SNP_A-2107562 101179428
3175 SNP_A-4203883 101207948
3176 SNP_A-2130890 101239140
3177 SNP_A-1819437 101265708
3178 SNP_A-1850326 101307948
3179 SNP_A-4196866 101309091
3180 SNP_A-2116225 101327048
3181 SNP_A-1866588 101334705
3182 SNP_A-2311381 101338479
3183 SNP_A-4236329 101360223
3184 SNP_A-1828357 101372032
3185 SNP_A-1982694 101372656
3186 SNP_A-1982695 101372703
3187 SNP_A-1913893 101388593
3188 SNP_A-1863868 101405943
3189 SNP_A-4227384 101451626
3190 SNP_A-1982700 101467569
3191 SNP_A-4216587 101469282
3192 SNP_A-2177526 101503526
3193 SNP_A-1887936 101518172
3194 SNP_A-2041186 101520298
3195 SNP_A-4237004 101533550
3196 SNP_A-1982703 101541884
3197 SNP_A-2197574 101576421
3198 SNP_A-4230921 101577177
3199 SNP_A-2155378 101586962
3200 SNP_A-4221994 101592492
3201 SNP_A-4233412 101602784
3202 SNP_A-2135648 101620708
3203 SNP_A-2240197 101623457
3204 SNP_A-4228844 101624143
3205 SNP_A-2310016 101624532
3206 SNP_A-1807997 101648073
3207 SNP_A-1982704 101648363
3208 SNP_A-4215067 101650416
3209 SNP_A-1812245 101665894
3210 SNP_A-1786911 101677895
3211 SNP_A-4194111 101714934
3212 SNP_A-2099319 101756418
3213 SNP_A-2051229 101757728
3214 SNP_A-1982706 101774746
3215 SNP_A-2058176 101801138
3216 SNP_A-1982708 101803293
3217 SNP_A-1879566 101869068
3218 SNP_A-4216438 101900036
3219 SNP_A-1854333 101919073
3220 SNP_A-2232052 101919850
3221 SNP_A-2117688 101942424
3222 SNP_A-4238976 101960986
3223 SNP_A-1848306 101980425
3224 SNP_A-2217161 101994017
3225 SNP_A-1917224 102013572
3226 SNP_A-2242763 102028322
3227 SNP_A-2191083 102031456
3228 SNP_A-4201078 102031599
3229 SNP_A-2177844 102031706
3230 SNP_A-2249013 102032320
3231 SNP_A-1869978 102032748
3232 SNP_A-2097999 102042960
3233 SNP_A-2230901 102071929
3234 SNP_A-4220438 102105029
3235 SNP_A-4232582 102109175
3236 SNP_A-4194660 102109733
3237 SNP_A-2176063 102119969
3238 SNP_A-2177397 102121044
3239 SNP_A-1982720 102124324
3240 SNP_A-1982721 102124818
3241 SNP_A-1870002 102128755
3242 SNP_A-2130922 102138144
3243 SNP_A-1908101 102138171
3244 SNP_A-2132119 102138572
3245 SNP_A-4207394 102146693
3246 SNP_A-1817580 102153646
3247 SNP_A-1803935 102181313
3248 SNP_A-2299179 102187686
3249 SNP_A-2177959 102188684
3250 SNP_A-1905662 102195607
3251 SNP_A-2075662 102269240
3252 SNP_A-1786633 102308201
3253 SNP_A-2115581 102353591
3254 SNP_A-2096611 102355362
3255 SNP_A-1982725 102391301
3256 SNP_A-1982726 102391757
3257 SNP_A-2225015 102396154
3258 SNP_A-2192171 102512298
3259 SNP_A-2249811 102517410
3260 SNP_A-1869493 102540346
3261 SNP_A-1787032 102568265
3262 SNP_A-2305221 102651823
3263 SNP_A-4203449 102737711
3264 SNP_A-2261676 102738424
3265 SNP_A-1982731 102798887
3266 SNP_A-1888690 102862259
3267 SNP_A-2011098 102876216
3268 SNP_A-2292011 102891658
3269 SNP_A-2055748 102905368
3270 SNP_A-1850725 102920123
3271 SNP_A-2254146 102941784
3272 SNP_A-4157625 102946704
3273 SNP_A-2237837 102969197
3274 SNP_A-1950626 102994991
3275 SNP_A-1840179 103056635
3276 SNP_A-2222699 103056748
3277 SNP_A-1798771 103066394
3278 SNP_A-1900608 103071961
3279 SNP_A-2173498 103074702
3280 SNP_A-4199047 103120929
3281 SNP_A-1893844 103121112
3282 SNP_A-1897906 103121171
3283 SNP_A-2222454 103121479
3284 SNP_A-1848835 103121662
3285 SNP_A-2312673 103132351
3286 SNP_A-2150629 103133362
3287 SNP_A-2078877 103144138
3288 SNP_A-2125229 103173643
3289 SNP_A-2242542 103173839
3290 SNP_A-1804028 103177588
3291 SNP_A-4203855 103182607
3292 SNP_A-4227619 103182634
3293 SNP_A-1833935 103194742
3294 SNP_A-1949586 103228535
3295 SNP_A-2023095 103234239
3296 SNP_A-2194544 103235701
3297 SNP_A-2085536 103247567
3298 SNP_A-4211135 103274733
3299 SNP_A-2099623 103291033
3300 SNP_A-4216906 103297331
3301 SNP_A-1982742 103297593
3302 SNP_A-1982743 103298403
3303 SNP_A-1982744 103302498
3304 SNP_A-4211136 103303120
3305 SNP_A-2131876 103320884
3306 SNP_A-1891985 103341862
3307 SNP_A-1880854 103345345
3308 SNP_A-2059009 103367627
3309 SNP_A-1863903 103371017
3310 SNP_A-1982745 103409821
3311 SNP_A-1797199 103418563
3312 SNP_A-2055549 103445285
3313 SNP_A-1923492 103453507
3314 SNP_A-2221107 103492704
3315 SNP_A-2286672 103496563
3316 SNP_A-1831535 103497374
3317 SNP_A-1874061 103508373
3318 SNP_A-2264053 103516122
3319 SNP_A-2143756 103517737
3320 SNP_A-2313241 103523120
3321 SNP_A-2062758 103547026
3322 SNP_A-1982749 103557610
3323 SNP_A-1840050 103568874
3324 SNP_A-1842114 103573391
3325 SNP_A-2300998 103573450
3326 SNP_A-1905216 103577376
3327 SNP_A-1906907 103585063
3328 SNP_A-2266603 103593311
3329 SNP_A-2141913 103603498
3330 SNP_A-1948867 103628029
3331 SNP_A-4211140 103632301
3332 SNP_A-2133412 103640576
3333 SNP_A-2063861 103671165
3334 SNP_A-2081004 103706604
3335 SNP_A-4201969 103706951
3336 SNP_A-2110658 103720924
3337 SNP_A-2073987 103733405
3338 SNP_A-2252862 103733769
3339 SNP_A-1824962 103751354
3340 SNP_A-1792243 103817391
3341 SNP_A-2313158 103818469
3342 SNP_A-4219950 103846899
3343 SNP_A-4218598 103876661
3344 SNP_A-1902725 103906551
3345 SNP_A-2264734 103912004
3346 SNP_A-1982756 103928374
3347 SNP_A-1862966 103943795
3348 SNP_A-2166508 103967573
3349 SNP_A-1781490 103993257
3350 SNP_A-1855774 103993415
3351 SNP_A-1921363 103997361
3352 SNP_A-1853318 104001831
3353 SNP_A-2195887 104003314
3354 SNP_A-2301218 104023267
3355 SNP_A-2029191 104050138
3356 SNP_A-4225439 104050158
3357 SNP_A-2249443 104050213
3358 SNP_A-1948922 104050496
3359 SNP_A-2084563 104050919
3360 SNP_A-2099966 104072799
3361 SNP_A-1826540 104073206
3362 SNP_A-2245473 104076489
3363 SNP_A-2251737 104080692
3364 SNP_A-1982763 104142954
3365 SNP_A-1926578 104145578
3366 SNP_A-4194404 104145596
3367 SNP_A-2265746 104164329
3368 SNP_A-1858779 104180220
3369 SNP_A-4232263 104180773
3370 SNP_A-1934484 104188319
3371 SNP_A-1904949 104224062
3372 SNP_A-2315002 104226158
3373 SNP_A-2240967 104230611
3374 SNP_A-2054393 104233164
3375 SNP_A-2242231 104240839
3376 SNP_A-2021936 104249142
3377 SNP_A-2265732 104249715
3378 SNP_A-2262204 104260401
3379 SNP_A-1982765 104260921
3380 SNP_A-1800579 104267256
3381 SNP_A-2248509 104270540
3382 SNP_A-1905609 104270952
3383 SNP_A-1793537 104281018
3384 SNP_A-1936384 104306562
3385 SNP_A-1897268 104310901
3386 SNP_A-1881443 104322489
3387 SNP_A-4206404 104326107
3388 SNP_A-1873987 104352178
3389 SNP_A-2077626 104355143
3390 SNP_A-2090533 104360332
3391 SNP_A-4211141 104363645
3392 SNP_A-1832073 104384818
3393 SNP_A-2295614 104395522
3394 SNP_A-1982766 104437683
3395 SNP_A-1953415 104451583
3396 SNP_A-1802132 104452196
3397 SNP_A-1945535 104452386
3398 SNP_A-1982767 104488059
3399 SNP_A-2198959 104506106
3400 SNP_A-2044582 104522482
3401 SNP_A-4211143 104537753
3402 SNP_A-2175029 104555970
3403 SNP_A-2118164 104556024
3404 SNP_A-2287085 104556044
3405 SNP_A-1946216 104559803
3406 SNP_A-2305539 104571030
3407 SNP_A-4197512 104599679
3408 SNP_A-2120365 104599788
3409 SNP_A-1944608 104616352
3410 SNP_A-1890897 104623735
3411 SNP_A-2112807 104623771
3412 SNP_A-1956719 104627852
3413 SNP_A-1982769 104654415
3414 SNP_A-1926851 104671473
3415 SNP_A-4216717 104717586
3416 SNP_A-1947596 104734352
3417 SNP_A-2207148 104743202
3418 SNP_A-4235618 104768707
3419 SNP_A-2131736 104793484
3420 SNP_A-4234045 104793558
3421 SNP_A-2238565 104830760
3422 SNP_A-1788132 104838251
3423 SNP_A-2011107 104839516
3424 SNP_A-1825547 104897189
3425 SNP_A-2288693 104920844
3426 SNP_A-1952459 104928358
3427 SNP_A-2058232 104980262
3428 SNP_A-4203170 104981091
3429 SNP_A-4235596 104985972
3430 SNP_A-1915642 104994491
3431 SNP_A-2281733 104994566
3432 SNP_A-4225688 104995623
3433 SNP_A-2143552 104995648
3434 SNP_A-2129766 105016780
3435 SNP_A-4198542 105018115
3436 SNP_A-2286884 105085141
3437 SNP_A-2163685 105089402
3438 SNP_A-2242819 105099774
3439 SNP_A-2130524 105119002
3440 SNP_A-4199666 105172733
3441 SNP_A-2011109 105224327
3442 SNP_A-1833815 105284495
3443 SNP_A-4196329 105313534
3444 SNP_A-4233003 105348986
3445 SNP_A-2022783 105427191
3446 SNP_A-4211144 105458740
3447 SNP_A-1903406 105472939
3448 SNP_A-2127354 105491385
3449 SNP_A-2298074 105516332
3450 SNP_A-4234634 105539881
3451 SNP_A-2152561 105649463
3452 SNP_A-4197443 105712031
3453 SNP_A-1898503 105759691
3454 SNP_A-4235489 105777303
3455 SNP_A-2033945 105829730
3456 SNP_A-4202488 105832582
3457 SNP_A-1982774 105845478
3458 SNP_A-1864857 105848513
3459 SNP_A-2058573 105860326
3460 SNP_A-4229884 105875766
3461 SNP_A-4204933 105949578
3462 SNP_A-2024921 105996082
3463 SNP_A-1834988 106008730
3464 SNP_A-2096961 106033225
3465 SNP_A-2060830 106033467
3466 SNP_A-1862187 106115137
3467 SNP_A-2216263 106125413
3468 SNP_A-2093815 106158099
3469 SNP_A-1982777 106167796
3470 SNP_A-1982778 106168144
3471 SNP_A-2254825 106225558
3472 SNP_A-1907934 106226266
3473 SNP_A-1831300 106227611
3474 SNP_A-1822961 106247413
3475 SNP_A-1959795 106257884
3476 SNP_A-2022537 106258133
3477 SNP_A-4211146 106284307
3478 SNP_A-4230523 106287125
3479 SNP_A-2290481 106291096
3480 SNP_A-1982782 106308414
3481 SNP_A-1913793 106331506
3482 SNP_A-2143553 106375450
3483 SNP_A-2011114 106380613
3484 SNP_A-2159873 106401420
3485 SNP_A-2228686 106401891
3486 SNP_A-4240373 106421959
3487 SNP_A-4236228 106422150
3488 SNP_A-4236629 106440928
3489 SNP_A-2095289 106450548
3490 SNP_A-1921960 106456744
3491 SNP_A-2209622 106482294
3492 SNP_A-2276235 106493777
3493 SNP_A-2231581 106506215
3494 SNP_A-2149499 106528868
3495 SNP_A-2172427 106529101
3496 SNP_A-2259303 106547486
3497 SNP_A-1982786 106563033
3498 SNP_A-2162987 106584145
3499 SNP_A-2042018 106584749
3500 SNP_A-1982787 106585031
3501 SNP_A-1982788 106590740
3502 SNP_A-2053834 106643405
3503 SNP_A-4199407 106646143
3504 SNP_A-1800561 106684914
3505 SNP_A-1982795 106686308
3506 SNP_A-2025531 106687988
3507 SNP_A-2284011 106692882
3508 SNP_A-1863490 106725384
3509 SNP_A-2094482 106725750
3510 SNP_A-1799325 106728839
3511 SNP_A-1982796 106741517
3512 SNP_A-1873806 106752487
3513 SNP_A-1982797 106753230
3514 SNP_A-1982798 106753590
3515 SNP_A-2155026 106764256
3516 SNP_A-2284979 106766858
3517 SNP_A-4211148 106780236
3518 SNP_A-4202697 106782654
3519 SNP_A-1982799 106799108
3520 SNP_A-4211149 106807204
3521 SNP_A-1960460 106831817
3522 SNP_A-1982804 106834337
3523 SNP_A-1982805 106841751
3524 SNP_A-1808680 106853843
3525 SNP_A-1798307 106854312
3526 SNP_A-1982808 106867264
3527 SNP_A-1982809 106868330
3528 SNP_A-2108164 106869682
3529 SNP_A-4204528 106869836
3530 SNP_A-2113133 106876105
3531 SNP_A-2037287 106876726
3532 SNP_A-1914847 106877139
3533 SNP_A-4197883 106889695
3534 SNP_A-2130946 106897541
3535 SNP_A-2156493 106905473
3536 SNP_A-2225408 106909446
3537 SNP_A-4235332 106909622
3538 SNP_A-1909499 106942554
3539 SNP_A-4192514 106944618
3540 SNP_A-2075216 106962478
3541 SNP_A-1802796 106962928
3542 SNP_A-2125095 106963513
3543 SNP_A-1781974 106964864
3544 SNP_A-2282833 106972258
3545 SNP_A-1827985 106982444
3546 SNP_A-2031016 106983025
3547 SNP_A-2127800 106988723
3548 SNP_A-1982819 106999467
3549 SNP_A-1982822 107008867
3550 SNP_A-4238650 107017374
3551 SNP_A-2180436 107042074
3552 SNP_A-2267498 107042308
3553 SNP_A-2216863 107042612
3554 SNP_A-2281695 107045500
3555 SNP_A-2089713 107068341
3556 SNP_A-4225006 107074073
3557 SNP_A-4226581 107074447
3558 SNP_A-2162042 107074597
3559 SNP_A-2212674 107078981
3560 SNP_A-2193439 107079841
3561 SNP_A-2058652 107093797
3562 SNP_A-2110362 107103115
3563 SNP_A-2084885 107105260
3564 SNP_A-1793639 107116609
3565 SNP_A-1957278 107119421
3566 SNP_A-1982826 107120093
3567 SNP_A-1827086 107120197
3568 SNP_A-2268613 107138008
3569 SNP_A-1889727 107138405
3570 SNP_A-2301447 107138571
3571 SNP_A-1882255 107138630
3572 SNP_A-4220453 107145892
3573 SNP_A-2126127 107154480
3574 SNP_A-1784164 107160593
3575 SNP_A-1912629 107172654
3576 SNP_A-1901200 107174573
3577 SNP_A-2062164 107175083
3578 SNP_A-2126779 107177503
3579 SNP_A-2238111 107184910
3580 SNP_A-1982833 107186912
3581 SNP_A-4211152 107187134
3582 SNP_A-1811836 107194401
3583 SNP_A-2260153 107194485
3584 SNP_A-4218754 107209083
3585 SNP_A-2051719 107222681
3586 SNP_A-2059452 107223636
3587 SNP_A-1982835 107224875
3588 SNP_A-2104090 107224897
3589 SNP_A-2078571 107231527
3590 SNP_A-1902192 107276507
3591 SNP_A-4238379 107291495
3592 SNP_A-2141947 107299149
3593 SNP_A-2268702 107312975
3594 SNP_A-1982837 107322579
3595 SNP_A-4220988 107335303
3596 SNP_A-1807154 107342807
3597 SNP_A-2209634 107346510
3598 SNP_A-1950067 107357187
3599 SNP_A-2244129 107361301
3600 SNP_A-2191908 107366251
3601 SNP_A-1815797 107377973
3602 SNP_A-1832055 107378036
3603 SNP_A-2120016 107381014
3604 SNP_A-4236960 107398666
3605 SNP_A-1806240 107420461
3606 SNP_A-4198096 107428404
3607 SNP_A-2092280 107433375
3608 SNP_A-2128751 107469231
3609 SNP_A-2194337 107475020
3610 SNP_A-1917630 107478418
3611 SNP_A-4211153 107486536
3612 SNP_A-2310855 107513060
3613 SNP_A-1813306 107527862
3614 SNP_A-4194137 107528043
3615 SNP_A-2179608 107539006
3616 SNP_A-1846312 107539802
3617 SNP_A-2291134 107540044
3618 SNP_A-4211154 107546460
3619 SNP_A-2130612 107564803
3620 SNP_A-2096523 107584601
3621 SNP_A-2187997 107591099
3622 SNP_A-4231798 107601431
3623 SNP_A-2154370 107612678
3624 SNP_A-2162705 107614682
3625 SNP_A-1958115 107624474
3626 SNP_A-4200402 107632633
3627 SNP_A-2306485 107635037
3628 SNP_A-2303371 107641934
3629 SNP_A-2178297 107648145
3630 SNP_A-4218094 107648567
3631 SNP_A-2187557 107681849
3632 SNP_A-1791002 107704154
3633 SNP_A-1856061 107705110
3634 SNP_A-1919304 107715515
3635 SNP_A-2257047 107735007
3636 SNP_A-4234718 107758909
3637 SNP_A-4224956 107773275
3638 SNP_A-1796809 107776248
3639 SNP_A-4233880 107798224
3640 SNP_A-2163628 107810930
3641 SNP_A-2237128 107812906
3642 SNP_A-2195356 107833753
3643 SNP_A-1913475 107848076
3644 SNP_A-2226934 107848660
3645 SNP_A-2036490 107860497
3646 SNP_A-2092825 107895457
3647 SNP_A-1889065 107901222
3648 SNP_A-2254697 107909173
3649 SNP_A-1790156 107911792
3650 SNP_A-1796163 107981120
3651 SNP_A-1934225 107982384
3652 SNP_A-2242425 108000663
3653 SNP_A-2030482 108035654
3654 SNP_A-2253043 108038873
3655 SNP_A-2153373 108039802
3656 SNP_A-1907894 108057622
3657 SNP_A-2233042 108057799
3658 SNP_A-1936858 108060130
3659 SNP_A-4203597 108064672
3660 SNP_A-4221662 108076734
3661 SNP_A-1814357 108079878
3662 SNP_A-4211156 108094741
3663 SNP_A-1917712 108152338
3664 SNP_A-2135995 108182427
3665 SNP_A-2211390 108215388
3666 SNP_A-2222617 108220320
3667 SNP_A-1948802 108235413
3668 SNP_A-4196502 108236179
3669 SNP_A-2260819 108241067
3670 SNP_A-2055812 108242312
3671 SNP_A-2227505 108401005
3672 SNP_A-2128125 108460869
3673 SNP_A-2248443 108470727
3674 SNP_A-1859740 108471322
3675 SNP_A-2046053 108471425
3676 SNP_A-2050223 108508552
3677 SNP_A-2071431 108510717
3678 SNP_A-1955455 108528354
3679 SNP_A-4216966 108591767
3680 SNP_A-2108215 108608917
3681 SNP_A-2268991 108620696
3682 SNP_A-4229627 108621348
3683 SNP_A-2110095 108639956
3684 SNP_A-2291138 108669250
3685 SNP_A-2289026 108677697
3686 SNP_A-1830974 108682628
3687 SNP_A-1800437 108711147
3688 SNP_A-2011126 108758672
3689 SNP_A-2124180 108787364
3690 SNP_A-1845990 108796292
3691 SNP_A-1828882 108816723
3692 SNP_A-4236804 108819305
3693 SNP_A-1896941 108848634
3694 SNP_A-2142892 108856586
3695 SNP_A-1953593 108876959
3696 SNP_A-2059232 108877235
3697 SNP_A-1982860 108878177
3698 SNP_A-1982862 108878744
3699 SNP_A-2058206 108895249
3700 SNP_A-2214075 108960779
3701 SNP_A-2114158 108969191
3702 SNP_A-2299994 108979089
3703 SNP_A-4211157 108992820
3704 SNP_A-1818850 109029690
3705 SNP_A-2291117 109029984
3706 SNP_A-1982868 109034275
3707 SNP_A-2141445 109049076
3708 SNP_A-2086647 109052376
3709 SNP_A-4211158 109063965
3710 SNP_A-1982870 109064133
3711 SNP_A-2203970 109072457
3712 SNP_A-1982871 109081234
3713 SNP_A-4221154 109087732
3714 SNP_A-1953105 109094818
3715 SNP_A-2287360 109112706
3716 SNP_A-2097921 109145070
3717 SNP_A-2085495 109146103
3718 SNP_A-1830788 109150642
3719 SNP_A-2223815 109200247
3720 SNP_A-2126049 109207920
3721 SNP_A-4211159 109220135
3722 SNP_A-1957610 109258296
3723 SNP_A-4211160 109258634
3724 SNP_A-1887941 109272818
3725 SNP_A-1982880 109359583
3726 SNP_A-2201048 109377134
3727 SNP_A-2029111 109381500
3728 SNP_A-4201775 109391471
3729 SNP_A-1935298 109396512
3730 SNP_A-2288670 109398887
3731 SNP_A-1918949 109448930
3732 SNP_A-2115278 109510677
3733 SNP_A-2267032 109510846
3734 SNP_A-2169035 109530856
3735 SNP_A-2036434 109541241
3736 SNP_A-2054949 109545567
3737 SNP_A-2071548 109546450
3738 SNP_A-2152662 109549032
3739 SNP_A-2160346 109565112
3740 SNP_A-1982887 109590173
3741 SNP_A-2011134 109622167
3742 SNP_A-1800956 109651498
3743 SNP_A-2149417 109664263
3744 SNP_A-2116441 109694292
3745 SNP_A-2238942 109700718
3746 SNP_A-1908593 109778214
3747 SNP_A-1869681 109860259
3748 SNP_A-1889596 110002481
3749 SNP_A-1839334 110049768
3750 SNP_A-1982899 110089153
3751 SNP_A-1842470 110100396
3752 SNP_A-1959218 110179690
3753 SNP_A-1847746 110205180
3754 SNP_A-1982900 110206705
3755 SNP_A-2249896 110225865
3756 SNP_A-1957509 110429771
3757 SNP_A-1828333 110432898
3758 SNP_A-4211167 110440484
3759 SNP_A-2241969 110447787
3760 SNP_A-1791961 110448344
3761 SNP_A-2236701 110455246
3762 SNP_A-2198098 110456643
3763 SNP_A-2210297 110457854
3764 SNP_A-2044662 110458387
3765 SNP_A-2051001 110469338
3766 SNP_A-2261680 110470036
3767 SNP_A-4217805 110471180
3768 SNP_A-2179853 110490129
3769 SNP_A-2104958 110498036
3770 SNP_A-1839544 110521442
3771 SNP_A-1935187 110521671
3772 SNP_A-4237078 110527038
3773 SNP_A-2051911 110527135
3774 SNP_A-4227455 110536559
3775 SNP_A-1838074 110571044
3776 SNP_A-1982915 110590399
3777 SNP_A-4211168 110596399
3778 SNP_A-1813210 110598075
3779 SNP_A-1799126 110625639
3780 SNP_A-2251301 110634040
3781 SNP_A-1866514 110673099
3782 SNP_A-1982917 110683306
3783 SNP_A-2186047 110696315
3784 SNP_A-1822244 110705949
3785 SNP_A-2011137 110707556
3786 SNP_A-1982919 110707772
3787 SNP_A-2143720 110712386
3788 SNP_A-4211169 110714128
3789 SNP_A-2246001 110729426
3790 SNP_A-1872495 110756516
3791 SNP_A-4193918 110761539
3792 SNP_A-2164855 110791508
3793 SNP_A-4157790 110800303
3794 SNP_A-1982923 110800619
3795 SNP_A-4211170 110800828
3796 SNP_A-4211171 110800841
3797 SNP_A-4211172 110800999
3798 SNP_A-1982924 110801072
3799 SNP_A-1945603 110801356
3800 SNP_A-1982925 110801595
3801 SNP_A-4211173 110802124
3802 SNP_A-2296065 110809436
3803 SNP_A-4217621 110815887
3804 SNP_A-2207027 110815911
3805 SNP_A-1951847 110821041
3806 SNP_A-1982926 110840940
3807 SNP_A-1842298 110865346
3808 SNP_A-2308735 110925409
3809 SNP_A-4211174 110938411
3810 SNP_A-4205354 110969146
3811 SNP_A-4221917 110969563
3812 SNP_A-1833229 111005538
3813 SNP_A-2130342 111007057
3814 SNP_A-2241655 111035886
3815 SNP_A-2044837 111058792
3816 SNP_A-2178635 111084596
3817 SNP_A-2056182 111126776
3818 SNP_A-2078291 111127015
3819 SNP_A-4226563 111127055
3820 SNP_A-2088455 111166728
3821 SNP_A-4238978 111176685
3822 SNP_A-1841409 111203219
3823 SNP_A-1982936 111216394
3824 SNP_A-2123249 111233167
3825 SNP_A-2223692 111243235
3826 SNP_A-1886940 111253229
3827 SNP_A-1982937 111278350
3828 SNP_A-2279034 111278918
3829 SNP_A-2275544 111305641
3830 SNP_A-1867110 111317810
3831 SNP_A-4195972 111333777
3832 SNP_A-1911552 111366365
3833 SNP_A-4226559 111369344
3834 SNP_A-2251434 111406679
3835 SNP_A-4233226 111441709
3836 SNP_A-2011140 111460574
3837 SNP_A-1982940 111470610
3838 SNP_A-4201203 111470993
3839 SNP_A-1812936 111508433
3840 SNP_A-4222237 111509595
3841 SNP_A-2068581 111509636
3842 SNP_A-1982945 111531207
3843 SNP_A-1831254 111536722
3844 SNP_A-1801928 111544184
3845 SNP_A-2193273 111548798
3846 SNP_A-2089767 111599317
3847 SNP_A-1792945 111599541
3848 SNP_A-1868254 111600596
3849 SNP_A-2185119 111604736
3850 SNP_A-4221248 111622509
3851 SNP_A-2211671 111629589
3852 SNP_A-2088839 111630469
3853 SNP_A-1864826 111630612
3854 SNP_A-2021604 111656800
3855 SNP_A-2157832 111670605
3856 SNP_A-1982948 111686653
3857 SNP_A-2219494 111687114
3858 SNP_A-2160630 111694556
3859 SNP_A-1900890 111695401
3860 SNP_A-2276176 111697251
3861 SNP_A-2268294 111710205
3862 SNP_A-1982949 111710742
3863 SNP_A-4223124 111720749
3864 SNP_A-2125440 111723082
3865 SNP_A-1849291 111765160
3866 SNP_A-1958460 111834141
3867 SNP_A-4200174 111836807
3868 SNP_A-4206409 111837457
3869 SNP_A-2304004 111846988
3870 SNP_A-1861430 111901752
3871 SNP_A-2048110 111909174
3872 SNP_A-4211175 111910352
3873 SNP_A-4198845 111922390
3874 SNP_A-1827635 111937977
3875 SNP_A-2129256 111939175
3876 SNP_A-1959325 111960179
3877 SNP_A-1813514 111960207
3878 SNP_A-4241060 111960644
3879 SNP_A-4227963 111961205
3880 SNP_A-4225107 111963776
3881 SNP_A-1820694 112004899
3882 SNP_A-2199317 112034847
3883 SNP_A-4239371 112078021
3884 SNP_A-1913022 112120301
3885 SNP_A-1836024 112171922
3886 SNP_A-2240432 112219541
3887 SNP_A-2188316 112219971
3888 SNP_A-4241170 112246375
3889 SNP_A-1982964 112258230
3890 SNP_A-2201409 112262448
3891 SNP_A-4197925 112265623
3892 SNP_A-2206229 112282276
3893 SNP_A-1982966 112324035
3894 SNP_A-1923360 112329261
3895 SNP_A-1982967 112354850
3896 SNP_A-1798547 112362756
3897 SNP_A-2180143 112377196
3898 SNP_A-1941583 112377997
3899 SNP_A-1982968 112385821
3900 SNP_A-2099582 112426425
3901 SNP_A-4240940 112427690
3902 SNP_A-2163511 112429127
3903 SNP_A-2094005 112431298
3904 SNP_A-2119050 112453063
3905 SNP_A-2264288 112453190
3906 SNP_A-1982970 112483966
3907 SNP_A-2106571 112486752
3908 SNP_A-1982971 112492852
3909 SNP_A-1982972 112492886
3910 SNP_A-2241797 112511049
3911 SNP_A-1931240 112511503
3912 SNP_A-2011149 112511831
3913 SNP_A-2310396 112588901
3914 SNP_A-1822593 112589415
3915 SNP_A-2073484 112652451
3916 SNP_A-4211180 112655168
3917 SNP_A-2069589 112702998
3918 SNP_A-1899469 112703850
3919 SNP_A-2120925 112703923
3920 SNP_A-1961036 112704090
3921 SNP_A-2151065 112704478
3922 SNP_A-4211181 112717549
3923 SNP_A-1908992 112743273
3924 SNP_A-1794098 112745579
3925 SNP_A-4235422 112747376
3926 SNP_A-2154290 112748293
3927 SNP_A-2122347 112748547
3928 SNP_A-2220455 112752677
3929 SNP_A-2128374 112757015
3930 SNP_A-4197465 112793819
3931 SNP_A-1982982 112837627
3932 SNP_A-1982983 112837987
3933 SNP_A-4196212 112880467
3934 SNP_A-4211182 112887893
3935 SNP_A-2011151 112898353
3936 SNP_A-4201773 112961903
3937 SNP_A-2151793 112962587
3938 SNP_A-1798649 112965861
3939 SNP_A-2234467 112977944
3940 SNP_A-1951696 112978152
3941 SNP_A-1827256 112997160
3942 SNP_A-1960142 112997674
3943 SNP_A-1982985 113016769
3944 SNP_A-4238476 113020008
3945 SNP_A-4234651 113020884
3946 SNP_A-1895419 113021113
3947 SNP_A-2206681 113021902
3948 SNP_A-2227688 113047468
3949 SNP_A-1982988 113049912
3950 SNP_A-1982990 113051018
3951 SNP_A-4228427 113051338
3952 SNP_A-1937818 113057813
3953 SNP_A-1845156 113058063
3954 SNP_A-1893963 113058090
3955 SNP_A-4215077 113060677
3956 SNP_A-2222129 113081879
3957 SNP_A-1896451 113137737
3958 SNP_A-2081880 113145925
3959 SNP_A-4211184 113172693
3960 SNP_A-1932048 113177023
3961 SNP_A-4220971 113177785
3962 SNP_A-2171367 113238508
3963 SNP_A-1785337 113239111
3964 SNP_A-4236640 113258801
3965 SNP_A-1940651 113265537
3966 SNP_A-2240621 113266176
3967 SNP_A-1868169 113277195
3968 SNP_A-1873939 113278697
3969 SNP_A-2067933 113278865
3970 SNP_A-1840811 113316584
3971 SNP_A-1907505 113316768
3972 SNP_A-2047812 113317080
3973 SNP_A-1826140 113323905
3974 SNP_A-2224141 113324058
3975 SNP_A-2079390 113336100
3976 SNP_A-2135038 113336864
3977 SNP_A-4215081 113355383
3978 SNP_A-2071410 113356702
3979 SNP_A-2297968 113359620
3980 SNP_A-1954085 113360599
3981 SNP_A-1782057 113364867
3982 SNP_A-2056329 113365553
3983 SNP_A-1939945 113368547
3984 SNP_A-4211185 113383463
3985 SNP_A-1903401 113412673
3986 SNP_A-4194466 113428042
3987 SNP_A-4211186 113433775
3988 SNP_A-1882551 113434520
3989 SNP_A-1799016 113437164
3990 SNP_A-1955721 113437540
3991 SNP_A-1856138 113464788
3992 SNP_A-1824139 113472490
3993 SNP_A-2290598 113485388
3994 SNP_A-4233748 113528450
3995 SNP_A-1800669 113530835
3996 SNP_A-1831893 113531301
3997 SNP_A-2054427 113531506
3998 SNP_A-2238869 113537727
3999 SNP_A-1819829 113538547
4000 SNP_A-1983003 113570681
4001 SNP_A-1983004 113570824
4002 SNP_A-1857225 113576299
4003 SNP_A-2295389 113586796
4004 SNP_A-4200963 113587246
4005 SNP_A-2094095 113591649
4006 SNP_A-2040874 113601411
4007 SNP_A-2049254 113602505
4008 SNP_A-1898947 113606206
4009 SNP_A-1942122 113606361
4010 SNP_A-2222224 113611679
4011 SNP_A-2112018 113611816
4012 SNP_A-2011162 113626945
4013 SNP_A-2011163 113627646
4014 SNP_A-1923073 113629270
4015 SNP_A-4211187 113671929
4016 SNP_A-1812864 113678344
4017 SNP_A-2030586 113686791
4018 SNP_A-4198446 113687808
4019 SNP_A-4211188 113694705
4020 SNP_A-2161791 113698033
4021 SNP_A-1947842 113739288
4022 SNP_A-2271953 113740258
4023 SNP_A-1841283 113751518
4024 SNP_A-2042216 113751730
4025 SNP_A-1983009 113783696
4026 SNP_A-4206830 113784704
4027 SNP_A-1983013 113825443
4028 SNP_A-1983014 113825504
4029 SNP_A-1814018 113836032
4030 SNP_A-1926581 113836263
4031 SNP_A-2097219 113882642
4032 SNP_A-4203677 113890563
4033 SNP_A-2119369 113892884
4034 SNP_A-1883445 113902744
4035 SNP_A-1834898 113905126
4036 SNP_A-1794457 113908182
4037 SNP_A-1841729 113908214
4038 SNP_A-2050598 113923152
4039 SNP_A-4211190 113925107
4040 SNP_A-4211191 113925170
4041 SNP_A-1909117 113933753
4042 SNP_A-2036151 113944057
4043 SNP_A-2026415 113944822
4044 SNP_A-2116982 113968086
4045 SNP_A-1983025 113968864
4046 SNP_A-1958284 113976189
4047 SNP_A-2190188 113991740
4048 SNP_A-2069430 113996634
4049 SNP_A-1781901 114000638
4050 SNP_A-1871896 114010130
4051 SNP_A-2300722 114019410
4052 SNP_A-2226707 114019792
4053 SNP_A-4225077 114071248
4054 SNP_A-1847950 114082654
4055 SNP_A-1793033 114131215
4056 SNP_A-2205018 114168080
4057 SNP_A-2068016 114168593
4058 SNP_A-2293197 114193260
4059 SNP_A-4239645 114193351
4060 SNP_A-4200523 114238177
4061 SNP_A-4211193 114397764
4062 SNP_A-2058700 114435337
4063 SNP_A-2011170 114435436
4064 SNP_A-2040590 114436897
4065 SNP_A-1812731 114446354
4066 SNP_A-1785797 114470918
4067 SNP_A-1931961 114518218
4068 SNP_A-1983044 114545843
4069 SNP_A-1799268 114549609
4070 SNP_A-4196790 114571220
4071 SNP_A-2210265 114594773
4072 SNP_A-4234206 114614849
4073 SNP_A-1901022 114622038
4074 SNP_A-2234638 114681521
4075 SNP_A-2182894 114683892
4076 SNP_A-2303601 114701378
4077 SNP_A-2251787 114708633
4078 SNP_A-4195782 114713355
4079 SNP_A-2292923 114736927
4080 SNP_A-1833074 114744901
4081 SNP_A-2244959 114784020
4082 SNP_A-2210599 114787066
4083 SNP_A-2113640 114820097
4084 SNP_A-2060967 114837667
4085 SNP_A-1983050 114840483
4086 SNP_A-4211197 114840681
4087 SNP_A-2060746 114845516
4088 SNP_A-1847483 114864164
4089 SNP_A-1892453 114865186
4090 SNP_A-2177675 114879054
4091 SNP_A-2130008 114921122
4092 SNP_A-1801626 114921417
4093 SNP_A-1983053 114934412
4094 SNP_A-2065906 114943989
4095 SNP_A-2191704 114949150
4096 SNP_A-1887524 114968099
4097 SNP_A-4192603 115005727
4098 SNP_A-4195320 115035341
4099 SNP_A-2011172 115064111
4100 SNP_A-1824653 115066386
4101 SNP_A-1983055 115079389
4102 SNP_A-1983056 115079470
4103 SNP_A-2234707 115081740
4104 SNP_A-2288312 115083602
4105 SNP_A-2167165 115091577
4106 SNP_A-1863914 115136160
4107 SNP_A-4211198 115141347
4108 SNP_A-1983057 115145252
4109 SNP_A-1983058 115146683
4110 SNP_A-4239197 115157232
4111 SNP_A-1901923 115178424
4112 SNP_A-4204538 115234943
4113 SNP_A-2305533 115278171
4114 SNP_A-2187806 115288214
4115 SNP_A-4233080 115298766
4116 SNP_A-4200064 115298850
4117 SNP_A-2314335 115310881
4118 SNP_A-1885911 115323981
4119 SNP_A-4211200 115350721
4120 SNP_A-4211201 115351388
4121 SNP_A-1983068 115352092
4122 SNP_A-2191063 115353178
4123 SNP_A-2104684 115371045
4124 SNP_A-2233336 115371618
4125 SNP_A-2190555 115401080
4126 SNP_A-1883003 115412146
4127 SNP_A-1803683 115412245
4128 SNP_A-2054779 115413582
4129 SNP_A-2282091 115414317
4130 SNP_A-1788678 115425929
4131 SNP_A-1921524 115429402
4132 SNP_A-2312115 115430007
4133 SNP_A-2200669 115440636
4134 SNP_A-2209879 115442453
4135 SNP_A-4211202 115442511
4136 SNP_A-1899152 115495566
4137 SNP_A-2214200 115495788
4138 SNP_A-2067222 115499975
4139 SNP_A-1934465 115504814
4140 SNP_A-1834002 115508144
4141 SNP_A-2189318 115508885
4142 SNP_A-1834753 115510039
4143 SNP_A-1792322 115510693
4144 SNP_A-1881894 115511552
4145 SNP_A-2231657 115523762
4146 SNP_A-1881475 115524067
4147 SNP_A-2030978 115540095
4148 SNP_A-1818831 115540251
4149 SNP_A-2124072 115540440
4150 SNP_A-1983074 115542913
4151 SNP_A-2011176 115549904
4152 SNP_A-4233593 115554307
4153 SNP_A-1850862 115570881
4154 SNP_A-4193296 115571522
4155 SNP_A-1908342 115571660
4156 SNP_A-2128284 115575315
4157 SNP_A-1937270 115575470
4158 SNP_A-4237380 115575493
4159 SNP_A-2147331 115624176
4160 SNP_A-2152418 115628153
4161 SNP_A-1983077 115633097
4162 SNP_A-2116946 115643607
4163 SNP_A-1806114 115669726
4164 SNP_A-1905439 115669996
4165 SNP_A-2095197 115675296
4166 SNP_A-4223324 115687863
4167 SNP_A-2251118 115689330
4168 SNP_A-1850310 115694797
4169 SNP_A-2136646 115728655
4170 SNP_A-2127960 115733595
4171 SNP_A-2125018 115746567
4172 SNP_A-2066493 115755353
4173 SNP_A-2202021 115757682
4174 SNP_A-1869820 115757818
4175 SNP_A-2255923 115821336
4176 SNP_A-1983091 115823087
4177 SNP_A-2241222 115840661
4178 SNP_A-2235453 115850822
4179 SNP_A-2173269 115855255
4180 SNP_A-2026625 115855306
4181 SNP_A-2257656 115873710
4182 SNP_A-1896554 115878297
4183 SNP_A-1873702 115885390
4184 SNP_A-1903086 115914844
4185 SNP_A-1983102 115968609
4186 SNP_A-1983104 115971093
4187 SNP_A-1983108 115985199
4188 SNP_A-1983106 115985270
4189 SNP_A-1824401 115997406
4190 SNP_A-4193380 115997631
4191 SNP_A-2212932 116000799
4192 SNP_A-1891560 116001010
4193 SNP_A-2058779 116003555
4194 SNP_A-1944466 116004881
4195 SNP_A-2147537 116027419
4196 SNP_A-2238333 116028609
4197 SNP_A-2178960 116056539
4198 SNP_A-1874018 116057856
4199 SNP_A-1899824 116057979
4200 SNP_A-2141522 116082434
4201 SNP_A-1983115 116094809
4202 SNP_A-2150302 116100840
4203 SNP_A-1895684 116101069
4204 SNP_A-4215082 116101585
4205 SNP_A-4202726 116107928
4206 SNP_A-2093423 116131695
4207 SNP_A-2178918 116136300
4208 SNP_A-4211206 116152977
4209 SNP_A-2033838 116159656
4210 SNP_A-2148840 116160726
4211 SNP_A-2078229 116166185
4212 SNP_A-4211207 116188761
4213 SNP_A-1983121 116188958
4214 SNP_A-2314524 116193431
4215 SNP_A-1983122 116208079
4216 SNP_A-2102443 116208464
4217 SNP_A-1860965 116208772
4218 SNP_A-1932950 116226943
4219 SNP_A-1852261 116228753
4220 SNP_A-1983123 116245004
4221 SNP_A-2029736 116252776
4222 SNP_A-1877215 116253818
4223 SNP_A-4211208 116256211
4224 SNP_A-2037653 116292986
4225 SNP_A-1891927 116304736
4226 SNP_A-2052283 116304873
4227 SNP_A-2150242 116340632
4228 SNP_A-1939737 116352837
4229 SNP_A-2110863 116355111
4230 SNP_A-2127386 116446749
4231 SNP_A-4225367 116517349
4232 SNP_A-2198553 116520363
4233 SNP_A-1983127 116520570
4234 SNP_A-2047924 116532007
4235 SNP_A-1920091 116543708
4236 SNP_A-1906033 116543728
4237 SNP_A-1983128 116543900
4238 SNP_A-4238092 116547143
4239 SNP_A-1983129 116553497
4240 SNP_A-2231965 116555304
4241 SNP_A-2227037 116555466
4242 SNP_A-1831899 116594735
4243 SNP_A-2216847 116602778
4244 SNP_A-2159272 116616132
4245 SNP_A-1983131 116622752
4246 SNP_A-1983132 116623035
4247 SNP_A-1836469 116628206
4248 SNP_A-2068546 116635759
4249 SNP_A-1907493 116641796
4250 SNP_A-2175213 116647627
4251 SNP_A-2295519 116664949
4252 SNP_A-1884470 116667580
4253 SNP_A-4222505 116675624
4254 SNP_A-1881131 116683575
4255 SNP_A-2193902 116689662
4256 SNP_A-4193980 116698520
4257 SNP_A-4204871 116708696
4258 SNP_A-4202191 116711165
4259 SNP_A-4199086 116711184
4260 SNP_A-1940170 116711962
4261 SNP_A-4224528 116712524
4262 SNP_A-1878014 116719232
4263 SNP_A-2146804 116738813
4264 SNP_A-2144620 116739417
4265 SNP_A-2292499 116744499
4266 SNP_A-1864231 116769108
4267 SNP_A-4238286 116769292
4268 SNP_A-1842799 116769353
4269 SNP_A-1882571 116769622
4270 SNP_A-2233010 116796671
4271 SNP_A-2287871 116821692
4272 SNP_A-1983138 116859235
4273 SNP_A-2275697 116859426
4274 SNP_A-1820182 116859987
4275 SNP_A-2166206 116860184
4276 SNP_A-1855753 116860864
4277 SNP_A-4224923 116937751
4278 SNP_A-4233829 116948067
4279 SNP_A-1943940 116949518
4280 SNP_A-2173560 116956232
4281 SNP_A-1840610 116956769
4282 SNP_A-4221260 116958320
4283 SNP_A-4206206 116958427
4284 SNP_A-1919250 116967447
4285 SNP_A-2295708 116967871
4286 SNP_A-1802741 117001096
4287 SNP_A-2011182 117001576
4288 SNP_A-2109266 117001959
4289 SNP_A-1848684 117002034
4290 SNP_A-1793933 117002064
4291 SNP_A-4211210 117033845
4292 SNP_A-1983142 117033876
4293 SNP_A-2204893 117044836
4294 SNP_A-2035915 117068908
4295 SNP_A-1862265 117076624
4296 SNP_A-2152976 117083044
4297 SNP_A-2191311 117087225
4298 SNP_A-1890626 117103205
4299 SNP_A-2206634 117112124
4300 SNP_A-2057374 117123231
4301 SNP_A-4204816 117123827
4302 SNP_A-2035638 117128615
4303 SNP_A-1918523 117144342
4304 SNP_A-1882493 117226687
4305 SNP_A-1882822 117311061
4306 SNP_A-4211211 117320408
4307 SNP_A-1983147 117321142
4308 SNP_A-1983148 117321506
4309 SNP_A-1892437 117321673
4310 SNP_A-1937485 117329522
4311 SNP_A-2103912 117329735
4312 SNP_A-1886968 117347271
4313 SNP_A-1878845 117365652
4314 SNP_A-2058456 117366264
4315 SNP_A-1925291 117382088
4316 SNP_A-2124085 117403444
4317 SNP_A-2099970 117436039
4318 SNP_A-2283077 117441301
4319 SNP_A-2102961 117473162
4320 SNP_A-1892027 117482928
4321 SNP_A-1887236 117510659
4322 SNP_A-2172890 117511833
4323 SNP_A-1948022 117520445
4324 SNP_A-2214510 117522211
4325 SNP_A-1787857 117525057
4326 SNP_A-2253683 117525452
4327 SNP_A-4233708 117537507
4328 SNP_A-1870687 117538375
4329 SNP_A-1794671 117538587
4330 SNP_A-2237757 117551344
4331 SNP_A-4237270 117559122
4332 SNP_A-1862125 117588162
4333 SNP_A-2032830 117588467
4334 SNP_A-2160639 117597505
4335 SNP_A-1949576 117631476
4336 SNP_A-1983159 117643066
4337 SNP_A-4211212 117643097
4338 SNP_A-1832877 117645531
4339 SNP_A-2071385 117649726
4340 SNP_A-2074604 117703793
4341 SNP_A-4200831 117703837
4342 SNP_A-2108803 117704608
4343 SNP_A-4228606 117705554
4344 SNP_A-2112492 117706081
4345 SNP_A-1791634 117707108
4346 SNP_A-2011188 117719137
4347 SNP_A-2011189 117719226
4348 SNP_A-2294929 117745419
4349 SNP_A-2011190 117761662
4350 SNP_A-1807362 117798762
4351 SNP_A-2206089 117923508
4352 SNP_A-4202198 117936243
4353 SNP_A-1936772 117939893
4354 SNP_A-1799652 117946086
4355 SNP_A-2023864 117949143
4356 SNP_A-2290899 117959836
4357 SNP_A-2159219 117978439
4358 SNP_A-2309694 117981860
4359 SNP_A-2148426 117995371
4360 SNP_A-2108399 117995416
4361 SNP_A-4223666 117995548
4362 SNP_A-2083204 118007715
4363 SNP_A-2246901 118038102
4364 SNP_A-2089526 118040827
4365 SNP_A-2128461 118041164
4366 SNP_A-1811064 118041959
4367 SNP_A-2065433 118043115
4368 SNP_A-1849525 118043405
4369 SNP_A-1876585 118043504
4370 SNP_A-1787351 118052692
4371 SNP_A-1934330 118053149
4372 SNP_A-1896301 118057532
4373 SNP_A-2135089 118088328
4374 SNP_A-1934712 118094535
4375 SNP_A-4192962 118113327
4376 SNP_A-2182969 118113573
4377 SNP_A-2140771 118113658
4378 SNP_A-2250662 118125040
4379 SNP_A-2116607 118134733
4380 SNP_A-2140967 118134800
4381 SNP_A-2169601 118173036
4382 SNP_A-2146833 118191594
4383 SNP_A-2083508 118218789
4384 SNP_A-2256083 118244217
4385 SNP_A-4219737 118268406
4386 SNP_A-1983173 118646439
4387 SNP_A-2158307 118670602
4388 SNP_A-2228555 118683369
4389 SNP_A-1983175 118696993
4390 SNP_A-2054463 118706599
4391 SNP_A-4221841 118711330
4392 SNP_A-1983181 118729125
4393 SNP_A-1914604 118742891
4394 SNP_A-2156361 118758766
4395 SNP_A-1915602 118758966
4396 SNP_A-2265421 118759146
4397 SNP_A-1983185 118855500
4398 SNP_A-1871104 118865967
4399 SNP_A-4218327 118866459
4400 SNP_A-1825894 118872179
4401 SNP_A-2073347 118872385
4402 SNP_A-4230119 118879633
4403 SNP_A-4205928 118897536
4404 SNP_A-2162842 118897663
4405 SNP_A-2044567 118902186
4406 SNP_A-1904177 118936392
4407 SNP_A-4220700 118951202
4408 SNP_A-1812987 118997351
4409 SNP_A-1850385 119000012
4410 SNP_A-2144863 119000084
4411 SNP_A-4211214 119019882
4412 SNP_A-1868447 119021690
4413 SNP_A-4211215 119024055
4414 SNP_A-1983197 119110342
4415 SNP_A-4211216 119123481
4416 SNP_A-1983198 119127220
4417 SNP_A-1983199 119128515
4418 SNP_A-2024206 119131574
4419 SNP_A-2166904 119137185
4420 SNP_A-4211217 119137487
4421 SNP_A-2227519 119187135
4422 SNP_A-1812528 119187528
4423 SNP_A-1907695 119217322
4424 SNP_A-2076655 119257958
4425 SNP_A-1821505 119341934
4426 SNP_A-2244568 119342501
4427 SNP_A-4198934 119345530
4428 SNP_A-1956350 119346646
4429 SNP_A-2232245 119360928
4430 SNP_A-2134326 119361143
4431 SNP_A-1983202 119363277
4432 SNP_A-1876360 119396862
4433 SNP_A-1857625 119396967
4434 SNP_A-2080259 119416558
4435 SNP_A-1896741 119437827
4436 SNP_A-1927467 119439886
4437 SNP_A-2265102 119440557
4438 SNP_A-1983203 119445916
4439 SNP_A-2263672 119468659
4440 SNP_A-1871811 119480423
4441 SNP_A-1863648 119497704
4442 SNP_A-4211218 119505036
4443 SNP_A-1983206 119505307
4444 SNP_A-1983208 119510352
4445 SNP_A-2125518 119530725
4446 SNP_A-1983210 119565032
4447 SNP_A-1811398 119607834
4448 SNP_A-4221212 119613766
4449 SNP_A-4211220 119614555
4450 SNP_A-1868425 119616014
4451 SNP_A-2011197 119635204
4452 SNP_A-2254096 119643634
4453 SNP_A-2291731 119643676
4454 SNP_A-2267708 119652843
4455 SNP_A-2172518 119657172
4456 SNP_A-4211221 119668399
4457 SNP_A-2131042 119672571
4458 SNP_A-2241766 119681208
4459 SNP_A-2307106 119682494
4460 SNP_A-2267316 119703661
4461 SNP_A-1887043 119715531
4462 SNP_A-1874595 119728239
4463 SNP_A-1849612 119728759
4464 SNP_A-1935321 119748512
4465 SNP_A-2136732 119814152
4466 SNP_A-4231121 119816604
4467 SNP_A-2205364 119817028
4468 SNP_A-2282363 119897662
4469 SNP_A-2249808 119900265
4470 SNP_A-1983217 119910612
4471 SNP_A-2199263 119915738
4472 SNP_A-4205334 119929143
4473 SNP_A-2125315 119930107
4474 SNP_A-2313122 119931754
4475 SNP_A-1983222 119934014
4476 SNP_A-2187856 119955919
4477 SNP_A-2061794 119963729
4478 SNP_A-1983225 119966472
4479 SNP_A-2280958 119971800
4480 SNP_A-1802803 119985876
4481 SNP_A-2140055 120000896
4482 SNP_A-2027110 120006096
4483 SNP_A-1812770 120006406
4484 SNP_A-2246988 120011031
4485 SNP_A-1928120 120020956
4486 SNP_A-2220179 120026907
4487 SNP_A-2257552 120091106
4488 SNP_A-2065939 120132755
4489 SNP_A-1924885 120150593
4490 SNP_A-1947760 120184019
4491 SNP_A-2221467 120184521
4492 SNP_A-2181627 120188471
4493 SNP_A-1820047 120202931
4494 SNP_A-2030558 120203705
4495 SNP_A-2011202 120236091
4496 SNP_A-1816992 120236915
4497 SNP_A-2161751 120284142
4498 SNP_A-2133710 120303841
4499 SNP_A-2101959 120315257
4500 SNP_A-2284661 120356169
4501 SNP_A-2120999 120359790
4502 SNP_A-1879341 120362701
4503 SNP_A-1983231 120365527
4504 SNP_A-2183874 120374182
4505 SNP_A-2036924 120417009
4506 SNP_A-2098923 120417072
4507 SNP_A-4195703 120419758
4508 SNP_A-2172902 120420321
4509 SNP_A-1983237 120424258
4510 SNP_A-1983238 120424311
4511 SNP_A-1983239 120424528
4512 SNP_A-1950098 120434579
4513 SNP_A-1983241 120435357
4514 SNP_A-2125981 120436937
4515 SNP_A-2036422 120459844
4516 SNP_A-1811801 120460783
4517 SNP_A-2117089 120460801
4518 SNP_A-2065098 120487082
4519 SNP_A-2111056 120533040
4520 SNP_A-2160693 120543052
4521 SNP_A-2128919 120543161
4522 SNP_A-2235873 120549726
4523 SNP_A-2064207 120550287
4524 SNP_A-2155732 120557020
4525 SNP_A-4230250 120562322
4526 SNP_A-1840974 120570314
4527 SNP_A-2244851 120597319
4528 SNP_A-2127475 120607883
4529 SNP_A-1983244 120619324
4530 SNP_A-1906277 120663516
4531 SNP_A-1815112 120664152
4532 SNP_A-2239273 120675193
4533 SNP_A-4197600 120684557
4534 SNP_A-4231726 120692596
4535 SNP_A-4193111 120697039
4536 SNP_A-2151038 120717766
4537 SNP_A-1944586 120753779
4538 SNP_A-1827347 120753805
4539 SNP_A-4211226 120760038
4540 SNP_A-2021163 120763654
4541 SNP_A-2152204 120763966
4542 SNP_A-2299068 120772867
4543 SNP_A-2245932 120772952
4544 SNP_A-4237433 120780807
4545 SNP_A-1801186 120848326
4546 SNP_A-4222799 120853639
4547 SNP_A-1828412 120864296
4548 SNP_A-1943282 120908249
4549 SNP_A-2155177 120933624
4550 SNP_A-4211227 120938970
4551 SNP_A-2223894 120939209
4552 SNP_A-2033489 120983392
4553 SNP_A-1860688 121026020
4554 SNP_A-1889865 121051311
4555 SNP_A-2041890 121051850
4556 SNP_A-2144078 121055833
4557 SNP_A-2063384 121056050
4558 SNP_A-1945106 121058803
4559 SNP_A-4219080 121063821
4560 SNP_A-2230847 121063906
4561 SNP_A-4211228 121070136
4562 SNP_A-1831988 121109958
4563 SNP_A-2070400 121110591
4564 SNP_A-1983252 121110706
4565 SNP_A-2278758 121115356
4566 SNP_A-4199415 121225191
4567 SNP_A-4198107 121252331
4568 SNP_A-2064376 121286639
4569 SNP_A-1797468 121291607
4570 SNP_A-2151204 121295414
4571 SNP_A-2231546 121306650
4572 SNP_A-1953585 121306920
4573 SNP_A-4235699 121307152
4574 SNP_A-1798678 121336098
4575 SNP_A-1950592 121337018
4576 SNP_A-2251818 121432686
4577 SNP_A-1790314 121454611
4578 SNP_A-4211231 121475977
4579 SNP_A-2286249 121505722
4580 SNP_A-4211232 121563038
4581 SNP_A-1983256 121563403
4582 SNP_A-4205451 121620497
4583 SNP_A-4211233 121620597
4584 SNP_A-2208388 121626505
4585 SNP_A-2028602 121629357
4586 SNP_A-2092329 121642763
4587 SNP_A-2274788 121651840
4588 SNP_A-2102764 121656692
4589 SNP_A-2094838 121663274
4590 SNP_A-2199881 121688715
4591 SNP_A-2273903 121694180
4592 SNP_A-1808834 121695344
4593 SNP_A-1872823 121723887
4594 SNP_A-2201550 121733222
4595 SNP_A-1807196 121762292
4596 SNP_A-2117607 121778228
4597 SNP_A-2062832 121793201
4598 SNP_A-1836402 121793450
4599 SNP_A-1847218 121793700
4600 SNP_A-2164258 121796441
4601 SNP_A-2059663 121796570
4602 SNP_A-2023760 121800822
4603 SNP_A-1826065 121801022
4604 SNP_A-1920475 121821376
4605 SNP_A-1929331 121828780
4606 SNP_A-1960026 121870804
4607 SNP_A-4202852 121889547
4608 SNP_A-2066301 121889755
4609 SNP_A-2100202 121890106
4610 SNP_A-1944009 121891206
4611 SNP_A-1957390 121894482
4612 SNP_A-2142606 121911242
4613 SNP_A-1793736 121915188
4614 SNP_A-4206028 121915436
4615 SNP_A-1983261 121922955
4616 SNP_A-2011210 121923676
4617 SNP_A-2260986 121933727
4618 SNP_A-2250335 121988672
4619 SNP_A-2253394 122024421
4620 SNP_A-2135361 122046924
4621 SNP_A-4211234 122050940
4622 SNP_A-1841183 122058274
4623 SNP_A-4201748 122058610
4624 SNP_A-1896681 122075211
4625 SNP_A-2075323 122109152
4626 SNP_A-2268248 122109739
4627 SNP_A-2249043 122116585
4628 SNP_A-1806221 122116630
4629 SNP_A-2117754 122137822
4630 SNP_A-1852809 122149139
4631 SNP_A-2267801 122151198
4632 SNP_A-2134578 122174171
4633 SNP_A-2185129 122174518
4634 SNP_A-1983264 122197444
4635 SNP_A-2128291 122201930
4636 SNP_A-1954723 122204144
4637 SNP_A-4211235 122234359
4638 SNP_A-2275959 122255495
4639 SNP_A-2150182 122272867
4640 SNP_A-2278361 122273273
4641 SNP_A-2307256 122273325
4642 SNP_A-1983267 122283900
4643 SNP_A-4211236 122284241
4644 SNP_A-4200584 122289690
4645 SNP_A-2267993 122295266
4646 SNP_A-1983268 122295903
4647 SNP_A-2026772 122299518
4648 SNP_A-2259325 122305078
4649 SNP_A-4230814 122305261
4650 SNP_A-2303377 122335168
4651 SNP_A-2159088 122341433
4652 SNP_A-2104467 122397616
4653 SNP_A-2284773 122398545
4654 SNP_A-2300631 122418042
4655 SNP_A-1796440 122426409
4656 SNP_A-4234065 122439235
4657 SNP_A-1983271 122450592
4658 SNP_A-2129613 122469381
4659 SNP_A-2312231 122473558
4660 SNP_A-1950360 122497023
4661 SNP_A-4238533 122500010
4662 SNP_A-2052302 122500379
4663 SNP_A-1849670 122500691
4664 SNP_A-2258267 122508508
4665 SNP_A-1983274 122511041
4666 SNP_A-2271482 122513854
4667 SNP_A-2279449 122514318
4668 SNP_A-1934563 122516920
4669 SNP_A-2106194 122516994
4670 SNP_A-1983275 122524475
4671 SNP_A-4192725 122524553
4672 SNP_A-1983276 122524830
4673 SNP_A-4211237 122529519
4674 SNP_A-2184783 122531387
4675 SNP_A-2290680 122531410
4676 SNP_A-2224013 122532133
4677 SNP_A-1907425 122541713
4678 SNP_A-1850833 122582533
4679 SNP_A-4237040 122610874
4680 SNP_A-2157880 122626041
4681 SNP_A-4228494 122634235
4682 SNP_A-1861919 122634922
4683 SNP_A-1841004 122635055
4684 SNP_A-2026149 122637716
4685 SNP_A-2200581 122637938
4686 SNP_A-2132579 122644111
4687 SNP_A-1983282 122685098
4688 SNP_A-1925538 122703719
4689 SNP_A-2066816 122771141
4690 SNP_A-2123612 122771224
4691 SNP_A-2066212 122774427
4692 SNP_A-1955737 122790128
4693 SNP_A-2057460 122802684
4694 SNP_A-4211239 122899385
4695 SNP_A-4193764 122908899
4696 SNP_A-2263281 122966529
4697 SNP_A-2191574 122985381
4698 SNP_A-2236706 123028794
4699 SNP_A-1816091 123028843
4700 SNP_A-2074176 123029036
4701 SNP_A-1854736 123053940
4702 SNP_A-2104777 123083668
4703 SNP_A-2076504 123106388
4704 SNP_A-1780412 123106484
4705 SNP_A-2192122 123118862
4706 SNP_A-2145299 123119259
4707 SNP_A-1926393 123119498
4708 SNP_A-2125225 123151917
4709 SNP_A-1983283 123154143
4710 SNP_A-2260884 123159629
4711 SNP_A-1808836 123168121
4712 SNP_A-2227127 123177648
4713 SNP_A-2081863 123201484
4714 SNP_A-2114078 123228691
4715 SNP_A-1944206 123232121
4716 SNP_A-2087378 123254351
4717 SNP_A-2282639 123310296
4718 SNP_A-2095914 123344476
4719 SNP_A-2069246 123361705
4720 SNP_A-1983288 123375361
4721 SNP_A-2286003 123388807
4722 SNP_A-2058127 123389120
4723 SNP_A-4206208 123389225
4724 SNP_A-1983289 123395501
4725 SNP_A-1983290 123396518
4726 SNP_A-4232297 123405790
4727 SNP_A-2033871 123412197
4728 SNP_A-4229962 123428946
4729 SNP_A-1983291 123448411
4730 SNP_A-2065664 123453562
4731 SNP_A-2089938 123454362
4732 SNP_A-2011222 123454656
4733 SNP_A-1796084 123489329
4734 SNP_A-4231183 123490153
4735 SNP_A-2251735 123497589
4736 SNP_A-1983292 123499293
4737 SNP_A-2217054 123501287
4738 SNP_A-1805114 123526273
4739 SNP_A-4222990 123563160
4740 SNP_A-1817601 123563404
4741 SNP_A-2250263 123569980
4742 SNP_A-2043739 123570023
4743 SNP_A-1983293 123573200
4744 SNP_A-1983294 123573251
4745 SNP_A-1983295 123573501
4746 SNP_A-1983296 123573521
4747 SNP_A-1983297 123573621
4748 SNP_A-1797673 123573747
4749 SNP_A-2284533 123576054
4750 SNP_A-2114163 123591863
4751 SNP_A-1983299 123633739
4752 SNP_A-1959253 123648735
4753 SNP_A-2077239 123663029
4754 SNP_A-1947135 123687770
4755 SNP_A-1820733 123692464
4756 SNP_A-2149096 123692508
4757 SNP_A-4227738 123771001
4758 SNP_A-1794174 123771935
4759 SNP_A-2075162 123775847
4760 SNP_A-1916489 123812632
4761 SNP_A-2078966 123818130
4762 SNP_A-2112161 123847388
4763 SNP_A-4229438 123848351
4764 SNP_A-2277123 123874557
4765 SNP_A-2307957 123922997
4766 SNP_A-2113930 123952145
4767 SNP_A-2148829 123953416
4768 SNP_A-1913015 123955529
4769 SNP_A-2153650 123969149
4770 SNP_A-2294707 123969635
4771 SNP_A-2238183 123970143
4772 SNP_A-1932882 123980509
4773 SNP_A-2288362 123994298
4774 SNP_A-1832460 123999877
4775 SNP_A-1860633 124007705
4776 SNP_A-1806593 124021404
4777 SNP_A-2113675 124029105
4778 SNP_A-2244277 124036191
4779 SNP_A-2120525 124036448
4780 SNP_A-2064359 124065135
4781 SNP_A-2180687 124073004
4782 SNP_A-2180013 124084004
4783 SNP_A-1894004 124167725
4784 SNP_A-2287615 124168902
4785 SNP_A-2051625 124173120
4786 SNP_A-2296057 124233284
4787 SNP_A-2052729 124240483
4788 SNP_A-2231645 124250612
4789 SNP_A-1925315 124358421
4790 SNP_A-2130244 124365847
4791 SNP_A-1838384 124376132
4792 SNP_A-2036996 124379543
4793 SNP_A-2243583 124406684
4794 SNP_A-2192533 124423993
4795 SNP_A-2038198 124462397
4796 SNP_A-2179463 124466935
4797 SNP_A-2160739 124479708
4798 SNP_A-2188642 124506376
4799 SNP_A-1983313 124520103
4800 SNP_A-1983314 124520287
4801 SNP_A-1983315 124551446
4802 SNP_A-4211243 124552035
4803 SNP_A-1930209 124554572
4804 SNP_A-2053388 124554764
4805 SNP_A-2109504 124556636
4806 SNP_A-2200921 124557383
4807 SNP_A-2173874 124558505
4808 SNP_A-4205240 124574162
4809 SNP_A-1983319 124597237
4810 SNP_A-1983320 124597370
4811 SNP_A-1875853 124597462
4812 SNP_A-4211245 124609681
4813 SNP_A-1983321 124613289
4814 SNP_A-1788071 124622668
4815 SNP_A-1802006 124622814
4816 SNP_A-1862724 124627450
4817 SNP_A-2170195 124640110
4818 SNP_A-4222543 124640336
4819 SNP_A-1917121 124640384
4820 SNP_A-2165941 124649055
4821 SNP_A-1815912 124650195
4822 SNP_A-1879405 124650435
4823 SNP_A-4217704 124666037
4824 SNP_A-2127500 124672895
4825 SNP_A-2057881 124679193
4826 SNP_A-2039465 124679310
4827 SNP_A-2189528 124680305
4828 SNP_A-4228847 124696347
4829 SNP_A-2088340 124701914
4830 SNP_A-2044021 124722194
4831 SNP_A-1935306 124744057
4832 SNP_A-1885086 124751424
4833 SNP_A-2099550 124763822
4834 SNP_A-1933942 124765312
4835 SNP_A-4199563 124765522
4836 SNP_A-2028409 124833126
4837 SNP_A-2297148 124843518
4838 SNP_A-2052409 124844892
4839 SNP_A-2164415 124845919
4840 SNP_A-2075362 124860906
4841 SNP_A-4211246 124861121
4842 SNP_A-4234147 124874607
4843 SNP_A-2031309 124889526
4844 SNP_A-1823197 124895388
4845 SNP_A-2052988 124901223
4846 SNP_A-4211247 124913870
4847 SNP_A-1983332 124936798
4848 SNP_A-2066600 124938095
4849 SNP_A-4211248 124955446
4850 SNP_A-2065803 125024610
4851 SNP_A-4158168 125039111
4852 SNP_A-1983335 125045829
4853 SNP_A-2011234 125103105
4854 SNP_A-2079869 125157049
4855 SNP_A-1815289 125159704
4856 SNP_A-4229087 125160412
4857 SNP_A-2230456 125160499
4858 SNP_A-1865569 125175740
4859 SNP_A-2239414 125220861
4860 SNP_A-1983343 125229474
4861 SNP_A-2307844 125230632
4862 SNP_A-2235522 125240082
4863 SNP_A-2026794 125240459
4864 SNP_A-2304131 125245184
4865 SNP_A-4237937 125245434
4866 SNP_A-1983348 125246105
4867 SNP_A-2220198 125260763
4868 SNP_A-4211250 125270919
4869 SNP_A-2057221 125306233
4870 SNP_A-1858414 125312575
4871 SNP_A-1797141 125312669
4872 SNP_A-2289984 125312694
4873 SNP_A-1810958 125313567
4874 SNP_A-1941976 125337038
4875 SNP_A-1941999 125337442
4876 SNP_A-4211251 125338678
4877 SNP_A-1983351 125338710
4878 SNP_A-4211252 125339167
4879 SNP_A-1983352 125339930
4880 SNP_A-4211253 125340175
4881 SNP_A-2032540 125363460
4882 SNP_A-2287509 125384664
4883 SNP_A-2150673 125384872
4884 SNP_A-2231154 125400144
4885 SNP_A-1908104 125420867
4886 SNP_A-2035016 125421412
4887 SNP_A-4196637 125421485
4888 SNP_A-1824335 125440310
4889 SNP_A-1908275 125445442
4890 SNP_A-2164782 125456633
4891 SNP_A-2037972 125456690
4892 SNP_A-1887078 125497684
4893 SNP_A-2168031 125510888
4894 SNP_A-2196062 125522599
4895 SNP_A-1856708 125533960
4896 SNP_A-1879335 125550583
4897 SNP_A-1983357 125561029
4898 SNP_A-1983358 125561057
4899 SNP_A-1945027 125595339
4900 SNP_A-1983359 125609298
4901 SNP_A-1836187 125643280
4902 SNP_A-2124366 125644427
4903 SNP_A-1983360 125666037
4904 SNP_A-2168925 125678133
4905 SNP_A-2158683 125707638
4906 SNP_A-1983364 125733062
4907 SNP_A-2227464 125778531
4908 SNP_A-1940337 125823124
4909 SNP_A-1809454 125823414
4910 SNP_A-1813956 125852978
4911 SNP_A-2067921 125853221
4912 SNP_A-4211258 125861467
4913 SNP_A-2250554 125888955
4914 SNP_A-4215091 125910724
4915 SNP_A-4227589 125912833
4916 SNP_A-1922415 125946047
4917 SNP_A-2282840 125971642
4918 SNP_A-4199070 126044143
4919 SNP_A-1812332 126052787
4920 SNP_A-1908909 126069241
4921 SNP_A-1892284 126082966
4922 SNP_A-2238369 126117062
4923 SNP_A-2283769 126117089
4924 SNP_A-2149733 126161192
4925 SNP_A-1983367 126168249
4926 SNP_A-4224271 126170159
4927 SNP_A-2136266 126172223
4928 SNP_A-2039925 126273797
4929 SNP_A-1857500 126282379
4930 SNP_A-1892224 126358954
4931 SNP_A-2047562 126362307
4932 SNP_A-1983370 126367985
4933 SNP_A-2214909 126390222
4934 SNP_A-4207149 126463749
4935 SNP_A-4228682 126466259
4936 SNP_A-1805757 126478973
4937 SNP_A-4233062 126515831
4938 SNP_A-4202088 126547709
4939 SNP_A-2106677 126548472
4940 SNP_A-2096381 126567914
4941 SNP_A-4222744 126568101
4942 SNP_A-1848225 126574110
4943 SNP_A-1927496 126589675
4944 SNP_A-1983374 126601282
4945 SNP_A-2089214 126602292
4946 SNP_A-2309016 126656670
4947 SNP_A-1884322 126661335
4948 SNP_A-4202832 126661857
4949 SNP_A-4207699 126711315
4950 SNP_A-2190091 126711708
4951 SNP_A-2195204 126711782
4952 SNP_A-1983379 126751461
4953 SNP_A-2282334 126755638
4954 SNP_A-2072526 126755868
4955 SNP_A-2245608 126774333
4956 SNP_A-1941597 126820248
4957 SNP_A-4211261 126833703
4958 SNP_A-1952208 126833826
4959 SNP_A-2034165 126837477
4960 SNP_A-4204246 126849846
4961 SNP_A-2249007 126883404
4962 SNP_A-1848633 126886343
4963 SNP_A-1808419 126888868
4964 SNP_A-1936237 126925062
4965 SNP_A-2101389 126977122
4966 SNP_A-2059390 126990507
4967 SNP_A-4237961 126997682
4968 SNP_A-2196103 126999288
4969 SNP_A-2229104 127002748
4970 SNP_A-4227373 127005417
4971 SNP_A-4193343 127014960
4972 SNP_A-2225315 127048464
4973 SNP_A-2288298 127066977
4974 SNP_A-2115146 127118598
4975 SNP_A-1983395 127125262
4976 SNP_A-1983399 127168385
4977 SNP_A-2171424 127175781
4978 SNP_A-1957599 127178075
4979 SNP_A-2311313 127192354
4980 SNP_A-1983400 127194498
4981 SNP_A-1983401 127194532
4982 SNP_A-1983402 127196634
4983 SNP_A-4238369 127262843
4984 SNP_A-1786659 127263052
4985 SNP_A-2213828 127263913
4986 SNP_A-4203923 127266599
4987 SNP_A-4211264 127277035
4988 SNP_A-1983403 127277093
4989 SNP_A-1813353 127306672
4990 SNP_A-1892646 127332304
4991 SNP_A-2058500 127332599
4992 SNP_A-1983405 127344700
4993 SNP_A-2174119 127385425
4994 SNP_A-1812754 127430697
4995 SNP_A-1924503 127453249
4996 SNP_A-1826631 127496076
4997 SNP_A-1854856 127498712
4998 SNP_A-2058775 127515502
4999 SNP_A-4230583 127518769
5000 SNP_A-2180495 127519464
5001 SNP_A-2179599 127521105
5002 SNP_A-4240735 127521578
5003 SNP_A-1983408 127555545
5004 SNP_A-2226065 127577954
5005 SNP_A-2159353 127590779
5006 SNP_A-2225154 127663766
5007 SNP_A-4201473 127665533
5008 SNP_A-1857385 127667975
5009 SNP_A-4221593 127680069
5010 SNP_A-1983413 127680141
5011 SNP_A-1841695 127695512
5012 SNP_A-1983414 127696841
5013 SNP_A-1891066 127700211
5014 SNP_A-2074609 127711111
5015 SNP_A-2266655 127734974
5016 SNP_A-1827925 127767599
5017 SNP_A-4229579 127773854
5018 SNP_A-4211266 127777197
5019 SNP_A-2196348 127801601
5020 SNP_A-2257649 127815863
5021 SNP_A-2094649 127845448
5022 SNP_A-2057937 127847787
5023 SNP_A-1882315 127849150
5024 SNP_A-1855622 127852880
5025 SNP_A-2170554 127853994
5026 SNP_A-4205868 127880511
5027 SNP_A-4203524 127939692
5028 SNP_A-1792685 127939854
5029 SNP_A-2011242 127943342
5030 SNP_A-1863528 127946597
5031 SNP_A-2207786 127946777
5032 SNP_A-2249052 127954804
5033 SNP_A-2060562 127954872
5034 SNP_A-2102948 127955022
5035 SNP_A-1875370 127955091
5036 SNP_A-4205749 127963281
5037 SNP_A-1850939 127990740
5038 SNP_A-4203235 128013505
5039 SNP_A-4211267 128060058
5040 SNP_A-1983419 128062298
5041 SNP_A-4211268 128111380
5042 SNP_A-1919082 128130927
5043 SNP_A-4225797 128144152
5044 SNP_A-2237405 128144542
5045 SNP_A-4235895 128155863
5046 SNP_A-1948189 128176167
5047 SNP_A-1780640 128177036
5048 SNP_A-1983423 128219467
5049 SNP_A-2232253 128226162
5050 SNP_A-4197476 128226761
5051 SNP_A-2270358 128228401
5052 SNP_A-1795444 128229198
5053 SNP_A-2109037 128230202
5054 SNP_A-1828084 128235438
5055 SNP_A-4219238 128252910
5056 SNP_A-2219565 128260800
5057 SNP_A-2105934 128265315
5058 SNP_A-1983427 128269015
5059 SNP_A-2130411 128269807
5060 SNP_A-4218599 128269933
5061 SNP_A-4211270 128289164
5062 SNP_A-2139528 128292872
5063 SNP_A-1780751 128293019
5064 SNP_A-1850420 128293561
5065 SNP_A-2100239 128295752
5066 SNP_A-2205638 128315080
5067 SNP_A-1983431 128315127
5068 SNP_A-1954645 128316551
5069 SNP_A-4240830 128317432
5070 SNP_A-2160409 128319863
5071 SNP_A-2313233 128320019
5072 SNP_A-1899093 128320191
5073 SNP_A-2127820 128330535
5074 SNP_A-1832019 128330599
5075 SNP_A-4237239 128330633
5076 SNP_A-2189234 128330868
5077 SNP_A-1909029 128331235
5078 SNP_A-4198017 128331305
5079 SNP_A-1952696 128345166
5080 SNP_A-1809739 128358774
5081 SNP_A-1983433 128359355
5082 SNP_A-1954211 128366883
5083 SNP_A-4217291 128367124
5084 SNP_A-4237453 128377094
5085 SNP_A-1983435 128389795
5086 SNP_A-1983436 128389854
5087 SNP_A-1803577 128404705
5088 SNP_A-1917505 128407548
5089 SNP_A-2142976 128410949
5090 SNP_A-1890332 128412312
5091 SNP_A-2136654 128412448
5092 SNP_A-1871121 128420535
5093 SNP_A-1828478 128452593
5094 SNP_A-2272475 128492855
5095 SNP_A-4211271 128502641
5096 SNP_A-2155072 128605285
5097 SNP_A-1792789 128605450
5098 SNP_A-2279544 128612932
5099 SNP_A-1896635 128622806
5100 SNP_A-2215098 128627521
5101 SNP_A-2251177 128634344
5102 SNP_A-2190636 128634585
5103 SNP_A-1958189 128642950
5104 SNP_A-2285066 128663923
5105 SNP_A-4237986 128664075
5106 SNP_A-2059028 128671528
5107 SNP_A-1836606 128679523
5108 SNP_A-2139135 128686330
5109 SNP_A-2295571 128702495
5110 SNP_A-2288745 128715295
5111 SNP_A-2163086 128715372
5112 SNP_A-2214727 128746046
5113 SNP_A-2039421 128750595
5114 SNP_A-2081226 128763069
5115 SNP_A-4222400 128765090
5116 SNP_A-2196408 128765235
5117 SNP_A-2130259 128765807
5118 SNP_A-1983443 128790773
5119 SNP_A-1884494 128801060
5120 SNP_A-2172929 128814433
5121 SNP_A-4199541 128830414
5122 SNP_A-1891395 128841426
5123 SNP_A-2040361 128867755
5124 SNP_A-1889431 128889552
5125 SNP_A-4194712 128904019
5126 SNP_A-2288435 128915938
5127 SNP_A-1983445 128968799
5128 SNP_A-4231079 128988214
5129 SNP_A-2226438 129005631
5130 SNP_A-2113166 129018892
5131 SNP_A-1983448 129019081
5132 SNP_A-4211272 129019131
5133 SNP_A-1983450 129024772
5134 SNP_A-1983451 129026834
5135 SNP_A-4211273 129027881
5136 SNP_A-1983452 129033634
5137 SNP_A-1822870 129039887
5138 SNP_A-2193304 129043351
5139 SNP_A-1942083 129072554
5140 SNP_A-2103218 129078440
5141 SNP_A-2297399 129104073
5142 SNP_A-2031389 129107677
5143 SNP_A-2274253 129119238
5144 SNP_A-1788707 129175073
5145 SNP_A-2094658 129187443
5146 SNP_A-2033685 129201793
5147 SNP_A-4236078 129230234
5148 SNP_A-1923666 129278376
5149 SNP_A-1983457 129308819
5150 SNP_A-1949004 129334519
5151 SNP_A-4222664 129392590
5152 SNP_A-2243649 129393246
5153 SNP_A-2300981 129395983
5154 SNP_A-4226444 129404091
5155 SNP_A-1943992 129470786
5156 SNP_A-2195839 129555034
5157 SNP_A-4233930 129567571
5158 SNP_A-1925113 129582010
5159 SNP_A-1983461 129583658
5160 SNP_A-2029800 129638395
5161 SNP_A-4221688 129652818
5162 SNP_A-2160523 129679621
5163 SNP_A-1878179 129701105
5164 SNP_A-1983463 129748069
5165 SNP_A-2057719 129749756
5166 SNP_A-4211277 129820524
5167 SNP_A-4211278 129967905
5168 SNP_A-2058904 130165713
5169 SNP_A-1960877 130168579
5170 SNP_A-1983469 130230096
5171 SNP_A-2297746 130248257
5172 SNP_A-2290860 130248491
5173 SNP_A-1873709 130303615
5174 SNP_A-2163564 130346413
5175 SNP_A-4203331 130363654
5176 SNP_A-2131411 130363783
5177 SNP_A-4211279 130387114
5178 SNP_A-4223132 130390366
5179 SNP_A-1892304 130402944
5180 SNP_A-4236353 130427915
5181 SNP_A-2125625 130446086
5182 SNP_A-1983473 130473939
5183 SNP_A-2170382 130474318
5184 SNP_A-1863416 130479825
5185 SNP_A-1846351 130550813
5186 SNP_A-1923561 130586862
5187 SNP_A-4205776 130616449
5188 SNP_A-2200587 130622646
5189 SNP_A-2270106 130724485
5190 SNP_A-1951337 130771670
5191 SNP_A-2272349 130797684
5192 SNP_A-4211281 130801433
5193 SNP_A-1983475 130801460
5194 SNP_A-1948512 130803952
5195 SNP_A-2190326 130804637
5196 SNP_A-2301298 130804753
5197 SNP_A-4211282 130810598
5198 SNP_A-2306489 130841276
5199 SNP_A-4225682 130843492
5200 SNP_A-1804245 130859264
5201 SNP_A-4211283 130861845
5202 SNP_A-4217084 130900419
5203 SNP_A-1836621 130922512
5204 SNP_A-4229115 130978131
5205 SNP_A-1947998 130993925
5206 SNP_A-2105968 131007926
5207 SNP_A-2065978 131057582
5208 SNP_A-2284646 131077484
5209 SNP_A-1983480 131083445
5210 SNP_A-2037256 131226759
5211 SNP_A-2251295 131230700
5212 SNP_A-2091307 131245887
5213 SNP_A-1983483 131309963
5214 SNP_A-2221710 131348629
5215 SNP_A-4206095 131355797
5216 SNP_A-2069460 131364186
5217 SNP_A-2270515 131369440
5218 SNP_A-1790805 131372257
5219 SNP_A-1863704 131380958
5220 SNP_A-4205847 131398611
5221 SNP_A-1789997 131468519
5222 SNP_A-1983488 131554635
5223 SNP_A-1983489 131558340
5224 SNP_A-4211287 131564725
5225 SNP_A-1789096 131596516
5226 SNP_A-4240745 131601292
5227 SNP_A-4217795 131608119
5228 SNP_A-1866930 131689055
5229 SNP_A-2089244 131689248
5230 SNP_A-1852233 131693277
5231 SNP_A-4228496 131699668
5232 SNP_A-2114678 131703763
5233 SNP_A-1983493 131731477
5234 SNP_A-2240284 131742308
5235 SNP_A-4195450 131747127
5236 SNP_A-1983494 131752849
5237 SNP_A-4238149 131755245
5238 SNP_A-2061046 131759203
5239 SNP_A-2072198 131770127
5240 SNP_A-1843546 131806615
5241 SNP_A-2197261 131807659
5242 SNP_A-2131806 131807756
5243 SNP_A-1867061 131807854
5244 SNP_A-1908607 131815177
5245 SNP_A-2193166 131829057
5246 SNP_A-2099465 131844802
5247 SNP_A-2027463 131933016
5248 SNP_A-4237392 132023863
5249 SNP_A-4237627 132040624
5250 SNP_A-1896130 132041078
5251 SNP_A-2036413 132062245
5252 SNP_A-1928745 132160546
5253 SNP_A-1942241 132208818
5254 SNP_A-2232058 132208889
5255 SNP_A-2289357 132221005
5256 SNP_A-4211288 132224282
5257 SNP_A-4211289 132236067
5258 SNP_A-4216415 132258644
5259 SNP_A-1894602 132258930
5260 SNP_A-2028403 132260214
5261 SNP_A-1912613 132312150
5262 SNP_A-4211290 132363064
5263 SNP_A-2238308 132386813
5264 SNP_A-4204651 132386864
5265 SNP_A-1834914 132392350
5266 SNP_A-1887630 132393178
5267 SNP_A-2133343 132440198
5268 SNP_A-2106094 132484085
5269 SNP_A-1886799 132493099
5270 SNP_A-1949019 132543394
5271 SNP_A-1939747 132568008
5272 SNP_A-1785123 132573958
5273 SNP_A-1983508 132604341
5274 SNP_A-2058107 132609586
5275 SNP_A-1784656 132623619
5276 SNP_A-2166471 132647232
5277 SNP_A-1912876 132647837
5278 SNP_A-4199498 132655801
5279 SNP_A-2108217 132656783
5280 SNP_A-2048889 132673757
5281 SNP_A-1902032 132679149
5282 SNP_A-1825198 132685025
5283 SNP_A-1983513 132718131
5284 SNP_A-1983514 132718332
5285 SNP_A-1843299 132756287
5286 SNP_A-2028046 132756827
5287 SNP_A-2272268 132791616
5288 SNP_A-2189621 132805059
5289 SNP_A-2183288 132832829
5290 SNP_A-1925137 132847245
5291 SNP_A-1983517 132875138
5292 SNP_A-1983520 132894647
5293 SNP_A-1983521 132895037
5294 SNP_A-2281651 132895336
5295 SNP_A-1851005 132899488
5296 SNP_A-2065481 132918155
5297 SNP_A-1894802 132923792
5298 SNP_A-4223866 132937106
5299 SNP_A-4217770 132938480
5300 SNP_A-1806296 132982913
5301 SNP_A-2198911 132983004
5302 SNP_A-2195931 132983298
5303 SNP_A-2293053 132990941
5304 SNP_A-1909042 132999030
5305 SNP_A-1896242 133016328
5306 SNP_A-2251080 133016376
5307 SNP_A-2063418 133016464
5308 SNP_A-2035870 133021913
5309 SNP_A-2196334 133032209
5310 SNP_A-2308074 133032319
5311 SNP_A-1825736 133032681
5312 SNP_A-2244745 133048211
5313 SNP_A-4197105 133049854
5314 SNP_A-1940785 133051021
5315 SNP_A-2095045 133081590
5316 SNP_A-2166267 133082758
5317 SNP_A-1946925 133082840
5318 SNP_A-1895986 133090138
5319 SNP_A-2174069 133103779
5320 SNP_A-1924335 133104230
5321 SNP_A-2249348 133104797
5322 SNP_A-1983538 133136328
5323 SNP_A-1826407 133145887
5324 SNP_A-2297131 133158935
5325 SNP_A-2305203 133166095
5326 SNP_A-1908791 133166638
5327 SNP_A-4201300 133166878
5328 SNP_A-2147915 133173941
5329 SNP_A-2011256 133175230
5330 SNP_A-1831317 133188153
5331 SNP_A-1827967 133188224
5332 SNP_A-2264208 133209512
5333 SNP_A-1917625 133212634
5334 SNP_A-1785312 133212885
5335 SNP_A-2096432 133213434
5336 SNP_A-1938389 133228239
5337 SNP_A-1850588 133233001
5338 SNP_A-2140074 133234104
5339 SNP_A-2274838 133251715
5340 SNP_A-1803895 133251987
5341 SNP_A-2106888 133252303
5342 SNP_A-2217533 133438091
5343 SNP_A-2174230 133438999
5344 SNP_A-2213933 133440495
5345 SNP_A-1901525 133440978
5346 SNP_A-4233692 133444157
5347 SNP_A-4235965 133448542
5348 SNP_A-1937971 133538524
5349 SNP_A-1797153 133554588
5350 SNP_A-1983550 133567969
5351 SNP_A-2168232 133596404
5352 SNP_A-1880614 133627605
5353 SNP_A-1847927 133665933
5354 SNP_A-2079685 133756728
5355 SNP_A-1983553 133773297
5356 SNP_A-2156591 133840609
5357 SNP_A-2294619 133881231
5358 SNP_A-1786135 133900603
5359 SNP_A-4211291 134152557
5360 SNP_A-1983561 134295456
5361 SNP_A-2102679 134307864
5362 SNP_A-2101072 134379369
5363 SNP_A-1840146 134379696
5364 SNP_A-2011263 134382637
5365 SNP_A-2208092 134383699
5366 SNP_A-2184202 134400584
5367 SNP_A-2132955 134452111
5368 SNP_A-2283066 134462915
5369 SNP_A-2280262 134465471
5370 SNP_A-2104544 134465839
5371 SNP_A-2255015 134482588
5372 SNP_A-2304659 134513184
5373 SNP_A-2312529 134573876
5374 SNP_A-1983570 134605656
5375 SNP_A-1983574 134618811
5376 SNP_A-4158363 134639971
5377 SNP_A-2225381 134640592
5378 SNP_A-2023031 134659266
5379 SNP_A-1815229 134668051
5380 SNP_A-2179779 134676716
5381 SNP_A-2291005 134680895
5382 SNP_A-4240069 134692476
5383 SNP_A-2108772 134707146
5384 SNP_A-1927646 134802209
5385 SNP_A-2165279 134802320
5386 SNP_A-1784062 134807316
5387 SNP_A-1804479 134808629
5388 SNP_A-2244801 134809299
5389 SNP_A-2116648 134835925
5390 SNP_A-2076699 134858680
5391 SNP_A-2206017 134879300
5392 SNP_A-1954010 134880985
5393 SNP_A-1927359 134924354
5394 SNP_A-4231483 134925493
5395 SNP_A-4218837 134952861
5396 SNP_A-2266572 134971343
5397 SNP_A-1958685 134972046
5398 SNP_A-2115493 134973098
5399 SNP_A-2292901 134987375
5400 SNP_A-2121508 134996861
5401 SNP_A-4221910 135008501
5402 SNP_A-2116716 135020052
5403 SNP_A-2011267 135028097
5404 SNP_A-2181661 135039864
5405 SNP_A-2296264 135045394
5406 SNP_A-1864877 135045741
5407 SNP_A-4201930 135047070
5408 SNP_A-1858162 135049338
5409 SNP_A-2293557 135049568
5410 SNP_A-2279248 135056220
5411 SNP_A-2309595 135059030
5412 SNP_A-1870467 135085790
5413 SNP_A-1983592 135086927
5414 SNP_A-1983593 135089585
5415 SNP_A-1890899 135092077
5416 SNP_A-1863734 135092388
5417 SNP_A-4193211 135104353
5418 SNP_A-2211613 135202717
5419 SNP_A-1788036 135222175
5420 SNP_A-4233770 135236807
5421 SNP_A-1983599 135244011
5422 SNP_A-1838690 135263914
5423 SNP_A-1878846 135264117
5424 SNP_A-2102356 135311121
5425 SNP_A-1949144 135311964
5426 SNP_A-2245846 135322798
5427 SNP_A-2221516 135323615
5428 SNP_A-4211293 135339424
5429 SNP_A-1983607 135340932
5430 SNP_A-2073124 135341751
5431 SNP_A-2144133 135345594
5432 SNP_A-2087561 135357814
5433 SNP_A-4230276 135363478
5434 SNP_A-2266388 135363576
5435 SNP_A-2111470 135419225
5436 SNP_A-1983613 135419846
5437 SNP_A-1983616 135421096
5438 SNP_A-1908684 135423102
5439 SNP_A-2140818 135423525
5440 SNP_A-1917830 135423763
5441 SNP_A-4223005 135423983
5442 SNP_A-2176007 135424568
5443 SNP_A-2209636 135424917
5444 SNP_A-2209074 135440094
5445 SNP_A-4219174 135443625
5446 SNP_A-2115809 135446616
5447 SNP_A-2244662 135481829
5448 SNP_A-4234809 135483642
5449 SNP_A-2034475 135492030
5450 SNP_A-2312796 135519295
5451 SNP_A-2158527 135533740
5452 SNP_A-2069783 135571576
5453 SNP_A-1983620 135598917
5454 SNP_A-2150551 135651835
5455 SNP_A-1948843 135678197
5456 SNP_A-1835729 135693248
5457 SNP_A-2198598 135698334
5458 SNP_A-1959072 135705746
5459 SNP_A-1983622 135724949
5460 SNP_A-2233270 135725523
5461 SNP_A-2303820 135733573
5462 SNP_A-1983628 135761340
5463 SNP_A-1913064 135780907
5464 SNP_A-2275564 135783285
5465 SNP_A-1871190 135794477
5466 SNP_A-4225170 135799356
5467 SNP_A-1983629 135997062
5468 SNP_A-1983630 136007946
5469 SNP_A-2255158 136021212
5470 SNP_A-1858317 136024316
5471 SNP_A-1854316 136044910
5472 SNP_A-4235387 136045426
5473 SNP_A-2255168 136046027
5474 SNP_A-4235973 136055789
5475 SNP_A-1851703 136055976
5476 SNP_A-4192658 136084963
5477 SNP_A-1855915 136121272
5478 SNP_A-1830146 136125942
5479 SNP_A-2274724 136132536
5480 SNP_A-1879704 136139255
5481 SNP_A-4218687 136164777
5482 SNP_A-4206221 136165090
5483 SNP_A-1983633 136179841
5484 SNP_A-1983634 136179963
5485 SNP_A-2122208 136184307
5486 SNP_A-2137941 136184361
5487 SNP_A-1784382 136217669
5488 SNP_A-1783825 136217745
5489 SNP_A-1832876 136219411
5490 SNP_A-2249381 136245618
5491 SNP_A-1983637 136255891
5492 SNP_A-2034120 136282237
5493 SNP_A-2186830 136323281
5494 SNP_A-1923343 136340686
5495 SNP_A-1845663 136341700
5496 SNP_A-2187280 136347268
5497 SNP_A-1841818 136347755
5498 SNP_A-2058186 136387218
5499 SNP_A-1808329 136387395
5500 SNP_A-1901864 136387845
5501 SNP_A-1879288 136399410
5502 SNP_A-1983643 136417494
5503 SNP_A-1806822 136433496
5504 SNP_A-2057768 136435929
5505 SNP_A-1798287 136436236
5506 SNP_A-2225369 136437484
5507 SNP_A-2281694 136461285
5508 SNP_A-2158615 136463382
5509 SNP_A-1887645 136484135
5510 SNP_A-1960112 136496649
5511 SNP_A-1957483 136497195
5512 SNP_A-2269742 136526392
5513 SNP_A-1801746 136533168
5514 SNP_A-4231288 136558022
5515 SNP_A-2289932 136560610
5516 SNP_A-1791613 136587449
5517 SNP_A-1859180 136600692
5518 SNP_A-1877063 136613498
5519 SNP_A-4205492 136623473
5520 SNP_A-1983657 136629902
5521 SNP_A-1803240 136631080
5522 SNP_A-1983658 136633415
5523 SNP_A-1983659 136633984
5524 SNP_A-2267391 136637891
5525 SNP_A-2255811 136638021
5526 SNP_A-1877113 136648953
5527 SNP_A-1949669 136649076
5528 SNP_A-2116641 136655146
5529 SNP_A-1840728 136678744
5530 SNP_A-2079935 136724076
5531 SNP_A-2213887 136734283
5532 SNP_A-2162184 136789291
5533 SNP_A-1820341 136806718
5534 SNP_A-2130027 136815797
5535 SNP_A-2095542 136825989
5536 SNP_A-1939986 136826340
5537 SNP_A-2123230 136838003
5538 SNP_A-2078044 136841710
5539 SNP_A-1957650 136852560
5540 SNP_A-1925132 136856221
5541 SNP_A-1935262 136861259
5542 SNP_A-1847663 136923067
5543 SNP_A-1983673 136926709
5544 SNP_A-1983675 136968115
5545 SNP_A-1868639 136980906
5546 SNP_A-1788820 136990185
5547 SNP_A-1842271 136993921
5548 SNP_A-1811679 136999000
5549 SNP_A-2197144 136999155
5550 SNP_A-4225425 137006653
5551 SNP_A-2196337 137018574
5552 SNP_A-1983677 137024196
5553 SNP_A-2221306 137043171
5554 SNP_A-1847081 137052371
5555 SNP_A-2134283 137053365
5556 SNP_A-1983679 137053609
5557 SNP_A-2304471 137054712
5558 SNP_A-2080077 137060695
5559 SNP_A-2193932 137060719
5560 SNP_A-2233908 137093223
5561 SNP_A-1855170 137115948
5562 SNP_A-1850279 137207823
5563 SNP_A-2089397 137257313
5564 SNP_A-2083907 137322818
5565 SNP_A-1983683 137323722
5566 SNP_A-4237519 137365328
5567 SNP_A-1956294 137369809
5568 SNP_A-2098640 137472899
5569 SNP_A-2244528 137528564
5570 SNP_A-2084347 137676403
5571 SNP_A-2073989 137689333
5572 SNP_A-2088171 137698925
5573 SNP_A-1983685 137712631
5574 SNP_A-1919769 137726198
5575 SNP_A-1819798 137735214
5576 SNP_A-2252099 137736333
5577 SNP_A-4197411 137756673
5578 SNP_A-2181380 137764510
5579 SNP_A-2065228 137765254
5580 SNP_A-2083000 137791514
5581 SNP_A-2155679 137838843
5582 SNP_A-2100509 137872173
5583 SNP_A-2251725 137891033
5584 SNP_A-2121230 137923117
5585 SNP_A-2235440 137925073
5586 SNP_A-2164700 137986317
5587 SNP_A-2094808 138005008
5588 SNP_A-1890009 138108906
5589 SNP_A-2085964 138111975
5590 SNP_A-1983687 138112168
5591 SNP_A-1877656 138123542
5592 SNP_A-2198157 138164484
5593 SNP_A-1822860 138167176
5594 SNP_A-2290387 138196426
5595 SNP_A-4234041 138200119
5596 SNP_A-1983688 138210227
5597 SNP_A-1915337 138216610
5598 SNP_A-2224816 138222887
5599 SNP_A-2030691 138241993
5600 SNP_A-2101418 138245204
5601 SNP_A-4211302 138249888
5602 SNP_A-1983689 138250893
5603 SNP_A-1825686 138254666
5604 SNP_A-1843370 138277839
5605 SNP_A-1983692 138385110
5606 SNP_A-4221748 138389034
5607 SNP_A-1781227 138414758
5608 SNP_A-4217379 138418530
5609 SNP_A-2269779 138418971
5610 SNP_A-1834543 138422503
5611 SNP_A-1926287 138423055
5612 SNP_A-1882178 138433893
5613 SNP_A-2260701 138438821
5614 SNP_A-1805078 138452336
5615 SNP_A-2210260 138482091
5616 SNP_A-2134589 138484893
5617 SNP_A-1855314 138515152
5618 SNP_A-2164573 138545134
5619 SNP_A-2100008 138578127
5620 SNP_A-1983693 138694271
5621 SNP_A-2115243 138800989
5622 SNP_A-2115655 139074245
5623 SNP_A-1941112 139074356
5624 SNP_A-1841048 139084065
5625 SNP_A-2034264 139112980
5626 SNP_A-4211303 139130436
5627 SNP_A-1833776 139204919
5628 SNP_A-1904719 139225270
5629 SNP_A-4203644 139241020
5630 SNP_A-4211304 139270416
5631 SNP_A-1983698 139275830
5632 SNP_A-2011283 139323573
5633 SNP_A-2154203 139345400
5634 SNP_A-1983699 139356264
5635 SNP_A-2022583 139359891
5636 SNP_A-2181615 139377250
5637 SNP_A-2247170 139377339
5638 SNP_A-1877095 139377434
5639 SNP_A-1789886 139377516
5640 SNP_A-2243228 139378234
5641 SNP_A-2222626 139388288
5642 SNP_A-1855487 139413822
5643 SNP_A-1946187 139451907
5644 SNP_A-1840089 139457688
5645 SNP_A-1897148 139477789
5646 SNP_A-1983703 139529165
5647 SNP_A-4211305 139582578
5648 SNP_A-2102028 139591464
5649 SNP_A-2043576 139627146
5650 SNP_A-2043521 139633392
5651 SNP_A-2026804 139640112
5652 SNP_A-1862076 139658486
5653 SNP_A-1834554 139682104
5654 SNP_A-2308988 139700584
5655 SNP_A-2052025 139756023
5656 SNP_A-2041078 139842958
5657 SNP_A-2153261 139904899
5658 SNP_A-4233762 139955650
5659 SNP_A-4211306 139966674
5660 SNP_A-4194489 139995392
5661 SNP_A-1821405 140002620
5662 SNP_A-2287564 140015028
5663 SNP_A-1803324 140047962
5664 SNP_A-2153870 140048292
5665 SNP_A-4240176 140063928
5666 SNP_A-2171200 140117189
5667 SNP_A-1795071 140117828
5668 SNP_A-2104734 140136502
5669 SNP_A-2084667 140138726
5670 SNP_A-2250114 140150839
5671 SNP_A-1983713 140323002
5672 SNP_A-2193237 140330024
5673 SNP_A-2288618 140499350
5674 SNP_A-1949539 140499455
5675 SNP_A-2209774 140550383
5676 SNP_A-1840685 140550656
5677 SNP_A-2103460 140555395
5678 SNP_A-4236365 140556425
5679 SNP_A-1983719 140609874
5680 SNP_A-2287687 140614479
5681 SNP_A-1983720 140627015
5682 SNP_A-2234665 140656457
5683 SNP_A-2198414 140753572
5684 SNP_A-1983723 140885333
5685 SNP_A-1983724 140905546
5686 SNP_A-2082549 141003032
5687 SNP_A-2103980 141003066
5688 SNP_A-1854308 141052669
5689 SNP_A-2263644 141053561
5690 SNP_A-1821215 141060117
5691 SNP_A-1904648 141061081
5692 SNP_A-2121084 141075176
5693 SNP_A-1983726 141077909
5694 SNP_A-2098301 141099224
5695 SNP_A-1983732 141111037
5696 SNP_A-1983733 141111641
5697 SNP_A-1918824 141157286
5698 SNP_A-2187974 141181222
5699 SNP_A-2245321 141183129
5700 SNP_A-1874710 141186769
5701 SNP_A-2201875 141277013
5702 SNP_A-2068426 141277362
5703 SNP_A-1983745 141344293
5704 SNP_A-2173675 141353945
5705 SNP_A-1871461 141354133
5706 SNP_A-1897078 141354387
5707 SNP_A-2027044 141362656
5708 SNP_A-2118433 141362768
5709 SNP_A-4240167 141394644
5710 SNP_A-2039672 141397471
5711 SNP_A-2113812 141421684
5712 SNP_A-2261453 141447380
5713 SNP_A-4227784 141447467
5714 SNP_A-2305779 141488672
5715 SNP_A-1983748 141493388
5716 SNP_A-1983749 141493875
5717 SNP_A-1983750 141494150
5718 SNP_A-1983751 141505804
5719 SNP_A-1832481 141521095
5720 SNP_A-4211309 141535648
5721 SNP_A-4220598 141542518
5722 SNP_A-2163199 141542868
5723 SNP_A-2284118 141547599
5724 SNP_A-1941076 141552149
5725 SNP_A-1924215 141559833
5726 SNP_A-2181278 141566484
5727 SNP_A-4231960 141602068
5728 SNP_A-2055223 141626372
5729 SNP_A-2113862 141646477
5730 SNP_A-2011289 141771921
5731 SNP_A-2011290 141772011
5732 SNP_A-2103805 141794129
5733 SNP_A-1898189 141805508
5734 SNP_A-2099060 141806438
5735 SNP_A-4239793 141813688
5736 SNP_A-1983756 141815738
5737 SNP_A-4234223 141816947
5738 SNP_A-2123305 141819691
5739 SNP_A-1983757 141823029
5740 SNP_A-2024016 141832010
5741 SNP_A-2233961 141836006
5742 SNP_A-2182949 141838049
5743 SNP_A-2048938 141860047
5744 SNP_A-2220687 141860262
5745 SNP_A-4227396 141871831
5746 SNP_A-2314708 141902805
5747 SNP_A-1809855 141909052
5748 SNP_A-2116275 141910854
5749 SNP_A-1983761 141914901
5750 SNP_A-2052101 141999370
5751 SNP_A-4221178 142005206
5752 SNP_A-2096703 142039584
5753 SNP_A-1816480 142048550
5754 SNP_A-4226307 142066470
5755 SNP_A-2171935 142067200
5756 SNP_A-1813955 142189479
5757 SNP_A-2073559 142190237
5758 SNP_A-2093009 142226917
5759 SNP_A-4222322 142249384
5760 SNP_A-2049935 142268711
5761 SNP_A-1983772 142269057
5762 SNP_A-4211311 142269725
5763 SNP_A-4207580 142290533
5764 SNP_A-2309875 142315519
5765 SNP_A-1983775 142324494
5766 SNP_A-1790336 142325638
5767 SNP_A-2113945 142325711
5768 SNP_A-1868662 142368154
5769 SNP_A-2193741 142368418
5770 SNP_A-4211312 142410004
5771 SNP_A-4231006 142421987
5772 SNP_A-2011292 142439026
5773 SNP_A-2053192 142483155
5774 SNP_A-2130991 142483253
5775 SNP_A-1933697 142497090
5776 SNP_A-4240264 142513537
5777 SNP_A-4211314 142515698
5778 SNP_A-1983783 142515798
5779 SNP_A-4211315 142516119
5780 SNP_A-2046937 142520210
5781 SNP_A-1897381 142532719
5782 SNP_A-2089958 142554980
5783 SNP_A-1935628 142561368
5784 SNP_A-2311890 142589718
5785 SNP_A-2202899 142589835
5786 SNP_A-4235897 142602369
5787 SNP_A-2039212 142603303
5788 SNP_A-2168880 142603481
5789 SNP_A-2265146 142603664
5790 SNP_A-1814267 142610102
5791 SNP_A-2264357 142616649
5792 SNP_A-1899026 142637214
5793 SNP_A-4218724 142649416
5794 SNP_A-1865848 142706363
5795 SNP_A-2191376 142708224
5796 SNP_A-2124947 142829802
5797 SNP_A-1910719 142842804
5798 SNP_A-1940528 142848470
5799 SNP_A-2162152 142852703
5800 SNP_A-1958254 142854410
5801 SNP_A-1877004 142867502
5802 SNP_A-2030888 142883197
5803 SNP_A-2011298 142931287
5804 SNP_A-1878540 142955521
5805 SNP_A-2155623 142955947
5806 SNP_A-1787842 142959376
5807 SNP_A-2011299 142963981
5808 SNP_A-2231879 142977804
5809 SNP_A-2190422 142987271
5810 SNP_A-4194397 142989905
5811 SNP_A-2011300 143018343
5812 SNP_A-2312653 143026395
5813 SNP_A-1933907 143038270
5814 SNP_A-2011301 143041107
5815 SNP_A-2200958 143042839
5816 SNP_A-2185070 143047840
5817 SNP_A-1788852 143061773
5818 SNP_A-2026974 143069775
5819 SNP_A-2056194 143092852
5820 SNP_A-2249747 143094745
5821 SNP_A-2050302 143132167
5822 SNP_A-2220514 143138051
5823 SNP_A-2277262 143138474
5824 SNP_A-4230243 143142454
5825 SNP_A-4201894 143143021
5826 SNP_A-1908523 143143567
5827 SNP_A-2239927 143143849
5828 SNP_A-2309498 143173320
5829 SNP_A-2054605 143173399
5830 SNP_A-2266476 143173651
5831 SNP_A-2054909 143188044
5832 SNP_A-1801267 143188243
5833 SNP_A-4193627 143188422
5834 SNP_A-2011305 143230072
5835 SNP_A-2196136 143234501
5836 SNP_A-1926539 143240906
5837 SNP_A-1879439 143245339
5838 SNP_A-1983803 143276675
5839 SNP_A-1848101 143322201
5840 SNP_A-2129667 143322301
5841 SNP_A-2076413 143323723
5842 SNP_A-1983812 143346520
5843 SNP_A-1813094 143346949
5844 SNP_A-1949955 143384328
5845 SNP_A-2040057 143384464
5846 SNP_A-2073881 143394827
5847 SNP_A-2257866 143451120
5848 SNP_A-4201360 143463358
5849 SNP_A-1865112 143463586
5850 SNP_A-2266596 143477324
5851 SNP_A-1983817 143484203
5852 SNP_A-2024754 143515732
5853 SNP_A-2182995 143516897
5854 SNP_A-2062315 143521617
5855 SNP_A-4217899 143529041
5856 SNP_A-2183374 143534791
5857 SNP_A-2259635 143538057
5858 SNP_A-4195139 143538755
5859 SNP_A-1855973 143543003
5860 SNP_A-1848116 143545684
5861 SNP_A-4211316 143551034
5862 SNP_A-1851275 143557119
5863 SNP_A-1882545 143561136
5864 SNP_A-2233364 143563397
5865 SNP_A-2023958 143613487
5866 SNP_A-4228563 143624001
5867 SNP_A-2266985 143624832
5868 SNP_A-1880882 143650272
5869 SNP_A-1951214 143664189
5870 SNP_A-1874705 143664477
5871 SNP_A-1848760 143682874
5872 SNP_A-1911936 143683708
5873 SNP_A-4200286 143696629
5874 SNP_A-1937341 143708284
5875 SNP_A-4227528 143708484
5876 SNP_A-4211318 143738570
5877 SNP_A-1983826 143746359
5878 SNP_A-2064755 143752911
5879 SNP_A-2284513 143827411
5880 SNP_A-4220175 143837516
5881 SNP_A-2110227 143838477
5882 SNP_A-2189414 143883282
5883 SNP_A-1856081 143889870
5884 SNP_A-1917042 143890165
5885 SNP_A-1871887 143899854
5886 SNP_A-2068035 143900921
5887 SNP_A-2314269 143937074
5888 SNP_A-1901372 143942391
5889 SNP_A-1787225 144000046
5890 SNP_A-2070624 144002260
5891 SNP_A-2231082 144002707
5892 SNP_A-2123819 144004764
5893 SNP_A-4195616 144010947
5894 SNP_A-4231251 144014412
5895 SNP_A-1927269 144030334
5896 SNP_A-2277042 144040681
5897 SNP_A-1816062 144049504
5898 SNP_A-2126563 144065554
5899 SNP_A-2192291 144081903
5900 SNP_A-2053783 144081936
5901 SNP_A-4235640 144133477
5902 SNP_A-4219067 144138771
5903 SNP_A-1983834 144139852
5904 SNP_A-4211321 144140032
5905 SNP_A-2226916 144157508
5906 SNP_A-1955802 144157532
5907 SNP_A-2065552 144182870
5908 SNP_A-2202128 144196210
5909 SNP_A-2104779 144243044
5910 SNP_A-1961468 144243139
5911 SNP_A-2203480 144288027
5912 SNP_A-2201648 144296195
5913 SNP_A-1983836 144304352
5914 SNP_A-1983837 144304626
5915 SNP_A-1926991 144314124
5916 SNP_A-1855310 144314948
5917 SNP_A-1802271 144319565
5918 SNP_A-1944989 144319604
5919 SNP_A-1983840 144338909
5920 SNP_A-1983841 144362152
5921 SNP_A-2125101 144409764
5922 SNP_A-1793393 144413524
5923 SNP_A-2191554 144429586
5924 SNP_A-1791180 144440628
5925 SNP_A-2132457 144446003
5926 SNP_A-2163715 144464454
5927 SNP_A-1829495 144490324
5928 SNP_A-1916534 144490709
5929 SNP_A-2306633 144494483
5930 SNP_A-4198600 144508128
5931 SNP_A-1855908 144508319
5932 SNP_A-4211322 144508613
5933 SNP_A-2225603 144530089
5934 SNP_A-4238007 144553289
5935 SNP_A-2255176 144568314
5936 SNP_A-2040772 144582380
5937 SNP_A-2128683 144582660
5938 SNP_A-2211729 144585424
5939 SNP_A-2283397 144585499
5940 SNP_A-1864271 144594700
5941 SNP_A-2087611 144607921
5942 SNP_A-2253124 144635312
5943 SNP_A-4211323 144641323
5944 SNP_A-1983850 144641948
5945 SNP_A-2171282 144646189
5946 SNP_A-2120719 144653522
5947 SNP_A-2072428 144665799
5948 SNP_A-1983852 144681349
5949 SNP_A-1948683 144698251
5950 SNP_A-4196523 144734634
5951 SNP_A-1852213 144743897
5952 SNP_A-2225600 144744790
5953 SNP_A-2239357 144752413
5954 SNP_A-2188331 144757923
5955 SNP_A-2170769 144766999
5956 SNP_A-2267264 144794069
5957 SNP_A-2073193 144830074
5958 SNP_A-1961073 144834575
5959 SNP_A-1786830 144835714
5960 SNP_A-1846317 144836642
5961 SNP_A-2276047 144845810
5962 SNP_A-2260713 144881598
5963 SNP_A-4230465 144898213
5964 SNP_A-4224388 144908773
5965 SNP_A-2099194 144919344
5966 SNP_A-1924701 144920614
5967 SNP_A-1983854 144921961
5968 SNP_A-1983855 144922738
5969 SNP_A-1787739 145063346
5970 SNP_A-1901691 145079397
5971 SNP_A-2115441 145079510
5972 SNP_A-1983860 145089411
5973 SNP_A-2071013 145178501
5974 SNP_A-1983865 145187074
5975 SNP_A-1868321 145190785
5976 SNP_A-2115511 145191148
5977 SNP_A-1983866 145191281
5978 SNP_A-1983867 145191308
5979 SNP_A-1896875 145219197
5980 SNP_A-2297444 145219312
5981 SNP_A-2139991 145230924
5982 SNP_A-2113180 145232767
5983 SNP_A-2200760 145264854
5984 SNP_A-2297200 145265445
5985 SNP_A-2166304 145292913
5986 SNP_A-4217957 145293126
5987 SNP_A-2227021 145293421
5988 SNP_A-1937235 145293466
5989 SNP_A-2306030 145294113
5990 SNP_A-2084927 145301689
5991 SNP_A-4193839 145343055
5992 SNP_A-2191010 145389263
5993 SNP_A-1915750 145398467
5994 SNP_A-1876172 145398631
5995 SNP_A-4218797 145404720
5996 SNP_A-2078689 145405042
5997 SNP_A-1907318 145405776
5998 SNP_A-1880679 145408220
5999 SNP_A-1791150 145439455
6000 SNP_A-1983873 145465089
6001 SNP_A-2092584 145484540
6002 SNP_A-2152696 145484619
6003 SNP_A-1824161 145494061
6004 SNP_A-2152358 145515540
6005 SNP_A-2281083 145517760
6006 SNP_A-2088999 145574408
6007 SNP_A-1897084 145633297
6008 SNP_A-1890018 145648491
6009 SNP_A-1916932 145652448
6010 SNP_A-2091892 145658064
6011 SNP_A-4211326 145668814
6012 SNP_A-4211327 145722628
6013 SNP_A-2195322 145733194
6014 SNP_A-2011318 145751092
6015 SNP_A-1983876 145753310
6016 SNP_A-2115130 145753403
6017 SNP_A-2205186 145784311
6018 SNP_A-2158630 145826088
6019 SNP_A-2152426 145836516
6020 SNP_A-2148024 145850273
6021 SNP_A-1829354 145853558
6022 SNP_A-2219904 145881372
6023 SNP_A-2173116 145899863
6024 SNP_A-1956225 145901422
6025 SNP_A-2188348 145901717
6026 SNP_A-4237896 145908989
6027 SNP_A-1799441 145910514
6028 SNP_A-2260063 145918654
6029 SNP_A-1935217 145918691
6030 SNP_A-4229725 145919588
6031 SNP_A-2036091 145919813
6032 SNP_A-2210095 145956349
6033 SNP_A-2011321 145956892
6034 SNP_A-2011322 145957010
6035 SNP_A-2040464 146013237
6036 SNP_A-2197856 146017230
6037 SNP_A-4233071 146032689
6038 SNP_A-1906791 146033918
6039 SNP_A-2250173 146034170
6040 SNP_A-1983888 146035974
6041 SNP_A-4217984 146040517
6042 SNP_A-2197244 146049518
6043 SNP_A-2026660 146049791
6044 SNP_A-1955852 146063554
6045 SNP_A-1959719 146077447
6046 SNP_A-2208870 146108535
6047 SNP_A-4226000 146108956
6048 SNP_A-2139509 146133693
6049 SNP_A-1983894 146203007
6050 SNP_A-2141489 146209621
6051 SNP_A-4193542 146222840
6052 SNP_A-2165881 146229294
6053 SNP_A-2127856 146231250
6054 SNP_A-2094677 146235946
6055 SNP_A-1938190 146255506
6056 SNP_A-2011327 146264886
6057 SNP_A-1843614 146271203
6058 SNP_A-2093643 146276183
6059 SNP_A-1983899 146287616
6060 SNP_A-1909496 146291983
6061 SNP_A-2109501 146292592
6062 SNP_A-2235126 146303245
6063 SNP_A-1808089 146318066
6064 SNP_A-2045556 146354882
6065 SNP_A-2011328 146370958
6066 SNP_A-1983900 146376815
6067 SNP_A-1983901 146378576
6068 SNP_A-1983902 146395360
6069 SNP_A-1958247 146410036
6070 SNP_A-1983904 146418228
6071 SNP_A-4218079 146450182
6072 SNP_A-1983905 146456072
6073 SNP_A-2208329 146508795
6074 SNP_A-1983907 146519693
6075 SNP_A-1983909 146580403
6076 SNP_A-2272479 146596574
6077 SNP_A-2159074 146603770
6078 SNP_A-4225999 146629520
6079 SNP_A-2031039 146635674
6080 SNP_A-1957430 146668107
6081 SNP_A-2079430 146682629
6082 SNP_A-2196063 146692698
6083 SNP_A-2215081 146693780
6084 SNP_A-1901921 146696881
6085 SNP_A-2011329 146703083
6086 SNP_A-4218453 146707678
6087 SNP_A-2090696 146708683
6088 SNP_A-1882771 146709417
6089 SNP_A-2189341 146716098
6090 SNP_A-4211332 146723415
6091 SNP_A-1983911 146735694
6092 SNP_A-2131290 146755668
6093 SNP_A-2234478 146756043
6094 SNP_A-2302605 146759060
6095 SNP_A-2033016 146759414
6096 SNP_A-2264389 146807913
6097 SNP_A-1878796 146846476
6098 SNP_A-1805734 146900440
6099 SNP_A-2209810 146905560
6100 SNP_A-1814477 146963137
6101 SNP_A-4236005 147011388
6102 SNP_A-2132376 147011430
6103 SNP_A-2107624 147011722
6104 SNP_A-4195385 147012061
6105 SNP_A-1814853 147021913
6106 SNP_A-2131030 147022160
6107 SNP_A-2244722 147033382
6108 SNP_A-2305111 147033463
6109 SNP_A-2215495 147039838
6110 SNP_A-2093559 147069631
6111 SNP_A-1819005 147135752
6112 SNP_A-4238444 147148618
6113 SNP_A-1936810 147148685
6114 SNP_A-2058589 147148852
6115 SNP_A-2040688 147150543
6116 SNP_A-2282437 147221663
6117 SNP_A-2143538 147221889
6118 SNP_A-4211333 147242108
6119 SNP_A-2276191 147245167
6120 SNP_A-1805118 147247923
6121 SNP_A-2118361 147262738
6122 SNP_A-2295065 147266206
6123 SNP_A-1909987 147266247
6124 SNP_A-1905989 147266805
6125 SNP_A-2245946 147273314
6126 SNP_A-1910110 147282960
6127 SNP_A-2169412 147283152
6128 SNP_A-2047564 147283244
6129 SNP_A-1863246 147284467
6130 SNP_A-1875672 147324564
6131 SNP_A-2074593 147371778
6132 SNP_A-4200674 147379211
6133 SNP_A-2211020 147380348
6134 SNP_A-2049027 147393844
6135 SNP_A-1848845 147422972
6136 SNP_A-4220924 147423061
6137 SNP_A-1983932 147428553
6138 SNP_A-2205867 147449164
6139 SNP_A-1983935 147460749
6140 SNP_A-1881426 147466552
6141 SNP_A-2150424 147467712
6142 SNP_A-1922234 147468178
6143 SNP_A-2148102 147475124
6144 SNP_A-4234233 147476676
6145 SNP_A-1952279 147479809
6146 SNP_A-2090871 147489879
6147 SNP_A-1951823 147490036
6148 SNP_A-4218628 147536651
6149 SNP_A-1818998 147537081
6150 SNP_A-2210517 147537167
6151 SNP_A-4195004 147537304
6152 SNP_A-1791285 147537383
6153 SNP_A-2180410 147552456
6154 SNP_A-2303109 147554192
6155 SNP_A-2198469 147555914
6156 SNP_A-2311196 147556650
6157 SNP_A-2036494 147556822
6158 SNP_A-1807337 147562510
6159 SNP_A-2053732 147619422
6160 SNP_A-1834085 147668761
6161 SNP_A-2195471 147683609
6162 SNP_A-2199241 147684074
6163 SNP_A-1983942 147703699
6164 SNP_A-1983943 147713238
6165 SNP_A-2287532 147721996
6166 SNP_A-1819500 147734747
6167 SNP_A-1983947 147753511
6168 SNP_A-2230914 147801662
6169 SNP_A-2011330 147826900
6170 SNP_A-2127357 147874002
6171 SNP_A-1875465 147908418
6172 SNP_A-2184909 147923198
6173 SNP_A-2179417 147923938
6174 SNP_A-2278087 147993935
6175 SNP_A-2226611 148001143
6176 SNP_A-4211338 148035093
6177 SNP_A-2309709 148078987
6178 SNP_A-4211339 148080428
6179 SNP_A-1802676 148090221
6180 SNP_A-1983955 148109442
6181 SNP_A-2310162 148121051
6182 SNP_A-2200239 148122188
6183 SNP_A-2263200 148128615
6184 SNP_A-2267143 148133474
6185 SNP_A-1791025 148137494
6186 SNP_A-2097045 148143517
6187 SNP_A-4216394 148153575
6188 SNP_A-2220507 148176930
6189 SNP_A-2122414 148177153
6190 SNP_A-2268631 148181448
6191 SNP_A-2177938 148184770
6192 SNP_A-1782389 148185245
6193 SNP_A-2137468 148196380
6194 SNP_A-2089924 148196512
6195 SNP_A-2284617 148203415
6196 SNP_A-2252774 148267370
6197 SNP_A-2195482 148273115
6198 SNP_A-1823263 148273622
6199 SNP_A-1853476 148273876
6200 SNP_A-1983963 148284746
6201 SNP_A-2292300 148289046
6202 SNP_A-4237523 148290670
6203 SNP_A-2166853 148299538
6204 SNP_A-2098468 148316406
6205 SNP_A-2220357 148326453
6206 SNP_A-4195499 148333767
6207 SNP_A-4215102 148335095
6208 SNP_A-4205443 148349846
6209 SNP_A-1871497 148359748
6210 SNP_A-1983966 148362828
6211 SNP_A-2241168 148371333
6212 SNP_A-2103658 148384083
6213 SNP_A-1904339 148418758
6214 SNP_A-2255759 148418790
6215 SNP_A-1942088 148418996
6216 SNP_A-2167919 148419832
6217 SNP_A-1915096 148432236
6218 SNP_A-1983968 148439460
6219 SNP_A-2039427 148454234
6220 SNP_A-1922136 148464380
6221 SNP_A-2293549 148513945
6222 SNP_A-4211341 148528200
6223 SNP_A-2088094 148529304
6224 SNP_A-4232098 148560218
6225 SNP_A-1879453 148560478
6226 SNP_A-1908190 148564679
6227 SNP_A-1834953 148576568
6228 SNP_A-4217813 148589045
6229 SNP_A-1880643 148593382
6230 SNP_A-2173176 148621286
6231 SNP_A-1844099 148622474
6232 SNP_A-2089669 148646377
6233 SNP_A-2034749 148646903
6234 SNP_A-1933110 148717407
6235 SNP_A-2206347 148737396
6236 SNP_A-4202968 148755177
6237 SNP_A-1983973 148770478
6238 SNP_A-1806951 148779310
6239 SNP_A-2298501 148780282
6240 SNP_A-2305229 148780327
6241 SNP_A-2143010 148826711
6242 SNP_A-2103616 148826750
6243 SNP_A-2197201 148833314
6244 SNP_A-1912667 148833357
6245 SNP_A-2264303 148863827
6246 SNP_A-1826317 148866716
6247 SNP_A-2314905 148938846
6248 SNP_A-4200252 148951498
6249 SNP_A-4218426 148961239
6250 SNP_A-2105457 148965984
6251 SNP_A-2292269 148966192
6252 SNP_A-2267542 148969016
6253 SNP_A-2147142 149041580
6254 SNP_A-1954744 149054181
6255 SNP_A-2083680 149055050
6256 SNP_A-1953694 149057181
6257 SNP_A-4201051 149058124
6258 SNP_A-2252253 149058822
6259 SNP_A-4198985 149059415
6260 SNP_A-1983976 149082624
6261 SNP_A-1983975 149082853
6262 SNP_A-1792989 149119259
6263 SNP_A-1818791 149130864
6264 SNP_A-2192115 149131641
6265 SNP_A-1789203 149135028
6266 SNP_A-2175515 149155857
6267 SNP_A-2288004 149159918
6268 SNP_A-4194224 149160176
6269 SNP_A-2085872 149163569
6270 SNP_A-1983981 149318350
6271 SNP_A-2069486 149326168
6272 SNP_A-1818827 149348931
6273 SNP_A-2161262 149358203
6274 SNP_A-4224765 149364147
6275 SNP_A-4202623 149364169
6276 SNP_A-2152342 149390712
6277 SNP_A-2232354 149393634
6278 SNP_A-4194614 149393803
6279 SNP_A-1893697 149424187
6280 SNP_A-2045790 149424340
6281 SNP_A-2077076 149426114
6282 SNP_A-4240512 149426312
6283 SNP_A-2279893 149481996
6284 SNP_A-4199245 149489304
6285 SNP_A-2210338 149561924
6286 SNP_A-2279937 149562296
6287 SNP_A-4197534 149595967
6288 SNP_A-2236390 149647471
6289 SNP_A-4194696 149666048
6290 SNP_A-1840444 149675642
6291 SNP_A-1870135 149692410
6292 SNP_A-1920263 149775245
6293 SNP_A-1895638 149791116
6294 SNP_A-2174808 149886541
6295 SNP_A-4224803 149887726
6296 SNP_A-2224714 149887795
6297 SNP_A-2076783 149890718
6298 SNP_A-1869031 149899932
6299 SNP_A-2314432 149910235
6300 SNP_A-1950166 149918149
6301 SNP_A-2147562 149946883
6302 SNP_A-2111013 149995210
6303 SNP_A-2208479 150068080
6304 SNP_A-4201884 150156694
6305 SNP_A-2081954 150157290
6306 SNP_A-2228099 150203580
6307 SNP_A-2258195 150209994
6308 SNP_A-1983991 150237584
6309 SNP_A-4211344 150278081
6310 SNP_A-1983992 150278308
6311 SNP_A-1916401 150291871
6312 SNP_A-2138225 150292698
6313 SNP_A-4239187 150293216
6314 SNP_A-2030755 150331183
6315 SNP_A-2296026 150338039
6316 SNP_A-4211345 150338636
6317 SNP_A-4194432 150338652
6318 SNP_A-4229306 150379418
6319 SNP_A-1983994 150381989
6320 SNP_A-4229044 150382527
6321 SNP_A-1868596 150382763
6322 SNP_A-2146583 150383133
6323 SNP_A-2149001 150384189
6324 SNP_A-1920061 150384896
6325 SNP_A-2102417 150433059
6326 SNP_A-2265913 150434980
6327 SNP_A-2086370 150435865
6328 SNP_A-2226401 150458487
6329 SNP_A-1893985 150467388
6330 SNP_A-4234828 150479926
6331 SNP_A-1904823 150481440
6332 SNP_A-4198043 150515837
6333 SNP_A-1984001 150527440
6334 SNP_A-1854200 150539914
6335 SNP_A-2214272 150545917
6336 SNP_A-2040376 150619971
6337 SNP_A-1984005 150634674
6338 SNP_A-4211346 150639258
6339 SNP_A-2011339 150714612
6340 SNP_A-2170752 150714711
6341 SNP_A-1984011 150719195
6342 SNP_A-4236750 150728424
6343 SNP_A-4196438 150746719
6344 SNP_A-1896249 150757991
6345 SNP_A-4206003 150758190
6346 SNP_A-1827025 150769244
6347 SNP_A-2242771 150769366
6348 SNP_A-1904706 150769425
6349 SNP_A-2097250 150769477
6350 SNP_A-2310072 150776168
6351 SNP_A-2098163 150788871
6352 SNP_A-1850368 150802483
6353 SNP_A-1847355 150853462
6354 SNP_A-2211584 150898262
6355 SNP_A-2059447 150919900
6356 SNP_A-1829990 150933077
6357 SNP_A-2236768 150934482
6358 SNP_A-1882814 150934780
6359 SNP_A-1826526 151003803
6360 SNP_A-4194132 151004245
6361 SNP_A-4237542 151069895
6362 SNP_A-2277038 151111094
6363 SNP_A-1984021 151121037
6364 SNP_A-2038069 151134936
6365 SNP_A-2128867 151135076
6366 SNP_A-2283252 151165655
6367 SNP_A-4233985 151173830
6368 SNP_A-1938554 151181680
6369 SNP_A-2161414 151205247
6370 SNP_A-2070143 151218863
6371 SNP_A-1866814 151237027
6372 SNP_A-4206008 151243623
6373 SNP_A-2011344 151259448
6374 SNP_A-1828229 151260601
6375 SNP_A-1984022 151261826
6376 SNP_A-2165004 151283533
6377 SNP_A-2119195 151289859
6378 SNP_A-1984024 151324043
6379 SNP_A-1835898 151337257
6380 SNP_A-2230243 151359503
6381 SNP_A-2225545 151361333
6382 SNP_A-4206389 151374670
6383 SNP_A-1984029 151392978
6384 SNP_A-1984030 151404120
6385 SNP_A-1867159 151413466
6386 SNP_A-1984032 151415335
6387 SNP_A-2083808 151427824
6388 SNP_A-4211349 151435237
6389 SNP_A-4211350 151435267
6390 SNP_A-1806814 151436036
6391 SNP_A-2212283 151447865
6392 SNP_A-4219391 151448784
6393 SNP_A-1871762 151449720
6394 SNP_A-2031764 151449852
6395 SNP_A-2078898 151450529
6396 SNP_A-2298192 151450714
6397 SNP_A-2289853 151450978
6398 SNP_A-2244327 151451753
6399 SNP_A-4230737 151464911
6400 SNP_A-1788298 151465990
6401 SNP_A-2054882 151466110
6402 SNP_A-1940258 151468832
6403 SNP_A-2220894 151468917
6404 SNP_A-2124261 151482767
6405 SNP_A-1798734 151483540
6406 SNP_A-2149560 151484420
6407 SNP_A-2049197 151501404
6408 SNP_A-1920150 151513091
6409 SNP_A-4211351 151549610
6410 SNP_A-1870911 151549888
6411 SNP_A-1984046 151563005
6412 SNP_A-1848622 151563603
6413 SNP_A-1860867 151590701
6414 SNP_A-2244525 151630108
6415 SNP_A-2277171 151642810
6416 SNP_A-2279311 151648453
6417 SNP_A-1860652 151650069
6418 SNP_A-1875988 151650177
6419 SNP_A-2290002 151656753
6420 SNP_A-2208188 151657051
6421 SNP_A-1802447 151657083
6422 SNP_A-4211352 151662632
6423 SNP_A-2100629 151672290
6424 SNP_A-4236403 151680027
6425 SNP_A-2205231 151680522
6426 SNP_A-4192777 151694554
6427 SNP_A-2066870 151694763
6428 SNP_A-2269859 151695719
6429 SNP_A-4222899 151711470
6430 SNP_A-4158720 151746931
6431 SNP_A-1984053 151746998
6432 SNP_A-1984054 151748814
6433 SNP_A-2126293 151777743
6434 SNP_A-2202964 151786357
6435 SNP_A-1846295 151794689
6436 SNP_A-2211742 151821969
6437 SNP_A-4211353 151825535
6438 SNP_A-1819179 151833033
6439 SNP_A-1887755 151844457
6440 SNP_A-1984057 151855612
6441 SNP_A-4211354 151876702
6442 SNP_A-2259188 151880258
6443 SNP_A-4216745 151880567
6444 SNP_A-2281817 151892892
6445 SNP_A-2078848 151892938
6446 SNP_A-1800957 151910029
6447 SNP_A-2272453 151910424
6448 SNP_A-2045275 151919158
6449 SNP_A-2130554 151943525
6450 SNP_A-1984058 151991698
6451 SNP_A-4239196 152020285
6452 SNP_A-1827739 152034776
6453 SNP_A-1781792 152042770
6454 SNP_A-2121227 152050908
6455 SNP_A-4228146 152050957
6456 SNP_A-4234397 152069152
6457 SNP_A-2091282 152118129
6458 SNP_A-1955033 152178515
6459 SNP_A-2116232 152215739
6460 SNP_A-2025415 152240967
6461 SNP_A-2070131 152270003
6462 SNP_A-4234236 152302321
6463 SNP_A-2289503 152307861
6464 SNP_A-2125399 152350641
6465 SNP_A-1812398 152351840
6466 SNP_A-2289851 152354214
6467 SNP_A-2240954 152355671
6468 SNP_A-4195941 152356166
6469 SNP_A-1984062 152389223
6470 SNP_A-4194130 152410615
6471 SNP_A-4218284 152421297
6472 SNP_A-4231845 152440984
6473 SNP_A-2269982 152469215
6474 SNP_A-1984067 152479363
6475 SNP_A-1959424 152488109
6476 SNP_A-2198007 152497082
6477 SNP_A-2157229 152515379
6478 SNP_A-1793946 152515585
6479 SNP_A-2079034 152520547
6480 SNP_A-1844698 152521253
6481 SNP_A-2282938 152524190
6482 SNP_A-1984069 152529014
6483 SNP_A-2027640 152547014
6484 SNP_A-1912065 152547501
6485 SNP_A-4238010 152548555
6486 SNP_A-4211358 152552163
6487 SNP_A-4232123 152563019
6488 SNP_A-2242606 152568409
6489 SNP_A-2025937 152590754
6490 SNP_A-1984071 152592515
6491 SNP_A-4211359 152614981
6492 SNP_A-1984072 152617193
6493 SNP_A-2081190 152619870
6494 SNP_A-2160220 152631731
6495 SNP_A-2062869 152631958
6496 SNP_A-4228325 152640805
6497 SNP_A-2074429 152641628
6498 SNP_A-2083461 152683142
6499 SNP_A-1984073 152702916
6500 SNP_A-2167854 152705448
6501 SNP_A-1798262 152705991
6502 SNP_A-4224294 152708945
6503 SNP_A-2160842 152710248
6504 SNP_A-1841474 152710601
6505 SNP_A-2111205 152712956
6506 SNP_A-2072549 152739206
6507 SNP_A-1984074 152759111
6508 SNP_A-1984075 152769814
6509 SNP_A-2041272 152788761
6510 SNP_A-4211360 152795475
6511 SNP_A-2095840 152827215
6512 SNP_A-2133562 152865023
6513 SNP_A-1886038 152900398
6514 SNP_A-4238100 152911009
6515 SNP_A-2257596 152911421
6516 SNP_A-2082002 152928447
6517 SNP_A-4228064 152928530
6518 SNP_A-4229062 152928544
6519 SNP_A-1902489 152928885
6520 SNP_A-2250341 152931785
6521 SNP_A-4223667 152939862
6522 SNP_A-4222849 152939962
6523 SNP_A-2075171 152940512
6524 SNP_A-2261101 152940721
6525 SNP_A-2260651 152940808
6526 SNP_A-2221697 152948351
6527 SNP_A-2064239 152949087
6528 SNP_A-2289674 152964255
6529 SNP_A-2213795 152964673
6530 SNP_A-2049513 152977268
6531 SNP_A-2121221 152978365
6532 SNP_A-2248193 152993637
6533 SNP_A-2055165 152997611
6534 SNP_A-1870208 153010995
6535 SNP_A-2137331 153034519
6536 SNP_A-2134426 153035268
6537 SNP_A-4235757 153076111
6538 SNP_A-2234391 153090050
6539 SNP_A-1851973 153094808
6540 SNP_A-4202002 153115566
6541 SNP_A-1800806 153122315
6542 SNP_A-1817100 153132470
6543 SNP_A-4222174 153136912
6544 SNP_A-4211361 153142366
6545 SNP_A-1917966 153170191
6546 SNP_A-2024899 153192412
6547 SNP_A-4222822 153196926
6548 SNP_A-1984102 153218516
6549 SNP_A-2111049 153246504
6550 SNP_A-2258252 153250036
6551 SNP_A-2271917 153267742
6552 SNP_A-2257567 153269618
6553 SNP_A-1984109 153285545
6554 SNP_A-1984110 153285631
6555 SNP_A-2284794 153289530
6556 SNP_A-2108404 153301395
6557 SNP_A-2314108 153317306
6558 SNP_A-4223827 153335256
6559 SNP_A-1879538 153343527
6560 SNP_A-4199980 153344333
6561 SNP_A-2223459 153345621
6562 SNP_A-1893103 153347489
6563 SNP_A-2240595 153390413
6564 SNP_A-2120832 153440236
6565 SNP_A-2301012 153457015
6566 SNP_A-4220877 153460729
6567 SNP_A-1810010 153464854
6568 SNP_A-4211362 153466019
6569 SNP_A-2299573 153505804
6570 SNP_A-2028656 153512046
6571 SNP_A-4218089 153512108
6572 SNP_A-2135780 153512170
6573 SNP_A-2094349 153544302
6574 SNP_A-1906566 153546572
6575 SNP_A-1984117 153558711
6576 SNP_A-2168346 153564556
6577 SNP_A-1984119 153616381
6578 SNP_A-1791289 153625371
6579 SNP_A-1906017 153627422
6580 SNP_A-1807856 153627454
6581 SNP_A-2169100 153634138
6582 SNP_A-1905660 153634272
6583 SNP_A-2136536 153634860
6584 SNP_A-4218940 153636511
6585 SNP_A-2084474 153678653
6586 SNP_A-1801715 153690885
6587 SNP_A-1854693 153694524
6588 SNP_A-1915804 153694738
6589 SNP_A-2074201 153722036
6590 SNP_A-4207724 153723236
6591 SNP_A-2295486 153736490
6592 SNP_A-4199726 153745432
6593 SNP_A-1984125 153778561
6594 SNP_A-2206449 153802535
6595 SNP_A-2080556 153802728
6596 SNP_A-2208167 153809148
6597 SNP_A-4204903 153863585
6598 SNP_A-2244890 153871210
6599 SNP_A-2138648 153884616
6600 SNP_A-2140308 153932576
6601 SNP_A-4211365 153966237
6602 SNP_A-1984129 153966655
6603 SNP_A-2143482 153972991
6604 SNP_A-2077880 153977901
6605 SNP_A-2292365 154014372
6606 SNP_A-2258628 154091321
6607 SNP_A-2303378 154164341
6608 SNP_A-2090288 154232966
6609 SNP_A-2143625 154235011
6610 SNP_A-1817803 154245312
6611 SNP_A-2127458 154288500
6612 SNP_A-2233712 154375651
6613 SNP_A-2307758 154375875
6614 SNP_A-4229647 154384070
6615 SNP_A-2086945 154384642
6616 SNP_A-2011364 154386013
6617 SNP_A-4232960 154401432
6618 SNP_A-1915068 154403549
6619 SNP_A-4218590 154403720
6620 SNP_A-2080602 154429056
6621 SNP_A-2084687 154453681
6622 SNP_A-2160070 154487597
6623 SNP_A-2281317 154487811
6624 SNP_A-4226132 154488256
6625 SNP_A-1877768 154488358
6626 SNP_A-2109258 154496078
6627 SNP_A-2283888 154497244
6628 SNP_A-1944136 154507120
6629 SNP_A-1984140 154507503
6630 SNP_A-2311458 154510141
6631 SNP_A-2244246 154517033
6632 SNP_A-2274283 154526447
6633 SNP_A-4203643 154527763
6634 SNP_A-2160595 154538737
6635 SNP_A-2109285 154541011
6636 SNP_A-1906570 154598503
6637 SNP_A-2289323 154625765
6638 SNP_A-2166924 154627629
6639 SNP_A-1825089 154666831
6640 SNP_A-1871625 154677306
6641 SNP_A-2287524 154679888
6642 SNP_A-1953008 154701378
6643 SNP_A-4201281 154704315
6644 SNP_A-1961268 154739201
6645 SNP_A-2152728 154742056
6646 SNP_A-4193576 154742748
6647 SNP_A-2279458 154773525
6648 SNP_A-1874933 154774536
6649 SNP_A-1876905 154774673
6650 SNP_A-4206751 154795985
6651 SNP_A-4229003 154804690
6652 SNP_A-1803919 154805284
6653 SNP_A-2111100 154821314
6654 SNP_A-2064460 154821420
6655 SNP_A-1984149 154830188
6656 SNP_A-2094237 154830248
6657 SNP_A-1895653 154833654
6658 SNP_A-2154804 154834048
6659 SNP_A-2246068 154834122
6660 SNP_A-2167639 154836144
6661 SNP_A-2268503 154836363
6662 SNP_A-2274836 154836890
6663 SNP_A-4222330 154838180
6664 SNP_A-2280692 154840865
6665 SNP_A-1805735 154845481
6666 SNP_A-2102156 154845979
6667 SNP_A-2057722 154846427
6668 SNP_A-1916422 154847058
6669 SNP_A-2032197 154854085
6670 SNP_A-1833907 154854422
6671 SNP_A-1984151 154856240
6672 SNP_A-2276369 154868336
6673 SNP_A-1984153 154869196
6674 SNP_A-1891041 154909299
6675 SNP_A-2125990 154948814
6676 SNP_A-1929593 154950146
6677 SNP_A-1984157 154953129
6678 SNP_A-1984158 154953324
6679 SNP_A-1956039 154958388
6680 SNP_A-1871673 154958491
6681 SNP_A-2107123 154958575
6682 SNP_A-2299419 154965952
6683 SNP_A-2203145 154968300
6684 SNP_A-2066730 154986619
6685 SNP_A-1809828 154992079
6686 SNP_A-2059237 155007766
6687 SNP_A-1915173 155010113
6688 SNP_A-2088509 155029517
6689 SNP_A-2224652 155052244
6690 SNP_A-1796989 155095170
6691 SNP_A-2171750 155100194
6692 SNP_A-4224788 155116576
6693 SNP_A-2191165 155172462
6694 SNP_A-2037134 155174444
6695 SNP_A-2253598 155178103
6696 SNP_A-1984161 155180481
6697 SNP_A-1889736 155195298
6698 SNP_A-1858719 155221392
6699 SNP_A-2209351 155237614
6700 SNP_A-4211372 155243163
6701 SNP_A-1984163 155251753
6702 SNP_A-1889406 155275310
6703 SNP_A-1879092 155299831
6704 SNP_A-4211373 155323089
6705 SNP_A-2108452 155381401
6706 SNP_A-2294396 155394838
6707 SNP_A-4232143 155433570
6708 SNP_A-1984170 155460612
6709 SNP_A-1984171 155460803
6710 SNP_A-1813070 155513605
6711 SNP_A-1884458 155513707
6712 SNP_A-1814304 155530680
6713 SNP_A-1866746 155538207
6714 SNP_A-2179182 155548560
6715 SNP_A-2084797 155550973
6716 SNP_A-2028429 155560700
6717 SNP_A-2032558 155560860
6718 SNP_A-2179564 155577369
6719 SNP_A-4200781 155580435
6720 SNP_A-4215104 155594321
6721 SNP_A-1793556 155613046
6722 SNP_A-1943178 155616050
6723 SNP_A-2110247 155616202
6724 SNP_A-1787993 155624614
6725 SNP_A-1984172 155626835
6726 SNP_A-2260073 155634783
6727 SNP_A-4202307 155646699
6728 SNP_A-1934118 155646922
6729 SNP_A-4205837 155648381
6730 SNP_A-4230321 155669910
6731 SNP_A-2053818 155670327
6732 SNP_A-2112079 155681482
6733 SNP_A-2140592 155690524
6734 SNP_A-4211374 155692365
6735 SNP_A-1984173 155692424
6736 SNP_A-4211375 155715872
6737 SNP_A-2260641 155717999
6738 SNP_A-2030114 155729835
6739 SNP_A-1791854 155737938
6740 SNP_A-1984176 155742492
6741 SNP_A-2192449 155745610
6742 SNP_A-2124786 155755167
6743 SNP_A-1799985 155757352
6744 SNP_A-1783467 155783889
6745 SNP_A-1833527 155791946
6746 SNP_A-1879519 155797045
6747 SNP_A-1984181 155803000
6748 SNP_A-4192943 155840065
6749 SNP_A-4201115 155853675
6750 SNP_A-4217671 155868569
6751 SNP_A-2284198 155872704
6752 SNP_A-4202243 155875323
6753 SNP_A-1984186 155894494
6754 SNP_A-1984187 155894753
6755 SNP_A-4158834 155918491
6756 SNP_A-1879077 155933832
6757 SNP_A-1984188 155935397
6758 SNP_A-1984189 155950942
6759 SNP_A-4211376 155991267
6760 SNP_A-1800578 155998805
6761 SNP_A-2113156 156002020
6762 SNP_A-4200221 156005398
6763 SNP_A-1984191 156008460
6764 SNP_A-2267870 156015575
6765 SNP_A-1832450 156046210
6766 SNP_A-1866391 156047585
6767 SNP_A-2032162 156059520
6768 SNP_A-1829432 156059547
6769 SNP_A-1984195 156073583
6770 SNP_A-1811024 156251653
6771 SNP_A-2237497 156278313
6772 SNP_A-2076013 156283925
6773 SNP_A-2263725 156284081
6774 SNP_A-1929395 156313948
6775 SNP_A-2207664 156330747
6776 SNP_A-1824762 156330831
6777 SNP_A-1780887 156375235
6778 SNP_A-2291146 156389535
6779 SNP_A-1863231 156398732
6780 SNP_A-2132745 156398757
6781 SNP_A-4232633 156426318
6782 SNP_A-1909045 156431632
6783 SNP_A-2241006 156436363
6784 SNP_A-1864949 156447984
6785 SNP_A-2076525 156497460
6786 SNP_A-2041368 156510994
6787 SNP_A-1889924 156517732
6788 SNP_A-2164339 156517832
6789 SNP_A-1953655 156536808
6790 SNP_A-2293327 156553344
6791 SNP_A-2051849 156556482
6792 SNP_A-2263350 156569925
6793 SNP_A-1807400 156579631
6794 SNP_A-2162912 156579830
6795 SNP_A-2138515 156579959
6796 SNP_A-2199773 156639283
6797 SNP_A-2105497 156655391
6798 SNP_A-2069025 156665567
6799 SNP_A-1950092 156680192
6800 SNP_A-1881448 156680247
6801 SNP_A-1820970 156681754
6802 SNP_A-1839383 156682064
6803 SNP_A-1984207 156686829
6804 SNP_A-2096107 156719145
6805 SNP_A-4229353 156721629
6806 SNP_A-1853129 156733599
6807 SNP_A-1984213 156744021
6808 SNP_A-2172579 156753463
6809 SNP_A-2252200 156753795
6810 SNP_A-1822341 156769016
6811 SNP_A-2105015 156808999
6812 SNP_A-2300984 156815717
6813 SNP_A-2150759 156828732
6814 SNP_A-2302273 156831545
6815 SNP_A-4225263 156869621
6816 SNP_A-1919454 156888384
6817 SNP_A-2295105 156914637
6818 SNP_A-1852116 156929336
6819 SNP_A-2093000 156929992
6820 SNP_A-2194798 156956610
6821 SNP_A-4218293 156980293
6822 SNP_A-2102294 157039363
6823 SNP_A-2079238 157075829
6824 SNP_A-2263892 157076099
6825 SNP_A-2117889 157096392
6826 SNP_A-4238926 157100881
6827 SNP_A-2089448 157156947
6828 SNP_A-2190505 157157773
6829 SNP_A-2156914 157167055
6830 SNP_A-4211380 157181425
6831 SNP_A-1958610 157184419
6832 SNP_A-2202854 157212338
6833 SNP_A-1984219 157252854
6834 SNP_A-4211382 157273992
6835 SNP_A-4228065 157278945
6836 SNP_A-1875549 157303002
6837 SNP_A-2227786 157319706
6838 SNP_A-2222767 157334473
6839 SNP_A-2217395 157334775
6840 SNP_A-2250099 157334871
6841 SNP_A-4238750 157348631
6842 SNP_A-2212076 157389575
6843 SNP_A-4237455 157407168
6844 SNP_A-1857965 157407191
6845 SNP_A-1984223 157416584
6846 SNP_A-1984225 157422425
6847 SNP_A-2046352 157425032
6848 SNP_A-2172105 157431501
6849 SNP_A-2252846 157436521
6850 SNP_A-1876856 157437693
6851 SNP_A-1782234 157446315
6852 SNP_A-1784013 157446424
6853 SNP_A-2207146 157459995
6854 SNP_A-1846836 157460757
6855 SNP_A-2215101 157485991
6856 SNP_A-1889052 157492557
6857 SNP_A-2119979 157492708
6858 SNP_A-4199328 157497803
6859 SNP_A-1933414 157498639
6860 SNP_A-4211384 157503797
6861 SNP_A-2124510 157507199
6862 SNP_A-2169474 157519638
6863 SNP_A-2235158 157537262
6864 SNP_A-1817562 157537986
6865 SNP_A-1984229 157552601
6866 SNP_A-2249890 157562646
6867 SNP_A-2104833 157567807
6868 SNP_A-1984231 157643342
6869 SNP_A-2299782 157660577
6870 SNP_A-1849071 157661014
6871 SNP_A-2049590 157674859
6872 SNP_A-1924013 157703615
6873 SNP_A-4195342 157706171
6874 SNP_A-2065909 157727618
6875 SNP_A-2127383 157737035
6876 SNP_A-2081224 157746451
6877 SNP_A-1860520 157757059
6878 SNP_A-2161523 157757134
6879 SNP_A-1927819 157758700
6880 SNP_A-2239569 157758859
6881 SNP_A-2063761 157762150
6882 SNP_A-2043376 157762264
6883 SNP_A-2179335 157789147
6884 SNP_A-1984236 157789354
6885 SNP_A-2216399 157793391
6886 SNP_A-2069478 157794417
6887 SNP_A-2091375 157794970
6888 SNP_A-4239366 157795193
6889 SNP_A-2262283 157821969
6890 SNP_A-2186605 157834324
6891 SNP_A-2169721 157858441
6892 SNP_A-2255239 157860562
6893 SNP_A-1984238 157864078
6894 SNP_A-2052705 157879226
6895 SNP_A-1906335 157886391
6896 SNP_A-2253872 157891010
6897 SNP_A-4239332 157900303
6898 SNP_A-2203084 157919797
6899 SNP_A-2145224 157920822
6900 SNP_A-4226971 157954619
6901 SNP_A-1830079 157954781
6902 SNP_A-1812949 157971349
6903 SNP_A-4211387 157977206
6904 SNP_A-1984245 157978533
6905 SNP_A-2094679 157993654
6906 SNP_A-2030561 157995737
6907 SNP_A-2313344 158005709
6908 SNP_A-1984247 158019033
6909 SNP_A-2034576 158021023
6910 SNP_A-1984248 158029553
6911 SNP_A-2308137 158034341
6912 SNP_A-2258043 158035522
6913 SNP_A-1809749 158059693
6914 SNP_A-2292375 158072800
6915 SNP_A-4211389 158083224
6916 SNP_A-2276821 158125330
6917 SNP_A-2242010 158126991
6918 SNP_A-2186004 158137003
6919 SNP_A-2078876 158149617
6920 SNP_A-2195025 158159232
6921 SNP_A-2241486 158179228
6922 SNP_A-1984255 158212216
6923 SNP_A-2113876 158238968
6924 SNP_A-2283740 158242261
6925 SNP_A-2011383 158255804
6926 SNP_A-2281169 158292054
6927 SNP_A-1958700 158298841
6928 SNP_A-1820517 158346883
6929 SNP_A-2170963 158363102
6930 SNP_A-4211392 158408564
6931 SNP_A-2256363 158445390
6932 SNP_A-1847022 158451346
6933 SNP_A-4222561 158476547
6934 SNP_A-2141463 158477079
6935 SNP_A-1824996 158492732
6936 SNP_A-1856636 158497687
6937 SNP_A-4195619 158512290
6938 SNP_A-2260697 158524269
6939 SNP_A-1871514 158524593
6940 SNP_A-2187216 158524786
6941 SNP_A-2259676 158557147
6942 SNP_A-2140769 158586958
6943 SNP_A-1984264 158600287
6944 SNP_A-4211393 158612157
6945 SNP_A-2026968 158639291
6946 SNP_A-2303472 158639557
6947 SNP_A-2177314 158639883
6948 SNP_A-1984268 158641855
6949 SNP_A-2065893 158643346
6950 SNP_A-2281487 158643797
6951 SNP_A-1984269 158650367
6952 SNP_A-1945858 158662099
6953 SNP_A-1780415 158662525
6954 SNP_A-2090064 158669570
6955 SNP_A-1898910 158673201
6956 SNP_A-2174324 158673428
6957 SNP_A-1984273 158716689
6958 SNP_A-1944865 158752193
6959 SNP_A-4236587 158782069
6960 SNP_A-1884768 158782415
6961 SNP_A-4226078 158813854
6962 SNP_A-4238036 158857985
6963 SNP_A-4229246 158916865
6964 SNP_A-2151564 158940356
6965 SNP_A-1984277 158958294
6966 SNP_A-2260002 158980018
6967 SNP_A-4231197 159008925
6968 SNP_A-1842741 159015926
6969 SNP_A-2173254 159016270
6970 SNP_A-2096027 159023863
6971 SNP_A-1782970 159023908
6972 SNP_A-1984280 159028256
6973 SNP_A-1984281 159028460
6974 SNP_A-1831649 159058500
6975 SNP_A-2026629 159106220
6976 SNP_A-2238567 159106419
6977 SNP_A-2055329 159208420
6978 SNP_A-1792448 159222402
6979 SNP_A-2138734 159245038
6980 SNP_A-1936613 159249881
6981 SNP_A-2127154 159249994
6982 SNP_A-2305403 159250036
6983 SNP_A-1933490 159260060
6984 SNP_A-2029557 159300665
6985 SNP_A-2261458 159307986
6986 SNP_A-1849213 159345193
6987 SNP_A-2228163 159378407
6988 SNP_A-2237816 159378459
6989 SNP_A-1984293 159396134
6990 SNP_A-1984294 159407443
6991 SNP_A-2052068 159418932
6992 SNP_A-4228257 159419957
6993 SNP_A-2201464 159434584
6994 SNP_A-4228109 159527877
6995 SNP_A-2070966 159565329
6996 SNP_A-1908557 159601803
6997 SNP_A-1827164 159601881
6998 SNP_A-2058322 159610321
6999 SNP_A-4195423 159612214
7000 SNP_A-1924869 159618834
7001 SNP_A-1871065 159636836
7002 SNP_A-2240330 159723784
7003 SNP_A-4234953 159723952
7004 SNP_A-1867706 159758376
7005 SNP_A-2314502 159764381
7006 SNP_A-1804169 159778988
7007 SNP_A-2099049 159798157
7008 SNP_A-1886365 159836448
7009 SNP_A-2021255 159847243
7010 SNP_A-1783522 159901002
7011 SNP_A-1883007 159904884
7012 SNP_A-4224128 159916632
7013 SNP_A-2310618 159919135
7014 SNP_A-1831090 159951076
7015 SNP_A-2049021 159951275
7016 SNP_A-1836317 159951358
7017 SNP_A-1907202 159967298
7018 SNP_A-2227121 159975649
7019 SNP_A-2194583 159976302
7020 SNP_A-1984306 159980925
7021 SNP_A-4217064 159982740
7022 SNP_A-1951135 159985857
7023 SNP_A-4211395 159989818
7024 SNP_A-1984307 160001780
7025 SNP_A-2052391 160023959
7026 SNP_A-4194898 160032689
7027 SNP_A-1984308 160037922
7028 SNP_A-1916164 160067644
7029 SNP_A-1820710 160085002
7030 SNP_A-2189660 160102723
7031 SNP_A-4211396 160106866
7032 SNP_A-2129789 160112841
7033 SNP_A-4238427 160132686
7034 SNP_A-1796456 160140698
7035 SNP_A-1876834 160140855
7036 SNP_A-2278347 160141014
7037 SNP_A-2224203 160148771
7038 SNP_A-1808959 160208071
7039 SNP_A-1918246 160210349
7040 SNP_A-1872293 160212918
7041 SNP_A-1875087 160227940
7042 SNP_A-1898846 160239534
7043 SNP_A-1831487 160243839
7044 SNP_A-2099706 160248843
7045 SNP_A-2233865 160249426
7046 SNP_A-1928035 160249862
7047 SNP_A-1807597 160250154
7048 SNP_A-4223592 160250395
7049 SNP_A-4192980 160258952
7050 SNP_A-2042885 160275693
7051 SNP_A-2011395 160280190
7052 SNP_A-2011396 160280232
7053 SNP_A-2179459 160321221
7054 SNP_A-1914778 160321591
7055 SNP_A-2241881 160321994
7056 SNP_A-1792901 160323127
7057 SNP_A-2034026 160323547
7058 SNP_A-1822456 160346401
7059 SNP_A-2088160 160349112
7060 SNP_A-2129321 160386334
7061 SNP_A-4211397 160392731
7062 SNP_A-2097293 160443538
7063 SNP_A-2228343 160464342
7064 SNP_A-1862585 160469694
7065 SNP_A-1946542 160469758
7066 SNP_A-2212042 160470410
7067 SNP_A-1788106 160471139
7068 SNP_A-2283968 160478419
7069 SNP_A-2266933 160480641
7070 SNP_A-1984321 160485850
7071 SNP_A-1831921 160492448
7072 SNP_A-2158322 160516345
7073 SNP_A-4196317 160538444
7074 SNP_A-1812060 160538569
7075 SNP_A-4239903 160538661
7076 SNP_A-1984323 160545772
7077 SNP_A-2062414 160546334
7078 SNP_A-2131088 160546351
7079 SNP_A-2223435 160561765
7080 SNP_A-2257493 160565741
7081 SNP_A-1958309 160566474
7082 SNP_A-4234444 160578054
7083 SNP_A-1832192 160578993
7084 SNP_A-1809714 160579455
7085 SNP_A-1787865 160585745
7086 SNP_A-2055613 160633973
7087 SNP_A-4205061 160633997
7088 SNP_A-1862425 160638132
7089 SNP_A-2112539 160659110
7090 SNP_A-2116532 160659716
7091 SNP_A-4224796 160663146
7092 SNP_A-4198641 160663217
7093 SNP_A-2308298 160673511
7094 SNP_A-1832164 160684071
7095 SNP_A-1808895 160694752
7096 SNP_A-4235572 160724310
7097 SNP_A-2260342 160740311
7098 SNP_A-1914968 160741380
7099 SNP_A-1917337 160751145
7100 SNP_A-1932211 160762857
7101 SNP_A-2137089 160773781
7102 SNP_A-2250086 160785676
7103 SNP_A-2086495 160793479
7104 SNP_A-2040384 160794506
7105 SNP_A-1865187 160811021
7106 SNP_A-4233726 160821601
7107 SNP_A-1877914 160821812
7108 SNP_A-1830467 160822819
7109 SNP_A-2136777 160837766
7110 SNP_A-4228744 160842679
7111 SNP_A-2282947 160842790
7112 SNP_A-1854487 160885609
7113 SNP_A-1916544 160887927
7114 SNP_A-1984329 160929289
7115 SNP_A-1795630 160944054
7116 SNP_A-2056473 160953366
7117 SNP_A-4211401 160997782
7118 SNP_A-1873870 161034193
7119 SNP_A-4236483 161034270
7120 SNP_A-2043136 161049520
7121 SNP_A-1838016 161060987
7122 SNP_A-4230932 161072496
7123 SNP_A-1835109 161072719
7124 SNP_A-1840144 161076037
7125 SNP_A-2011398 161076263
7126 SNP_A-4211402 161087892
7127 SNP_A-2127773 161112377
7128 SNP_A-2171732 161147911
7129 SNP_A-2170953 161150054
7130 SNP_A-2114733 161179982
7131 SNP_A-1926426 161182132
7132 SNP_A-1898787 161182439
7133 SNP_A-4204285 161220425
7134 SNP_A-2116685 161241223
7135 SNP_A-2235597 161254046
7136 SNP_A-1984334 161291288
7137 SNP_A-1984335 161291466
7138 SNP_A-1848811 161309977
7139 SNP_A-1802335 161332954
7140 SNP_A-4234789 161379285
7141 SNP_A-1984337 161469506
7142 SNP_A-1984338 161474313
7143 SNP_A-1984339 161497059
7144 SNP_A-2284687 161501518
7145 SNP_A-1984340 161512019
7146 SNP_A-1984341 161536500
7147 SNP_A-1984342 161536536
7148 SNP_A-1984343 161538468
7149 SNP_A-1877359 161562553
7150 SNP_A-2206857 161562864
7151 SNP_A-4211403 161578818
7152 SNP_A-1784588 161598759
7153 SNP_A-4219488 161605798
7154 SNP_A-2026360 161605822
7155 SNP_A-4204635 161609096
7156 SNP_A-1822968 161609374
7157 SNP_A-2188989 161612552
7158 SNP_A-1841376 161616029
7159 SNP_A-2179175 161629311
7160 SNP_A-1919319 161629652
7161 SNP_A-4225065 161697425
7162 SNP_A-2304195 161753211
7163 SNP_A-4234056 161779607
7164 SNP_A-1984345 161815015
7165 SNP_A-2048482 161821288
7166 SNP_A-2294803 161842217
7167 SNP_A-4211404 161847174
7168 SNP_A-1941452 161849325
7169 SNP_A-4211405 161849561
7170 SNP_A-2046520 161857607
7171 SNP_A-1897946 161862761
7172 SNP_A-4211406 161888157
7173 SNP_A-4211407 161889009
7174 SNP_A-1781464 161929241
7175 SNP_A-2031322 161952476
7176 SNP_A-2036172 161955969
7177 SNP_A-1893850 161962634
7178 SNP_A-4228040 161965015
7179 SNP_A-1935682 161967668
7180 SNP_A-2184943 162015263
7181 SNP_A-4224665 162015336
7182 SNP_A-2064845 162034213
7183 SNP_A-4201143 162068574
7184 SNP_A-2230284 162069643
7185 SNP_A-4231635 162072134
7186 SNP_A-2027083 162098149
7187 SNP_A-2311308 162111057
7188 SNP_A-2011409 162133613
7189 SNP_A-2228529 162138493
7190 SNP_A-4231329 162156143
7191 SNP_A-1984357 162178999
7192 SNP_A-1901537 162199982
7193 SNP_A-2046008 162211818
7194 SNP_A-2152853 162258914
7195 SNP_A-1984361 162265220
7196 SNP_A-4220731 162290273
7197 SNP_A-2136880 162327651
7198 SNP_A-1827125 162327998
7199 SNP_A-1949724 162337711
7200 SNP_A-2123558 162349149
7201 SNP_A-1895920 162454211
7202 SNP_A-1799347 162457555
7203 SNP_A-1906808 162463750
7204 SNP_A-4211408 162464073
7205 SNP_A-1984363 162470628
7206 SNP_A-1945795 162483304
7207 SNP_A-2055273 162483581
7208 SNP_A-4236147 162483699
7209 SNP_A-1984364 162483910
7210 SNP_A-4211410 162488136
7211 SNP_A-2023582 162494140
7212 SNP_A-1984365 162532317
7213 SNP_A-2033223 162535141
7214 SNP_A-1850908 162535183
7215 SNP_A-1807899 162550094
7216 SNP_A-1827235 162565583
7217 SNP_A-1984367 162583371
7218 SNP_A-1984369 162599727
7219 SNP_A-2084119 162604595
7220 SNP_A-1984370 162609812
7221 SNP_A-2185934 162614137
7222 SNP_A-1984372 162616374
7223 SNP_A-2254681 162620860
7224 SNP_A-4222274 162631498
7225 SNP_A-2049824 162632244
7226 SNP_A-2044109 162634837
7227 SNP_A-2051050 162649428
7228 SNP_A-1850317 162664599
7229 SNP_A-1984374 162701463
7230 SNP_A-4198907 162711209
7231 SNP_A-4218121 162712692
7232 SNP_A-1984376 162741560
7233 SNP_A-4206800 162744508
7234 SNP_A-1984377 162764683
7235 SNP_A-1984380 162799773
7236 SNP_A-1785382 162825997
7237 SNP_A-1870487 162828151
7238 SNP_A-1984381 162831595
7239 SNP_A-4215106 162835094
7240 SNP_A-1840861 162838158
7241 SNP_A-2073656 162848263
7242 SNP_A-2306811 162872625
7243 SNP_A-2270638 162880970
7244 SNP_A-1835354 162895250
7245 SNP_A-2257211 162895287
7246 SNP_A-2058351 162895349
7247 SNP_A-1804886 162898074
7248 SNP_A-1871340 162898472
7249 SNP_A-1828542 162899365
7250 SNP_A-4221000 162940090
7251 SNP_A-2168838 162940314
7252 SNP_A-2116620 162955366
7253 SNP_A-2283241 162961465
7254 SNP_A-2024512 162978558
7255 SNP_A-2119209 162995786
7256 SNP_A-2211353 163005859
7257 SNP_A-2074167 163030056
7258 SNP_A-2135132 163041779
7259 SNP_A-1984391 163044430
7260 SNP_A-1928726 163057406
7261 SNP_A-4219931 163062103
7262 SNP_A-4198775 163062117
7263 SNP_A-2046956 163064118
7264 SNP_A-2239301 163067892
7265 SNP_A-2023811 163068608
7266 SNP_A-4231324 163069554
7267 SNP_A-1826049 163070213
7268 SNP_A-1859102 163103262
7269 SNP_A-1837382 163103617
7270 SNP_A-2226380 163103649
7271 SNP_A-1984393 163127599
7272 SNP_A-2186543 163154327
7273 SNP_A-1891272 163154501
7274 SNP_A-1944474 163169748
7275 SNP_A-2034291 163190600
7276 SNP_A-2244232 163191996
7277 SNP_A-2225602 163195047
7278 SNP_A-4196426 163195733
7279 SNP_A-4200420 163197343
7280 SNP_A-2054076 163214982
7281 SNP_A-2140020 163231379
7282 SNP_A-1875700 163243192
7283 SNP_A-4217238 163251299
7284 SNP_A-1790112 163268007
7285 SNP_A-2041873 163278541
7286 SNP_A-2179382 163281156
7287 SNP_A-4207062 163281659
7288 SNP_A-2207379 163283841
7289 SNP_A-4234048 163284678
7290 SNP_A-4237869 163284839
7291 SNP_A-2101656 163285493
7292 SNP_A-1878415 163286251
7293 SNP_A-2244578 163288573
7294 SNP_A-1940832 163288743
7295 SNP_A-2177585 163313622
7296 SNP_A-2091612 163323566
7297 SNP_A-2027545 163325625
7298 SNP_A-1898195 163355069
7299 SNP_A-1984398 163434075
7300 SNP_A-4211414 163444318
7301 SNP_A-2030710 163444452
7302 SNP_A-4211415 163444569
7303 SNP_A-4211416 163444804
7304 SNP_A-1859237 163518828
7305 SNP_A-2126977 163518847
7306 SNP_A-1824261 163546702
7307 SNP_A-2032723 163562658
7308 SNP_A-1944820 163614308
7309 SNP_A-1984401 163663585
7310 SNP_A-1984403 163744136
7311 SNP_A-4211418 163757536
7312 SNP_A-2191821 163794981
7313 SNP_A-4237335 163795077
7314 SNP_A-1869862 163795211
7315 SNP_A-4193445 163801717
7316 SNP_A-1924570 163805880
7317 SNP_A-1830832 163809600
7318 SNP_A-1859562 163809877
7319 SNP_A-1873493 163823423
7320 SNP_A-2066053 163824066
7321 SNP_A-2252497 163827779
7322 SNP_A-2289788 163845473
7323 SNP_A-4206643 163846585
7324 SNP_A-1984406 163859663
7325 SNP_A-2177348 163902471
7326 SNP_A-4216374 164002641
7327 SNP_A-2298355 164027062
7328 SNP_A-1860356 164043770
7329 SNP_A-1896661 164084372
7330 SNP_A-2160403 164095625
7331 SNP_A-2232665 164099184
7332 SNP_A-1884967 164136971
7333 SNP_A-2011413 164154645
7334 SNP_A-4234728 164197218
7335 SNP_A-1785698 164208926
7336 SNP_A-1825262 164225627
7337 SNP_A-2312617 164231161
7338 SNP_A-1842594 164266561
7339 SNP_A-4230616 164266675
7340 SNP_A-2212298 164266703
7341 SNP_A-1984413 164300813
7342 SNP_A-2090117 164303613
7343 SNP_A-2270411 164306137
7344 SNP_A-1916642 164318938
7345 SNP_A-2031116 164331127
7346 SNP_A-2011414 164333119
7347 SNP_A-1949140 164360177
7348 SNP_A-2283234 164367746
7349 SNP_A-2011415 164389270
7350 SNP_A-2194143 164389672
7351 SNP_A-1933206 164390062
7352 SNP_A-2175401 164390188
7353 SNP_A-2055819 164407297
7354 SNP_A-4225346 164408352
7355 SNP_A-2011417 164414574
7356 SNP_A-2155828 164416372
7357 SNP_A-2222585 164416777
7358 SNP_A-2119155 164417526
7359 SNP_A-1888035 164423382
7360 SNP_A-2287573 164439818
7361 SNP_A-2166437 164439990
7362 SNP_A-2284593 164440850
7363 SNP_A-2092082 164441054
7364 SNP_A-2219145 164443685
7365 SNP_A-4223079 164444082
7366 SNP_A-2191064 164464892
7367 SNP_A-2260230 164471755
7368 SNP_A-2058205 164474642
7369 SNP_A-4211420 164479475
7370 SNP_A-2230084 164480704
7371 SNP_A-1800321 164481325
7372 SNP_A-1984414 164482281
7373 SNP_A-1984415 164482852
7374 SNP_A-4240870 164483787
7375 SNP_A-2198131 164487857
7376 SNP_A-2174173 164488337
7377 SNP_A-1901034 164490532
7378 SNP_A-2136322 164490751
7379 SNP_A-4211421 164493758
7380 SNP_A-2051330 164518093
7381 SNP_A-2293398 164571210
7382 SNP_A-2181183 164572664
7383 SNP_A-2048702 164574629
7384 SNP_A-4211422 164585115
7385 SNP_A-1984418 164585444
7386 SNP_A-2178392 164591000
7387 SNP_A-2026040 164607845
7388 SNP_A-2303876 164625394
7389 SNP_A-1984419 164631287
7390 SNP_A-4211423 164631988
7391 SNP_A-4211424 164632794
7392 SNP_A-4205456 164635870
7393 SNP_A-1925929 164637843
7394 SNP_A-1862824 164638244
7395 SNP_A-4226605 164650854
7396 SNP_A-1894067 164651122
7397 SNP_A-4229174 164680319
7398 SNP_A-2296452 164741230
7399 SNP_A-4219028 164756153
7400 SNP_A-2029269 164779355
7401 SNP_A-2048815 164779401
7402 SNP_A-1891123 164779960
7403 SNP_A-2231575 164789868
7404 SNP_A-1907109 164816987
7405 SNP_A-1901569 164817116
7406 SNP_A-4233961 164833420
7407 SNP_A-1926138 164835158
7408 SNP_A-2233920 164842245
7409 SNP_A-2150640 164844602
7410 SNP_A-1883845 164846089
7411 SNP_A-1838692 164851710
7412 SNP_A-2032062 164910254
7413 SNP_A-2145355 164916776
7414 SNP_A-2154075 164953808
7415 SNP_A-1891829 164975929
7416 SNP_A-1945816 164979276
7417 SNP_A-2243981 165011851
7418 SNP_A-2291972 165088660
7419 SNP_A-2191520 165088884
7420 SNP_A-1794727 165106001
7421 SNP_A-2162461 165138776
7422 SNP_A-1934446 165157833
7423 SNP_A-1936070 165162605
7424 SNP_A-1816581 165164463
7425 SNP_A-1886155 165174960
7426 SNP_A-1955807 165184035
7427 SNP_A-1810646 165188563
7428 SNP_A-2263418 165198728
7429 SNP_A-2115695 165217561
7430 SNP_A-2222610 165217608
7431 SNP_A-2092247 165217812
7432 SNP_A-1845810 165240985
7433 SNP_A-1946097 165281689
7434 SNP_A-2108726 165286647
7435 SNP_A-2159110 165336002
7436 SNP_A-2164057 165336324
7437 SNP_A-1853013 165336545
7438 SNP_A-2049867 165338280
7439 SNP_A-2199344 165338348
7440 SNP_A-1837358 165346148
7441 SNP_A-2129097 165368661
7442 SNP_A-1984438 165403876
7443 SNP_A-1984439 165430857
7444 SNP_A-1831738 165443011
7445 SNP_A-1942595 165452349
7446 SNP_A-4193432 165455406
7447 SNP_A-1807870 165484540
7448 SNP_A-2057143 165511936
7449 SNP_A-2308754 165515608
7450 SNP_A-4211428 165587273
7451 SNP_A-1984444 165587396
7452 SNP_A-4233731 165599274
7453 SNP_A-1784911 165630405
7454 SNP_A-1803022 165653872
7455 SNP_A-1959237 165653987
7456 SNP_A-2055528 165654164
7457 SNP_A-2231640 165703556
7458 SNP_A-1815084 165705761
7459 SNP_A-2075202 165706387
7460 SNP_A-2178473 165706882
7461 SNP_A-2195820 165716625
7462 SNP_A-2197292 165720813
7463 SNP_A-1857781 165727152
7464 SNP_A-2191086 165770607
7465 SNP_A-1984445 165771085
7466 SNP_A-4238801 165781666
7467 SNP_A-2208853 165788795
7468 SNP_A-2163205 165826952
7469 SNP_A-2026613 165826984
7470 SNP_A-1931105 165835703
7471 SNP_A-4218183 165836942
7472 SNP_A-4225783 165837073
7473 SNP_A-2133138 165840107
7474 SNP_A-1984447 165876275
7475 SNP_A-4228690 165887308
7476 SNP_A-1811963 165892989
7477 SNP_A-2021187 165901057
7478 SNP_A-1917288 165901208
7479 SNP_A-4215109 165911273
7480 SNP_A-2214186 165922020
7481 SNP_A-2121700 165934672
7482 SNP_A-1984448 165940868
7483 SNP_A-1984449 165970453
7484 SNP_A-2134282 165980187
7485 SNP_A-4205217 165991470
7486 SNP_A-1984450 165994213
7487 SNP_A-4198734 166000943
7488 SNP_A-2164285 166009589
7489 SNP_A-2063512 166009784
7490 SNP_A-1984451 166020482
7491 SNP_A-2146645 166026128
7492 SNP_A-2047561 166058188
7493 SNP_A-4211429 166088144
7494 SNP_A-2243129 166128376
7495 SNP_A-4241040 166165228
7496 SNP_A-2011426 166206202
7497 SNP_A-1984460 166209696
7498 SNP_A-2247607 166212341
7499 SNP_A-2092591 166214890
7500 SNP_A-2179387 166235359
7501 SNP_A-2224625 166242258
7502 SNP_A-2032034 166274423
7503 SNP_A-1877939 166291933
7504 SNP_A-2112870 166303039
7505 SNP_A-1792185 166324633
7506 SNP_A-1836536 166354290
7507 SNP_A-4211430 166368059
7508 SNP_A-1984463 166383450
7509 SNP_A-1842090 166399732
7510 SNP_A-2267187 166400757
7511 SNP_A-1828683 166425351
7512 SNP_A-2258583 166456688
7513 SNP_A-2011427 166457604
7514 SNP_A-1841022 166475199
7515 SNP_A-1913706 166514701
7516 SNP_A-2074997 166516176
7517 SNP_A-1852658 166581608
7518 SNP_A-2082713 166606479
7519 SNP_A-2089206 166615268
7520 SNP_A-1812654 166633755
7521 SNP_A-2193617 166651031
7522 SNP_A-2051746 166683608
7523 SNP_A-4197240 166694081
7524 SNP_A-2282705 166740438
7525 SNP_A-1984468 166758610
7526 SNP_A-2066132 166769809
7527 SNP_A-1875375 166770180
7528 SNP_A-2011429 166801773
7529 SNP_A-2168725 166801933
7530 SNP_A-1866736 166803379
7531 SNP_A-2011430 166809005
7532 SNP_A-4211431 166813755
7533 SNP_A-1814525 166826081
7534 SNP_A-1884204 166837738
7535 SNP_A-4236426 166918887
7536 SNP_A-2248775 166922091
7537 SNP_A-1984472 166923848
7538 SNP_A-1961352 166936147
7539 SNP_A-2048430 167036970
7540 SNP_A-2256460 167045619
7541 SNP_A-1984476 167047169
7542 SNP_A-1883226 167085900
7543 SNP_A-2124343 167087425
7544 SNP_A-4229143 167087649
7545 SNP_A-2011434 167107377
7546 SNP_A-2030569 167118486
7547 SNP_A-1984481 167122190
7548 SNP_A-4204509 167129127
7549 SNP_A-1790723 167166639
7550 SNP_A-1984482 167189129
7551 SNP_A-2286018 167191250
7552 SNP_A-1924680 167213694
7553 SNP_A-2134885 167217586
7554 SNP_A-2036605 167243005
7555 SNP_A-1799166 167246839
7556 SNP_A-2038518 167247118
7557 SNP_A-1915146 167247184
7558 SNP_A-2089409 167269405
7559 SNP_A-4229756 167284230
7560 SNP_A-2149748 167298017
7561 SNP_A-1984484 167329587
7562 SNP_A-1984485 167329617
7563 SNP_A-1984487 167330118
7564 SNP_A-4211432 167330191
7565 SNP_A-4226557 167334752
7566 SNP_A-1984488 167352833
7567 SNP_A-2125797 167361210
7568 SNP_A-2303298 167412897
7569 SNP_A-2229603 167444580
7570 SNP_A-2031383 167467108
7571 SNP_A-2158148 167470183
7572 SNP_A-2193356 167473726
7573 SNP_A-1849256 167475870
7574 SNP_A-1949810 167476013
7575 SNP_A-4219646 167476184
7576 SNP_A-2278293 167476408
7577 SNP_A-2267743 167484081
7578 SNP_A-2117170 167491001
7579 SNP_A-4211433 167496163
7580 SNP_A-2011437 167508206
7581 SNP_A-1934573 167508817
7582 SNP_A-1984495 167526546
7583 SNP_A-2157374 167530669
7584 SNP_A-2096862 167530850
7585 SNP_A-2145037 167532796
7586 SNP_A-2312108 167585972
7587 SNP_A-1882116 167623786
7588 SNP_A-2251037 167666805
7589 SNP_A-4159131 167682456
7590 SNP_A-4211434 167682533
7591 SNP_A-4211435 167700692
7592 SNP_A-2266142 167777565
7593 SNP_A-2220784 167778369
7594 SNP_A-1789640 167797818
7595 SNP_A-2183229 167837689
7596 SNP_A-2091580 167850040
7597 SNP_A-1887609 167850082
7598 SNP_A-1939675 167857506
7599 SNP_A-2036183 167857981
7600 SNP_A-1984500 167868597
7601 SNP_A-2244227 167874568
7602 SNP_A-2247775 167879167
7603 SNP_A-1984501 167880369
7604 SNP_A-2030071 167903887
7605 SNP_A-4193778 167904602
7606 SNP_A-2109882 167918298
7607 SNP_A-1820361 167958002
7608 SNP_A-2180368 168005933
7609 SNP_A-1887584 168029073
7610 SNP_A-2222311 168068539
7611 SNP_A-2245434 168079907
7612 SNP_A-2133298 168087889
7613 SNP_A-2264604 168097883
7614 SNP_A-2215150 168103153
7615 SNP_A-1788760 168112127
7616 SNP_A-1856405 168120626
7617 SNP_A-1805745 168136033
7618 SNP_A-2266054 168140274
7619 SNP_A-2176542 168140959
7620 SNP_A-2180961 168141027
7621 SNP_A-1885051 168156259
7622 SNP_A-2025435 168160834
7623 SNP_A-4193935 168175122
7624 SNP_A-2165534 168177820
7625 SNP_A-4211436 168180224
7626 SNP_A-1800519 168182928
7627 SNP_A-2038337 168188818
7628 SNP_A-2108320 168192959
7629 SNP_A-1865081 168193013
7630 SNP_A-4231749 168193927
7631 SNP_A-2205660 168201266
7632 SNP_A-1923572 168205931
7633 SNP_A-1867303 168209274
7634 SNP_A-2103071 168218879
7635 SNP_A-2039860 168226470
7636 SNP_A-2279381 168231505
7637 SNP_A-2091174 168237739
7638 SNP_A-2044329 168238005
7639 SNP_A-2180740 168238149
7640 SNP_A-1814951 168238733
7641 SNP_A-2234432 168242204
7642 SNP_A-2053933 168300611
7643 SNP_A-2191933 168304390
7644 SNP_A-1831024 168317841
7645 SNP_A-4195668 168324520
7646 SNP_A-1984507 168328507
7647 SNP_A-2085599 168331119
7648 SNP_A-2309110 168374605
7649 SNP_A-4226630 168442310
7650 SNP_A-2077255 168443030
7651 SNP_A-2090854 168445867
7652 SNP_A-1984509 168446206
7653 SNP_A-2255842 168464066
7654 SNP_A-4222711 168467655
7655 SNP_A-2104799 168477509
7656 SNP_A-2192851 168481733
7657 SNP_A-2113856 168491381
7658 SNP_A-4218625 168491745
7659 SNP_A-2221220 168491868
7660 SNP_A-1865994 168493138
7661 SNP_A-2286140 168494089
7662 SNP_A-1896404 168511573
7663 SNP_A-2228088 168511649
7664 SNP_A-1984513 168533199
7665 SNP_A-4230419 168533349
7666 SNP_A-2288151 168543070
7667 SNP_A-2232741 168543160
7668 SNP_A-2179409 168558734
7669 SNP_A-4192632 168579082
7670 SNP_A-1984517 168582240
7671 SNP_A-4225604 168591459
7672 SNP_A-2172603 168635701
7673 SNP_A-1902078 168638962
7674 SNP_A-2026808 168658664
7675 SNP_A-2265220 168701528
7676 SNP_A-1984520 168776879
7677 SNP_A-2011441 168786839
7678 SNP_A-1984521 168787116
7679 SNP_A-1838745 168796010
7680 SNP_A-1897181 168803228
7681 SNP_A-2207933 168822478
7682 SNP_A-1798576 168832816
7683 SNP_A-2270103 168845424
7684 SNP_A-2011443 168846290
7685 SNP_A-4211437 168855250
7686 SNP_A-1858322 168857942
7687 SNP_A-2158236 168883917
7688 SNP_A-1876211 168894136
7689 SNP_A-1954494 168899670
7690 SNP_A-2124340 168919049
7691 SNP_A-2196479 168937127
7692 SNP_A-2115154 168941638
7693 SNP_A-4235500 168943691
7694 SNP_A-2301887 169015068
7695 SNP_A-4237722 169034379
7696 SNP_A-4211440 169059316
7697 SNP_A-2022312 169063452
7698 SNP_A-2203548 169063658
7699 SNP_A-2038695 169071487
7700 SNP_A-1820926 169096428
7701 SNP_A-2273782 169096911
7702 SNP_A-4238245 169098506
7703 SNP_A-1953398 169098578
7704 SNP_A-1844107 169101774
7705 SNP_A-1984532 169110856
7706 SNP_A-2286295 169113772
7707 SNP_A-1890214 169114036
7708 SNP_A-2303717 169127022
7709 SNP_A-2154607 169131901
7710 SNP_A-2297982 169136176
7711 SNP_A-4199470 169136824
7712 SNP_A-1869591 169154847
7713 SNP_A-2155978 169170920
7714 SNP_A-1984534 169176420
7715 SNP_A-2076977 169191469
7716 SNP_A-2167139 169191703
7717 SNP_A-4240365 169201419
7718 SNP_A-2243800 169202577
7719 SNP_A-1883075 169203390
7720 SNP_A-1891369 169207038
7721 SNP_A-1784572 169210523
7722 SNP_A-2050090 169210548
7723 SNP_A-1939020 169210694
7724 SNP_A-2145330 169231233
7725 SNP_A-1984538 169288893
7726 SNP_A-4193160 169289544
7727 SNP_A-2201044 169294173
7728 SNP_A-2177277 169328062
7729 SNP_A-4226770 169333254
7730 SNP_A-2303180 169333667
7731 SNP_A-1984540 169336666
7732 SNP_A-2197388 169387803
7733 SNP_A-1921089 169393480
7734 SNP_A-1792427 169416611
7735 SNP_A-2080608 169422159
7736 SNP_A-1819394 169422245
7737 SNP_A-2241233 169430216
7738 SNP_A-4231592 169430378
7739 SNP_A-2047331 169452997
7740 SNP_A-1895993 169468728
7741 SNP_A-4220549 169469332
7742 SNP_A-4237001 169473125
7743 SNP_A-2158687 169482842
7744 SNP_A-2115009 169513118
7745 SNP_A-2089482 169515751
7746 SNP_A-1944152 169540264
7747 SNP_A-1891804 169547131
7748 SNP_A-2278615 169558250
7749 SNP_A-1780782 169558532
7750 SNP_A-2296856 169561981
7751 SNP_A-2094691 169577423
7752 SNP_A-1952057 169577814
7753 SNP_A-2250901 169594572
7754 SNP_A-1876691 169617741
7755 SNP_A-2198544 169650317
7756 SNP_A-1940488 169652250
7757 SNP_A-1984554 169664436
7758 SNP_A-2022150 169679312
7759 SNP_A-1918580 169682736
7760 SNP_A-2146287 169706265
7761 SNP_A-2167907 169754582
7762 SNP_A-4221036 169756119
7763 SNP_A-2182940 169762897
7764 SNP_A-1914424 169779607
7765 SNP_A-1820794 169802222
7766 SNP_A-2250873 169805573
7767 SNP_A-2056572 169825162
7768 SNP_A-2288264 169859417
7769 SNP_A-1885662 169859547
7770 SNP_A-2038338 169860935
7771 SNP_A-2171427 169879445
7772 SNP_A-2064656 169890204
7773 SNP_A-2313323 169924048
7774 SNP_A-2050424 169939810
7775 SNP_A-2238893 169950937
7776 SNP_A-1914263 169955246
7777 SNP_A-2294722 169960502
7778 SNP_A-2242621 169960776
7779 SNP_A-2209733 170012762
7780 SNP_A-2138590 170021069
7781 SNP_A-2170464 170021180
7782 SNP_A-1866313 170056212
7783 SNP_A-2179842 170058653
7784 SNP_A-2097527 170058880
7785 SNP_A-1825648 170065995
7786 SNP_A-1984569 170072766
7787 SNP_A-2108878 170095672
7788 SNP_A-2268891 170095949
7789 SNP_A-2147945 170097813
7790 SNP_A-2079847 170130357
7791 SNP_A-2303900 170130444
7792 SNP_A-2110182 170131141
7793 SNP_A-2241170 170131737
7794 SNP_A-2281763 170132064
7795 SNP_A-1821548 170134117
7796 SNP_A-4211441 170155788
7797 SNP_A-2285772 170163266
7798 SNP_A-1984573 170219108
7799 SNP_A-2022193 170246222
7800 SNP_A-2022631 170251444
7801 SNP_A-1927172 170254537
7802 SNP_A-2277979 170266678
7803 SNP_A-4229099 170274698
7804 SNP_A-2031450 170275210
7805 SNP_A-1800323 170330501
7806 SNP_A-2263051 170333431
7807 SNP_A-4237680 170333896
7808 SNP_A-2185894 170341171
7809 SNP_A-2305240 170382477
7810 SNP_A-2274422 170390986
7811 SNP_A-1984575 170399317
7812 SNP_A-4207537 170415698
7813 SNP_A-1880136 170437119
7814 SNP_A-4233275 170443021
7815 SNP_A-2259713 170479735
7816 SNP_A-1949845 170532628
7817 SNP_A-1794450 170570077
7818 SNP_A-2039232 170586167
7819 SNP_A-1858910 170621163
7820 SNP_A-1916963 170628038
7821 SNP_A-1922148 170641783
7822 SNP_A-4211442 170645136
7823 SNP_A-2303931 170705250
7824 SNP_A-4199628 170765242
7825 SNP_A-2210405 170765610
7826 SNP_A-2136774 170768471
7827 SNP_A-2181047 170776282
7828 SNP_A-1824222 170849673
7829 SNP_A-1889225 170853308
7830 SNP_A-4193865 170857981
7831 SNP_A-2084113 170858523
7832 SNP_A-2183703 170904278
7833 SNP_A-2302181 170931586
7834 SNP_A-2206066 170935086
7835 SNP_A-2130504 170941978
7836 SNP_A-1948020 170942076
7837 SNP_A-4222412 170942523
7838 SNP_A-4211443 170949443
7839 SNP_A-2068211 171053209
7840 SNP_A-4199305 171061069
7841 SNP_A-2284755 171062512
7842 SNP_A-4234060 171066664
7843 SNP_A-1791940 171080775
7844 SNP_A-4211444 171081602
7845 SNP_A-2068737 171093142
7846 SNP_A-2225643 171096773
7847 SNP_A-2061000 171114442
7848 SNP_A-1925556 171120783
7849 SNP_A-1984589 171150743
7850 SNP_A-4192768 171158532
7851 SNP_A-2078641 171158692
7852 SNP_A-2096779 171206830
7853 SNP_A-2111116 171218237
7854 SNP_A-2106040 171409951
7855 SNP_A-4224308 171412392
7856 SNP_A-2011455 171412660
7857 SNP_A-2227916 171417236
7858 SNP_A-2032978 171437235
7859 SNP_A-1795192 171464882
7860 SNP_A-2221357 171469575
7861 SNP_A-1817883 171512206
7862 SNP_A-2314398 171543698
7863 SNP_A-2057550 171556433
7864 SNP_A-1841399 171581952
7865 SNP_A-4211446 171589468
7866 SNP_A-2052765 171590892
7867 SNP_A-2055557 171590951
7868 SNP_A-1876305 171591148
7869 SNP_A-2166368 171609895
7870 SNP_A-2222601 171620316
7871 SNP_A-4192513 171693033
7872 SNP_A-2093246 171712522
7873 SNP_A-1923685 171720500
7874 SNP_A-2178385 171721239
7875 SNP_A-2247501 171769993
7876 SNP_A-1880736 171770050
7877 SNP_A-4228091 171771639
7878 SNP_A-2296408 171771939
7879 SNP_A-4229687 171772224
7880 SNP_A-1931663 171774772
7881 SNP_A-2173317 171786298
7882 SNP_A-4204519 171800600
7883 SNP_A-2141102 171811356
7884 SNP_A-2176947 171841399
7885 SNP_A-1862163 171841629
7886 SNP_A-2070594 171884506
7887 SNP_A-1910490 171884740
7888 SNP_A-2182348 171917219
7889 SNP_A-1897236 171917518
7890 SNP_A-2078768 171924572
7891 SNP_A-2231309 171966705
7892 SNP_A-2209988 171980753
7893 SNP_A-2310315 172015884
7894 SNP_A-2096809 172016655
7895 SNP_A-2186961 172031349
7896 SNP_A-2011458 172031702
7897 SNP_A-2055104 172031738
7898 SNP_A-2290111 172059162
7899 SNP_A-4222609 172059718
7900 SNP_A-2215274 172060962
7901 SNP_A-2081530 172090373
7902 SNP_A-4239356 172112189
7903 SNP_A-1944445 172141060
7904 SNP_A-2084413 172181237
7905 SNP_A-1809987 172193023
7906 SNP_A-1870498 172196219
7907 SNP_A-2314473 172201236
7908 SNP_A-4221682 172202201
7909 SNP_A-2312824 172230679
7910 SNP_A-1824271 172242459
7911 SNP_A-2158266 172297665
7912 SNP_A-2146061 172436070
7913 SNP_A-4227369 172448249
7914 SNP_A-1984604 172493399
7915 SNP_A-2312488 172510009
7916 SNP_A-2183137 172538555
7917 SNP_A-2314134 172563657
7918 SNP_A-2313266 172567746
7919 SNP_A-4218769 172568736
7920 SNP_A-1909109 172614988
7921 SNP_A-2287081 172615559
7922 SNP_A-4230525 172615591
7923 SNP_A-2106157 172672935
7924 SNP_A-1984606 172717220
7925 SNP_A-2149153 172726265
7926 SNP_A-1787128 172738557
7927 SNP_A-1931492 172754338
7928 SNP_A-2011463 172771942
7929 SNP_A-1878725 172772190
7930 SNP_A-1807516 172778203
7931 SNP_A-2305582 172792898
7932 SNP_A-1894277 172803570
7933 SNP_A-4240384 172809457
7934 SNP_A-2178764 172824934
7935 SNP_A-2205728 172825729
7936 SNP_A-1952922 172831303
7937 SNP_A-2246815 172844383
7938 SNP_A-1934587 172867504
7939 SNP_A-2226625 172867576
7940 SNP_A-2234048 172867785
7941 SNP_A-4193439 172874867
7942 SNP_A-4230272 172878902
7943 SNP_A-1895904 172890522
7944 SNP_A-2215635 172890771
7945 SNP_A-2273103 172891549
7946 SNP_A-2139713 172901715
7947 SNP_A-2188234 172902615
7948 SNP_A-1889840 172908297
7949 SNP_A-4211448 172916720
7950 SNP_A-2266588 172927766
7951 SNP_A-1984613 172930584
7952 SNP_A-2209932 172940197
7953 SNP_A-1934277 172940829
7954 SNP_A-4240473 172956532
7955 SNP_A-1876441 172984937
7956 SNP_A-1984617 173000292
7957 SNP_A-4211450 173019476
7958 SNP_A-2147227 173021733
7959 SNP_A-2272833 173035943
7960 SNP_A-2263933 173037161
7961 SNP_A-2171084 173040365
7962 SNP_A-2033366 173062210
7963 SNP_A-2091059 173068993
7964 SNP_A-2160058 173069256
7965 SNP_A-2287399 173092032
7966 SNP_A-2155503 173141214
7967 SNP_A-1830926 173144733
7968 SNP_A-1859198 173145070
7969 SNP_A-1926873 173145177
7970 SNP_A-1942444 173159778
7971 SNP_A-1863870 173208115
7972 SNP_A-2068321 173212715
7973 SNP_A-2034798 173221140
7974 SNP_A-1984624 173239202
7975 SNP_A-1984625 173270459
7976 SNP_A-1802623 173276506
7977 SNP_A-1984626 173293507
7978 SNP_A-2110170 173315800
7979 SNP_A-1886283 173354820
7980 SNP_A-1834156 173354841
7981 SNP_A-2129400 173355981
7982 SNP_A-1922439 173356298
7983 SNP_A-2050044 173500372
7984 SNP_A-2287680 173500561
7985 SNP_A-2160993 173501710
7986 SNP_A-1856291 173572803
7987 SNP_A-1788174 173573315
7988 SNP_A-1984634 173595795
7989 SNP_A-2091963 173599090
7990 SNP_A-2190118 173602753
7991 SNP_A-1984635 173610570
7992 SNP_A-2159365 173614182
7993 SNP_A-2073253 173616060
7994 SNP_A-1930896 173616520
7995 SNP_A-4205635 173623078
7996 SNP_A-2259978 173628384
7997 SNP_A-2276024 173646393
7998 SNP_A-2224054 173695112
7999 SNP_A-1921552 173696173
8000 SNP_A-2011470 173699955
8001 SNP_A-4215113 173700252
8002 SNP_A-2308184 173711895
8003 SNP_A-2055377 173720999
8004 SNP_A-2281438 173729956
8005 SNP_A-4218995 173730991
8006 SNP_A-4211454 173734018
8007 SNP_A-4230020 173738475
8008 SNP_A-4216183 173739366
8009 SNP_A-2278830 173747044
8010 SNP_A-1928939 173749724
8011 SNP_A-1940320 173754022
8012 SNP_A-2142023 173755107
8013 SNP_A-2122776 173756494
8014 SNP_A-2027716 173765323
8015 SNP_A-4193863 173767724
8016 SNP_A-2186672 173787298
8017 SNP_A-2129047 173787399
8018 SNP_A-2236495 173813249
8019 SNP_A-2101862 173822104
8020 SNP_A-1927570 173856496
8021 SNP_A-4239832 173862644
8022 SNP_A-4211455 173907751
8023 SNP_A-1984651 173907929
8024 SNP_A-2305558 173924553
8025 SNP_A-2291366 173932204
8026 SNP_A-1869707 173941250
8027 SNP_A-2127120 173953429
8028 SNP_A-2248995 173953468
8029 SNP_A-2161741 173966654
8030 SNP_A-2244583 174002199
8031 SNP_A-2075020 174105970
8032 SNP_A-2154358 174112782
8033 SNP_A-1984656 174121495
8034 SNP_A-1932583 174139238
8035 SNP_A-2187629 174140269
8036 SNP_A-4223091 174140578
8037 SNP_A-2085336 174149417
8038 SNP_A-4202097 174157725
8039 SNP_A-2291303 174174049
8040 SNP_A-2108203 174174963
8041 SNP_A-2050945 174176928
8042 SNP_A-1884485 174177077
8043 SNP_A-4221395 174183098
8044 SNP_A-4211457 174247539
8045 SNP_A-1984657 174247899
8046 SNP_A-2166307 174257124
8047 SNP_A-1835794 174257286
8048 SNP_A-2122154 174257430
8049 SNP_A-2034333 174260125
8050 SNP_A-1984659 174292823
8051 SNP_A-2138939 174375839
8052 SNP_A-4234209 174407806
8053 SNP_A-4218704 174407850
8054 SNP_A-1818675 174407936
8055 SNP_A-2212758 174431465
8056 SNP_A-1841445 174437989
8057 SNP_A-1884113 174456994
8058 SNP_A-2126346 174470270
8059 SNP_A-2156115 174471674
8060 SNP_A-2144041 174481269
8061 SNP_A-2072953 174481605
8062 SNP_A-2245229 174484274
8063 SNP_A-2300461 174491104
8064 SNP_A-2217500 174527189
8065 SNP_A-2300560 174527652
8066 SNP_A-4217531 174533645
8067 SNP_A-2233711 174533811
8068 SNP_A-1837186 174547764
8069 SNP_A-1906636 174547895
8070 SNP_A-4193717 174549057
8071 SNP_A-1984667 174560837
8072 SNP_A-1898895 174562233
8073 SNP_A-2266448 174579591
8074 SNP_A-2238091 174579686
8075 SNP_A-1820631 174581269
8076 SNP_A-2194674 174582898
8077 SNP_A-2260316 174585489
8078 SNP_A-2232331 174586083
8079 SNP_A-1902155 174591891
8080 SNP_A-1904304 174593674
8081 SNP_A-2311021 174593927
8082 SNP_A-2298455 174594078
8083 SNP_A-2300281 174594664
8084 SNP_A-2209182 174633402
8085 SNP_A-2202417 174683211
8086 SNP_A-1819737 174692518
8087 SNP_A-2076552 174703382
8088 SNP_A-4202523 174712936
8089 SNP_A-2207855 174720787
8090 SNP_A-2309640 174733552
8091 SNP_A-2291837 174737710
8092 SNP_A-4238634 174746106
8093 SNP_A-4228072 174767723
8094 SNP_A-2197969 174779261
8095 SNP_A-2267643 174788017
8096 SNP_A-1984682 174794801
8097 SNP_A-2117389 174821502
8098 SNP_A-2296287 174822919
8099 SNP_A-2183016 174826163
8100 SNP_A-1850619 174828008
8101 SNP_A-4235737 174854037
8102 SNP_A-1818516 174889073
8103 SNP_A-4222385 174890951
8104 SNP_A-2282591 174898580
8105 SNP_A-2244798 174928666
8106 SNP_A-2192905 174945094
8107 SNP_A-1942747 174988121
8108 SNP_A-2011480 175007250
8109 SNP_A-1780936 175025981
8110 SNP_A-4224905 175053504
8111 SNP_A-1937759 175067113
8112 SNP_A-2145198 175135511
8113 SNP_A-1907019 175136628
8114 SNP_A-2299770 175137389
8115 SNP_A-2047012 175139805
8116 SNP_A-1811359 175177014
8117 SNP_A-1904311 175177971
8118 SNP_A-2265481 175178039
8119 SNP_A-1984693 175199441
8120 SNP_A-2239286 175199948
8121 SNP_A-1984694 175214949
8122 SNP_A-1784534 175245316
8123 SNP_A-2274677 175503757
8124 SNP_A-1819646 175508600
8125 SNP_A-2163970 175514255
8126 SNP_A-2187558 175518836
8127 SNP_A-4194767 175521774
8128 SNP_A-2011482 175525010
8129 SNP_A-1935968 175690322
8130 SNP_A-4194405 175697962
8131 SNP_A-1984703 175708761
8132 SNP_A-1899363 175850605
8133 SNP_A-1867691 175854067
8134 SNP_A-1919369 175856973
8135 SNP_A-4199314 175864376
8136 SNP_A-1870804 175888783
8137 SNP_A-2040798 175893282
8138 SNP_A-2277153 175937509
8139 SNP_A-2282361 175939217
8140 SNP_A-2174949 175942762
8141 SNP_A-2276951 176029034
8142 SNP_A-2249849 176077077
8143 SNP_A-2107112 176077406
8144 SNP_A-2263122 176151903
8145 SNP_A-2207454 176257335
8146 SNP_A-1787493 176291941
8147 SNP_A-2112553 176349992
8148 SNP_A-4218101 176408712
8149 SNP_A-1787861 176472285
8150 SNP_A-1863604 176530300
8151 SNP_A-2042093 176563590
8152 SNP_A-2031311 176575757
8153 SNP_A-1886371 176578041
8154 SNP_A-4216155 176623885
8155 SNP_A-4194077 176630450
8156 SNP_A-2031704 176650967
8157 SNP_A-2306995 176673602
8158 SNP_A-2202774 176687271
8159 SNP_A-2110471 176824955
8160 SNP_A-2184703 177317148
8161 SNP_A-2115036 177332854
8162 SNP_A-4199924 177333391
8163 SNP_A-2162864 177333474
8164 SNP_A-1910128 177444039
8165 SNP_A-2117197 177540827
8166 SNP_A-1873148 177544254
8167 SNP_A-2081978 177549275
8168 SNP_A-2073830 177580302
8169 SNP_A-2245482 177637198
8170 SNP_A-1788161 177637697
8171 SNP_A-2197053 177688197
8172 SNP_A-2223418 177693007
8173 SNP_A-2053479 177812338
8174 SNP_A-4221419 177838695
8175 SNP_A-2235211 177839100
8176 SNP_A-2211534 177873238
8177 SNP_A-4193137 177874223
8178 SNP_A-2124685 177892737
8179 SNP_A-2105835 177893038
8180 SNP_A-4192929 177934931
8181 SNP_A-2138722 177939603
8182 SNP_A-4200592 177944426
8183 SNP_A-2183887 177948060
8184 SNP_A-4211460 177955232
8185 SNP_A-2107652 178004835
8186 SNP_A-2270621 178016405
8187 SNP_A-1878288 178017093
8188 SNP_A-2263369 178017247
8189 SNP_A-1984717 178027090
8190 SNP_A-2052012 178036170
8191 SNP_A-2211784 178057800
8192 SNP_A-1900477 178069767
8193 SNP_A-4206241 178098466
8194 SNP_A-2220961 178101343
8195 SNP_A-1947114 178116550
8196 SNP_A-2141427 178122257
8197 SNP_A-2030432 178139833
8198 SNP_A-1907517 178140215
8199 SNP_A-2286976 178140271
8200 SNP_A-2040733 178171816
8201 SNP_A-2274038 178186927
8202 SNP_A-2107821 178188580
8203 SNP_A-1795487 178188599
8204 SNP_A-2213365 178232797
8205 SNP_A-2080524 178246397
8206 SNP_A-1878478 178269728
8207 SNP_A-1984720 178338994
8208 SNP_A-1868123 178362606
8209 SNP_A-1821015 178367412
8210 SNP_A-2287005 178389593
8211 SNP_A-2051147 178390820
8212 SNP_A-2141648 178399783
8213 SNP_A-4224865 178435826
8214 SNP_A-2136406 178437773
8215 SNP_A-1984722 178439675
8216 SNP_A-1984723 178442171
8217 SNP_A-4234783 178448678
8218 SNP_A-1984728 178472006
8219 SNP_A-2298914 178532223
8220 SNP_A-2176524 178584833
8221 SNP_A-2238755 178584888
8222 SNP_A-4199183 178586200
8223 SNP_A-2184636 178597846
8224 SNP_A-1844962 178607627
8225 SNP_A-1939016 178691515
8226 SNP_A-1847051 178717241
8227 SNP_A-2048125 178738218
8228 SNP_A-1984733 178753064
8229 SNP_A-2011489 178753241
8230 SNP_A-2050644 178753313
8231 SNP_A-1781924 178756381
8232 SNP_A-2306304 178761253
8233 SNP_A-1842189 178761460
8234 SNP_A-2266239 178764931
8235 SNP_A-1941166 178778698
8236 SNP_A-2203841 178782552
8237 SNP_A-1923466 178841338
8238 SNP_A-1864125 178847042
8239 SNP_A-4207401 178863916
8240 SNP_A-2110076 178894316
8241 SNP_A-2285506 178915022
8242 SNP_A-1816373 178915052
8243 SNP_A-1961163 178933455
8244 SNP_A-1812296 178949488
8245 SNP_A-4211461 178971405
8246 SNP_A-4211462 178971483
8247 SNP_A-2307464 178977748
8248 SNP_A-2287744 178984791
8249 SNP_A-2079127 179192448
8250 SNP_A-4240238 179192615
8251 SNP_A-2187980 179207150
8252 SNP_A-1794927 179242119
8253 SNP_A-2075267 179275566
8254 SNP_A-2275185 179279503
8255 SNP_A-4196596 179303386
8256 SNP_A-2146817 179333453
8257 SNP_A-4226786 179383457
8258 SNP_A-2097608 179385683
8259 SNP_A-2189369 179407845
8260 SNP_A-1984741 179409216
8261 SNP_A-2162078 179412227
8262 SNP_A-2172623 179417644
8263 SNP_A-1840095 179417921
8264 SNP_A-2215381 179436642
8265 SNP_A-1907598 179470333
8266 SNP_A-2188339 179539810
8267 SNP_A-4235462 179539994
8268 SNP_A-2221078 179547452
8269 SNP_A-2116766 179551567
8270 SNP_A-2288230 179551828
8271 SNP_A-2248641 179577931
8272 SNP_A-2271950 179581595
8273 SNP_A-2011492 179596220
8274 SNP_A-1804851 179602877
8275 SNP_A-2023565 179626784
8276 SNP_A-1861071 179676615
8277 SNP_A-1984742 179683717
8278 SNP_A-2212215 179699533
8279 SNP_A-1918569 179794189
8280 SNP_A-1930460 179840698
8281 SNP_A-1790529 179851328
8282 SNP_A-2267436 179856990
8283 SNP_A-2172200 179875001
8284 SNP_A-1984744 179884180
8285 SNP_A-2301891 179889788
8286 SNP_A-2116331 179924447
8287 SNP_A-4222983 179925188
8288 SNP_A-2225242 179929652
8289 SNP_A-2195802 179932826
8290 SNP_A-4218237 180012576
8291 SNP_A-2272386 180072591
8292 SNP_A-2181981 180103425
8293 SNP_A-2072241 180103458
8294 SNP_A-2030499 180103636
8295 SNP_A-2265763 180113689
8296 SNP_A-4216340 180122526
8297 SNP_A-2080454 180141456
8298 SNP_A-1821921 180142060
8299 SNP_A-2233867 180206066
8300 SNP_A-2187275 180261965
8301 SNP_A-1984747 180292339
8302 SNP_A-2052133 180391145
8303 SNP_A-1807241 180425968
8304 SNP_A-2169182 180473792
8305 SNP_A-2099363 180485828
8306 SNP_A-2217080 180485856
8307 SNP_A-1919490 180496444
8308 SNP_A-4224841 180510283
8309 SNP_A-2156172 180536297
8310 SNP_A-4230747 180552279
8311 SNP_A-2073488 180553237
8312 SNP_A-2038874 180571501
8313 SNP_A-2186029 180625439
8314 SNP_A-4206287 180629495
