# Supplementary material for: Genetic Structure of the Spanish Population
Source: BMC Genomics. 2010 May 25;11:326. doi: 10.1186/1471-2164-11-326 (PMC2887418; doi:10.1186/1471-2164-11-326)
Supplement: Additional file 1 — List of haplotype blocks across all autosomal chromosomes in the Spanish population. Each block is described by the SNPs that compose it, the major haplotypes with haplotypic frequencies, and the LD (D') among adjacent blocks. For each chromosome, the correspondence list between the SNP names and numbers is included in a separate table. [file 1471-2164-11-326-S1.ZIP › chr6p.snpkey.txt]

1 SNP_A-2058596 119769
2 SNP_A-2240163 131221
3 SNP_A-2029024 168584
4 SNP_A-1816135 182215
5 SNP_A-1871676 197772
6 SNP_A-4235270 340634
7 SNP_A-1899872 349632
8 SNP_A-2051863 356554
9 SNP_A-1907889 356954
10 SNP_A-4199521 362727
11 SNP_A-2288196 373722
12 SNP_A-1984761 374457
13 SNP_A-2310743 400419
14 SNP_A-4216731 402748
15 SNP_A-1916930 405302
16 SNP_A-1822730 405732
17 SNP_A-2021326 405901
18 SNP_A-1855348 407299
19 SNP_A-1847881 407341
20 SNP_A-1894617 417807
21 SNP_A-2033949 420810
22 SNP_A-2033581 428817
23 SNP_A-1903156 430620
24 SNP_A-1853350 458015
25 SNP_A-2075368 461350
26 SNP_A-1853758 480623
27 SNP_A-2067173 489239
28 SNP_A-4204525 489445
29 SNP_A-1861375 496352
30 SNP_A-1817718 511741
31 SNP_A-2285618 522820
32 SNP_A-2066370 542871
33 SNP_A-2308852 556030
34 SNP_A-2287441 564293
35 SNP_A-4198159 564600
36 SNP_A-1846731 577061
37 SNP_A-1839038 613627
38 SNP_A-2180875 613699
39 SNP_A-1784105 614506
40 SNP_A-2054775 660196
41 SNP_A-1984763 677369
42 SNP_A-2215929 677846
43 SNP_A-2263965 678136
44 SNP_A-2287277 678163
45 SNP_A-4195278 678257
46 SNP_A-4192950 689998
47 SNP_A-2250610 691039
48 SNP_A-1800517 698246
49 SNP_A-2064408 703665
50 SNP_A-2300098 705265
51 SNP_A-2099680 712471
52 SNP_A-2117442 712710
53 SNP_A-4211465 732587
54 SNP_A-1984765 732703
55 SNP_A-1984766 733169
56 SNP_A-1930080 733882
57 SNP_A-4193817 741484
58 SNP_A-4211466 745299
59 SNP_A-1888378 745496
60 SNP_A-2044361 747938
61 SNP_A-4211467 778579
62 SNP_A-2124864 815244
63 SNP_A-2044292 838508
64 SNP_A-2232437 856832
65 SNP_A-4236370 859394
66 SNP_A-4211468 860792
67 SNP_A-4227296 876640
68 SNP_A-4231167 880425
69 SNP_A-1817732 926976
70 SNP_A-1984769 964306
71 SNP_A-1984770 964362
72 SNP_A-4211469 965496
73 SNP_A-4211470 966128
74 SNP_A-4211471 966471
75 SNP_A-4211473 966857
76 SNP_A-1984772 967228
77 SNP_A-2052229 973561
78 SNP_A-4226447 973789
79 SNP_A-4223445 980144
80 SNP_A-4215114 983781
81 SNP_A-4211475 983795
82 SNP_A-2181671 1001155
83 SNP_A-1984773 1008883
84 SNP_A-2174084 1037761
85 SNP_A-1984776 1075389
86 SNP_A-4222069 1081474
87 SNP_A-1984777 1099945
88 SNP_A-1847919 1123561
89 SNP_A-2168437 1138415
90 SNP_A-1955517 1145746
91 SNP_A-1784904 1148927
92 SNP_A-2234633 1151818
93 SNP_A-4227039 1159575
94 SNP_A-2154894 1159888
95 SNP_A-4198936 1163325
96 SNP_A-1891924 1163482
97 SNP_A-2151653 1163604
98 SNP_A-1813044 1173644
99 SNP_A-2184727 1209403
100 SNP_A-2211646 1214690
101 SNP_A-2289928 1215673
102 SNP_A-1896011 1217236
103 SNP_A-1925866 1219617
104 SNP_A-4221719 1222702
105 SNP_A-4239532 1222715
106 SNP_A-2203806 1227564
107 SNP_A-2197404 1231450
108 SNP_A-1984780 1243174
109 SNP_A-1818713 1246328
110 SNP_A-1932305 1246766
111 SNP_A-2296586 1268214
112 SNP_A-2065851 1270906
113 SNP_A-2172056 1282981
114 SNP_A-2250866 1293230
115 SNP_A-1951597 1358733
116 SNP_A-2270318 1388759
117 SNP_A-2120132 1388800
118 SNP_A-4200783 1388897
119 SNP_A-1892333 1389294
120 SNP_A-2240778 1400569
121 SNP_A-2023159 1432968
122 SNP_A-2208118 1450510
123 SNP_A-2301501 1475834
124 SNP_A-2212979 1475917
125 SNP_A-2030672 1475984
126 SNP_A-1821517 1476023
127 SNP_A-2087314 1495885
128 SNP_A-2190745 1498975
129 SNP_A-4226367 1501737
130 SNP_A-1795274 1523769
131 SNP_A-2234335 1528599
132 SNP_A-2139769 1528616
133 SNP_A-1806503 1538645
134 SNP_A-2232443 1584566
135 SNP_A-2245656 1585210
136 SNP_A-1912364 1603909
137 SNP_A-2233080 1605001
138 SNP_A-1818072 1608630
139 SNP_A-4227554 1615731
140 SNP_A-2268089 1615984
141 SNP_A-1903257 1628846
142 SNP_A-1813300 1629980
143 SNP_A-1957050 1631067
144 SNP_A-1828208 1631107
145 SNP_A-1815603 1643197
146 SNP_A-2192170 1653801
147 SNP_A-4230365 1653855
148 SNP_A-4216960 1653870
149 SNP_A-4193310 1654036
150 SNP_A-1839329 1657282
151 SNP_A-2082583 1657305
152 SNP_A-4211476 1668853
153 SNP_A-2168895 1676691
154 SNP_A-2279357 1677769
155 SNP_A-2232469 1709506
156 SNP_A-2203952 1711972
157 SNP_A-1984788 1728494
158 SNP_A-1984789 1729095
159 SNP_A-2110392 1742159
160 SNP_A-2273665 1761631
161 SNP_A-2180515 1778040
162 SNP_A-1934425 1812101
163 SNP_A-1984795 1855715
164 SNP_A-4211477 1863571
165 SNP_A-2183626 1887537
166 SNP_A-2270646 1888153
167 SNP_A-4228583 1894114
168 SNP_A-2225591 1919873
169 SNP_A-1960137 1933923
170 SNP_A-2138803 1938173
171 SNP_A-2270547 1940507
172 SNP_A-4198698 1947050
173 SNP_A-2118162 1947195
174 SNP_A-2177041 1950973
175 SNP_A-1875450 1952686
176 SNP_A-2054836 1966707
177 SNP_A-2312596 1975662
178 SNP_A-2305183 1982631
179 SNP_A-1845747 2000676
180 SNP_A-2099467 2009647
181 SNP_A-4211478 2040233
182 SNP_A-1899924 2042685
183 SNP_A-4228839 2068743
184 SNP_A-4211479 2154576
185 SNP_A-4238538 2154679
186 SNP_A-2290201 2156689
187 SNP_A-1888653 2165519
188 SNP_A-1815011 2189655
189 SNP_A-2288148 2189720
190 SNP_A-2242725 2201626
191 SNP_A-1895264 2263448
192 SNP_A-2197134 2289157
193 SNP_A-2203117 2300805
194 SNP_A-2241613 2308691
195 SNP_A-2055024 2313641
196 SNP_A-2286173 2314638
197 SNP_A-2248138 2315074
198 SNP_A-4235128 2324639
199 SNP_A-2169815 2325054
200 SNP_A-2087000 2325609
201 SNP_A-1938591 2357227
202 SNP_A-2178947 2359212
203 SNP_A-2221500 2359739
204 SNP_A-1932806 2376540
205 SNP_A-2034685 2386086
206 SNP_A-2304105 2397023
207 SNP_A-1984807 2415569
208 SNP_A-2249228 2419932
209 SNP_A-1780725 2421909
210 SNP_A-1904948 2463735
211 SNP_A-2186878 2469002
212 SNP_A-2230247 2469719
213 SNP_A-1828808 2475374
214 SNP_A-4234290 2486010
215 SNP_A-2253101 2486188
216 SNP_A-4201331 2487394
217 SNP_A-2066968 2493902
218 SNP_A-2303155 2500245
219 SNP_A-1916923 2507900
220 SNP_A-2310321 2556038
221 SNP_A-2231559 2556705
222 SNP_A-2048418 2559821
223 SNP_A-1931721 2561236
224 SNP_A-4217891 2564712
225 SNP_A-2308463 2565192
226 SNP_A-2290956 2578673
227 SNP_A-1940244 2587861
228 SNP_A-2179077 2589838
229 SNP_A-2045899 2589879
230 SNP_A-2086885 2607546
231 SNP_A-1809970 2615632
232 SNP_A-2167473 2625023
233 SNP_A-2115965 2625087
234 SNP_A-2106431 2625731
235 SNP_A-2280327 2625804
236 SNP_A-2109333 2632728
237 SNP_A-2268944 2641212
238 SNP_A-2227345 2649569
239 SNP_A-2139776 2652436
240 SNP_A-2149753 2652515
241 SNP_A-2249101 2657772
242 SNP_A-2075742 2661891
243 SNP_A-2134507 2662089
244 SNP_A-4199734 2662264
245 SNP_A-4223983 2662354
246 SNP_A-2073718 2662780
247 SNP_A-1953597 2667496
248 SNP_A-2232412 2678774
249 SNP_A-2229234 2683671
250 SNP_A-1904143 2686186
251 SNP_A-1818997 2731562
252 SNP_A-1860268 2736682
253 SNP_A-2179940 2756849
254 SNP_A-2127197 2759524
255 SNP_A-2071780 2766142
256 SNP_A-2234324 2787829
257 SNP_A-2076238 2788611
258 SNP_A-1831858 2809294
259 SNP_A-1850628 2816084
260 SNP_A-2280222 2835282
261 SNP_A-2279290 2857276
262 SNP_A-1984812 2863546
263 SNP_A-2178830 2871297
264 SNP_A-1906927 2890330
265 SNP_A-2294514 2903583
266 SNP_A-2283173 2906068
267 SNP_A-2244269 2926223
268 SNP_A-1783912 2926771
269 SNP_A-4229908 2942543
270 SNP_A-2137810 2978804
271 SNP_A-1920574 3016608
272 SNP_A-2023843 3016912
273 SNP_A-2060730 3134934
274 SNP_A-2149118 3200786
275 SNP_A-4218918 3200856
276 SNP_A-2205899 3201161
277 SNP_A-2011518 3201894
278 SNP_A-2101579 3211559
279 SNP_A-4234577 3215063
280 SNP_A-4211481 3252280
281 SNP_A-1805201 3252564
282 SNP_A-1984821 3252623
283 SNP_A-4237209 3265150
284 SNP_A-1810711 3266596
285 SNP_A-2116918 3266875
286 SNP_A-1984823 3270157
287 SNP_A-2218266 3271835
288 SNP_A-4211482 3284105
289 SNP_A-2296142 3295700
290 SNP_A-2262826 3298526
291 SNP_A-2204221 3298708
292 SNP_A-1786439 3299260
293 SNP_A-2109437 3308136
294 SNP_A-1914477 3375995
295 SNP_A-2216208 3378317
296 SNP_A-1961152 3379241
297 SNP_A-2199655 3383425
298 SNP_A-2180158 3395265
299 SNP_A-1848114 3400045
300 SNP_A-2200901 3410832
301 SNP_A-4235837 3430430
302 SNP_A-2112406 3430485
303 SNP_A-2255752 3430963
304 SNP_A-2163986 3432929
305 SNP_A-1924994 3433624
306 SNP_A-2188073 3440198
307 SNP_A-4225730 3448684
308 SNP_A-2240146 3454948
309 SNP_A-1882565 3472309
310 SNP_A-1851885 3493871
311 SNP_A-1814996 3494291
312 SNP_A-2174837 3494995
313 SNP_A-2312269 3553493
314 SNP_A-2031105 3571371
315 SNP_A-4221065 3572105
316 SNP_A-4239704 3572622
317 SNP_A-2060838 3582090
318 SNP_A-1836795 3599036
319 SNP_A-1943375 3644620
320 SNP_A-4211483 3646117
321 SNP_A-1984831 3646231
322 SNP_A-2204586 3647702
323 SNP_A-1984832 3650354
324 SNP_A-1902117 3661197
325 SNP_A-1875640 3673023
326 SNP_A-2034214 3715094
327 SNP_A-2166113 3721233
328 SNP_A-2209024 3724085
329 SNP_A-1914347 3731552
330 SNP_A-4224013 3732257
331 SNP_A-2272597 3749200
332 SNP_A-2079607 3749555
333 SNP_A-2122594 3754196
334 SNP_A-2128772 3754509
335 SNP_A-4235993 3757633
336 SNP_A-2206523 3757816
337 SNP_A-1828678 3757836
338 SNP_A-1810101 3761796
339 SNP_A-2272871 3769923
340 SNP_A-2164475 3781812
341 SNP_A-1950810 3782197
342 SNP_A-1984836 3791443
343 SNP_A-4211486 3804095
344 SNP_A-1887488 3813951
345 SNP_A-2272800 3825893
346 SNP_A-2136771 3843738
347 SNP_A-2253891 3844879
348 SNP_A-2095733 3851913
349 SNP_A-2096698 3874054
350 SNP_A-2079715 3896006
351 SNP_A-1836912 3903262
352 SNP_A-2188325 3906287
353 SNP_A-1903484 3908840
354 SNP_A-1904735 3908995
355 SNP_A-2221888 3912628
356 SNP_A-1984839 3923256
357 SNP_A-1892763 3926939
358 SNP_A-1919720 3947978
359 SNP_A-1921232 3949678
360 SNP_A-1984842 3984474
361 SNP_A-2084648 3988414
362 SNP_A-4221203 3990513
363 SNP_A-2226833 3991827
364 SNP_A-1930926 3998355
365 SNP_A-2043285 3999233
366 SNP_A-2097009 4000706
367 SNP_A-4232058 4010752
368 SNP_A-1826220 4012045
369 SNP_A-1834719 4012127
370 SNP_A-2087512 4025877
371 SNP_A-2044731 4026261
372 SNP_A-1901181 4027176
373 SNP_A-1836634 4031919
374 SNP_A-2227805 4042911
375 SNP_A-2102079 4049566
376 SNP_A-2083797 4054592
377 SNP_A-2285955 4064995
378 SNP_A-2058236 4066830
379 SNP_A-2199964 4070654
380 SNP_A-4220127 4071096
381 SNP_A-1882359 4093181
382 SNP_A-4199295 4108435
383 SNP_A-2146996 4118652
384 SNP_A-4220997 4138337
385 SNP_A-4206516 4150396
386 SNP_A-2235589 4155857
387 SNP_A-1931437 4186229
388 SNP_A-1949125 4198412
389 SNP_A-2261677 4200904
390 SNP_A-1784884 4207025
391 SNP_A-2034381 4224668
392 SNP_A-2161755 4228691
393 SNP_A-2210751 4228915
394 SNP_A-2261503 4229639
395 SNP_A-4223640 4233178
396 SNP_A-4218383 4233389
397 SNP_A-2218209 4234772
398 SNP_A-1984851 4249632
399 SNP_A-1957059 4266819
400 SNP_A-2068743 4294892
401 SNP_A-1786567 4295991
402 SNP_A-1959600 4308481
403 SNP_A-2217638 4318212
404 SNP_A-4200616 4336549
405 SNP_A-4193245 4341866
406 SNP_A-4225350 4342058
407 SNP_A-2295500 4344515
408 SNP_A-1952439 4344853
409 SNP_A-2222209 4357901
410 SNP_A-2145273 4358975
411 SNP_A-1895128 4360849
412 SNP_A-1849940 4362028
413 SNP_A-1909062 4390952
414 SNP_A-1984857 4392744
415 SNP_A-4230533 4409134
416 SNP_A-2117485 4409319
417 SNP_A-1862841 4410187
418 SNP_A-1936029 4425509
419 SNP_A-2245361 4425741
420 SNP_A-2127947 4427101
421 SNP_A-2312737 4436514
422 SNP_A-2143279 4437078
423 SNP_A-2083094 4451489
424 SNP_A-1793751 4464369
425 SNP_A-2046450 4472718
426 SNP_A-2195461 4504209
427 SNP_A-1941182 4513282
428 SNP_A-4219102 4514181
429 SNP_A-1894281 4583023
430 SNP_A-4211487 4610854
431 SNP_A-1984866 4623259
432 SNP_A-4194598 4645683
433 SNP_A-1890011 4645756
434 SNP_A-2048076 4676339
435 SNP_A-1783764 4685609
436 SNP_A-1941638 4689232
437 SNP_A-1984868 4793933
438 SNP_A-1984870 4865084
439 SNP_A-4222683 4908158
440 SNP_A-1896525 4908176
441 SNP_A-2185314 4917550
442 SNP_A-1803644 4944909
443 SNP_A-1922380 4945026
444 SNP_A-4194389 4946576
445 SNP_A-2200823 4988543
446 SNP_A-2084622 4993315
447 SNP_A-1884474 5000799
448 SNP_A-2284836 5001145
449 SNP_A-1826542 5009357
450 SNP_A-4198190 5011038
451 SNP_A-2157874 5015659
452 SNP_A-4239870 5055398
453 SNP_A-2060096 5087841
454 SNP_A-1984880 5092039
455 SNP_A-1921761 5102419
456 SNP_A-1918592 5102470
457 SNP_A-2011534 5122037
458 SNP_A-2169620 5122138
459 SNP_A-1886930 5134726
460 SNP_A-4211488 5145030
461 SNP_A-1984881 5168793
462 SNP_A-4211489 5197181
463 SNP_A-4215116 5197674
464 SNP_A-2074008 5217670
465 SNP_A-1882734 5252245
466 SNP_A-2187641 5252507
467 SNP_A-1834300 5257079
468 SNP_A-2214387 5278835
469 SNP_A-2239722 5279590
470 SNP_A-2081702 5314737
471 SNP_A-1954216 5322346
472 SNP_A-1910546 5330325
473 SNP_A-2083576 5332512
474 SNP_A-2240155 5336267
475 SNP_A-1872173 5336285
476 SNP_A-1884929 5340284
477 SNP_A-2156411 5340872
478 SNP_A-2305363 5389000
479 SNP_A-4206373 5392753
480 SNP_A-2271175 5405084
481 SNP_A-1784420 5405613
482 SNP_A-1826214 5412408
483 SNP_A-1954350 5418963
484 SNP_A-1879900 5486103
485 SNP_A-2072064 5490045
486 SNP_A-1853537 5493557
487 SNP_A-4226407 5502959
488 SNP_A-4192720 5520640
489 SNP_A-2240156 5538964
490 SNP_A-1984894 5545437
491 SNP_A-1924928 5549198
492 SNP_A-2298943 5549465
493 SNP_A-4211491 5593086
494 SNP_A-1984897 5594265
495 SNP_A-1984898 5605098
496 SNP_A-2170901 5627428
497 SNP_A-2293998 5662396
498 SNP_A-1809592 5682121
499 SNP_A-2223168 5682211
500 SNP_A-1932805 5689991
501 SNP_A-2240737 5691942
502 SNP_A-1837550 5702649
503 SNP_A-1782961 5703826
504 SNP_A-2098047 5767231
505 SNP_A-1921920 5767435
506 SNP_A-1856178 5774714
507 SNP_A-1920144 5790867
508 SNP_A-2048530 5791720
509 SNP_A-4218578 5828720
510 SNP_A-4220328 5864145
511 SNP_A-2066987 5864285
512 SNP_A-2111866 5869499
513 SNP_A-2077667 5890318
514 SNP_A-1957327 5926299
515 SNP_A-1864495 5928775
516 SNP_A-2089277 5929384
517 SNP_A-2103496 5934512
518 SNP_A-2136431 5940860
519 SNP_A-2241984 5956667
520 SNP_A-1984903 5966877
521 SNP_A-2146417 5979244
522 SNP_A-2191777 5985932
523 SNP_A-1919843 5986834
524 SNP_A-2184865 5987127
525 SNP_A-4219618 5987251
526 SNP_A-2041852 5987428
527 SNP_A-4237933 5990338
528 SNP_A-2168451 6019115
529 SNP_A-1854368 6021432
530 SNP_A-1809696 6039406
531 SNP_A-1984908 6076323
532 SNP_A-2154547 6077721
533 SNP_A-1849099 6077751
534 SNP_A-1866693 6078433
535 SNP_A-2231014 6098099
536 SNP_A-1919736 6098378
537 SNP_A-1846026 6098442
538 SNP_A-2057330 6098486
539 SNP_A-2287143 6106661
540 SNP_A-2176129 6107059
541 SNP_A-1984918 6124881
542 SNP_A-2292437 6126034
543 SNP_A-2262667 6130016
544 SNP_A-1926618 6171950
545 SNP_A-2011542 6173024
546 SNP_A-4211493 6182206
547 SNP_A-2183584 6195283
548 SNP_A-2123642 6202660
549 SNP_A-1984932 6220931
550 SNP_A-2307007 6229124
551 SNP_A-1813848 6271857
552 SNP_A-1984935 6276872
553 SNP_A-2241307 6286577
554 SNP_A-2247611 6286753
555 SNP_A-1852310 6291965
556 SNP_A-4196530 6302484
557 SNP_A-2090833 6312427
558 SNP_A-2085734 6334847
559 SNP_A-2064644 6338572
560 SNP_A-1889936 6344782
561 SNP_A-4228764 6345148
562 SNP_A-2284416 6345474
563 SNP_A-1913096 6363963
564 SNP_A-1858562 6368607
565 SNP_A-1941949 6368727
566 SNP_A-1984940 6401019
567 SNP_A-1984941 6421277
568 SNP_A-2076953 6430059
569 SNP_A-2011545 6430832
570 SNP_A-2129974 6440521
571 SNP_A-2217439 6464136
572 SNP_A-2305937 6466969
573 SNP_A-2104138 6468309
574 SNP_A-4211496 6476360
575 SNP_A-1863723 6513761
576 SNP_A-1951374 6514021
577 SNP_A-2058121 6515106
578 SNP_A-1805621 6529786
579 SNP_A-2078963 6530017
580 SNP_A-2011546 6538048
581 SNP_A-1984947 6539030
582 SNP_A-1984949 6566961
583 SNP_A-2218980 6577294
584 SNP_A-4237889 6577398
585 SNP_A-2308036 6578263
586 SNP_A-1984952 6582994
587 SNP_A-4222955 6586034
588 SNP_A-1929188 6587794
589 SNP_A-1844400 6600892
590 SNP_A-2187566 6601197
591 SNP_A-1922017 6603042
592 SNP_A-4233488 6604294
593 SNP_A-2114966 6604337
594 SNP_A-1856356 6611555
595 SNP_A-1953722 6612168
596 SNP_A-2183006 6682171
597 SNP_A-1802254 6700864
598 SNP_A-1934888 6725523
599 SNP_A-1892272 6735864
600 SNP_A-1822912 6765606
601 SNP_A-1984955 6786022
602 SNP_A-2108954 6795657
603 SNP_A-1910465 6796202
604 SNP_A-2212311 6796438
605 SNP_A-1908792 6798391
606 SNP_A-2184149 6818697
607 SNP_A-1866370 6819243
608 SNP_A-4193004 6832856
609 SNP_A-4236651 6844062
610 SNP_A-2164948 6845950
611 SNP_A-1864808 6846006
612 SNP_A-1916274 6892092
613 SNP_A-1984960 6904105
614 SNP_A-4223419 6904637
615 SNP_A-1916402 6904747
616 SNP_A-1895066 6910767
617 SNP_A-1817417 6923860
618 SNP_A-1942743 6926638
619 SNP_A-1914066 6941478
620 SNP_A-1865261 6950641
621 SNP_A-2314299 6977316
622 SNP_A-1905369 6979458
623 SNP_A-1938810 6979674
624 SNP_A-1822328 6992410
625 SNP_A-1827832 7007597
626 SNP_A-4222399 7027632
627 SNP_A-1984964 7060926
628 SNP_A-1905359 7079400
629 SNP_A-1984966 7088603
630 SNP_A-2078256 7123538
631 SNP_A-2289973 7142345
632 SNP_A-2065081 7157743
633 SNP_A-1797257 7195959
634 SNP_A-1810090 7196036
635 SNP_A-4222728 7196450
636 SNP_A-1984967 7199640
637 SNP_A-2217052 7210066
638 SNP_A-2173793 7235281
639 SNP_A-2064861 7235436
640 SNP_A-1804937 7273579
641 SNP_A-2110399 7315057
642 SNP_A-2179684 7328929
643 SNP_A-4235138 7372263
644 SNP_A-1907901 7372513
645 SNP_A-1901161 7372626
646 SNP_A-2177304 7397001
647 SNP_A-2206320 7397231
648 SNP_A-1984970 7414231
649 SNP_A-1892131 7419342
650 SNP_A-2192006 7438848
651 SNP_A-2078236 7448784
652 SNP_A-1838098 7455269
653 SNP_A-1984973 7456900
654 SNP_A-1984974 7456918
655 SNP_A-1984975 7481181
656 SNP_A-4216272 7489159
657 SNP_A-2088991 7489229
658 SNP_A-2294689 7489450
659 SNP_A-4217661 7497161
660 SNP_A-4199770 7497171
661 SNP_A-1885975 7501961
662 SNP_A-4211500 7502047
663 SNP_A-2049990 7510884
664 SNP_A-4223157 7511385
665 SNP_A-2011550 7519804
666 SNP_A-2064811 7532193
667 SNP_A-1854179 7532309
668 SNP_A-1984978 7540125
669 SNP_A-2120914 7546719
670 SNP_A-1883792 7546775
671 SNP_A-2047582 7558341
672 SNP_A-1885444 7564764
673 SNP_A-2146220 7569940
674 SNP_A-4193754 7588032
675 SNP_A-1984981 7591030
676 SNP_A-1884862 7596723
677 SNP_A-1831191 7597007
678 SNP_A-2227834 7599162
679 SNP_A-2128244 7599290
680 SNP_A-2098828 7600746
681 SNP_A-4218531 7601948
682 SNP_A-2192692 7602444
683 SNP_A-2255122 7606630
684 SNP_A-2273324 7612761
685 SNP_A-2045219 7630442
686 SNP_A-4225507 7659190
687 SNP_A-2154248 7662072
688 SNP_A-1891031 7671056
689 SNP_A-2011551 7705502
690 SNP_A-1849374 7708017
691 SNP_A-1829613 7733601
692 SNP_A-4203185 7738168
693 SNP_A-2088998 7764894
694 SNP_A-2067023 7765635
695 SNP_A-4224668 7765668
696 SNP_A-1909474 7778428
697 SNP_A-1950172 7778825
698 SNP_A-2237158 7779018
699 SNP_A-1832330 7792842
700 SNP_A-4194688 7792927
701 SNP_A-2169074 7794334
702 SNP_A-2257015 7802731
703 SNP_A-1784872 7815592
704 SNP_A-1833278 7821214
705 SNP_A-1818009 7833327
706 SNP_A-2167356 7835271
707 SNP_A-1844691 7842399
708 SNP_A-4193544 7848628
709 SNP_A-1800109 7861206
710 SNP_A-1984985 7863310
711 SNP_A-1984986 7863404
712 SNP_A-2297146 7898988
713 SNP_A-1872309 7917675
714 SNP_A-2164048 7939512
715 SNP_A-1984992 7946277
716 SNP_A-1984993 7946316
717 SNP_A-1984994 7946336
718 SNP_A-2302717 7962775
719 SNP_A-2240416 7963071
720 SNP_A-2234053 7968883
721 SNP_A-1914163 7981317
722 SNP_A-2273710 8011285
723 SNP_A-2155832 8028977
724 SNP_A-2134034 8036524
725 SNP_A-2233898 8054206
726 SNP_A-2095568 8079764
727 SNP_A-2113620 8098268
728 SNP_A-4232211 8154897
729 SNP_A-2047197 8155618
730 SNP_A-2105041 8166424
731 SNP_A-1984997 8178001
732 SNP_A-4202312 8190778
733 SNP_A-1852587 8262338
734 SNP_A-1812307 8271887
735 SNP_A-2024290 8271904
736 SNP_A-1984999 8280374
737 SNP_A-1985004 8293905
738 SNP_A-1885956 8294228
739 SNP_A-1985005 8294510
740 SNP_A-2174330 8306390
741 SNP_A-2011552 8324495
742 SNP_A-1782811 8331801
743 SNP_A-4216739 8337222
744 SNP_A-1985007 8347264
745 SNP_A-2237009 8380882
746 SNP_A-1948097 8381193
747 SNP_A-1933293 8386149
748 SNP_A-1829888 8398662
749 SNP_A-2084833 8398812
750 SNP_A-2047512 8399051
751 SNP_A-4206236 8399118
752 SNP_A-2128054 8399364
753 SNP_A-2304114 8401631
754 SNP_A-1802965 8401854
755 SNP_A-1841268 8408317
756 SNP_A-4207154 8428818
757 SNP_A-2311110 8453033
758 SNP_A-4196507 8453404
759 SNP_A-4225311 8454456
760 SNP_A-4198352 8454469
761 SNP_A-2281380 8481593
762 SNP_A-1798816 8487229
763 SNP_A-1985012 8491103
764 SNP_A-2122606 8506427
765 SNP_A-1944790 8506675
766 SNP_A-2173085 8506703
767 SNP_A-4204158 8507116
768 SNP_A-4211506 8508961
769 SNP_A-1873459 8515038
770 SNP_A-2198164 8534915
771 SNP_A-1903031 8535446
772 SNP_A-2073902 8537498
773 SNP_A-2270040 8550785
774 SNP_A-2068583 8558117
775 SNP_A-1889171 8572970
776 SNP_A-4211507 8573040
777 SNP_A-1985017 8575438
778 SNP_A-4194310 8582500
779 SNP_A-1985021 8625282
780 SNP_A-1926019 8649169
781 SNP_A-1829862 8655510
782 SNP_A-2090030 8683170
783 SNP_A-4216129 8694359
784 SNP_A-1887092 8712852
785 SNP_A-2283895 8735058
786 SNP_A-1900563 8745764
787 SNP_A-2259138 8752899
788 SNP_A-1924685 8753010
789 SNP_A-2224991 8854839
790 SNP_A-1850419 8888960
791 SNP_A-4222093 8889187
792 SNP_A-2078310 8890318
793 SNP_A-1801110 8890689
794 SNP_A-2011556 8906633
795 SNP_A-1957181 8912429
796 SNP_A-2255789 8912878
797 SNP_A-4211509 8918551
798 SNP_A-2101114 8932904
799 SNP_A-2293320 8932931
800 SNP_A-1830059 8935206
801 SNP_A-1985023 8940232
802 SNP_A-2099956 8944645
803 SNP_A-1985024 8953031
804 SNP_A-4211510 8960412
805 SNP_A-2121710 8975335
806 SNP_A-2194282 8977137
807 SNP_A-1857295 8987431
808 SNP_A-1985026 8996649
809 SNP_A-1929268 9007460
810 SNP_A-4198555 9010082
811 SNP_A-2260717 9019224
812 SNP_A-2118774 9050061
813 SNP_A-4221141 9069974
814 SNP_A-4219553 9083797
815 SNP_A-2107504 9085657
816 SNP_A-4207389 9372877
817 SNP_A-1985031 9375787
818 SNP_A-1892749 9404897
819 SNP_A-1985032 9418446
820 SNP_A-2085709 9423164
821 SNP_A-4216123 9433109
822 SNP_A-2086542 9436505
823 SNP_A-1946165 9452737
824 SNP_A-2023854 9481736
825 SNP_A-1896585 9492979
826 SNP_A-2081549 9501293
827 SNP_A-2110351 9501698
828 SNP_A-2242716 9502075
829 SNP_A-2029711 9502146
830 SNP_A-2142569 9521187
831 SNP_A-2303105 9521474
832 SNP_A-1951799 9529055
833 SNP_A-1833189 9529407
834 SNP_A-1810054 9546489
835 SNP_A-2105407 9546775
836 SNP_A-2098235 9571921
837 SNP_A-1804747 9595942
838 SNP_A-1942643 9609845
839 SNP_A-4211514 9616633
840 SNP_A-1985034 9616759
841 SNP_A-1938754 9628979
842 SNP_A-1840847 9636499
843 SNP_A-1840317 9646378
844 SNP_A-1810719 9647136
845 SNP_A-4218587 9647226
846 SNP_A-1874197 9647314
847 SNP_A-4232801 9650924
848 SNP_A-2023852 9669803
849 SNP_A-2051883 9670135
850 SNP_A-2268655 9678450
851 SNP_A-1878144 9678485
852 SNP_A-1929046 9678595
853 SNP_A-2032822 9679463
854 SNP_A-2225286 9764707
855 SNP_A-1862899 9765162
856 SNP_A-2112089 9770059
857 SNP_A-2011559 9777768
858 SNP_A-1985041 9791370
859 SNP_A-1985042 9837105
860 SNP_A-2068190 9854361
861 SNP_A-2121088 9854539
862 SNP_A-2011560 9856349
863 SNP_A-1940181 9856559
864 SNP_A-2011561 9859151
865 SNP_A-4211516 9884970
866 SNP_A-1900673 9890382
867 SNP_A-2165561 9930143
868 SNP_A-2266414 9936363
869 SNP_A-2255845 9936844
870 SNP_A-2046713 9937009
871 SNP_A-1921423 9937992
872 SNP_A-4230749 9952975
873 SNP_A-4195970 9961905
874 SNP_A-2227291 9961960
875 SNP_A-4202637 9962456
876 SNP_A-4194296 9962527
877 SNP_A-4233125 9981898
878 SNP_A-2101303 9981937
879 SNP_A-2283902 10003116
880 SNP_A-2287352 10017169
881 SNP_A-2059976 10022280
882 SNP_A-2011562 10028037
883 SNP_A-2134588 10049209
884 SNP_A-2064527 10049431
885 SNP_A-1985050 10119070
886 SNP_A-1985052 10121666
887 SNP_A-4211517 10122547
888 SNP_A-4234186 10131016
889 SNP_A-2074520 10145207
890 SNP_A-1908533 10147044
891 SNP_A-4234979 10154486
892 SNP_A-4234362 10154500
893 SNP_A-4227566 10156408
894 SNP_A-4226872 10161668
895 SNP_A-4197366 10162282
896 SNP_A-4204888 10166797
897 SNP_A-4198827 10175989
898 SNP_A-2121913 10177720
899 SNP_A-1796293 10193421
900 SNP_A-2152972 10203442
901 SNP_A-2230944 10236257
902 SNP_A-1907812 10236339
903 SNP_A-1785773 10237544
904 SNP_A-1985054 10247719
905 SNP_A-2054560 10253045
906 SNP_A-1853870 10263657
907 SNP_A-2304138 10266934
908 SNP_A-1784096 10269797
909 SNP_A-2098919 10271707
910 SNP_A-1814394 10272068
911 SNP_A-2078279 10272718
912 SNP_A-2252184 10343900
913 SNP_A-1797691 10344111
914 SNP_A-2194461 10344315
915 SNP_A-1985057 10357744
916 SNP_A-4211520 10360211
917 SNP_A-4232721 10361599
918 SNP_A-4229576 10366156
919 SNP_A-1890984 10375214
920 SNP_A-1948327 10385144
921 SNP_A-2045052 10391324
922 SNP_A-4235487 10404472
923 SNP_A-2149876 10407909
924 SNP_A-2011563 10411146
925 SNP_A-4215120 10411582
926 SNP_A-2165587 10413911
927 SNP_A-1863030 10443471
928 SNP_A-4202024 10496954
929 SNP_A-1904238 10540524
930 SNP_A-2088017 10555115
931 SNP_A-2278093 10568546
932 SNP_A-1880958 10568858
933 SNP_A-2246873 10592846
934 SNP_A-2147209 10601757
935 SNP_A-2064319 10649199
936 SNP_A-1823499 10674842
937 SNP_A-1985066 10682298
938 SNP_A-2307495 10702246
939 SNP_A-1930958 10744123
940 SNP_A-2240428 10893249
941 SNP_A-1955382 10961526
942 SNP_A-1798263 10970876
943 SNP_A-1985070 11014242
944 SNP_A-1791552 11030624
945 SNP_A-1846349 11090834
946 SNP_A-1953472 11090959
947 SNP_A-1941465 11091957
948 SNP_A-1820133 11116635
949 SNP_A-1800666 11141150
950 SNP_A-1985079 11143958
951 SNP_A-2219269 11148169
952 SNP_A-1783365 11150895
953 SNP_A-1797694 11226413
954 SNP_A-2033439 11226857
955 SNP_A-2195705 11227033
956 SNP_A-2254837 11230009
957 SNP_A-2180393 11230212
958 SNP_A-2011568 11261838
959 SNP_A-2011569 11276498
960 SNP_A-2112338 11288465
961 SNP_A-1849175 11289695
962 SNP_A-1985081 11294035
963 SNP_A-1985082 11294117
964 SNP_A-1985084 11294417
965 SNP_A-1985085 11311011
966 SNP_A-1985086 11311190
967 SNP_A-1893688 11337939
968 SNP_A-2249563 11347010
969 SNP_A-4232844 11351843
970 SNP_A-2011570 11363344
971 SNP_A-2308678 11374751
972 SNP_A-2155669 11374787
973 SNP_A-1985089 11385892
974 SNP_A-1799461 11397020
975 SNP_A-2278789 11397438
976 SNP_A-2234620 11398333
977 SNP_A-4239045 11418405
978 SNP_A-1817957 11424097
979 SNP_A-2129337 11443464
980 SNP_A-1834701 11479601
981 SNP_A-2192653 11491443
982 SNP_A-2069307 11496989
983 SNP_A-2282777 11517373
984 SNP_A-2114058 11521903
985 SNP_A-4234404 11522074
986 SNP_A-4238325 11568751
987 SNP_A-2179444 11584621
988 SNP_A-2104733 11585571
989 SNP_A-4240032 11599116
990 SNP_A-2069394 11599466
991 SNP_A-2250100 11600735
992 SNP_A-4232964 11600822
993 SNP_A-2181948 11601590
994 SNP_A-4218462 11602323
995 SNP_A-1811760 11603122
996 SNP_A-1903660 11603310
997 SNP_A-2236695 11603804
998 SNP_A-2228864 11604286
999 SNP_A-1949983 11616657
1000 SNP_A-2149788 11616840
1001 SNP_A-2198311 11624268
1002 SNP_A-1958607 11625671
1003 SNP_A-2011573 11668148
1004 SNP_A-1796937 11675452
1005 SNP_A-2124814 11685038
1006 SNP_A-2303139 11685071
1007 SNP_A-2199013 11697642
1008 SNP_A-2188283 11698021
1009 SNP_A-2152402 11698126
1010 SNP_A-4237643 11706239
1011 SNP_A-1786589 11723502
1012 SNP_A-2177716 11729442
1013 SNP_A-2170598 11761465
1014 SNP_A-4229263 11762081
1015 SNP_A-1985097 11793949
1016 SNP_A-2103992 11794213
1017 SNP_A-2169469 11800050
1018 SNP_A-1845997 11809959
1019 SNP_A-1985102 11840809
1020 SNP_A-1985103 11842848
1021 SNP_A-2216981 11844103
1022 SNP_A-2055560 11863789
1023 SNP_A-2109883 11863999
1024 SNP_A-4211522 11887485
1025 SNP_A-2215008 11906400
1026 SNP_A-1947363 11924034
1027 SNP_A-1933107 11934194
1028 SNP_A-2230006 11960540
1029 SNP_A-4228022 11960626
1030 SNP_A-4240543 11960637
1031 SNP_A-1843921 11960824
1032 SNP_A-1933903 11967070
1033 SNP_A-1933856 11968256
1034 SNP_A-1899464 11973507
1035 SNP_A-2130791 11986265
1036 SNP_A-1945423 12042950
1037 SNP_A-1935506 12063077
1038 SNP_A-4202429 12083236
1039 SNP_A-4229983 12084762
1040 SNP_A-4216116 12086262
1041 SNP_A-1817421 12086810
1042 SNP_A-1783534 12129525
1043 SNP_A-1985111 12143315
1044 SNP_A-2102239 12143472
1045 SNP_A-1819888 12192431
1046 SNP_A-1814907 12195974
1047 SNP_A-2205289 12197891
1048 SNP_A-1913288 12207875
1049 SNP_A-2023930 12210601
1050 SNP_A-4211524 12303136
1051 SNP_A-2280276 12304590
1052 SNP_A-4192805 12306289
1053 SNP_A-1903933 12309766
1054 SNP_A-2253196 12324274
1055 SNP_A-1888919 12324632
1056 SNP_A-4219730 12325249
1057 SNP_A-2229953 12325772
1058 SNP_A-2226979 12325985
1059 SNP_A-2299906 12333013
1060 SNP_A-1937613 12334486
1061 SNP_A-2059623 12364120
1062 SNP_A-2182445 12372611
1063 SNP_A-2221298 12387672
1064 SNP_A-1906655 12391748
1065 SNP_A-1940317 12394824
1066 SNP_A-2067429 12403489
1067 SNP_A-1796216 12403521
1068 SNP_A-2200484 12405468
1069 SNP_A-2087026 12450775
1070 SNP_A-1816008 12451947
1071 SNP_A-2172631 12462373
1072 SNP_A-2311624 12464453
1073 SNP_A-2268980 12499959
1074 SNP_A-2189879 12509896
1075 SNP_A-2052028 12511666
1076 SNP_A-2156342 12517402
1077 SNP_A-1855668 12538416
1078 SNP_A-4205893 12539396
1079 SNP_A-1845849 12545818
1080 SNP_A-1796979 12549103
1081 SNP_A-2123245 12612719
1082 SNP_A-1861447 12612953
1083 SNP_A-2153725 12613126
1084 SNP_A-4205866 12614372
1085 SNP_A-4238689 12618912
1086 SNP_A-2178250 12621612
1087 SNP_A-1850142 12623953
1088 SNP_A-2314807 12624571
1089 SNP_A-2151898 12624745
1090 SNP_A-1840466 12625110
1091 SNP_A-2201824 12626674
1092 SNP_A-4211525 12652155
1093 SNP_A-2293366 12656625
1094 SNP_A-1845468 12683588
1095 SNP_A-2140406 12683652
1096 SNP_A-1985124 12701540
1097 SNP_A-1985125 12727896
1098 SNP_A-1784416 12728464
1099 SNP_A-2072521 12754666
1100 SNP_A-1925341 12755098
1101 SNP_A-1946546 12764701
1102 SNP_A-2100817 12764880
1103 SNP_A-1985128 12765504
1104 SNP_A-2259206 12768536
1105 SNP_A-1865227 12771836
1106 SNP_A-1900653 12826487
1107 SNP_A-2048101 12845008
1108 SNP_A-1790769 12878809
1109 SNP_A-1985129 12888976
1110 SNP_A-1792863 12908318
1111 SNP_A-1903148 12908810
1112 SNP_A-2262843 12927558
1113 SNP_A-2093281 12930552
1114 SNP_A-4216388 12933860
1115 SNP_A-1985130 12956955
1116 SNP_A-1834615 12980206
1117 SNP_A-2050003 12999287
1118 SNP_A-2176681 13002890
1119 SNP_A-2243036 13006278
1120 SNP_A-4218267 13035530
1121 SNP_A-2112257 13035831
1122 SNP_A-2305686 13065811
1123 SNP_A-2011580 13071948
1124 SNP_A-1801017 13072832
1125 SNP_A-2118876 13110615
1126 SNP_A-1796117 13113270
1127 SNP_A-4196744 13138979
1128 SNP_A-1958559 13153001
1129 SNP_A-2011581 13174283
1130 SNP_A-2060910 13201620
1131 SNP_A-1879662 13217514
1132 SNP_A-1885789 13224208
1133 SNP_A-1840933 13243326
1134 SNP_A-1985134 13245459
1135 SNP_A-1985135 13245751
1136 SNP_A-1985136 13245845
1137 SNP_A-1896060 13269124
1138 SNP_A-2297716 13270181
1139 SNP_A-4206308 13272634
1140 SNP_A-4217407 13276521
1141 SNP_A-2189495 13286048
1142 SNP_A-2115867 13288433
1143 SNP_A-1785603 13297254
1144 SNP_A-2011583 13305560
1145 SNP_A-1985138 13310194
1146 SNP_A-1985139 13310598
1147 SNP_A-2124295 13311549
1148 SNP_A-2261373 13333056
1149 SNP_A-1888124 13376190
1150 SNP_A-1959900 13376584
1151 SNP_A-2276636 13404999
1152 SNP_A-4193311 13405354
1153 SNP_A-1792687 13413736
1154 SNP_A-2233957 13446130
1155 SNP_A-4233709 13446548
1156 SNP_A-1891633 13448394
1157 SNP_A-1864079 13478467
1158 SNP_A-1894400 13507682
1159 SNP_A-2094629 13516651
1160 SNP_A-1820081 13530945
1161 SNP_A-2314008 13565768
1162 SNP_A-2310408 13593062
1163 SNP_A-2115548 13597379
1164 SNP_A-2159134 13612173
1165 SNP_A-1985145 13674989
1166 SNP_A-2294036 13697852
1167 SNP_A-2177026 13702645
1168 SNP_A-1785841 13708438
1169 SNP_A-2240260 13727608
1170 SNP_A-2083067 13733392
1171 SNP_A-2230365 13736038
1172 SNP_A-1832817 13736336
1173 SNP_A-1923723 13824605
1174 SNP_A-4234345 13824702
1175 SNP_A-2080908 13830502
1176 SNP_A-2140939 13944145
1177 SNP_A-4215122 13974305
1178 SNP_A-1865068 13975209
1179 SNP_A-1932838 13985102
1180 SNP_A-1846107 14019940
1181 SNP_A-2254486 14022848
1182 SNP_A-4235410 14039249
1183 SNP_A-4211530 14062611
1184 SNP_A-1985147 14071262
1185 SNP_A-2308315 14083649
1186 SNP_A-1783507 14092452
1187 SNP_A-1831428 14096729
1188 SNP_A-2186382 14098246
1189 SNP_A-1868303 14098665
1190 SNP_A-2146907 14098813
1191 SNP_A-2243614 14098841
1192 SNP_A-1985148 14114000
1193 SNP_A-2141793 14119598
1194 SNP_A-1873945 14122676
1195 SNP_A-2178781 14154469
1196 SNP_A-1887802 14160781
1197 SNP_A-2248136 14170155
1198 SNP_A-2105598 14179711
1199 SNP_A-4204267 14213486
1200 SNP_A-2229460 14215553
1201 SNP_A-2263972 14236156
1202 SNP_A-2126692 14236320
1203 SNP_A-2262132 14240220
1204 SNP_A-1951355 14241626
1205 SNP_A-1985151 14250653
1206 SNP_A-2111090 14270208
1207 SNP_A-1906770 14324898
1208 SNP_A-1985154 14384670
1209 SNP_A-2210666 14414199
1210 SNP_A-4237031 14420060
1211 SNP_A-4224743 14430644
1212 SNP_A-2300761 14431340
1213 SNP_A-2257234 14444452
1214 SNP_A-2262309 14456043
1215 SNP_A-2077829 14456084
1216 SNP_A-1985157 14462126
1217 SNP_A-4195863 14475546
1218 SNP_A-2147921 14492535
1219 SNP_A-4215123 14536476
1220 SNP_A-1985161 14549252
1221 SNP_A-1957131 14552903
1222 SNP_A-2137930 14572242
1223 SNP_A-2085228 14575576
1224 SNP_A-1818651 14579504
1225 SNP_A-2201852 14607647
1226 SNP_A-1864421 14623010
1227 SNP_A-1806087 14623147
1228 SNP_A-2255422 14692020
1229 SNP_A-2193489 14692330
1230 SNP_A-2077912 14692375
1231 SNP_A-2250785 14692741
1232 SNP_A-2258806 14694800
1233 SNP_A-2295276 14698732
1234 SNP_A-2242209 14698885
1235 SNP_A-2111704 14698950
1236 SNP_A-2290310 14698976
1237 SNP_A-1863471 14699003
1238 SNP_A-1882526 14703374
1239 SNP_A-1985166 14704344
1240 SNP_A-1985167 14705267
1241 SNP_A-1865866 14744942
1242 SNP_A-1921614 14746329
1243 SNP_A-4227465 14757332
1244 SNP_A-2033628 14760147
1245 SNP_A-1985172 14807067
1246 SNP_A-2228781 14807897
1247 SNP_A-2304098 14823804
1248 SNP_A-1864413 14823996
1249 SNP_A-2275034 14824016
1250 SNP_A-2152906 14826239
1251 SNP_A-1945048 14827475
1252 SNP_A-1915955 14827973
1253 SNP_A-2310997 14847187
1254 SNP_A-4192635 14848327
1255 SNP_A-2050754 14849107
1256 SNP_A-4203827 14850368
1257 SNP_A-1849051 14850634
1258 SNP_A-1935723 14857627
1259 SNP_A-2257626 14879936
1260 SNP_A-4233495 14882584
1261 SNP_A-2236838 15085185
1262 SNP_A-2011597 15087116
1263 SNP_A-1875418 15105685
1264 SNP_A-2238621 15149922
1265 SNP_A-4231057 15207564
1266 SNP_A-2032111 15217682
1267 SNP_A-4218192 15256340
1268 SNP_A-2276460 15323129
1269 SNP_A-2170640 15364550
1270 SNP_A-4204583 15376030
1271 SNP_A-2112219 15387469
1272 SNP_A-4231440 15389547
1273 SNP_A-1921359 15410151
1274 SNP_A-1911330 15481631
1275 SNP_A-2107405 15484973
1276 SNP_A-1959069 15505420
1277 SNP_A-2252872 15505614
1278 SNP_A-2133537 15507671
1279 SNP_A-2011605 15512229
1280 SNP_A-2240125 15515724
1281 SNP_A-1985184 15516507
1282 SNP_A-2215212 15548318
1283 SNP_A-2061313 15557420
1284 SNP_A-2157877 15586074
1285 SNP_A-1832853 15593357
1286 SNP_A-2175497 15598181
1287 SNP_A-1887698 15608978
1288 SNP_A-2076053 15631080
1289 SNP_A-1881455 15633976
1290 SNP_A-2234471 15638763
1291 SNP_A-1985187 15641930
1292 SNP_A-2074165 15663405
1293 SNP_A-2226621 15697100
1294 SNP_A-1870523 15701219
1295 SNP_A-2278590 15705548
1296 SNP_A-1985190 15732741
1297 SNP_A-2260948 15783620
1298 SNP_A-1940155 15786703
1299 SNP_A-1985191 15792424
1300 SNP_A-1915399 15821799
1301 SNP_A-1821225 15858411
1302 SNP_A-2251582 15859309
1303 SNP_A-1985193 15871772
1304 SNP_A-4220471 15883433
1305 SNP_A-2065837 15885649
1306 SNP_A-2309055 15888375
1307 SNP_A-2263554 15899129
1308 SNP_A-2222677 15902683
1309 SNP_A-1926288 15903315
1310 SNP_A-1929081 15911720
1311 SNP_A-2030233 15911917
1312 SNP_A-2267691 15928851
1313 SNP_A-1985197 15941685
1314 SNP_A-1954467 15948412
1315 SNP_A-4200677 15948658
1316 SNP_A-1914121 15953455
1317 SNP_A-2248528 15953776
1318 SNP_A-4226677 15956962
1319 SNP_A-2152531 15959092
1320 SNP_A-4211537 15981930
1321 SNP_A-1844472 15991668
1322 SNP_A-2199974 16021001
1323 SNP_A-1833380 16034543
1324 SNP_A-1856039 16066096
1325 SNP_A-2123281 16077285
1326 SNP_A-4211538 16115914
1327 SNP_A-4216458 16125499
1328 SNP_A-4224456 16127433
1329 SNP_A-1899563 16131889
1330 SNP_A-1933024 16143361
1331 SNP_A-1985199 16151564
1332 SNP_A-4232435 16156543
1333 SNP_A-4217897 16165522
1334 SNP_A-2025095 16180182
1335 SNP_A-4192623 16187091
1336 SNP_A-1985204 16194229
1337 SNP_A-2135778 16195213
1338 SNP_A-2307025 16196372
1339 SNP_A-2133080 16197064
1340 SNP_A-1985205 16201404
1341 SNP_A-1793669 16206923
1342 SNP_A-2061167 16207259
1343 SNP_A-2294312 16208633
1344 SNP_A-4211539 16240388
1345 SNP_A-2259704 16251876
1346 SNP_A-1985208 16252593
1347 SNP_A-1942626 16266842
1348 SNP_A-2034803 16301395
1349 SNP_A-2056349 16303287
1350 SNP_A-1985212 16317614
1351 SNP_A-2289117 16402701
1352 SNP_A-4227981 16482485
1353 SNP_A-1985216 16494324
1354 SNP_A-1881873 16494932
1355 SNP_A-2249272 16495782
1356 SNP_A-2235019 16496162
1357 SNP_A-2287272 16496275
1358 SNP_A-2029314 16496402
1359 SNP_A-1856681 16497975
1360 SNP_A-4201432 16498412
1361 SNP_A-2204588 16498512
1362 SNP_A-2299362 16498566
1363 SNP_A-1927959 16499554
1364 SNP_A-1940855 16503086
1365 SNP_A-4201661 16507536
1366 SNP_A-2312134 16517476
1367 SNP_A-2085843 16526541
1368 SNP_A-4211541 16532935
1369 SNP_A-1985218 16532986
1370 SNP_A-2156667 16541202
1371 SNP_A-2310969 16554622
1372 SNP_A-2126217 16576283
1373 SNP_A-1921534 16581421
1374 SNP_A-2155342 16595223
1375 SNP_A-2185079 16595385
1376 SNP_A-4225816 16601068
1377 SNP_A-1961049 16601842
1378 SNP_A-2237231 16628044
1379 SNP_A-1932795 16645485
1380 SNP_A-4226564 16655600
1381 SNP_A-2139822 16676152
1382 SNP_A-2106827 16680699
1383 SNP_A-4224526 16681514
1384 SNP_A-2241443 16706112
1385 SNP_A-1953358 16707575
1386 SNP_A-2240706 16708658
1387 SNP_A-2042439 16747958
1388 SNP_A-1985224 16754457
1389 SNP_A-1985226 16767074
1390 SNP_A-1985230 16779315
1391 SNP_A-2052296 16788014
1392 SNP_A-2188930 16793499
1393 SNP_A-2080871 16795472
1394 SNP_A-1922934 16795524
1395 SNP_A-2211031 16822596
1396 SNP_A-1985237 16840447
1397 SNP_A-1985238 16852479
1398 SNP_A-1985239 16852666
1399 SNP_A-1842111 16862345
1400 SNP_A-1985241 16884305
1401 SNP_A-2093583 16903543
1402 SNP_A-1985242 16905921
1403 SNP_A-4217168 16909746
1404 SNP_A-4197389 16909762
1405 SNP_A-1925511 16922283
1406 SNP_A-2240736 16939387
1407 SNP_A-2137044 17008851
1408 SNP_A-2049355 17035508
1409 SNP_A-4203516 17044324
1410 SNP_A-2011608 17045787
1411 SNP_A-4211543 17046603
1412 SNP_A-1931254 17053976
1413 SNP_A-1866188 17054324
1414 SNP_A-1985245 17057949
1415 SNP_A-1985246 17058198
1416 SNP_A-1985247 17066490
1417 SNP_A-1892905 17067589
1418 SNP_A-2285111 17070692
1419 SNP_A-1904543 17083841
1420 SNP_A-1948886 17127405
1421 SNP_A-1915553 17129447
1422 SNP_A-2260487 17130048
1423 SNP_A-2249843 17131087
1424 SNP_A-2238192 17143854
1425 SNP_A-2288628 17162219
1426 SNP_A-4203771 17170349
1427 SNP_A-4216179 17170882
1428 SNP_A-4194251 17171073
1429 SNP_A-2223890 17210737
1430 SNP_A-1796222 17210837
1431 SNP_A-1798817 17217326
1432 SNP_A-4216463 17227099
1433 SNP_A-1985249 17367659
1434 SNP_A-2135533 17397524
1435 SNP_A-1822353 17447925
1436 SNP_A-4202778 17460424
1437 SNP_A-2118853 17505095
1438 SNP_A-2060764 17506462
1439 SNP_A-2309869 17506509
1440 SNP_A-1954979 17519564
1441 SNP_A-1891899 17548231
1442 SNP_A-1807999 17548360
1443 SNP_A-1851974 17602327
1444 SNP_A-4218304 17603113
1445 SNP_A-2118229 17639388
1446 SNP_A-2119886 17659975
1447 SNP_A-2219276 17690486
1448 SNP_A-1843287 17700662
1449 SNP_A-2024726 17735569
1450 SNP_A-2090433 17783225
1451 SNP_A-2131607 17790701
1452 SNP_A-1880657 17807301
1453 SNP_A-2045284 17819440
1454 SNP_A-1985255 17916300
1455 SNP_A-2255161 17926220
1456 SNP_A-2210368 17939398
1457 SNP_A-2246963 17979051
1458 SNP_A-2234839 18007675
1459 SNP_A-1887193 18011399
1460 SNP_A-2090677 18014308
1461 SNP_A-1895816 18033405
1462 SNP_A-2011611 18036468
1463 SNP_A-2101767 18057332
1464 SNP_A-2088279 18116759
1465 SNP_A-1933217 18153047
1466 SNP_A-1892982 18153157
1467 SNP_A-2163593 18161416
1468 SNP_A-2148214 18180238
1469 SNP_A-2176736 18180845
1470 SNP_A-2149946 18188230
1471 SNP_A-2188726 18188344
1472 SNP_A-2011614 18208311
1473 SNP_A-2011615 18210349
1474 SNP_A-2011616 18210486
1475 SNP_A-2011617 18210537
1476 SNP_A-2101737 18211260
1477 SNP_A-1797494 18218535
1478 SNP_A-1953403 18246806
1479 SNP_A-4238261 18247193
1480 SNP_A-2067364 18278503
1481 SNP_A-4223283 18294526
1482 SNP_A-4215124 18309487
1483 SNP_A-1985259 18309940
1484 SNP_A-1985261 18310764
1485 SNP_A-1985263 18311105
1486 SNP_A-4234377 18312861
1487 SNP_A-1985264 18333152
1488 SNP_A-2212062 18347766
1489 SNP_A-4229696 18366495
1490 SNP_A-2087466 18375074
1491 SNP_A-2129129 18375879
1492 SNP_A-2119540 18386556
1493 SNP_A-2257954 18417584
1494 SNP_A-2220550 18432614
1495 SNP_A-2198132 18432699
1496 SNP_A-4207603 18442216
1497 SNP_A-2301291 18442309
1498 SNP_A-4223745 18442482
1499 SNP_A-4211545 18444372
1500 SNP_A-1985267 18447773
1501 SNP_A-4220772 18448277
1502 SNP_A-4238638 18459509
1503 SNP_A-4211546 18461135
1504 SNP_A-1858998 18468729
1505 SNP_A-1871271 18469296
1506 SNP_A-2251182 18469337
1507 SNP_A-1800128 18469642
1508 SNP_A-4231636 18472712
1509 SNP_A-2011619 18537899
1510 SNP_A-2080506 18560597
1511 SNP_A-2155319 18561748
1512 SNP_A-2053347 18562142
1513 SNP_A-2120165 18574729
1514 SNP_A-4233538 18592551
1515 SNP_A-1942054 18594841
1516 SNP_A-2173356 18594907
1517 SNP_A-4229638 18596287
1518 SNP_A-4231282 18608863
1519 SNP_A-1867510 18628905
1520 SNP_A-4201525 18642317
1521 SNP_A-4222867 18642332
1522 SNP_A-1956344 18653000
1523 SNP_A-2169554 18660015
1524 SNP_A-1985277 18675143
1525 SNP_A-4211549 18679504
1526 SNP_A-2171143 18684291
1527 SNP_A-1985280 18686417
1528 SNP_A-2026951 18687534
1529 SNP_A-4241219 18696928
1530 SNP_A-2229205 18697112
1531 SNP_A-1855671 18703489
1532 SNP_A-1862785 18723988
1533 SNP_A-1985283 18752912
1534 SNP_A-1985284 18753337
1535 SNP_A-1804317 18753662
1536 SNP_A-2312852 18761302
1537 SNP_A-1849737 18762328
1538 SNP_A-1828463 18763549
1539 SNP_A-1781195 18764091
1540 SNP_A-1893274 18771585
1541 SNP_A-1832520 18789198
1542 SNP_A-1956296 18789909
1543 SNP_A-1985286 18790977
1544 SNP_A-2076737 18794949
1545 SNP_A-1916802 18795355
1546 SNP_A-2116281 18796462
1547 SNP_A-1985287 18807196
1548 SNP_A-1985288 18807548
1549 SNP_A-1960109 18818460
1550 SNP_A-4211550 18830454
1551 SNP_A-2110421 18841195
1552 SNP_A-2312727 18859449
1553 SNP_A-4201171 18897943
1554 SNP_A-2166898 18899702
1555 SNP_A-1842160 18899770
1556 SNP_A-2276499 18906345
1557 SNP_A-4237558 18908196
1558 SNP_A-1899783 18923987
1559 SNP_A-2251946 18924976
1560 SNP_A-2011621 18927613
1561 SNP_A-1985294 18930462
1562 SNP_A-1819883 18933191
1563 SNP_A-1819200 18939202
1564 SNP_A-1882249 18939417
1565 SNP_A-1985295 18944310
1566 SNP_A-2060540 18947116
1567 SNP_A-2260606 18970535
1568 SNP_A-4220021 19002215
1569 SNP_A-1859811 19002236
1570 SNP_A-2202014 19012743
1571 SNP_A-1803354 19015368
1572 SNP_A-2123240 19016651
1573 SNP_A-4202821 19036490
1574 SNP_A-1985297 19038172
1575 SNP_A-1985298 19038539
1576 SNP_A-2100125 19044325
1577 SNP_A-4216099 19055617
1578 SNP_A-2141488 19055649
1579 SNP_A-1788101 19084424
1580 SNP_A-1886053 19097037
1581 SNP_A-2202434 19097440
1582 SNP_A-1985301 19103288
1583 SNP_A-1928230 19108093
1584 SNP_A-2211786 19110272
1585 SNP_A-2263203 19159204
1586 SNP_A-2207178 19170141
1587 SNP_A-4211551 19171975
1588 SNP_A-1937291 19214650
1589 SNP_A-2282879 19233338
1590 SNP_A-1985305 19277697
1591 SNP_A-2011623 19279720
1592 SNP_A-4204002 19290722
1593 SNP_A-1889219 19295183
1594 SNP_A-2141258 19305293
1595 SNP_A-2111092 19318698
1596 SNP_A-1841338 19405436
1597 SNP_A-1928950 19407349
1598 SNP_A-2068185 19424807
1599 SNP_A-1985310 19481910
1600 SNP_A-2307110 19485312
1601 SNP_A-4201814 19489365
1602 SNP_A-2153910 19494209
1603 SNP_A-2090341 19507105
1604 SNP_A-2125378 19507476
1605 SNP_A-2152350 19544014
1606 SNP_A-1924747 19547824
1607 SNP_A-1794775 19551731
1608 SNP_A-4206907 19552477
1609 SNP_A-4221267 19552490
1610 SNP_A-2113458 19557947
1611 SNP_A-1826529 19557996
1612 SNP_A-4211554 19561573
1613 SNP_A-2063518 19576783
1614 SNP_A-2098411 19576927
1615 SNP_A-1907135 19578276
1616 SNP_A-1985317 19597441
1617 SNP_A-1802635 19620044
1618 SNP_A-1985318 19633054
1619 SNP_A-2284832 19645647
1620 SNP_A-1782159 19656710
1621 SNP_A-1985319 19657847
1622 SNP_A-4211555 19658055
1623 SNP_A-2034065 19678613
1624 SNP_A-2241154 19710952
1625 SNP_A-1985322 19719354
1626 SNP_A-2038656 19738176
1627 SNP_A-2220601 19754668
1628 SNP_A-2028968 19761978
1629 SNP_A-1944809 19785891
1630 SNP_A-2054645 19814250
1631 SNP_A-1871907 19847922
1632 SNP_A-1938610 19881532
1633 SNP_A-4228079 19888563
1634 SNP_A-1820889 19898466
1635 SNP_A-1960498 19934609
1636 SNP_A-2076403 19936192
1637 SNP_A-1985323 19948471
1638 SNP_A-1873820 19958798
1639 SNP_A-1849073 19974379
1640 SNP_A-4211557 19983825
1641 SNP_A-2119936 19999612
1642 SNP_A-2197235 20007384
1643 SNP_A-2097235 20007633
1644 SNP_A-2132720 20007764
1645 SNP_A-1943956 20008420
1646 SNP_A-2141847 20027965
1647 SNP_A-1985326 20028318
1648 SNP_A-4211558 20028622
1649 SNP_A-4227986 20037556
1650 SNP_A-1827752 20053052
1651 SNP_A-2265530 20053597
1652 SNP_A-2067097 20069151
1653 SNP_A-1910753 20072401
1654 SNP_A-1985329 20098951
1655 SNP_A-1985330 20099425
1656 SNP_A-1924034 20100244
1657 SNP_A-2268433 20125778
1658 SNP_A-2030081 20129821
1659 SNP_A-2236625 20154765
1660 SNP_A-1836831 20157190
1661 SNP_A-1797859 20158169
1662 SNP_A-1795356 20175286
1663 SNP_A-1873753 20239014
1664 SNP_A-2101121 20254486
1665 SNP_A-2303185 20254515
1666 SNP_A-1985337 20270857
1667 SNP_A-1985338 20271309
1668 SNP_A-2235670 20288214
1669 SNP_A-2238628 20288765
1670 SNP_A-2182202 20293030
1671 SNP_A-4235848 20294739
1672 SNP_A-2108313 20304402
1673 SNP_A-2270010 20305681
1674 SNP_A-1827735 20358892
1675 SNP_A-2109348 20359678
1676 SNP_A-2058738 20360072
1677 SNP_A-2024151 20361333
1678 SNP_A-2276227 20361371
1679 SNP_A-2223989 20361406
1680 SNP_A-1880134 20362954
1681 SNP_A-2126391 20380740
1682 SNP_A-1852282 20380800
1683 SNP_A-1850008 20410950
1684 SNP_A-4224862 20411075
1685 SNP_A-1890033 20413190
1686 SNP_A-2244378 20419800
1687 SNP_A-2186052 20422869
1688 SNP_A-1912109 20435828
1689 SNP_A-1949543 20443039
1690 SNP_A-2142276 20454642
1691 SNP_A-2075370 20455649
1692 SNP_A-1835489 20512998
1693 SNP_A-1894889 20522665
1694 SNP_A-1842350 20625313
1695 SNP_A-1952880 20644499
1696 SNP_A-1985346 20650200
1697 SNP_A-2159388 20668414
1698 SNP_A-2034107 20678018
1699 SNP_A-1985347 20707607
1700 SNP_A-1985348 20707867
1701 SNP_A-2028600 20732337
1702 SNP_A-2048433 20732361
1703 SNP_A-1985349 20739932
1704 SNP_A-4223830 20749315
1705 SNP_A-4211562 20755639
1706 SNP_A-1872908 20771611
1707 SNP_A-2131733 20772291
1708 SNP_A-4235710 20774436
1709 SNP_A-4211563 20826219
1710 SNP_A-1923579 20833219
1711 SNP_A-1889845 20833402
1712 SNP_A-2011628 20836492
1713 SNP_A-2128443 20836710
1714 SNP_A-1985352 20846555
1715 SNP_A-2256526 20851931
1716 SNP_A-4194518 20852706
1717 SNP_A-2150019 20853694
1718 SNP_A-1932422 20911078
1719 SNP_A-4236314 20920567
1720 SNP_A-2147738 20923239
1721 SNP_A-2118063 20962984
1722 SNP_A-2290567 20984489
1723 SNP_A-2305821 20984592
1724 SNP_A-1894779 20990154
1725 SNP_A-2187259 21001226
1726 SNP_A-2311962 21071587
1727 SNP_A-2111087 21104291
1728 SNP_A-1824414 21118567
1729 SNP_A-2148722 21139414
1730 SNP_A-2109177 21143715
1731 SNP_A-2176385 21148684
1732 SNP_A-2124728 21193447
1733 SNP_A-2129456 21202717
1734 SNP_A-2079403 21202933
1735 SNP_A-2042906 21203121
1736 SNP_A-2083105 21227109
1737 SNP_A-4228508 21240132
1738 SNP_A-4224864 21241995
1739 SNP_A-4203959 21243137
1740 SNP_A-1868598 21244099
1741 SNP_A-1956158 21246079
1742 SNP_A-4222380 21247079
1743 SNP_A-1781808 21248278
1744 SNP_A-1808248 21248465
1745 SNP_A-1985364 21251989
1746 SNP_A-1985365 21252098
1747 SNP_A-4236230 21265072
1748 SNP_A-2134344 21265152
1749 SNP_A-1864163 21268361
1750 SNP_A-1953368 21268400
1751 SNP_A-2233272 21268426
1752 SNP_A-2011630 21308261
1753 SNP_A-2040014 21312453
1754 SNP_A-2295896 21312775
1755 SNP_A-2296512 21323380
1756 SNP_A-1789800 21323400
1757 SNP_A-2158903 21342013
1758 SNP_A-2207115 21342403
1759 SNP_A-1985372 21372754
1760 SNP_A-4195173 21394813
1761 SNP_A-2098652 21401286
1762 SNP_A-1893278 21446912
1763 SNP_A-2118238 21451652
1764 SNP_A-2047647 21452014
1765 SNP_A-2197034 21465268
1766 SNP_A-1926124 21483974
1767 SNP_A-2011631 21486134
1768 SNP_A-2191318 21504377
1769 SNP_A-1892564 21552512
1770 SNP_A-1870408 21565929
1771 SNP_A-2077637 21611197
1772 SNP_A-2120118 21614509
1773 SNP_A-4239168 21622217
1774 SNP_A-2011633 21629521
1775 SNP_A-2172924 21716958
1776 SNP_A-1891204 21720928
1777 SNP_A-1907116 21818875
1778 SNP_A-1920965 21832123
1779 SNP_A-2264415 21832459
1780 SNP_A-2212710 21841814
1781 SNP_A-2179201 21861872
1782 SNP_A-1958326 21881798
1783 SNP_A-2095812 21882015
1784 SNP_A-1961541 21939271
1785 SNP_A-1825691 21963842
1786 SNP_A-2191726 21971878
1787 SNP_A-2159804 21972493
1788 SNP_A-2165817 21995298
1789 SNP_A-2199211 22024631
1790 SNP_A-1829286 22046563
1791 SNP_A-2039856 22055196
1792 SNP_A-2099756 22059650
1793 SNP_A-1888105 22096731
1794 SNP_A-1932086 22097071
1795 SNP_A-1785717 22104340
1796 SNP_A-2191500 22120545
1797 SNP_A-2131749 22125717
1798 SNP_A-1940014 22130570
1799 SNP_A-4200361 22130711
1800 SNP_A-2022014 22134896
1801 SNP_A-2094140 22140989
1802 SNP_A-2128821 22154296
1803 SNP_A-2116553 22164110
1804 SNP_A-1852015 22208346
1805 SNP_A-1781511 22221369
1806 SNP_A-1985385 22224130
1807 SNP_A-2239454 22233136
1808 SNP_A-2127793 22245627
1809 SNP_A-1898029 22263420
1810 SNP_A-4222742 22290470
1811 SNP_A-4203001 22295868
1812 SNP_A-2300806 22296903
1813 SNP_A-1985386 22301330
1814 SNP_A-2050574 22303312
1815 SNP_A-2269795 22305567
1816 SNP_A-2117060 22306214
1817 SNP_A-2026346 22316323
1818 SNP_A-2249928 22316487
1819 SNP_A-1815432 22397440
1820 SNP_A-2178052 22399346
1821 SNP_A-2167935 22399517
1822 SNP_A-1816330 22403312
1823 SNP_A-1902860 22406678
1824 SNP_A-1798860 22407025
1825 SNP_A-1947653 22453715
1826 SNP_A-4224845 22459304
1827 SNP_A-1985390 22469455
1828 SNP_A-1985391 22475144
1829 SNP_A-1819951 22499079
1830 SNP_A-2043468 22514498
1831 SNP_A-1831829 22514783
1832 SNP_A-2226769 22516941
1833 SNP_A-4193673 22517598
1834 SNP_A-2035454 22517744
1835 SNP_A-2227452 22526750
1836 SNP_A-2060940 22534140
1837 SNP_A-1960987 22539600
1838 SNP_A-2236446 22539910
1839 SNP_A-1886513 22559799
1840 SNP_A-4196560 22594643
1841 SNP_A-4199265 22594653
1842 SNP_A-4211570 22601203
1843 SNP_A-4211571 22601355
1844 SNP_A-2206040 22610585
1845 SNP_A-4211573 22614552
1846 SNP_A-1985394 22614610
1847 SNP_A-4211574 22615096
1848 SNP_A-4200475 22626538
1849 SNP_A-4217504 22626750
1850 SNP_A-4216584 22629109
1851 SNP_A-1837061 22635137
1852 SNP_A-2021997 22645434
1853 SNP_A-2054932 22647687
1854 SNP_A-2278598 22664864
1855 SNP_A-2024596 22664914
1856 SNP_A-2075965 22666801
1857 SNP_A-1953370 22673131
1858 SNP_A-1985396 22677613
1859 SNP_A-2251640 22680777
1860 SNP_A-1837609 22695169
1861 SNP_A-1865590 22700195
1862 SNP_A-2129312 22705604
1863 SNP_A-2230441 22705799
1864 SNP_A-2254774 22705819
1865 SNP_A-1909541 22711589
1866 SNP_A-2147172 22712298
1867 SNP_A-1933281 22722709
1868 SNP_A-4219317 22732796
1869 SNP_A-4223082 22747766
1870 SNP_A-4198781 22751728
1871 SNP_A-2052924 22760306
1872 SNP_A-1904916 22764307
1873 SNP_A-2234199 22768311
1874 SNP_A-4228200 22776973
1875 SNP_A-2021869 22787497
1876 SNP_A-2293391 22797053
1877 SNP_A-2059380 22802808
1878 SNP_A-1872961 22818020
1879 SNP_A-2027695 22825890
1880 SNP_A-2116852 22834179
1881 SNP_A-2138028 22834795
1882 SNP_A-2119455 22849430
1883 SNP_A-4219226 22849853
1884 SNP_A-2231807 22885610
1885 SNP_A-1985409 22900858
1886 SNP_A-2299774 22908695
1887 SNP_A-1929488 22937411
1888 SNP_A-4195055 22993293
1889 SNP_A-2285706 23017859
1890 SNP_A-4211576 23022903
1891 SNP_A-2011635 23064606
1892 SNP_A-1877514 23106202
1893 SNP_A-2177806 23185290
1894 SNP_A-1930094 23186305
1895 SNP_A-2074209 23186878
1896 SNP_A-2011638 23237579
1897 SNP_A-2028579 23243905
1898 SNP_A-2169064 23299821
1899 SNP_A-1934536 23317699
1900 SNP_A-1819673 23318072
1901 SNP_A-2093835 23328475
1902 SNP_A-2011641 23338700
1903 SNP_A-2053395 23361308
1904 SNP_A-4219685 23381312
1905 SNP_A-4237900 23397179
1906 SNP_A-2188710 23402289
1907 SNP_A-1985414 23424572
1908 SNP_A-2076397 23450693
1909 SNP_A-4228298 23458412
1910 SNP_A-1820127 23493421
1911 SNP_A-2102005 23494147
1912 SNP_A-1886987 23494593
1913 SNP_A-1803778 23494704
1914 SNP_A-4203453 23496340
1915 SNP_A-2114013 23503144
1916 SNP_A-1802112 23527622
1917 SNP_A-1985420 23528304
1918 SNP_A-2033276 23542410
1919 SNP_A-4195556 23542715
1920 SNP_A-2306419 23547133
1921 SNP_A-4211578 23547456
1922 SNP_A-1985424 23554133
1923 SNP_A-1985425 23554534
1924 SNP_A-1985426 23555091
1925 SNP_A-4216759 23577670
1926 SNP_A-2259082 23584367
1927 SNP_A-2092444 23589738
1928 SNP_A-2150359 23591265
1929 SNP_A-2301296 23595557
1930 SNP_A-2190803 23595836
1931 SNP_A-4211580 23614667
1932 SNP_A-1940104 23632197
1933 SNP_A-2188111 23651350
1934 SNP_A-1985430 23674070
1935 SNP_A-2047180 23678821
1936 SNP_A-1985432 23688730
1937 SNP_A-2082935 23691609
1938 SNP_A-1886484 23710527
1939 SNP_A-1935707 23724640
1940 SNP_A-2188337 23734153
1941 SNP_A-1783952 23738612
1942 SNP_A-2275199 23740092
1943 SNP_A-1947808 23749985
1944 SNP_A-1825224 23763032
1945 SNP_A-2103177 23763147
1946 SNP_A-4198708 23763208
1947 SNP_A-2106671 23791422
1948 SNP_A-4225917 23811273
1949 SNP_A-1985437 23833783
1950 SNP_A-2122039 23834315
1951 SNP_A-1882209 23841251
1952 SNP_A-1869295 23862999
1953 SNP_A-2125253 23863103
1954 SNP_A-1858883 23875213
1955 SNP_A-1846976 23877930
1956 SNP_A-2266485 23878648
1957 SNP_A-2100909 23879075
1958 SNP_A-2137392 23879171
1959 SNP_A-4229993 23884329
1960 SNP_A-1985441 23889673
1961 SNP_A-1985442 23889803
1962 SNP_A-2286690 23898094
1963 SNP_A-1818415 23898191
1964 SNP_A-4211582 23900219
1965 SNP_A-1845255 23904157
1966 SNP_A-1952927 23904191
1967 SNP_A-2114766 23958880
1968 SNP_A-1871161 23976443
1969 SNP_A-1921801 23976573
1970 SNP_A-2140120 23981506
1971 SNP_A-2047944 24002998
1972 SNP_A-1985445 24003809
1973 SNP_A-1920817 24013894
1974 SNP_A-1876361 24030685
1975 SNP_A-1891533 24035185
1976 SNP_A-1816251 24039481
1977 SNP_A-2055630 24083877
1978 SNP_A-2044615 24089922
1979 SNP_A-2046690 24090597
1980 SNP_A-2190093 24095556
1981 SNP_A-2043028 24145068
1982 SNP_A-1947696 24154016
1983 SNP_A-4233820 24241681
1984 SNP_A-1956191 24261570
1985 SNP_A-2206095 24278954
1986 SNP_A-2111868 24285902
1987 SNP_A-2136345 24330431
1988 SNP_A-4215128 24330575
1989 SNP_A-2199634 24355227
1990 SNP_A-1870108 24356599
1991 SNP_A-2156408 24387055
1992 SNP_A-1916633 24389314
1993 SNP_A-2113309 24393550
1994 SNP_A-4196948 24394467
1995 SNP_A-4197057 24394481
1996 SNP_A-1945114 24429192
1997 SNP_A-4235872 24447277
1998 SNP_A-2300547 24485324
1999 SNP_A-1985462 24503912
2000 SNP_A-1843509 24525645
2001 SNP_A-2075930 24548330
2002 SNP_A-1871910 24549614
2003 SNP_A-4203510 24549725
2004 SNP_A-1812320 24549823
2005 SNP_A-1937605 24568686
2006 SNP_A-1784204 24572886
2007 SNP_A-1940864 24589278
2008 SNP_A-2197184 24615033
2009 SNP_A-1793044 24641136
2010 SNP_A-1985468 24655585
2011 SNP_A-1850452 24661360
2012 SNP_A-1985469 24666654
2013 SNP_A-2245456 24732836
2014 SNP_A-1928064 24739939
2015 SNP_A-1853360 24740116
2016 SNP_A-1888048 24740511
2017 SNP_A-2253087 24769490
2018 SNP_A-2184005 24773319
2019 SNP_A-4206679 24872767
2020 SNP_A-1985471 24899079
2021 SNP_A-2079236 24914756
2022 SNP_A-2300847 24935634
2023 SNP_A-1985472 24953309
2024 SNP_A-1985473 24953760
2025 SNP_A-1895725 24992128
2026 SNP_A-1985475 24993279
2027 SNP_A-1985476 24993358
2028 SNP_A-4236893 25051754
2029 SNP_A-4220019 25051769
2030 SNP_A-2138564 25053016
2031 SNP_A-2157990 25053056
2032 SNP_A-4241095 25055751
2033 SNP_A-4202041 25059178
2034 SNP_A-2251927 25059279
2035 SNP_A-2216664 25066706
2036 SNP_A-1985480 25070407
2037 SNP_A-4215129 25070663
2038 SNP_A-1985482 25071608
2039 SNP_A-2309101 25071856
2040 SNP_A-2113522 25071981
2041 SNP_A-1930371 25083419
2042 SNP_A-4240623 25083464
2043 SNP_A-4196837 25083582
2044 SNP_A-2309943 25087143
2045 SNP_A-2169001 25088590
2046 SNP_A-2011655 25093455
2047 SNP_A-2055246 25098584
2048 SNP_A-1808879 25098765
2049 SNP_A-1834084 25099097
2050 SNP_A-2194451 25101106
2051 SNP_A-1906931 25105441
2052 SNP_A-2236742 25136290
2053 SNP_A-2282278 25147581
2054 SNP_A-2136966 25147772
2055 SNP_A-2230319 25147957
2056 SNP_A-2145080 25157660
2057 SNP_A-1918839 25172898
2058 SNP_A-4200341 25173484
2059 SNP_A-1812515 25173648
2060 SNP_A-1985490 25174038
2061 SNP_A-2243745 25174150
2062 SNP_A-2106896 25174372
2063 SNP_A-1985492 25190241
2064 SNP_A-4218633 25190519
2065 SNP_A-2293534 25190678
2066 SNP_A-1891872 25197639
2067 SNP_A-1909865 25207319
2068 SNP_A-4240748 25215701
2069 SNP_A-1985495 25218558
2070 SNP_A-1862950 25308393
2071 SNP_A-1874964 25308447
2072 SNP_A-1932378 25320537
2073 SNP_A-1985498 25353914
2074 SNP_A-4220633 25357617
2075 SNP_A-2250582 25365559
2076 SNP_A-2051695 25397042
2077 SNP_A-2206898 25397259
2078 SNP_A-1833932 25486092
2079 SNP_A-1985503 25506014
2080 SNP_A-2116860 25510137
2081 SNP_A-1828682 25510282
2082 SNP_A-1781846 25510510
2083 SNP_A-1932961 25528971
2084 SNP_A-4238014 25530332
2085 SNP_A-1906260 25532985
2086 SNP_A-2305212 25534747
2087 SNP_A-1847258 25534837
2088 SNP_A-2157739 25545249
2089 SNP_A-2143180 25550443
2090 SNP_A-1824867 25565767
2091 SNP_A-2062779 25576804
2092 SNP_A-1938276 25577310
2093 SNP_A-4211585 25594133
2094 SNP_A-1829087 25602645
2095 SNP_A-2134961 25627251
2096 SNP_A-1894575 25627494
2097 SNP_A-2271915 25628073
2098 SNP_A-2023343 25628104
2099 SNP_A-1851382 25628751
2100 SNP_A-4225223 25648906
2101 SNP_A-2098738 25656267
2102 SNP_A-1985507 25660847
2103 SNP_A-1841089 25674482
2104 SNP_A-1796864 25674507
2105 SNP_A-2269609 25717735
2106 SNP_A-2130082 25750970
2107 SNP_A-4219633 25751771
2108 SNP_A-1985509 25767151
2109 SNP_A-2101809 25767198
2110 SNP_A-1985510 25770665
2111 SNP_A-2241035 25779825
2112 SNP_A-2170331 25786657
2113 SNP_A-2123196 25787023
2114 SNP_A-2278512 25820964
2115 SNP_A-2187442 25821547
2116 SNP_A-2220000 25833186
2117 SNP_A-4198738 25838006
2118 SNP_A-2095585 25848481
2119 SNP_A-2154339 25880026
2120 SNP_A-2160574 25909950
2121 SNP_A-2257749 25917888
2122 SNP_A-2028056 25921129
2123 SNP_A-1985513 25949101
2124 SNP_A-1929036 25949387
2125 SNP_A-2198878 25967533
2126 SNP_A-2038126 25971584
2127 SNP_A-4206977 25972341
2128 SNP_A-1985517 25978521
2129 SNP_A-1955582 25988886
2130 SNP_A-2031164 25993160
2131 SNP_A-1894796 25993531
2132 SNP_A-2240681 25994476
2133 SNP_A-2265047 26020795
2134 SNP_A-1938071 26022056
2135 SNP_A-1781152 26022242
2136 SNP_A-1985521 26034653
2137 SNP_A-4211586 26044381
2138 SNP_A-1874185 26052257
2139 SNP_A-4231469 26058376
2140 SNP_A-2172917 26071945
2141 SNP_A-2309914 26229132
2142 SNP_A-4220724 26230481
2143 SNP_A-2090741 26233321
2144 SNP_A-1829856 26261314
2145 SNP_A-4233893 26292619
2146 SNP_A-4225453 26315907
2147 SNP_A-2070607 26393539
2148 SNP_A-1847563 26437082
2149 SNP_A-2209628 26448764
2150 SNP_A-1954430 26449009
2151 SNP_A-4196289 26453120
2152 SNP_A-1932235 26463737
2153 SNP_A-2092012 26473325
2154 SNP_A-1809902 26488524
2155 SNP_A-1783079 26489054
2156 SNP_A-1902677 26489104
2157 SNP_A-2281827 26489185
2158 SNP_A-1787796 26489295
2159 SNP_A-4223371 26489639
2160 SNP_A-2105565 26504182
2161 SNP_A-1892443 26512937
2162 SNP_A-1790646 26513243
2163 SNP_A-1985528 26523616
2164 SNP_A-1790429 26524378
2165 SNP_A-4241018 26524595
2166 SNP_A-2253180 26524633
2167 SNP_A-2040624 26525105
2168 SNP_A-2046272 26536293
2169 SNP_A-2158346 26549527
2170 SNP_A-2189600 26580634
2171 SNP_A-1985532 26582023
2172 SNP_A-1932112 26587870
2173 SNP_A-1813666 26632292
2174 SNP_A-4239628 26635924
2175 SNP_A-2217720 26644666
2176 SNP_A-1814746 26650873
2177 SNP_A-1843049 26661794
2178 SNP_A-1781673 26670465
2179 SNP_A-2151313 26726438
2180 SNP_A-2201046 26737212
2181 SNP_A-1833615 26751414
2182 SNP_A-4216170 26751975
2183 SNP_A-1947378 26771329
2184 SNP_A-1945808 26812951
2185 SNP_A-2294099 27056174
2186 SNP_A-2064290 27106546
2187 SNP_A-2306462 27115092
2188 SNP_A-1839642 27165497
2189 SNP_A-1985538 27369303
2190 SNP_A-1794089 27404754
2191 SNP_A-2309504 27410699
2192 SNP_A-4194757 27422050
2193 SNP_A-1900317 27435328
2194 SNP_A-1870374 27466371
2195 SNP_A-2184791 27466441
2196 SNP_A-2300972 27467563
2197 SNP_A-4201923 27487388
2198 SNP_A-2125944 27497129
2199 SNP_A-2253047 27551936
2200 SNP_A-2135261 27796348
2201 SNP_A-2218990 27796646
2202 SNP_A-1985541 27854569
2203 SNP_A-4229447 27998610
2204 SNP_A-1985544 28036424
2205 SNP_A-2011661 28078010
2206 SNP_A-2111823 28085716
2207 SNP_A-2244178 28087167
2208 SNP_A-2275005 28088199
2209 SNP_A-2113648 28095755
2210 SNP_A-4240290 28129248
2211 SNP_A-2238814 28129568
2212 SNP_A-4224005 28131730
2213 SNP_A-1905259 28185353
2214 SNP_A-1825145 28185581
2215 SNP_A-2277176 28186282
2216 SNP_A-1797241 28186390
2217 SNP_A-1801738 28208619
2218 SNP_A-4211589 28243639
2219 SNP_A-2093045 28274902
2220 SNP_A-1985551 28276705
2221 SNP_A-4237106 28277137
2222 SNP_A-1794446 28280989
2223 SNP_A-1866734 28281198
2224 SNP_A-1985554 28315342
2225 SNP_A-1910408 28403018
2226 SNP_A-2175328 28416013
2227 SNP_A-2029805 28424457
2228 SNP_A-2248089 28429523
2229 SNP_A-4205009 28449856
2230 SNP_A-4227851 28462512
2231 SNP_A-1933287 28473494
2232 SNP_A-2303054 28476919
2233 SNP_A-2077055 28499444
2234 SNP_A-2274138 28523551
2235 SNP_A-2275192 28525201
2236 SNP_A-1985559 28556065
2237 SNP_A-2302539 28641925
2238 SNP_A-1957078 28683151
2239 SNP_A-4201390 28710251
2240 SNP_A-2228841 28735448
2241 SNP_A-1831423 28773341
2242 SNP_A-1956298 28785737
2243 SNP_A-2208044 28880329
2244 SNP_A-2066880 28892720
2245 SNP_A-1956835 28959887
2246 SNP_A-2129349 28962248
2247 SNP_A-2076388 28989639
2248 SNP_A-4198511 29032509
2249 SNP_A-2060227 29054899
2250 SNP_A-2100245 29083766
2251 SNP_A-2158067 29085904
2252 SNP_A-2169837 29089223
2253 SNP_A-1864481 29095037
2254 SNP_A-1803766 29102968
2255 SNP_A-1985567 29103698
2256 SNP_A-2094595 29107805
2257 SNP_A-2313747 29118132
2258 SNP_A-2124119 29165950
2259 SNP_A-1813747 29181073
2260 SNP_A-4196932 29229610
2261 SNP_A-4239327 29286493
2262 SNP_A-1828595 29333774
2263 SNP_A-2202251 29364399
2264 SNP_A-4230368 29395268
2265 SNP_A-1869542 29403873
2266 SNP_A-2134046 29414635
2267 SNP_A-4200228 29424831
2268 SNP_A-1922973 29445479
2269 SNP_A-2229351 29472594
2270 SNP_A-2049063 29472930
2271 SNP_A-1817006 29473402
2272 SNP_A-2218425 29502406
2273 SNP_A-1985570 29541921
2274 SNP_A-1985571 29542274
2275 SNP_A-2220800 29588972
2276 SNP_A-1930443 29590998
2277 SNP_A-4240110 29608391
2278 SNP_A-1929129 29618304
2279 SNP_A-2073819 29626644
2280 SNP_A-2140548 29651625
2281 SNP_A-1879270 29671046
2282 SNP_A-1803508 29683435
2283 SNP_A-1985581 29688567
2284 SNP_A-1814203 29688990
2285 SNP_A-1985582 29689020
2286 SNP_A-1985583 29689322
2287 SNP_A-1804844 29693362
2288 SNP_A-2246115 29694363
2289 SNP_A-2209536 29731718
2290 SNP_A-1812025 29736862
2291 SNP_A-4198385 29783206
2292 SNP_A-2309851 29783594
2293 SNP_A-2303017 29783655
2294 SNP_A-1931891 29783770
2295 SNP_A-1809877 29784295
2296 SNP_A-1817631 29786995
2297 SNP_A-2129821 29802406
2298 SNP_A-1803903 29806800
2299 SNP_A-2305632 29808162
2300 SNP_A-1819018 29811802
2301 SNP_A-2114026 29812062
2302 SNP_A-2215978 29812379
2303 SNP_A-2312287 29818942
2304 SNP_A-2212162 29819726
2305 SNP_A-2286262 29820154
2306 SNP_A-1864516 29820738
2307 SNP_A-1887632 29838902
2308 SNP_A-4238421 29853705
2309 SNP_A-1789953 29853740
2310 SNP_A-4197699 29853773
2311 SNP_A-1781561 29853863
2312 SNP_A-2267645 29873026
2313 SNP_A-1955836 29885150
2314 SNP_A-1813871 29897150
2315 SNP_A-2225199 29913901
2316 SNP_A-2237182 29914041
2317 SNP_A-4240993 29915902
2318 SNP_A-2255331 29920786
2319 SNP_A-2137441 29920813
2320 SNP_A-1894559 29920995
2321 SNP_A-2118528 29935732
2322 SNP_A-2129977 29936414
2323 SNP_A-4240012 29936895
2324 SNP_A-2163495 29937087
2325 SNP_A-2077850 29937386
2326 SNP_A-2180943 29944442
2327 SNP_A-1859163 29944556
2328 SNP_A-2097437 29944720
2329 SNP_A-4199998 29945121
2330 SNP_A-2031933 30007472
2331 SNP_A-2073093 30023128
2332 SNP_A-4235926 30023730
2333 SNP_A-2265354 30024232
2334 SNP_A-4223455 30045083
2335 SNP_A-2082218 30045241
2336 SNP_A-1809898 30068338
2337 SNP_A-2088754 30069418
2338 SNP_A-1838245 30073480
2339 SNP_A-1780726 30094406
2340 SNP_A-2137088 30100240
2341 SNP_A-2040791 30112031
2342 SNP_A-1823232 30114744
2343 SNP_A-2259779 30118118
2344 SNP_A-4234194 30118487
2345 SNP_A-1823324 30127185
2346 SNP_A-1985587 30131847
2347 SNP_A-4159959 30133963
2348 SNP_A-1914343 30152367
2349 SNP_A-2314463 30172541
2350 SNP_A-1891258 30213328
2351 SNP_A-2254751 30214003
2352 SNP_A-1919389 30214049
2353 SNP_A-2071646 30214275
2354 SNP_A-2236104 30217840
2355 SNP_A-2157511 30222934
2356 SNP_A-1985592 30230554
2357 SNP_A-4231276 30235852
2358 SNP_A-1912612 30268034
2359 SNP_A-2217931 30286266
2360 SNP_A-4217154 30301492
2361 SNP_A-4216491 30309934
2362 SNP_A-2249360 30312505
2363 SNP_A-1790039 30339808
2364 SNP_A-1913304 30340229
2365 SNP_A-2130140 30342131
2366 SNP_A-4216977 30342647
2367 SNP_A-1951287 30342679
2368 SNP_A-4201710 30342700
2369 SNP_A-2041370 30368961
2370 SNP_A-1802586 30381350
2371 SNP_A-2080862 30386091
2372 SNP_A-1985594 30392354
2373 SNP_A-4232220 30393384
2374 SNP_A-1808913 30393934
2375 SNP_A-2113576 30429340
2376 SNP_A-2011677 30440125
2377 SNP_A-1985595 30440534
2378 SNP_A-2125302 30448065
2379 SNP_A-4199594 30448376
2380 SNP_A-2043282 30450491
2381 SNP_A-1788958 30451230
2382 SNP_A-1844424 30455218
2383 SNP_A-1961159 30471352
2384 SNP_A-1854040 30471407
2385 SNP_A-2126163 30484466
2386 SNP_A-2204668 30495382
2387 SNP_A-2306779 30495666
2388 SNP_A-2131149 30500227
2389 SNP_A-2160421 30500385
2390 SNP_A-2234528 30524964
2391 SNP_A-2252536 30525128
2392 SNP_A-1910319 30525438
2393 SNP_A-1888553 30538499
2394 SNP_A-2068924 30542978
2395 SNP_A-4198042 30562055
2396 SNP_A-2011681 30590972
2397 SNP_A-4195037 30800944
2398 SNP_A-2270968 30805426
2399 SNP_A-4201986 30832409
2400 SNP_A-2070941 30850113
2401 SNP_A-1865166 30874924
2402 SNP_A-2118860 30875606
2403 SNP_A-4224477 30886182
2404 SNP_A-2196694 30925845
2405 SNP_A-2194082 30930392
2406 SNP_A-2283406 30986748
2407 SNP_A-2084013 30986898
2408 SNP_A-2116951 31029861
2409 SNP_A-2182258 31030549
2410 SNP_A-2293629 31048548
2411 SNP_A-4239487 31052961
2412 SNP_A-2090405 31058029
2413 SNP_A-4236248 31058285
2414 SNP_A-2131300 31075181
2415 SNP_A-2224805 31080369
2416 SNP_A-1790821 31080450
2417 SNP_A-2182588 31080568
2418 SNP_A-4197062 31080844
2419 SNP_A-2213548 31081337
2420 SNP_A-4225981 31094483
2421 SNP_A-4231361 31094506
2422 SNP_A-2145987 31109992
2423 SNP_A-2011683 31110280
2424 SNP_A-1852674 31126427
2425 SNP_A-2197275 31128996
2426 SNP_A-2089454 31129140
2427 SNP_A-2102053 31133458
2428 SNP_A-2208917 31133692
2429 SNP_A-1812671 31133827
2430 SNP_A-2028538 31138101
2431 SNP_A-1803296 31138262
2432 SNP_A-2125668 31138404
2433 SNP_A-2135718 31150285
2434 SNP_A-2152520 31150587
2435 SNP_A-2209657 31150748
2436 SNP_A-4211595 31160077
2437 SNP_A-4211596 31160106
2438 SNP_A-2190643 31162490
2439 SNP_A-2200989 31191792
2440 SNP_A-2121087 31206811
2441 SNP_A-4196242 31206936
2442 SNP_A-1853869 31241488
2443 SNP_A-1858259 31242578
2444 SNP_A-1868312 31244432
2445 SNP_A-2227868 31251490
2446 SNP_A-2114620 31251631
2447 SNP_A-2099845 31263764
2448 SNP_A-2107878 31287012
2449 SNP_A-4201065 31291999
2450 SNP_A-1798141 31292175
2451 SNP_A-1937308 31304650
2452 SNP_A-1933005 31306688
2453 SNP_A-2309197 31313596
2454 SNP_A-1904234 31317024
2455 SNP_A-2257750 31318845
2456 SNP_A-4218158 31350628
2457 SNP_A-1881573 31350938
2458 SNP_A-4206382 31351149
2459 SNP_A-2282369 31353513
2460 SNP_A-1863445 31353715
2461 SNP_A-1949560 31353800
2462 SNP_A-2059142 31359339
2463 SNP_A-4230283 31359441
2464 SNP_A-4199507 31359874
2465 SNP_A-4204218 31372891
2466 SNP_A-4203124 31373518
2467 SNP_A-4233970 31373533
2468 SNP_A-4206533 31374096
2469 SNP_A-2234603 31374340
2470 SNP_A-1857537 31374366
2471 SNP_A-2115003 31374501
2472 SNP_A-4235639 31426156
2473 SNP_A-4205132 31435702
2474 SNP_A-2057919 31441918
2475 SNP_A-4237967 31447065
2476 SNP_A-1873223 31448786
2477 SNP_A-1837957 31451583
2478 SNP_A-2025367 31451611
2479 SNP_A-1893234 31451806
2480 SNP_A-4219514 31451841
2481 SNP_A-2167622 31452252
2482 SNP_A-2166622 31452273
2483 SNP_A-4228337 31452469
2484 SNP_A-1840563 31456001
2485 SNP_A-2208461 31460859
2486 SNP_A-4229946 31461396
2487 SNP_A-2101456 31461668
2488 SNP_A-4206581 31467627
2489 SNP_A-1946440 31468074
2490 SNP_A-4239873 31487910
2491 SNP_A-2178269 31491827
2492 SNP_A-2160968 31493998
2493 SNP_A-2279835 31508914
2494 SNP_A-2023987 31526001
2495 SNP_A-4227999 31526103
2496 SNP_A-1843742 31526679
2497 SNP_A-2152125 31528479
2498 SNP_A-2178020 31528666
2499 SNP_A-2065749 31543848
2500 SNP_A-1846854 31551549
2501 SNP_A-2305812 31557060
2502 SNP_A-2285361 31559455
2503 SNP_A-2036273 31563813
2504 SNP_A-1801089 31606716
2505 SNP_A-4225289 31693198
2506 SNP_A-4235594 31964049
2507 SNP_A-2188055 31991658
2508 SNP_A-2225939 31991936
2509 SNP_A-2254578 32024930
2510 SNP_A-2215422 32028666
2511 SNP_A-2174809 32041140
2512 SNP_A-4240614 32041497
2513 SNP_A-2236779 32174155
2514 SNP_A-1985622 32222493
2515 SNP_A-2042850 32248255
2516 SNP_A-1889378 32248465
2517 SNP_A-2111489 32249861
2518 SNP_A-1863367 32269344
2519 SNP_A-1852003 32308125
2520 SNP_A-2281364 32316302
2521 SNP_A-2152754 32320242
2522 SNP_A-2079587 32321030
2523 SNP_A-4215133 32327940
2524 SNP_A-2196475 32341864
2525 SNP_A-2284607 32341993
2526 SNP_A-2026507 32351107
2527 SNP_A-1956551 32351133
2528 SNP_A-1806612 32388440
2529 SNP_A-2024935 32421075
2530 SNP_A-2216375 32423632
2531 SNP_A-4233045 32423705
2532 SNP_A-4224220 32449331
2533 SNP_A-2054086 32449376
2534 SNP_A-1875892 32449451
2535 SNP_A-2277555 32459544
2536 SNP_A-2115700 32465111
2537 SNP_A-2193891 32467409
2538 SNP_A-1815451 32469799
2539 SNP_A-2011688 32471505
2540 SNP_A-2047476 32471822
2541 SNP_A-2141434 32481210
2542 SNP_A-1959943 32481676
2543 SNP_A-2301910 32491388
2544 SNP_A-1985623 32491611
2545 SNP_A-1985624 32491836
2546 SNP_A-1985625 32492505
2547 SNP_A-1826835 32493077
2548 SNP_A-4232779 32493377
2549 SNP_A-1912260 32493448
2550 SNP_A-2063969 32495838
2551 SNP_A-1985626 32496286
2552 SNP_A-2177365 32497283
2553 SNP_A-4225595 32497490
2554 SNP_A-1950934 32497626
2555 SNP_A-1985627 32512113
2556 SNP_A-2176473 32537621
2557 SNP_A-1813570 32538145
2558 SNP_A-4226719 32538340
2559 SNP_A-4218219 32538707
2560 SNP_A-1944573 32538953
2561 SNP_A-2072098 32539083
2562 SNP_A-2096996 32539125
2563 SNP_A-4234109 32539270
2564 SNP_A-1985629 32652330
2565 SNP_A-1837012 32682038
2566 SNP_A-1956213 32682149
2567 SNP_A-4199402 32703038
2568 SNP_A-2185852 32703061
2569 SNP_A-2214036 32710247
2570 SNP_A-4206711 32717405
2571 SNP_A-1985633 32734250
2572 SNP_A-2151492 32758590
2573 SNP_A-1952379 32766057
2574 SNP_A-2066254 32766288
2575 SNP_A-4201081 32776314
2576 SNP_A-4226034 32778473
2577 SNP_A-2119197 32797302
2578 SNP_A-2085246 32797481
2579 SNP_A-2087041 32797507
2580 SNP_A-1854393 32797979
2581 SNP_A-2129438 32798005
2582 SNP_A-4240800 32798923
2583 SNP_A-2029466 32819760
2584 SNP_A-2139184 32820082
2585 SNP_A-1882445 32820225
2586 SNP_A-2037949 32820362
2587 SNP_A-1933954 32821245
2588 SNP_A-4196465 32821845
2589 SNP_A-1985640 32846093
2590 SNP_A-2201322 32848389
2591 SNP_A-4227496 32848984
2592 SNP_A-1936199 32849720
2593 SNP_A-1796161 32849846
2594 SNP_A-4211598 32860117
2595 SNP_A-1848117 32908390
2596 SNP_A-2289910 32922637
2597 SNP_A-2066253 32974970
2598 SNP_A-2229836 32978035
2599 SNP_A-4218962 32979514
2600 SNP_A-1918283 33075719
2601 SNP_A-4197577 33075892
2602 SNP_A-2198826 33076834
2603 SNP_A-1944524 33076907
2604 SNP_A-1799488 33086565
2605 SNP_A-2250602 33086998
2606 SNP_A-1911108 33087587
2607 SNP_A-1875041 33087748
2608 SNP_A-2303641 33105555
2609 SNP_A-2088102 33126288
2610 SNP_A-1888339 33126355
2611 SNP_A-2194779 33126437
2612 SNP_A-1782049 33127951
2613 SNP_A-2094871 33131770
2614 SNP_A-4193499 33131872
2615 SNP_A-2089907 33131924
2616 SNP_A-2153562 33132584
2617 SNP_A-1805390 33137415
2618 SNP_A-1930054 33141000
2619 SNP_A-1867983 33153536
2620 SNP_A-2011695 33166852
2621 SNP_A-2152517 33177871
2622 SNP_A-4225020 33178727
2623 SNP_A-4205699 33183613
2624 SNP_A-2291912 33183644
2625 SNP_A-2119466 33184068
2626 SNP_A-2154723 33193829
2627 SNP_A-1904499 33205942
2628 SNP_A-2122848 33208405
2629 SNP_A-1874594 33208568
2630 SNP_A-2061889 33217534
2631 SNP_A-1926932 33217636
2632 SNP_A-2083903 33258246
2633 SNP_A-2172053 33271429
2634 SNP_A-2134349 33330141
2635 SNP_A-2045905 33414772
2636 SNP_A-1842520 33420286
2637 SNP_A-2222969 33516520
2638 SNP_A-2306140 33645780
2639 SNP_A-2198799 33703377
2640 SNP_A-2135372 33719645
2641 SNP_A-1892938 33751536
2642 SNP_A-1902527 33769013
2643 SNP_A-4230317 33769069
2644 SNP_A-1841845 33775817
2645 SNP_A-1931252 33775943
2646 SNP_A-2280843 33778384
2647 SNP_A-1924976 33778460
2648 SNP_A-2024436 33801602
2649 SNP_A-1888475 33807877
2650 SNP_A-2254416 33814189
2651 SNP_A-2298940 33816147
2652 SNP_A-2300724 33857956
2653 SNP_A-2108465 33858064
2654 SNP_A-1819537 33912115
2655 SNP_A-1798875 33912288
2656 SNP_A-2158305 33915069
2657 SNP_A-2164254 33921949
2658 SNP_A-1864882 33939650
2659 SNP_A-1985666 33942337
2660 SNP_A-2310647 33952164
2661 SNP_A-1907902 34027305
2662 SNP_A-1813525 34028529
2663 SNP_A-1985667 34084720
2664 SNP_A-1840874 34121228
2665 SNP_A-1862764 34158895
2666 SNP_A-2292539 34159420
2667 SNP_A-4219559 34195614
2668 SNP_A-2112034 34360330
2669 SNP_A-2143924 34360471
2670 SNP_A-2251567 34363454
2671 SNP_A-2208043 34363609
2672 SNP_A-2126373 34451544
2673 SNP_A-2208964 34657085
2674 SNP_A-2217708 34726871
2675 SNP_A-1985671 34732126
2676 SNP_A-4223483 34811673
2677 SNP_A-4203253 34849895
2678 SNP_A-2163992 34873096
2679 SNP_A-2268854 34881705
2680 SNP_A-2151268 34882392
2681 SNP_A-4198045 34899005
2682 SNP_A-2297814 34946555
2683 SNP_A-1898227 34968742
2684 SNP_A-2030209 34969777
2685 SNP_A-2011702 34987181
2686 SNP_A-1985676 35012070
2687 SNP_A-1985677 35012562
2688 SNP_A-1885537 35083947
2689 SNP_A-1937277 35085200
2690 SNP_A-2108574 35088579
2691 SNP_A-2073789 35098946
2692 SNP_A-1926339 35108431
2693 SNP_A-2271972 35117131
2694 SNP_A-2051811 35117174
2695 SNP_A-2290999 35117273
2696 SNP_A-2104490 35136769
2697 SNP_A-1817913 35141869
2698 SNP_A-1814127 35172019
2699 SNP_A-1838072 35174069
2700 SNP_A-1814647 35194751
2701 SNP_A-1985679 35200113
2702 SNP_A-2031558 35277686
2703 SNP_A-2099995 35576851
2704 SNP_A-2303975 35615157
2705 SNP_A-2028888 35742266
2706 SNP_A-4200349 35780308
2707 SNP_A-1892335 35782823
2708 SNP_A-2074934 35796597
2709 SNP_A-2022422 35821465
2710 SNP_A-2245400 35839680
2711 SNP_A-2186712 35850286
2712 SNP_A-2115301 35860770
2713 SNP_A-1906501 35886697
2714 SNP_A-1893717 35911261
2715 SNP_A-1945074 35911653
2716 SNP_A-2234045 35917267
2717 SNP_A-2299920 35917754
2718 SNP_A-2145484 35921607
2719 SNP_A-2039410 35922603
2720 SNP_A-1842555 35924794
2721 SNP_A-1931497 35927885
2722 SNP_A-2261309 35929492
2723 SNP_A-1782027 35940248
2724 SNP_A-1851976 35943016
2725 SNP_A-1827689 35999586
2726 SNP_A-1862467 36058188
2727 SNP_A-2139751 36062312
2728 SNP_A-2289544 36070956
2729 SNP_A-4198384 36071880
2730 SNP_A-4194944 36088690
2731 SNP_A-2108498 36184912
2732 SNP_A-2296307 36192743
2733 SNP_A-2122061 36313418
2734 SNP_A-2215486 36317601
2735 SNP_A-2069142 36338556
2736 SNP_A-2172684 36338642
2737 SNP_A-1985686 36347031
2738 SNP_A-2169834 36350295
2739 SNP_A-2176416 36370905
2740 SNP_A-1797074 36370969
2741 SNP_A-4227118 36381295
2742 SNP_A-1861167 36397792
2743 SNP_A-2103116 36403954
2744 SNP_A-2120879 36430953
2745 SNP_A-1788749 36431519
2746 SNP_A-2129876 36453955
2747 SNP_A-1941245 36474101
2748 SNP_A-2076450 36564996
2749 SNP_A-2224251 36600802
2750 SNP_A-2176932 36674491
2751 SNP_A-4201481 36709434
2752 SNP_A-2025938 36723653
2753 SNP_A-1814057 36729511
2754 SNP_A-2295846 36733540
2755 SNP_A-1868476 36739542
2756 SNP_A-1784645 36748135
2757 SNP_A-2282714 36748219
2758 SNP_A-1801604 36748250
2759 SNP_A-1884740 36748346
2760 SNP_A-4203655 36750529
2761 SNP_A-4206761 36750814
2762 SNP_A-1961077 36753444
2763 SNP_A-2081016 36753674
2764 SNP_A-2141562 36770149
2765 SNP_A-2224573 36786190
2766 SNP_A-2143427 36805179
2767 SNP_A-2270501 36808877
2768 SNP_A-1933168 36848345
2769 SNP_A-2176192 36849244
2770 SNP_A-1985687 36882990
2771 SNP_A-4239104 36892305
2772 SNP_A-2266262 36898644
2773 SNP_A-1898562 36905984
2774 SNP_A-1784931 36961521
2775 SNP_A-2123386 36962082
2776 SNP_A-1929069 36978591
2777 SNP_A-1985692 36981765
2778 SNP_A-4195806 36982364
2779 SNP_A-2159917 36988269
2780 SNP_A-2233132 36988449
2781 SNP_A-2186733 37041148
2782 SNP_A-2124440 37050724
2783 SNP_A-1868608 37053114
2784 SNP_A-2174781 37056506
2785 SNP_A-2032437 37062927
2786 SNP_A-2273840 37063042
2787 SNP_A-1802711 37066971
2788 SNP_A-2261483 37078989
2789 SNP_A-2234952 37110160
2790 SNP_A-1860239 37110249
2791 SNP_A-2028069 37129238
2792 SNP_A-2186686 37171207
2793 SNP_A-2072452 37211231
2794 SNP_A-1863462 37217663
2795 SNP_A-1952300 37218073
2796 SNP_A-1794880 37296472
2797 SNP_A-1896791 37327622
2798 SNP_A-1916767 37361958
2799 SNP_A-2037276 37362968
2800 SNP_A-2161229 37363349
2801 SNP_A-4224336 37382089
2802 SNP_A-2269952 37397759
2803 SNP_A-1985701 37400346
2804 SNP_A-2161662 37446947
2805 SNP_A-4194065 37462037
2806 SNP_A-2225300 37563620
2807 SNP_A-2258249 37581176
2808 SNP_A-1985703 37604945
2809 SNP_A-1952032 37652596
2810 SNP_A-2103937 37655240
2811 SNP_A-1985706 37659302
2812 SNP_A-1890654 37665956
2813 SNP_A-4202751 37666539
2814 SNP_A-2185043 37686861
2815 SNP_A-2223423 37696541
2816 SNP_A-1792019 37697330
2817 SNP_A-1821676 37697728
2818 SNP_A-2194234 37697775
2819 SNP_A-2246402 37698082
2820 SNP_A-1875734 37698163
2821 SNP_A-2149604 37698281
2822 SNP_A-2293923 37704193
2823 SNP_A-1934848 37705107
2824 SNP_A-1914606 37715992
2825 SNP_A-4206121 37717283
2826 SNP_A-4223284 37737616
2827 SNP_A-4238147 37760708
2828 SNP_A-2214698 37786963
2829 SNP_A-2149397 37812531
2830 SNP_A-2206567 37816141
2831 SNP_A-4230697 37866854
2832 SNP_A-4192745 37869939
2833 SNP_A-1833708 37870532
2834 SNP_A-2178430 37875663
2835 SNP_A-1838434 37913088
2836 SNP_A-1855413 37943627
2837 SNP_A-2220378 37949862
2838 SNP_A-1874335 37967834
2839 SNP_A-1845101 37977689
2840 SNP_A-2188717 37998658
2841 SNP_A-1865658 38062131
2842 SNP_A-1985710 38083679
2843 SNP_A-2287468 38086150
2844 SNP_A-4201392 38121716
2845 SNP_A-2203869 38144398
2846 SNP_A-2188441 38153814
2847 SNP_A-2142838 38155120
2848 SNP_A-2152589 38156112
2849 SNP_A-2271020 38160900
2850 SNP_A-4220848 38235464
2851 SNP_A-2312037 38236221
2852 SNP_A-1857594 38241008
2853 SNP_A-2175265 38251978
2854 SNP_A-2177450 38279876
2855 SNP_A-2274481 38282638
2856 SNP_A-1892059 38282799
2857 SNP_A-2172390 38297014
2858 SNP_A-1861715 38305017
2859 SNP_A-2253373 38309423
2860 SNP_A-2073805 38321069
2861 SNP_A-1985713 38329617
2862 SNP_A-2074046 38329996
2863 SNP_A-2179092 38413748
2864 SNP_A-2155469 38448077
2865 SNP_A-4201253 38471191
2866 SNP_A-1985718 38473819
2867 SNP_A-2149908 38473851
2868 SNP_A-2167464 38489086
2869 SNP_A-1985720 38489334
2870 SNP_A-1985721 38489807
2871 SNP_A-1849972 38523833
2872 SNP_A-2278344 38553377
2873 SNP_A-2156987 38553435
2874 SNP_A-4237944 38572604
2875 SNP_A-1848425 38575642
2876 SNP_A-2239140 38594615
2877 SNP_A-2053409 38594856
2878 SNP_A-2202043 38602040
2879 SNP_A-1941284 38616487
2880 SNP_A-2256185 38649462
2881 SNP_A-4200525 38664619
2882 SNP_A-2071758 38703379
2883 SNP_A-4222838 38713353
2884 SNP_A-1837563 38714589
2885 SNP_A-2159207 38766861
2886 SNP_A-4202000 38788380
2887 SNP_A-1907311 38794200
2888 SNP_A-1839306 38817976
2889 SNP_A-2092172 38818050
2890 SNP_A-1871197 38827419
2891 SNP_A-2067866 38827828
2892 SNP_A-2105920 38828217
2893 SNP_A-2245156 38846812
2894 SNP_A-2091697 38863631
2895 SNP_A-2274313 38877662
2896 SNP_A-2149607 38883900
2897 SNP_A-2148889 38904558
2898 SNP_A-2080330 38907905
2899 SNP_A-1872216 38908142
2900 SNP_A-1893134 38908187
2901 SNP_A-2241603 38913537
2902 SNP_A-2203866 38923805
2903 SNP_A-4211599 38936754
2904 SNP_A-2132354 38938388
2905 SNP_A-2084458 38939920
2906 SNP_A-4195899 38944856
2907 SNP_A-4232331 38952694
2908 SNP_A-4211600 38953292
2909 SNP_A-1985725 38953337
2910 SNP_A-2052483 38960697
2911 SNP_A-1875877 38992215
2912 SNP_A-2046537 38992419
2913 SNP_A-1869800 39007463
2914 SNP_A-2145322 39028976
2915 SNP_A-2092051 39029032
2916 SNP_A-2102996 39029218
2917 SNP_A-1869759 39029340
2918 SNP_A-4211601 39061270
2919 SNP_A-1944962 39068231
2920 SNP_A-1945735 39068655
2921 SNP_A-2269319 39069726
2922 SNP_A-1858371 39071537
2923 SNP_A-2216938 39071770
2924 SNP_A-1917849 39072227
2925 SNP_A-2303085 39073843
2926 SNP_A-4211602 39085948
2927 SNP_A-2159333 39092352
2928 SNP_A-2081286 39092426
2929 SNP_A-2211176 39093334
2930 SNP_A-1855368 39096004
2931 SNP_A-2303919 39137812
2932 SNP_A-1952008 39142974
2933 SNP_A-2184227 39143814
2934 SNP_A-2011718 39177246
2935 SNP_A-4240753 39219463
2936 SNP_A-2224978 39229806
2937 SNP_A-2257372 39234811
2938 SNP_A-1885854 39235023
2939 SNP_A-4203513 39323579
2940 SNP_A-2090814 39325986
2941 SNP_A-2157136 39329781
2942 SNP_A-2205747 39346256
2943 SNP_A-2116042 39358629
2944 SNP_A-4232825 39358799
2945 SNP_A-4197817 39361102
2946 SNP_A-2029751 39361149
2947 SNP_A-2083803 39361539
2948 SNP_A-1860439 39406428
2949 SNP_A-1811709 39465235
2950 SNP_A-2035675 39604553
2951 SNP_A-2176952 39624756
2952 SNP_A-2091448 39625468
2953 SNP_A-4231340 39653667
2954 SNP_A-1952271 39676399
2955 SNP_A-1985739 39701791
2956 SNP_A-1818038 39704048
2957 SNP_A-2171784 39736310
2958 SNP_A-1919964 39782110
2959 SNP_A-2259800 39786397
2960 SNP_A-1852387 39799919
2961 SNP_A-1861668 39809952
2962 SNP_A-1910304 39810314
2963 SNP_A-1802955 39810435
2964 SNP_A-4211603 39839398
2965 SNP_A-1985745 39839679
2966 SNP_A-1896822 39840410
2967 SNP_A-1794527 39853414
2968 SNP_A-2234457 39862103
2969 SNP_A-2231167 39875115
2970 SNP_A-4199179 39919545
2971 SNP_A-1918129 39967863
2972 SNP_A-2192014 39968071
2973 SNP_A-1985747 40024592
2974 SNP_A-2063216 40051281
2975 SNP_A-4227438 40051660
2976 SNP_A-2122500 40068291
2977 SNP_A-2273189 40082317
2978 SNP_A-2225753 40163024
2979 SNP_A-1957583 40163112
2980 SNP_A-2103756 40163732
2981 SNP_A-1807878 40174494
2982 SNP_A-2228955 40174630
2983 SNP_A-4231456 40180690
2984 SNP_A-2133825 40187497
2985 SNP_A-4196098 40188047
2986 SNP_A-2206636 40195492
2987 SNP_A-2262837 40210569
2988 SNP_A-2148723 40219405
2989 SNP_A-1985757 40219493
2990 SNP_A-2050775 40219574
2991 SNP_A-2300652 40220640
2992 SNP_A-2120249 40220686
2993 SNP_A-1874682 40263249
2994 SNP_A-2072747 40283757
2995 SNP_A-2091323 40291646
2996 SNP_A-1790891 40297183
2997 SNP_A-2267013 40312691
2998 SNP_A-4193617 40341484
2999 SNP_A-2172076 40376485
3000 SNP_A-1893851 40377287
3001 SNP_A-2113692 40379505
3002 SNP_A-2213608 40380316
3003 SNP_A-2046146 40421908
3004 SNP_A-1871985 40430228
3005 SNP_A-1908895 40446039
3006 SNP_A-1908854 40473579
3007 SNP_A-2242307 40483892
3008 SNP_A-2068402 40496545
3009 SNP_A-1870085 40500347
3010 SNP_A-2125421 40502453
3011 SNP_A-2060133 40526934
3012 SNP_A-2159835 40535717
3013 SNP_A-2188544 40588344
3014 SNP_A-4211605 40598884
3015 SNP_A-2177453 40622163
3016 SNP_A-2200171 40626387
3017 SNP_A-2086453 40626487
3018 SNP_A-4195064 40635612
3019 SNP_A-2083394 40636308
3020 SNP_A-4201649 40642675
3021 SNP_A-2301073 40645452
3022 SNP_A-2061183 40648460
3023 SNP_A-2114847 40695765
3024 SNP_A-2113351 40710428
3025 SNP_A-4238326 40711052
3026 SNP_A-1841498 40723593
3027 SNP_A-2108221 40730118
3028 SNP_A-2238476 40752677
3029 SNP_A-1909396 40753077
3030 SNP_A-2126495 40764724
3031 SNP_A-2167442 40769454
3032 SNP_A-2210914 40787717
3033 SNP_A-1877290 40788376
3034 SNP_A-2011728 40819788
3035 SNP_A-2028068 40830424
3036 SNP_A-1985783 40836100
3037 SNP_A-1985784 40857658
3038 SNP_A-2011729 40858017
3039 SNP_A-2253546 40861234
3040 SNP_A-4224039 40905214
3041 SNP_A-2287069 40912332
3042 SNP_A-4199235 40930118
3043 SNP_A-2115555 40967298
3044 SNP_A-1985793 41043706
3045 SNP_A-1892344 41080476
3046 SNP_A-1855891 41091259
3047 SNP_A-2178513 41092240
3048 SNP_A-4221966 41094006
3049 SNP_A-4199146 41118346
3050 SNP_A-1985796 41137320
3051 SNP_A-2011730 41167851
3052 SNP_A-2107465 41187979
3053 SNP_A-1916441 41280845
3054 SNP_A-2250999 41281198
3055 SNP_A-4216137 41309756
3056 SNP_A-2232033 41310114
3057 SNP_A-1985802 41313668
3058 SNP_A-1985803 41313748
3059 SNP_A-4198994 41325065
3060 SNP_A-1985804 41332063
3061 SNP_A-4241037 41343897
3062 SNP_A-2295033 41344090
3063 SNP_A-1821867 41344491
3064 SNP_A-1913850 41349270
3065 SNP_A-1825803 41351718
3066 SNP_A-2108370 41358444
3067 SNP_A-1944089 41379106
3068 SNP_A-4211607 41387139
3069 SNP_A-2114394 41394231
3070 SNP_A-2298669 41394582
3071 SNP_A-2120291 41397226
3072 SNP_A-1919747 41397471
3073 SNP_A-2098924 41397568
3074 SNP_A-2091253 41398268
3075 SNP_A-2054535 41404657
3076 SNP_A-4238490 41469562
3077 SNP_A-2089173 41470599
3078 SNP_A-1874965 41490205
3079 SNP_A-2302082 41512644
3080 SNP_A-4193053 41538473
3081 SNP_A-1893393 41589138
3082 SNP_A-2070291 41593572
3083 SNP_A-2011733 41602345
3084 SNP_A-1814674 41603269
3085 SNP_A-2188623 41603317
3086 SNP_A-2136202 41617879
3087 SNP_A-2257687 41666930
3088 SNP_A-2260843 41678328
3089 SNP_A-2122299 41737704
3090 SNP_A-2077555 41772099
3091 SNP_A-2079220 41772705
3092 SNP_A-2204424 41816916
3093 SNP_A-4230726 41834116
3094 SNP_A-2296790 41834317
3095 SNP_A-2232441 41881300
3096 SNP_A-1895446 41881713
3097 SNP_A-1918257 41904795
3098 SNP_A-4239323 41904948
3099 SNP_A-4219436 41929115
3100 SNP_A-4220610 41955778
3101 SNP_A-1933459 42023497
3102 SNP_A-1793684 42049958
3103 SNP_A-1920912 42088849
3104 SNP_A-2028591 42089055
3105 SNP_A-1791921 42132263
3106 SNP_A-2270063 42146699
3107 SNP_A-2297035 42165303
3108 SNP_A-2113256 42176371
3109 SNP_A-2279926 42234377
3110 SNP_A-1882274 42234422
3111 SNP_A-1950125 42267110
3112 SNP_A-2199335 42275866
3113 SNP_A-2101164 42275948
3114 SNP_A-2235737 42276520
3115 SNP_A-2116684 42282536
3116 SNP_A-2297911 42298424
3117 SNP_A-1985817 42311726
3118 SNP_A-1947628 42327272
3119 SNP_A-1921604 42368527
3120 SNP_A-2052265 42368678
3121 SNP_A-2297427 42385174
3122 SNP_A-2173553 42415499
3123 SNP_A-2051916 42586193
3124 SNP_A-2107718 42586259
3125 SNP_A-1985820 42598500
3126 SNP_A-4226859 42621025
3127 SNP_A-1958673 42634600
3128 SNP_A-4204772 42676226
3129 SNP_A-2195929 42677064
3130 SNP_A-1985821 42679324
3131 SNP_A-1842508 42685690
3132 SNP_A-1803141 42695796
3133 SNP_A-2066758 42700161
3134 SNP_A-2057615 42707682
3135 SNP_A-2081689 42746542
3136 SNP_A-2024752 42748704
3137 SNP_A-1985824 42750901
3138 SNP_A-2192052 42754496
3139 SNP_A-1985826 42767957
3140 SNP_A-2011739 42768633
3141 SNP_A-2206765 42782961
3142 SNP_A-2308223 42798492
3143 SNP_A-4217035 42839093
3144 SNP_A-1812725 42866828
3145 SNP_A-1784788 42981223
3146 SNP_A-2163085 42999289
3147 SNP_A-2288112 43023898
3148 SNP_A-2197753 43063502
3149 SNP_A-4226631 43186044
3150 SNP_A-2278968 43276095
3151 SNP_A-2127421 43318088
3152 SNP_A-1789126 43333095
3153 SNP_A-1901856 43333262
3154 SNP_A-4230791 43348070
3155 SNP_A-2151239 43365212
3156 SNP_A-1830837 43416866
3157 SNP_A-2312672 43463829
3158 SNP_A-2090229 43494531
3159 SNP_A-2291971 43495925
3160 SNP_A-2022286 43496032
3161 SNP_A-4194883 43496194
3162 SNP_A-2114134 43513503
3163 SNP_A-1911954 43636419
3164 SNP_A-4217815 43754425
3165 SNP_A-4238198 43765105
3166 SNP_A-1854421 43790968
3167 SNP_A-4232048 43799851
3168 SNP_A-2301002 43820957
3169 SNP_A-1985833 43823972
3170 SNP_A-2011745 43866302
3171 SNP_A-2292401 43919740
3172 SNP_A-2254512 44012858
3173 SNP_A-1901888 44012879
3174 SNP_A-2245477 44013015
3175 SNP_A-2113787 44085513
3176 SNP_A-4194824 44098177
3177 SNP_A-2179298 44098476
3178 SNP_A-2238324 44116303
3179 SNP_A-2224686 44140309
3180 SNP_A-1823971 44146800
3181 SNP_A-2235865 44185334
3182 SNP_A-1912439 44189965
3183 SNP_A-1852792 44201720
3184 SNP_A-2263263 44221894
3185 SNP_A-2116650 44262303
3186 SNP_A-2266280 44314728
3187 SNP_A-2213314 44358831
3188 SNP_A-1876994 44405750
3189 SNP_A-4230009 44409085
3190 SNP_A-1933428 44432177
3191 SNP_A-1810824 44438534
3192 SNP_A-2026687 44449958
3193 SNP_A-1843325 44461020
3194 SNP_A-2148700 44493419
3195 SNP_A-2065468 44513305
3196 SNP_A-2291590 44553424
3197 SNP_A-2301758 44559989
3198 SNP_A-2303874 44609484
3199 SNP_A-2298269 44610333
3200 SNP_A-1985842 44616383
3201 SNP_A-2207495 44622585
3202 SNP_A-2293333 44633967
3203 SNP_A-1985843 44646117
3204 SNP_A-1985846 44650612
3205 SNP_A-2182484 44659465
3206 SNP_A-1955293 44691510
3207 SNP_A-1803784 44723839
3208 SNP_A-4240440 44737864
3209 SNP_A-2234316 44744897
3210 SNP_A-2106017 44755352
3211 SNP_A-2011751 44779065
3212 SNP_A-2030154 44806686
3213 SNP_A-2291929 44807046
3214 SNP_A-4195001 44807187
3215 SNP_A-2184099 44809013
3216 SNP_A-1920831 44860546
3217 SNP_A-1907585 44879019
3218 SNP_A-2044143 44891652
3219 SNP_A-4216718 44907993
3220 SNP_A-1946314 44918396
3221 SNP_A-2035619 44920543
3222 SNP_A-2311743 44953492
3223 SNP_A-1890941 44953986
3224 SNP_A-4211609 44992245
3225 SNP_A-4211610 45008231
3226 SNP_A-2098475 45033271
3227 SNP_A-1890145 45039309
3228 SNP_A-1834238 45044659
3229 SNP_A-1985855 45045233
3230 SNP_A-2262467 45071713
3231 SNP_A-1985858 45075468
3232 SNP_A-1801743 45097497
3233 SNP_A-1957671 45106893
3234 SNP_A-4216316 45120789
3235 SNP_A-1821102 45129193
3236 SNP_A-4199873 45206179
3237 SNP_A-2091639 45224239
3238 SNP_A-1901380 45279340
3239 SNP_A-1985860 45282358
3240 SNP_A-2134931 45306774
3241 SNP_A-2024103 45322655
3242 SNP_A-4223311 45399207
3243 SNP_A-1839449 45399359
3244 SNP_A-2197389 45400416
3245 SNP_A-2229800 45434092
3246 SNP_A-2148431 45437171
3247 SNP_A-2212696 45437467
3248 SNP_A-1854675 45440283
3249 SNP_A-2225215 45457855
3250 SNP_A-2149937 45520635
3251 SNP_A-2099025 45537117
3252 SNP_A-2160282 45544227
3253 SNP_A-2221655 45555536
3254 SNP_A-2147509 45555912
3255 SNP_A-1930425 45559814
3256 SNP_A-1914402 45562822
3257 SNP_A-4207344 45596736
3258 SNP_A-1985864 45598196
3259 SNP_A-1985866 45619923
3260 SNP_A-4230933 45635110
3261 SNP_A-2242121 45645653
3262 SNP_A-2169647 45682128
3263 SNP_A-2024862 45714233
3264 SNP_A-1985871 45758132
3265 SNP_A-1804268 45773675
3266 SNP_A-2237928 45785076
3267 SNP_A-1811954 45796974
3268 SNP_A-2011756 45818531
3269 SNP_A-1861285 45838208
3270 SNP_A-1859865 45847484
3271 SNP_A-4204904 45847528
3272 SNP_A-4211614 45851264
3273 SNP_A-4211615 45862819
3274 SNP_A-4211616 45876913
3275 SNP_A-4211617 45877396
3276 SNP_A-1985878 45877417
3277 SNP_A-1944786 45912123
3278 SNP_A-1788621 45916335
3279 SNP_A-2229627 45927748
3280 SNP_A-2174031 45928383
3281 SNP_A-2059187 45932033
3282 SNP_A-1847879 45932720
3283 SNP_A-2076641 45937742
3284 SNP_A-2288514 45937840
3285 SNP_A-2190930 45938081
3286 SNP_A-2313389 45948582
3287 SNP_A-1796020 45953573
3288 SNP_A-4193442 45954064
3289 SNP_A-2201333 45955093
3290 SNP_A-1802717 45963492
3291 SNP_A-2131768 45997353
3292 SNP_A-1908282 45999710
3293 SNP_A-2199305 46003658
3294 SNP_A-2113374 46006292
3295 SNP_A-1789554 46009894
3296 SNP_A-2089565 46012610
3297 SNP_A-2203531 46035816
3298 SNP_A-1939493 46038854
3299 SNP_A-2155943 46047320
3300 SNP_A-4211619 46052414
3301 SNP_A-2011759 46055426
3302 SNP_A-1908083 46069474
3303 SNP_A-2160000 46069729
3304 SNP_A-1913612 46070430
3305 SNP_A-1791381 46073304
3306 SNP_A-1801942 46073567
3307 SNP_A-2098493 46073713
3308 SNP_A-1985882 46083313
3309 SNP_A-2087016 46117091
3310 SNP_A-1932282 46121345
3311 SNP_A-1985884 46138499
3312 SNP_A-1813951 46165268
3313 SNP_A-4205722 46190769
3314 SNP_A-1985885 46213378
3315 SNP_A-1985887 46214364
3316 SNP_A-1985888 46220331
3317 SNP_A-1985889 46220348
3318 SNP_A-2147024 46227628
3319 SNP_A-2195481 46228062
3320 SNP_A-2253458 46235585
3321 SNP_A-1861841 46235766
3322 SNP_A-2108128 46235795
3323 SNP_A-2011761 46238865
3324 SNP_A-2171069 46242600
3325 SNP_A-2272693 46243448
3326 SNP_A-2225187 46250398
3327 SNP_A-1886094 46253420
3328 SNP_A-2066271 46295713
3329 SNP_A-1985890 46298256
3330 SNP_A-1985892 46300260
3331 SNP_A-2134608 46311588
3332 SNP_A-2257829 46336139
3333 SNP_A-1816114 46382155
3334 SNP_A-2290579 46391881
3335 SNP_A-1985899 46412204
3336 SNP_A-1903503 46413698
3337 SNP_A-2025374 46421059
3338 SNP_A-4230699 46424071
3339 SNP_A-4239651 46438252
3340 SNP_A-2278831 46443128
3341 SNP_A-1813992 46456793
3342 SNP_A-1985905 46471516
3343 SNP_A-1985906 46505963
3344 SNP_A-2064594 46515696
3345 SNP_A-1878009 46537624
3346 SNP_A-1896608 46551887
3347 SNP_A-2295684 46574114
3348 SNP_A-4201174 46574624
3349 SNP_A-1824833 46592954
3350 SNP_A-2256026 46593594
3351 SNP_A-2084433 46604723
3352 SNP_A-1906458 46615405
3353 SNP_A-4193857 46641878
3354 SNP_A-1985908 46686698
3355 SNP_A-4206027 46693052
3356 SNP_A-1829704 46695479
3357 SNP_A-2253525 46695986
3358 SNP_A-2043198 46696008
3359 SNP_A-2021134 46698167
3360 SNP_A-1808204 46698389
3361 SNP_A-1985909 46700068
3362 SNP_A-4229508 46737800
3363 SNP_A-2053152 46739845
3364 SNP_A-2095373 46739965
3365 SNP_A-2042753 46750834
3366 SNP_A-2038454 46777895
3367 SNP_A-2151638 46812426
3368 SNP_A-2065437 46815478
3369 SNP_A-2048171 46815539
3370 SNP_A-4211622 46818238
3371 SNP_A-2157815 46818983
3372 SNP_A-2230717 46841062
3373 SNP_A-4200609 46876008
3374 SNP_A-4225142 46914898
3375 SNP_A-4220345 46922950
3376 SNP_A-1985916 46940772
3377 SNP_A-1800699 46948405
3378 SNP_A-1862403 46948720
3379 SNP_A-2311052 46958128
3380 SNP_A-4216649 46963089
3381 SNP_A-1985921 47018374
3382 SNP_A-1781492 47022138
3383 SNP_A-4198554 47022480
3384 SNP_A-2112862 47026946
3385 SNP_A-1914989 47032426
3386 SNP_A-1788083 47039742
3387 SNP_A-1861678 47047287
3388 SNP_A-4221853 47047365
3389 SNP_A-2011765 47047898
3390 SNP_A-2142957 47048222
3391 SNP_A-2011766 47048387
3392 SNP_A-2065243 47050513
3393 SNP_A-2215766 47050723
3394 SNP_A-2286379 47076997
3395 SNP_A-2199926 47088317
3396 SNP_A-2267809 47104177
3397 SNP_A-1985925 47105874
3398 SNP_A-1788255 47109571
3399 SNP_A-1780530 47131217
3400 SNP_A-4237235 47132789
3401 SNP_A-1815843 47136806
3402 SNP_A-1864964 47137778
3403 SNP_A-2288609 47187263
3404 SNP_A-2027082 47209096
3405 SNP_A-1831460 47209531
3406 SNP_A-4230873 47217835
3407 SNP_A-1985927 47221832
3408 SNP_A-4202676 47228240
3409 SNP_A-2313504 47234328
3410 SNP_A-2060305 47239047
3411 SNP_A-1785353 47244472
3412 SNP_A-1985931 47260237
3413 SNP_A-4206622 47261828
3414 SNP_A-1881797 47300397
3415 SNP_A-1985932 47302408
3416 SNP_A-2282693 47324521
3417 SNP_A-1893268 47336871
3418 SNP_A-2243941 47337585
3419 SNP_A-1865036 47344839
3420 SNP_A-2231957 47345379
3421 SNP_A-2178707 47361590
3422 SNP_A-2092482 47381372
3423 SNP_A-1809577 47426844
3424 SNP_A-2076243 47617368
3425 SNP_A-1834017 47620549
3426 SNP_A-4234157 47623218
3427 SNP_A-1985938 47646089
3428 SNP_A-1985940 47656904
3429 SNP_A-4216200 47657842
3430 SNP_A-2198919 47672263
3431 SNP_A-2207461 47693574
3432 SNP_A-1800493 47707937
3433 SNP_A-2232661 47710811
3434 SNP_A-4199163 47725613
3435 SNP_A-2303398 47728484
3436 SNP_A-2136539 47735187
3437 SNP_A-2234338 47735444
3438 SNP_A-2267549 47761199
3439 SNP_A-2294534 47770395
3440 SNP_A-4198730 47791016
3441 SNP_A-2022164 47802961
3442 SNP_A-2257451 47803190
3443 SNP_A-2087711 47804824
3444 SNP_A-2011769 47811503
3445 SNP_A-1985946 47840137
3446 SNP_A-1985949 47862457
3447 SNP_A-1985950 47873524
3448 SNP_A-1785711 47879026
3449 SNP_A-1944264 47879757
3450 SNP_A-1880081 47912395
3451 SNP_A-2258523 47912603
3452 SNP_A-2232320 47933304
3453 SNP_A-1828954 47934337
3454 SNP_A-4194753 47937100
3455 SNP_A-1806607 47941446
3456 SNP_A-4211629 47960711
3457 SNP_A-4211630 47961334
3458 SNP_A-1783722 47962302
3459 SNP_A-4211631 47963191
3460 SNP_A-1858196 47975436
3461 SNP_A-2097526 48057452
3462 SNP_A-2282570 48070726
3463 SNP_A-1911657 48085440
3464 SNP_A-4211632 48090972
3465 SNP_A-1957541 48115067
3466 SNP_A-2135034 48115451
3467 SNP_A-2187367 48117280
3468 SNP_A-4200264 48117385
3469 SNP_A-1985955 48125375
3470 SNP_A-4211633 48128811
3471 SNP_A-1985956 48130898
3472 SNP_A-2011770 48139079
3473 SNP_A-2255936 48139778
3474 SNP_A-1936024 48140107
3475 SNP_A-4197802 48142532
3476 SNP_A-4204147 48145445
3477 SNP_A-2222788 48165234
3478 SNP_A-1877763 48167091
3479 SNP_A-2064102 48197476
3480 SNP_A-2038512 48197991
3481 SNP_A-2156539 48203805
3482 SNP_A-2052364 48204007
3483 SNP_A-1785304 48256295
3484 SNP_A-1940177 48264060
3485 SNP_A-4219004 48264696
3486 SNP_A-2129970 48264858
3487 SNP_A-4160267 48273187
3488 SNP_A-1940285 48302017
3489 SNP_A-1798504 48321303
3490 SNP_A-2131216 48322476
3491 SNP_A-2227499 48322725
3492 SNP_A-1921684 48331095
3493 SNP_A-2079733 48334492
3494 SNP_A-4211634 48340045
3495 SNP_A-1985958 48340375
3496 SNP_A-1985961 48390311
3497 SNP_A-1826386 48392749
3498 SNP_A-2122003 48394553
3499 SNP_A-4236635 48428609
3500 SNP_A-2068013 48428679
3501 SNP_A-1985965 48473936
3502 SNP_A-2308214 48475651
3503 SNP_A-4193237 48502004
3504 SNP_A-4229930 48544543
3505 SNP_A-4229097 48548002
3506 SNP_A-1866832 48548415
3507 SNP_A-2280264 48548609
3508 SNP_A-1873722 48549180
3509 SNP_A-2151254 48549274
3510 SNP_A-1884878 48566880
3511 SNP_A-2118268 48567510
3512 SNP_A-2094026 48574182
3513 SNP_A-1899153 48574782
3514 SNP_A-4222898 48586247
3515 SNP_A-2056171 48586661
3516 SNP_A-2294455 48600080
3517 SNP_A-2239020 48600206
3518 SNP_A-2118820 48625473
3519 SNP_A-1819679 48646499
3520 SNP_A-2058817 48704107
3521 SNP_A-2154712 48746751
3522 SNP_A-4211636 48768672
3523 SNP_A-1985971 48773816
3524 SNP_A-2133376 48775624
3525 SNP_A-4219790 48791106
3526 SNP_A-2168907 48808954
3527 SNP_A-1822075 48826548
3528 SNP_A-1816952 48828143
3529 SNP_A-1914568 48829836
3530 SNP_A-2021683 48832922
3531 SNP_A-2057798 48837484
3532 SNP_A-1783338 48863486
3533 SNP_A-4206953 48867259
3534 SNP_A-1927208 48867667
3535 SNP_A-4229936 48868013
3536 SNP_A-2156258 48869002
3537 SNP_A-2284924 48882295
3538 SNP_A-4233225 48901243
3539 SNP_A-2239043 48942649
3540 SNP_A-1944559 48942849
3541 SNP_A-2147191 48946038
3542 SNP_A-1900558 48947102
3543 SNP_A-2048328 48956973
3544 SNP_A-1985972 48959748
3545 SNP_A-1985973 48960225
3546 SNP_A-1858654 48990216
3547 SNP_A-4227869 49016152
3548 SNP_A-2192095 49017955
3549 SNP_A-2312057 49025242
3550 SNP_A-1985974 49056962
3551 SNP_A-1881327 49078263
3552 SNP_A-1910810 49088989
3553 SNP_A-1831940 49089096
3554 SNP_A-1909559 49115367
3555 SNP_A-2297489 49115732
3556 SNP_A-1780493 49125461
3557 SNP_A-1930698 49129840
3558 SNP_A-2195837 49240752
3559 SNP_A-1931999 49254551
3560 SNP_A-1985975 49280486
3561 SNP_A-4211638 49280649
3562 SNP_A-2094602 49394299
3563 SNP_A-1916894 49397814
3564 SNP_A-2025295 49414269
3565 SNP_A-2198566 49416010
3566 SNP_A-1985980 49468796
3567 SNP_A-1985981 49469321
3568 SNP_A-4226308 49478696
3569 SNP_A-1811983 49478943
3570 SNP_A-2048459 49479846
3571 SNP_A-4223089 49504412
3572 SNP_A-2060232 49527823
3573 SNP_A-1813681 49533480
3574 SNP_A-1919563 49543653
3575 SNP_A-2011773 49547764
3576 SNP_A-2289800 49554468
3577 SNP_A-2157779 49641246
3578 SNP_A-2298469 49648664
3579 SNP_A-4211639 49685174
3580 SNP_A-1852265 49706769
3581 SNP_A-4211640 49713327
3582 SNP_A-1822982 49733249
3583 SNP_A-2296650 49733371
3584 SNP_A-1903556 49739053
3585 SNP_A-2190358 49744677
3586 SNP_A-4207323 49750722
3587 SNP_A-2062977 49787556
3588 SNP_A-2088033 49789805
3589 SNP_A-2084584 49810335
3590 SNP_A-2190277 49811816
3591 SNP_A-2139043 49838315
3592 SNP_A-1853081 49838450
3593 SNP_A-2304010 49855073
3594 SNP_A-1862574 49887005
3595 SNP_A-2199767 49916675
3596 SNP_A-4224034 49920891
3597 SNP_A-1958676 49937661
3598 SNP_A-1917813 49980267
3599 SNP_A-2098132 49995981
3600 SNP_A-1791719 49998467
3601 SNP_A-2288597 49999217
3602 SNP_A-2089688 50037888
3603 SNP_A-4206836 50061006
3604 SNP_A-1985988 50095995
3605 SNP_A-2267111 50185666
3606 SNP_A-2174116 50188289
3607 SNP_A-1985995 50189261
3608 SNP_A-1985997 50214245
3609 SNP_A-2065910 50218465
3610 SNP_A-2193813 50218925
3611 SNP_A-1844571 50224919
3612 SNP_A-4205834 50229791
3613 SNP_A-4219295 50233956
3614 SNP_A-2150038 50282526
3615 SNP_A-2282263 50287092
3616 SNP_A-4232841 50289616
3617 SNP_A-1928071 50290291
3618 SNP_A-2312650 50305498
3619 SNP_A-4211643 50308960
3620 SNP_A-2107459 50309507
3621 SNP_A-2276693 50309820
3622 SNP_A-2260666 50309910
3623 SNP_A-2039890 50324699
3624 SNP_A-1890078 50324791
3625 SNP_A-4204688 50324869
3626 SNP_A-2208881 50390242
3627 SNP_A-4223861 50390288
3628 SNP_A-1985998 50394016
3629 SNP_A-1806513 50624236
3630 SNP_A-2277548 50633586
3631 SNP_A-4211644 50640733
3632 SNP_A-1986002 50684427
3633 SNP_A-1893714 50704245
3634 SNP_A-2058123 50704412
3635 SNP_A-2037444 50704610
3636 SNP_A-2058119 50712431
3637 SNP_A-4211645 50730465
3638 SNP_A-1851344 50741340
3639 SNP_A-2060094 50819335
3640 SNP_A-4240459 50868291
3641 SNP_A-2198170 50873311
3642 SNP_A-2302621 50904593
3643 SNP_A-2184407 50927275
3644 SNP_A-2170497 50940416
3645 SNP_A-2249945 50944238
3646 SNP_A-2243711 50990788
3647 SNP_A-2181186 51013026
3648 SNP_A-2058337 51015214
3649 SNP_A-4211647 51050509
3650 SNP_A-1811217 51071956
3651 SNP_A-1897156 51095641
3652 SNP_A-1805119 51095727
3653 SNP_A-1799082 51095870
3654 SNP_A-2234265 51104930
3655 SNP_A-2209025 51122769
3656 SNP_A-1904722 51172479
3657 SNP_A-1939455 51182626
3658 SNP_A-1986012 51183239
3659 SNP_A-1925423 51225346
3660 SNP_A-2161055 51225741
3661 SNP_A-1986013 51227236
3662 SNP_A-2011774 51236126
3663 SNP_A-1955451 51240273
3664 SNP_A-1986015 51243708
3665 SNP_A-1825113 51243754
3666 SNP_A-1986016 51267072
3667 SNP_A-4198098 51268084
3668 SNP_A-2092259 51268885
3669 SNP_A-1986017 51273389
3670 SNP_A-2081051 51280428
3671 SNP_A-2231099 51295746
3672 SNP_A-2115916 51308397
3673 SNP_A-1842419 51308885
3674 SNP_A-2127163 51309216
3675 SNP_A-2094447 51313241
3676 SNP_A-1841297 51334859
3677 SNP_A-2110648 51369093
3678 SNP_A-2198243 51385994
3679 SNP_A-1949846 51386152
3680 SNP_A-1822358 51405393
3681 SNP_A-2299237 51405436
3682 SNP_A-2049016 51467811
3683 SNP_A-1874154 51472970
3684 SNP_A-1848513 51482934
3685 SNP_A-2162423 51498957
3686 SNP_A-1857066 51526189
3687 SNP_A-1986029 51543303
3688 SNP_A-2230850 51543535
3689 SNP_A-1861376 51544489
3690 SNP_A-2143046 51545803
3691 SNP_A-2133829 51556765
3692 SNP_A-1986034 51622567
3693 SNP_A-2241581 51679903
3694 SNP_A-2157458 51680474
3695 SNP_A-2140258 51687554
3696 SNP_A-2262048 51711636
3697 SNP_A-1925563 51719429
3698 SNP_A-1871671 51720009
3699 SNP_A-1869569 51725540
3700 SNP_A-2152435 51727767
3701 SNP_A-2162414 51727880
3702 SNP_A-2265141 51750973
3703 SNP_A-1850776 51763366
3704 SNP_A-2296580 51764347
3705 SNP_A-2211914 51764458
3706 SNP_A-1885981 51764510
3707 SNP_A-1849409 51777521
3708 SNP_A-2164025 51777558
3709 SNP_A-1927707 51778281
3710 SNP_A-2262382 51781260
3711 SNP_A-4211649 51781398
3712 SNP_A-1986039 51782120
3713 SNP_A-1842484 51782402
3714 SNP_A-2260649 51788520
3715 SNP_A-2172482 51792209
3716 SNP_A-1907454 51797585
3717 SNP_A-1934648 51801011
3718 SNP_A-4206398 51804227
3719 SNP_A-2160023 51804795
3720 SNP_A-1793848 51846941
3721 SNP_A-2274875 51877578
3722 SNP_A-1922698 51903836
3723 SNP_A-4211650 51904107
3724 SNP_A-1986044 51905356
3725 SNP_A-2285484 51909739
3726 SNP_A-2199711 51918458
3727 SNP_A-1986045 51921573
3728 SNP_A-1986046 51930366
3729 SNP_A-1905587 51951398
3730 SNP_A-2144053 51951501
3731 SNP_A-2127298 51952164
3732 SNP_A-1986048 51998782
3733 SNP_A-2103102 51999512
3734 SNP_A-1986050 52087688
3735 SNP_A-2057013 52091500
3736 SNP_A-2011778 52108179
3737 SNP_A-2047471 52130791
3738 SNP_A-1986053 52158312
3739 SNP_A-1986055 52159916
3740 SNP_A-2233067 52174606
3741 SNP_A-1948208 52174886
3742 SNP_A-4233557 52175294
3743 SNP_A-2115552 52216021
3744 SNP_A-4227788 52234664
3745 SNP_A-1986057 52242460
3746 SNP_A-1800060 52261958
3747 SNP_A-2165238 52304076
3748 SNP_A-2300551 52312895
3749 SNP_A-4207261 52320147
3750 SNP_A-2184626 52353374
3751 SNP_A-4227944 52371703
3752 SNP_A-2048969 52374293
3753 SNP_A-2272460 52378951
3754 SNP_A-2302896 52411250
3755 SNP_A-4211651 52441050
3756 SNP_A-1932226 52459562
3757 SNP_A-2069519 52463165
3758 SNP_A-4200289 52468290
3759 SNP_A-2303765 52482782
3760 SNP_A-4223119 52491635
3761 SNP_A-1855972 52492399
3762 SNP_A-1788109 52493023
3763 SNP_A-4237079 52544984
3764 SNP_A-1799462 52555239
3765 SNP_A-2170456 52558406
3766 SNP_A-2212847 52558507
3767 SNP_A-2200999 52560192
3768 SNP_A-1986060 52583317
3769 SNP_A-2233861 52584722
3770 SNP_A-2060078 52609877
3771 SNP_A-2296443 52617924
3772 SNP_A-4226539 52634448
3773 SNP_A-2192380 52656332
3774 SNP_A-2088449 52657281
3775 SNP_A-2138561 52694212
3776 SNP_A-2153324 52704534
3777 SNP_A-2022392 52718589
3778 SNP_A-2227062 52719077
3779 SNP_A-2236686 52721018
3780 SNP_A-1808672 52774232
3781 SNP_A-2067715 52774364
3782 SNP_A-1945726 52778403
3783 SNP_A-2058608 52847496
3784 SNP_A-1795304 52860993
3785 SNP_A-1784139 52926012
3786 SNP_A-2139374 52936172
3787 SNP_A-1876839 52947917
3788 SNP_A-4211653 52955510
3789 SNP_A-1844412 52968334
3790 SNP_A-2269943 53018678
3791 SNP_A-1793000 53112794
3792 SNP_A-2277131 53118141
3793 SNP_A-2268995 53152230
3794 SNP_A-2165823 53152338
3795 SNP_A-2026690 53156671
3796 SNP_A-4226319 53175147
3797 SNP_A-1903276 53179007
3798 SNP_A-2219651 53187202
3799 SNP_A-2079454 53187243
3800 SNP_A-2245729 53195543
3801 SNP_A-2157498 53201397
3802 SNP_A-2199077 53204641
3803 SNP_A-2064073 53204700
3804 SNP_A-2196086 53209407
3805 SNP_A-1858251 53213187
3806 SNP_A-1929321 53221300
3807 SNP_A-1986067 53231077
3808 SNP_A-4211654 53232460
3809 SNP_A-1859420 53238040
3810 SNP_A-2240142 53238244
3811 SNP_A-2098276 53246219
3812 SNP_A-2259809 53254362
3813 SNP_A-4211655 53257221
3814 SNP_A-4221561 53257463
3815 SNP_A-4211656 53261913
3816 SNP_A-2296102 53262169
3817 SNP_A-2159472 53267506
3818 SNP_A-2162103 53280718
3819 SNP_A-2311054 53285637
3820 SNP_A-1817490 53289820
3821 SNP_A-2233325 53299981
3822 SNP_A-2130764 53314948
3823 SNP_A-2155611 53341053
3824 SNP_A-1986071 53372444
3825 SNP_A-2311703 53386201
3826 SNP_A-4217179 53399972
3827 SNP_A-2253185 53438315
3828 SNP_A-4240985 53442093
3829 SNP_A-1877186 53468078
3830 SNP_A-2106151 53485051
3831 SNP_A-2048196 53493043
3832 SNP_A-2139356 53493302
3833 SNP_A-2213916 53555603
3834 SNP_A-2308461 53555893
3835 SNP_A-1818783 53565679
3836 SNP_A-1986072 53574759
3837 SNP_A-4211658 53578854
3838 SNP_A-2102575 53588278
3839 SNP_A-2216702 53612236
3840 SNP_A-2267661 53613344
3841 SNP_A-1893942 53613766
3842 SNP_A-2081572 53615586
3843 SNP_A-2292764 53615772
3844 SNP_A-2058551 53618382
3845 SNP_A-2212794 53618664
3846 SNP_A-2056450 53621428
3847 SNP_A-2011783 53622021
3848 SNP_A-1859845 53627021
3849 SNP_A-2025969 53686464
3850 SNP_A-2266445 53708667
3851 SNP_A-2310755 53708725
3852 SNP_A-1952009 53709842
3853 SNP_A-1953448 53721392
3854 SNP_A-2054452 53722936
3855 SNP_A-2181316 53727534
3856 SNP_A-2215058 53728022
3857 SNP_A-1883539 53728748
3858 SNP_A-1816320 53730674
3859 SNP_A-1840574 53766170
3860 SNP_A-4211659 53776724
3861 SNP_A-2068446 53777953
3862 SNP_A-1869144 53784146
3863 SNP_A-4220395 53784313
3864 SNP_A-2064222 53793232
3865 SNP_A-4199320 53793301
3866 SNP_A-2167774 53795674
3867 SNP_A-2011785 53800875
3868 SNP_A-2011786 53801251
3869 SNP_A-4215138 53801354
3870 SNP_A-4215139 53801369
3871 SNP_A-2011787 53806608
3872 SNP_A-2034301 53811147
3873 SNP_A-2043514 53811384
3874 SNP_A-2291533 53811425
3875 SNP_A-2061754 53813333
3876 SNP_A-2118666 53814196
3877 SNP_A-2202412 53822043
3878 SNP_A-2295183 53825200
3879 SNP_A-2186559 53829561
3880 SNP_A-1890253 53829777
3881 SNP_A-2206012 53837720
3882 SNP_A-2207085 53856129
3883 SNP_A-2034585 53857633
3884 SNP_A-1947267 53857771
3885 SNP_A-1862382 53860958
3886 SNP_A-2153432 53884543
3887 SNP_A-2078721 53899647
3888 SNP_A-2087880 53907903
3889 SNP_A-2290065 53908754
3890 SNP_A-1887085 53910847
3891 SNP_A-2140679 53935340
3892 SNP_A-1815234 53936350
3893 SNP_A-1878421 53937206
3894 SNP_A-1986077 53939420
3895 SNP_A-1809092 53964539
3896 SNP_A-2222150 53984506
3897 SNP_A-4211660 53990696
3898 SNP_A-1852710 53999989
3899 SNP_A-1829554 54002749
3900 SNP_A-2026891 54011111
3901 SNP_A-1858171 54012306
3902 SNP_A-4211662 54032656
3903 SNP_A-4211663 54077891
3904 SNP_A-1986082 54078277
3905 SNP_A-2098248 54081729
3906 SNP_A-1869326 54096599
3907 SNP_A-1846235 54111303
3908 SNP_A-1986085 54133818
3909 SNP_A-4199484 54147086
3910 SNP_A-2232889 54179372
3911 SNP_A-1820623 54184351
3912 SNP_A-2145815 54231077
3913 SNP_A-2140722 54276360
3914 SNP_A-1809039 54276602
3915 SNP_A-1845120 54288920
3916 SNP_A-4202740 54289055
3917 SNP_A-2092446 54289841
3918 SNP_A-1800065 54293648
3919 SNP_A-1915191 54294106
3920 SNP_A-1986090 54309073
3921 SNP_A-1939378 54314225
3922 SNP_A-2134433 54314536
3923 SNP_A-4192690 54335950
3924 SNP_A-2258201 54336111
3925 SNP_A-1823339 54349874
3926 SNP_A-2121631 54354672
3927 SNP_A-1986092 54361889
3928 SNP_A-1986093 54362058
3929 SNP_A-2172963 54386233
3930 SNP_A-2230237 54417571
3931 SNP_A-1986097 54449183
3932 SNP_A-2038315 54476605
3933 SNP_A-2280599 54481339
3934 SNP_A-1917312 54481501
3935 SNP_A-4219819 54485298
3936 SNP_A-1986098 54509226
3937 SNP_A-1986099 54509248
3938 SNP_A-1951907 54522050
3939 SNP_A-2304048 54575592
3940 SNP_A-1856098 54594109
3941 SNP_A-4195291 54611106
3942 SNP_A-1953301 54611394
3943 SNP_A-1986101 54614711
3944 SNP_A-1986102 54614797
3945 SNP_A-1986103 54615642
3946 SNP_A-4228887 54617259
3947 SNP_A-2256310 54631787
3948 SNP_A-2169627 54662173
3949 SNP_A-1826735 54694596
3950 SNP_A-2157445 54702138
3951 SNP_A-2161514 54702308
3952 SNP_A-2099852 54712451
3953 SNP_A-1885733 54712476
3954 SNP_A-2128507 54724258
3955 SNP_A-1824411 54728062
3956 SNP_A-2277228 54749335
3957 SNP_A-2298868 54810602
3958 SNP_A-2131310 54815576
3959 SNP_A-1794404 54817651
3960 SNP_A-2148221 54817754
3961 SNP_A-1812130 54817810
3962 SNP_A-4218394 54817827
3963 SNP_A-2254166 54817989
3964 SNP_A-2114253 54863830
3965 SNP_A-1986111 54864454
3966 SNP_A-2038886 54865750
3967 SNP_A-1986112 54870977
3968 SNP_A-2151543 54876118
3969 SNP_A-2087259 54876272
3970 SNP_A-1873029 54908833
3971 SNP_A-2245030 54910188
3972 SNP_A-2282944 54910334
3973 SNP_A-2079341 54983285
3974 SNP_A-4216949 54989006
3975 SNP_A-2158097 54992107
3976 SNP_A-2278391 55000226
3977 SNP_A-2309004 55008900
3978 SNP_A-4216483 55052615
3979 SNP_A-2254793 55089881
3980 SNP_A-1849730 55103954
3981 SNP_A-2046926 55104540
3982 SNP_A-2172395 55105286
3983 SNP_A-1946783 55105306
3984 SNP_A-1896356 55152984
3985 SNP_A-2262910 55184896
3986 SNP_A-2125180 55198024
3987 SNP_A-2088963 55198566
3988 SNP_A-4234008 55257559
3989 SNP_A-2122004 55263663
3990 SNP_A-4211668 55298250
3991 SNP_A-2311971 55331460
3992 SNP_A-1986114 55363787
3993 SNP_A-2145579 55372420
3994 SNP_A-2103269 55374584
3995 SNP_A-1951733 55375452
3996 SNP_A-1960252 55380223
3997 SNP_A-1986115 55385126
3998 SNP_A-2139617 55385333
3999 SNP_A-2119491 55385500
4000 SNP_A-2029780 55405600
4001 SNP_A-1797898 55409682
4002 SNP_A-4219997 55409758
4003 SNP_A-2313189 55414171
4004 SNP_A-2057535 55425603
4005 SNP_A-1799054 55435457
4006 SNP_A-1899456 55459241
4007 SNP_A-2138829 55463550
4008 SNP_A-1885196 55464652
4009 SNP_A-4236759 55469351
4010 SNP_A-1826952 55469837
4011 SNP_A-1808457 55476461
4012 SNP_A-2059221 55477658
4013 SNP_A-2023217 55477875
4014 SNP_A-1914372 55478195
4015 SNP_A-1942183 55479536
4016 SNP_A-2033812 55479622
4017 SNP_A-2221235 55479898
4018 SNP_A-4227585 55480229
4019 SNP_A-2240804 55480377
4020 SNP_A-4223816 55481046
4021 SNP_A-1813654 55484126
4022 SNP_A-4195479 55486592
4023 SNP_A-4229039 55495292
4024 SNP_A-1900768 55495374
4025 SNP_A-2090457 55499774
4026 SNP_A-2128281 55503779
4027 SNP_A-1814989 55519247
4028 SNP_A-2021359 55536739
4029 SNP_A-2132217 55646618
4030 SNP_A-4225569 55714811
4031 SNP_A-2025668 55715349
4032 SNP_A-1940547 55736303
4033 SNP_A-4220041 55746217
4034 SNP_A-4211669 55749960
4035 SNP_A-1907607 55760411
4036 SNP_A-2196373 55822522
4037 SNP_A-2293096 55829261
4038 SNP_A-1986121 55849847
4039 SNP_A-1986122 55849992
4040 SNP_A-1986123 55854927
4041 SNP_A-2228032 55868647
4042 SNP_A-1785386 55872899
4043 SNP_A-1986125 55874835
4044 SNP_A-4211671 55876304
4045 SNP_A-1820350 55881540
4046 SNP_A-2289034 55891681
4047 SNP_A-2214004 55963505
4048 SNP_A-1806971 56029895
4049 SNP_A-2257625 56044093
4050 SNP_A-2163870 56052969
4051 SNP_A-4211672 56058333
4052 SNP_A-2067457 56063713
4053 SNP_A-2028686 56096478
4054 SNP_A-1883731 56096578
4055 SNP_A-1926316 56108131
4056 SNP_A-2198733 56108187
4057 SNP_A-1826385 56111642
4058 SNP_A-1847092 56112012
4059 SNP_A-2230399 56161153
4060 SNP_A-2205923 56171597
4061 SNP_A-1986135 56183446
4062 SNP_A-1857200 56188185
4063 SNP_A-2258686 56188250
4064 SNP_A-1947704 56216812
4065 SNP_A-4203457 56218601
4066 SNP_A-4211673 56222614
4067 SNP_A-4198048 56229665
4068 SNP_A-2304498 56231657
4069 SNP_A-4240456 56238615
4070 SNP_A-2092900 56241890
4071 SNP_A-4234325 56242812
4072 SNP_A-2129301 56246336
4073 SNP_A-1802189 56267767
4074 SNP_A-2274034 56284718
4075 SNP_A-1863539 56301715
4076 SNP_A-4240855 56311863
4077 SNP_A-4211674 56312351
4078 SNP_A-1986142 56320537
4079 SNP_A-1986143 56322251
4080 SNP_A-2286940 56343370
4081 SNP_A-2129936 56379831
4082 SNP_A-2254340 56381639
4083 SNP_A-2249324 56385812
4084 SNP_A-2297555 56433854
4085 SNP_A-2231598 56486939
4086 SNP_A-1929157 56494035
4087 SNP_A-4204265 56497033
4088 SNP_A-2177784 56554765
4089 SNP_A-2089028 56562340
4090 SNP_A-1986151 56590760
4091 SNP_A-2103242 56592717
4092 SNP_A-1813344 56668489
4093 SNP_A-1961459 56668723
4094 SNP_A-1785985 56726719
4095 SNP_A-2194885 56784966
4096 SNP_A-1844559 56786401
4097 SNP_A-1986152 56786611
4098 SNP_A-2204688 56788454
4099 SNP_A-4237762 56794181
4100 SNP_A-1986153 56835393
4101 SNP_A-1986154 56841011
4102 SNP_A-1869656 56848377
4103 SNP_A-1877082 56884944
4104 SNP_A-1986155 56899564
4105 SNP_A-1986156 56905533
4106 SNP_A-1824553 56999938
4107 SNP_A-2025799 57011441
4108 SNP_A-1838948 57159524
4109 SNP_A-1927812 57225583
4110 SNP_A-4221757 57268531
4111 SNP_A-1933378 57269891
4112 SNP_A-2032049 57270767
4113 SNP_A-1829476 57277674
4114 SNP_A-2150344 57294253
4115 SNP_A-2037152 57294474
4116 SNP_A-4195296 57401591
4117 SNP_A-2176404 57436566
4118 SNP_A-2276096 57452721
4119 SNP_A-4219285 57461208
4120 SNP_A-4198053 57705338
4121 SNP_A-2246288 57716026
4122 SNP_A-1911645 57716667
4123 SNP_A-2147682 57717792
4124 SNP_A-2201460 57718421
4125 SNP_A-1826573 57724421
4126 SNP_A-2267210 57724597
4127 SNP_A-1810066 57725062
4128 SNP_A-2166857 57760819
4129 SNP_A-2100947 57764499
4130 SNP_A-1986162 57774386
4131 SNP_A-1986163 57778987
4132 SNP_A-2023719 57781356
4133 SNP_A-1791469 57784642
4134 SNP_A-1956318 57820951
4135 SNP_A-2199688 57859171
4136 SNP_A-2168438 57966759
4137 SNP_A-2219598 57988851
4138 SNP_A-4211680 58122202
4139 SNP_A-1887928 58416914
4140 SNP_A-4204290 58420439
4141 SNP_A-1986168 58422082
4142 SNP_A-2111047 58507079
4143 SNP_A-4204663 58522320
4144 SNP_A-1839742 58525069
4145 SNP_A-4227265 58560453
4146 SNP_A-1986171 58573511
4147 SNP_A-4211678 58619012
4148 SNP_A-4211679 58632568
4149 SNP_A-1815781 58640929
4150 SNP_A-1929688 58693205
4151 SNP_A-2227341 58708508
4152 SNP_A-2170863 58708819
4153 SNP_A-1905475 58722059
4154 SNP_A-2075353 58782389
4155 SNP_A-1832326 58834383
4156 SNP_A-4223865 58835138
4157 SNP_A-1930563 58835467
