# Supplementary material for: Genetic Structure of the Spanish Population
Source: BMC Genomics. 2010 May 25;11:326. doi: 10.1186/1471-2164-11-326 (PMC2887418; doi:10.1186/1471-2164-11-326)
Supplement: Additional file 1 — List of haplotype blocks across all autosomal chromosomes in the Spanish population. Each block is described by the SNPs that compose it, the major haplotypes with haplotypic frequencies, and the LD (D') among adjacent blocks. For each chromosome, the correspondence list between the SNP names and numbers is included in a separate table. [file 1471-2164-11-326-S1.ZIP › chr6q.snpkey.txt]

1 SNP_A-1986179 62030184
2 SNP_A-2283385 62030461
3 SNP_A-2249523 62030877
4 SNP_A-1804941 62078243
5 SNP_A-1882767 62078433
6 SNP_A-2232163 62095518
7 SNP_A-1986183 62128953
8 SNP_A-4205263 62310067
9 SNP_A-2205666 62310280
10 SNP_A-2076954 62317164
11 SNP_A-2060995 62326064
12 SNP_A-1923959 62328408
13 SNP_A-2029652 62336179
14 SNP_A-1986184 62339213
15 SNP_A-2264820 62347098
16 SNP_A-2215294 62352224
17 SNP_A-4235351 62352946
18 SNP_A-2258430 62364427
19 SNP_A-2021925 62374949
20 SNP_A-2120304 62382691
21 SNP_A-2231999 62384209
22 SNP_A-1919732 62384976
23 SNP_A-1810328 62386480
24 SNP_A-4211681 62399333
25 SNP_A-2173062 62399525
26 SNP_A-1838328 62402023
27 SNP_A-2306452 62404773
28 SNP_A-2162509 62407671
29 SNP_A-1817496 62416410
30 SNP_A-2230706 62420415
31 SNP_A-4211682 62427573
32 SNP_A-2198563 62457948
33 SNP_A-2277777 62459127
34 SNP_A-2135686 62467510
35 SNP_A-2265027 62467610
36 SNP_A-2282907 62469448
37 SNP_A-4205499 62483130
38 SNP_A-2262214 62504578
39 SNP_A-2050456 62505426
40 SNP_A-4240495 62527570
41 SNP_A-2232041 62536176
42 SNP_A-2269386 62545459
43 SNP_A-2036414 62552334
44 SNP_A-1944249 62562328
45 SNP_A-2089290 62565386
46 SNP_A-1912561 62591378
47 SNP_A-1986190 62592457
48 SNP_A-1825815 62596460
49 SNP_A-1786036 62596512
50 SNP_A-1986192 62597708
51 SNP_A-2239030 62598475
52 SNP_A-1902064 62608387
53 SNP_A-2214585 62616194
54 SNP_A-1879014 62617687
55 SNP_A-4211683 62658788
56 SNP_A-1861751 62703915
57 SNP_A-4211684 62708578
58 SNP_A-2238643 62721918
59 SNP_A-1869537 62742337
60 SNP_A-2097585 62747500
61 SNP_A-1950273 62760116
62 SNP_A-1782762 62760137
63 SNP_A-2241414 62783511
64 SNP_A-1986195 62833906
65 SNP_A-4211686 62834298
66 SNP_A-2144407 62846896
67 SNP_A-1837283 62848148
68 SNP_A-2168567 62863119
69 SNP_A-2282099 62892232
70 SNP_A-2059609 62920352
71 SNP_A-2054766 62920749
72 SNP_A-2227084 62933146
73 SNP_A-2209270 62940771
74 SNP_A-2118298 62957386
75 SNP_A-1832166 62960796
76 SNP_A-2309893 62980382
77 SNP_A-4231466 62980433
78 SNP_A-1834812 62983601
79 SNP_A-1798746 62989795
80 SNP_A-1986198 63009959
81 SNP_A-2181246 63025919
82 SNP_A-1986201 63037273
83 SNP_A-2035678 63053430
84 SNP_A-1823233 63091649
85 SNP_A-2225560 63092140
86 SNP_A-2031302 63097304
87 SNP_A-2231003 63097668
88 SNP_A-4218047 63103726
89 SNP_A-1902586 63112895
90 SNP_A-4234378 63125654
91 SNP_A-2268223 63125941
92 SNP_A-2049874 63127905
93 SNP_A-4224530 63139054
94 SNP_A-1914671 63139632
95 SNP_A-1851141 63156050
96 SNP_A-4217133 63156153
97 SNP_A-4221250 63156913
98 SNP_A-1896380 63161459
99 SNP_A-1793259 63169757
100 SNP_A-2159866 63175644
101 SNP_A-1948319 63196151
102 SNP_A-1916672 63196186
103 SNP_A-1907297 63197108
104 SNP_A-1834041 63218749
105 SNP_A-2176512 63224267
106 SNP_A-4205051 63274965
107 SNP_A-1808481 63302020
108 SNP_A-2183825 63308327
109 SNP_A-4238253 63379854
110 SNP_A-2214710 63388835
111 SNP_A-4197075 63391894
112 SNP_A-1900066 63421826
113 SNP_A-1986206 63486388
114 SNP_A-2245878 63557481
115 SNP_A-2285012 63557549
116 SNP_A-4211689 63572152
117 SNP_A-4211690 63572255
118 SNP_A-4211691 63574719
119 SNP_A-4207632 63601888
120 SNP_A-2067114 63605338
121 SNP_A-2214286 63658107
122 SNP_A-2084844 63659441
123 SNP_A-1941254 63671308
124 SNP_A-2025551 63692223
125 SNP_A-1851861 63746733
126 SNP_A-1876961 63767918
127 SNP_A-2037752 63781337
128 SNP_A-2164106 63786930
129 SNP_A-2159738 63787159
130 SNP_A-2167486 63790311
131 SNP_A-2098172 63813359
132 SNP_A-1780793 63813406
133 SNP_A-2253436 63929207
134 SNP_A-2180707 63941094
135 SNP_A-2065321 63941114
136 SNP_A-2051887 63944645
137 SNP_A-1948397 63944711
138 SNP_A-1789343 63961313
139 SNP_A-2028788 64035369
140 SNP_A-1852943 64036092
141 SNP_A-1942424 64051334
142 SNP_A-4211692 64108835
143 SNP_A-2143529 64116524
144 SNP_A-4226275 64193152
145 SNP_A-4238999 64274868
146 SNP_A-1891704 64275399
147 SNP_A-4211693 64444019
148 SNP_A-1986219 64647424
149 SNP_A-2117720 64651646
150 SNP_A-4230527 64700378
151 SNP_A-1907749 64700830
152 SNP_A-2060583 64712492
153 SNP_A-1808455 64735225
154 SNP_A-1836210 64743804
155 SNP_A-2273621 64744462
156 SNP_A-4235242 64748593
157 SNP_A-2314163 64749130
158 SNP_A-1806874 64788974
159 SNP_A-1812273 64913261
160 SNP_A-2122764 64921829
161 SNP_A-2280067 64943243
162 SNP_A-2011804 64954923
163 SNP_A-4236133 65021755
164 SNP_A-2161271 65025847
165 SNP_A-4232617 65026148
166 SNP_A-4205426 65029395
167 SNP_A-1839989 65029561
168 SNP_A-4211694 65044916
169 SNP_A-2038212 65054185
170 SNP_A-1944804 65061863
171 SNP_A-2030099 65092239
172 SNP_A-1960970 65131642
173 SNP_A-2115623 65131835
174 SNP_A-2093589 65132087
175 SNP_A-4225995 65148402
176 SNP_A-1919842 65221047
177 SNP_A-2023606 65244539
178 SNP_A-1986226 65250541
179 SNP_A-1802137 65293566
180 SNP_A-1986227 65294964
181 SNP_A-2035126 65301730
182 SNP_A-2262179 65301948
183 SNP_A-1915089 65322828
184 SNP_A-4211695 65330216
185 SNP_A-1914342 65345409
186 SNP_A-2088703 65348365
187 SNP_A-1956501 65348760
188 SNP_A-2169926 65359449
189 SNP_A-4197603 65366492
190 SNP_A-1837523 65372450
191 SNP_A-2284246 65384841
192 SNP_A-4196620 65431877
193 SNP_A-4222485 65449663
194 SNP_A-1986231 65458090
195 SNP_A-1829624 65468372
196 SNP_A-4226328 65479132
197 SNP_A-1796295 65572241
198 SNP_A-1927685 65574849
199 SNP_A-4201811 65594889
200 SNP_A-1892566 65597587
201 SNP_A-4216908 65607294
202 SNP_A-1986235 65607503
203 SNP_A-1986236 65607577
204 SNP_A-2025700 65614799
205 SNP_A-2130574 65619263
206 SNP_A-2028611 65624000
207 SNP_A-2074790 65625011
208 SNP_A-2239248 65643140
209 SNP_A-1932597 65643183
210 SNP_A-2154000 65659883
211 SNP_A-2142852 65679184
212 SNP_A-1855797 65710482
213 SNP_A-2100946 65712604
214 SNP_A-2159196 65713957
215 SNP_A-2084245 65714101
216 SNP_A-2154215 65816297
217 SNP_A-1852973 65823550
218 SNP_A-2161111 65823989
219 SNP_A-1937540 65832630
220 SNP_A-1890409 65835846
221 SNP_A-1801233 65836152
222 SNP_A-2166895 65837941
223 SNP_A-2066873 65838683
224 SNP_A-2095469 65884358
225 SNP_A-1986243 65885209
226 SNP_A-2149892 65913525
227 SNP_A-1871824 65917260
228 SNP_A-4234044 65918495
229 SNP_A-2147314 65918874
230 SNP_A-2192483 65956249
231 SNP_A-1810273 65965120
232 SNP_A-2219379 66035995
233 SNP_A-2259918 66129547
234 SNP_A-2165766 66129666
235 SNP_A-1957045 66139913
236 SNP_A-1884351 66140274
237 SNP_A-2226637 66155811
238 SNP_A-2072965 66161065
239 SNP_A-1826256 66183275
240 SNP_A-1986247 66184894
241 SNP_A-1866919 66214771
242 SNP_A-2094765 66215503
243 SNP_A-4211701 66217474
244 SNP_A-2307704 66223692
245 SNP_A-4194517 66224950
246 SNP_A-1806354 66237100
247 SNP_A-2029108 66272757
248 SNP_A-2156798 66303546
249 SNP_A-4211702 66327875
250 SNP_A-1813588 66340521
251 SNP_A-2312733 66345395
252 SNP_A-4211703 66358628
253 SNP_A-2291430 66376201
254 SNP_A-1986251 66381740
255 SNP_A-2026200 66390240
256 SNP_A-2162956 66390343
257 SNP_A-2145499 66390393
258 SNP_A-2032051 66390447
259 SNP_A-1911188 66398533
260 SNP_A-4215141 66404222
261 SNP_A-2292184 66404543
262 SNP_A-1986254 66460558
263 SNP_A-4193434 66483364
264 SNP_A-2071430 66490170
265 SNP_A-4237571 66497155
266 SNP_A-2201625 66497673
267 SNP_A-1861762 66500206
268 SNP_A-4225200 66536964
269 SNP_A-4211705 66567647
270 SNP_A-1986255 66574418
271 SNP_A-1986256 66578679
272 SNP_A-1986257 66578943
273 SNP_A-1851330 66585722
274 SNP_A-1944550 66592996
275 SNP_A-1897815 66594012
276 SNP_A-2022503 66594062
277 SNP_A-2294948 66612404
278 SNP_A-2258041 66622074
279 SNP_A-2083440 66622157
280 SNP_A-1940079 66622178
281 SNP_A-1845971 66634103
282 SNP_A-4207250 66640049
283 SNP_A-4205738 66640108
284 SNP_A-1952116 66640212
285 SNP_A-1950470 66640377
286 SNP_A-2031185 66647695
287 SNP_A-1852739 66648168
288 SNP_A-1986260 66650136
289 SNP_A-4211706 66651275
290 SNP_A-4233183 66652692
291 SNP_A-2143412 66653536
292 SNP_A-1986261 66655659
293 SNP_A-2055599 66660982
294 SNP_A-4238270 66665338
295 SNP_A-1874775 66672272
296 SNP_A-1986264 66703267
297 SNP_A-4218993 66705009
298 SNP_A-2056924 66717153
299 SNP_A-2175275 66729650
300 SNP_A-2043165 66758480
301 SNP_A-1873370 66760624
302 SNP_A-1791501 66813610
303 SNP_A-4197986 66818062
304 SNP_A-2245001 66826775
305 SNP_A-4239295 66827183
306 SNP_A-2185988 66875325
307 SNP_A-1838152 66879944
308 SNP_A-2042426 66880199
309 SNP_A-1922936 66916159
310 SNP_A-1870283 66922328
311 SNP_A-2209298 66932354
312 SNP_A-1781066 66932504
313 SNP_A-2314765 66946883
314 SNP_A-2102203 66946904
315 SNP_A-1986272 66954310
316 SNP_A-1816063 66955520
317 SNP_A-4240260 66956261
318 SNP_A-4222423 66956275
319 SNP_A-1781953 66987929
320 SNP_A-2155680 67005222
321 SNP_A-1914664 67005296
322 SNP_A-2011807 67010174
323 SNP_A-4225902 67034051
324 SNP_A-1785818 67034437
325 SNP_A-1816809 67058797
326 SNP_A-4237658 67058910
327 SNP_A-4225826 67068322
328 SNP_A-1939177 67105278
329 SNP_A-2088253 67117492
330 SNP_A-2265033 67126785
331 SNP_A-4222265 67138299
332 SNP_A-1986279 67180065
333 SNP_A-2250414 67180476
334 SNP_A-2092453 67180515
335 SNP_A-2227103 67204006
336 SNP_A-1930404 67205380
337 SNP_A-2282605 67209805
338 SNP_A-4207115 67221250
339 SNP_A-1835943 67224525
340 SNP_A-1986283 67231454
341 SNP_A-1847542 67240997
342 SNP_A-2311022 67245027
343 SNP_A-1986285 67287396
344 SNP_A-4226722 67296344
345 SNP_A-2049248 67301235
346 SNP_A-2287392 67303202
347 SNP_A-1986286 67313735
348 SNP_A-2258691 67333511
349 SNP_A-1841874 67342276
350 SNP_A-2103209 67342785
351 SNP_A-2246852 67342888
352 SNP_A-2036796 67343887
353 SNP_A-4198564 67346658
354 SNP_A-2276296 67346779
355 SNP_A-1940914 67362028
356 SNP_A-4234338 67373116
357 SNP_A-2313640 67386746
358 SNP_A-1840695 67392564
359 SNP_A-1942481 67395762
360 SNP_A-4211711 67406990
361 SNP_A-1930419 67408933
362 SNP_A-1986290 67409260
363 SNP_A-2217318 67424871
364 SNP_A-1880227 67429521
365 SNP_A-2096913 67429648
366 SNP_A-1840073 67455437
367 SNP_A-2266694 67456669
368 SNP_A-1986292 67459352
369 SNP_A-1986293 67460600
370 SNP_A-2198666 67460665
371 SNP_A-1828353 67482625
372 SNP_A-1865415 67487055
373 SNP_A-4203622 67504953
374 SNP_A-2202783 67520711
375 SNP_A-4227222 67531474
376 SNP_A-1799247 67568683
377 SNP_A-2284421 67575994
378 SNP_A-4203608 67576063
379 SNP_A-2221744 67577822
380 SNP_A-1927864 67577943
381 SNP_A-4198570 67586040
382 SNP_A-4219265 67586556
383 SNP_A-2011813 67588711
384 SNP_A-2057150 67601325
385 SNP_A-1841454 67619287
386 SNP_A-2233641 67619743
387 SNP_A-1825119 67620159
388 SNP_A-2083347 67622969
389 SNP_A-4215142 67623352
390 SNP_A-1986295 67624606
391 SNP_A-1951049 67628274
392 SNP_A-1959049 67628441
393 SNP_A-1844420 67628674
394 SNP_A-2209974 67628733
395 SNP_A-2265324 67628959
396 SNP_A-1956157 67629022
397 SNP_A-4222876 67635043
398 SNP_A-1937055 67653009
399 SNP_A-4222982 67668486
400 SNP_A-2228267 67668648
401 SNP_A-2197516 67690792
402 SNP_A-2068542 67692405
403 SNP_A-2197892 67709608
404 SNP_A-2211798 67709838
405 SNP_A-1956530 67717579
406 SNP_A-2032224 67723163
407 SNP_A-2165616 67728137
408 SNP_A-4215143 67738143
409 SNP_A-2190184 67738293
410 SNP_A-1912155 67738476
411 SNP_A-1942665 67740780
412 SNP_A-4196394 67745004
413 SNP_A-2164620 67782897
414 SNP_A-2156618 67788376
415 SNP_A-1922191 67803641
416 SNP_A-2169127 67810156
417 SNP_A-1829752 67843097
418 SNP_A-2091834 67844420
419 SNP_A-2152285 67844610
420 SNP_A-1893710 67852545
421 SNP_A-4193347 67859644
422 SNP_A-1986298 67861137
423 SNP_A-1802217 67875733
424 SNP_A-2240807 67875837
425 SNP_A-1986299 67889189
426 SNP_A-2230857 67933211
427 SNP_A-4239686 67953240
428 SNP_A-2182665 67953940
429 SNP_A-4228547 67957360
430 SNP_A-2042042 68013116
431 SNP_A-2214902 68016553
432 SNP_A-2059426 68022798
433 SNP_A-1871981 68045248
434 SNP_A-1883648 68051892
435 SNP_A-2260201 68085762
436 SNP_A-1873784 68128859
437 SNP_A-2080305 68334871
438 SNP_A-1986311 68371284
439 SNP_A-1986312 68398350
440 SNP_A-1814455 68414245
441 SNP_A-1951401 68428695
442 SNP_A-2151839 68428791
443 SNP_A-2310345 68432617
444 SNP_A-2216844 68444789
445 SNP_A-2248482 68454951
446 SNP_A-1845690 68459204
447 SNP_A-4231448 68464683
448 SNP_A-2140829 68502644
449 SNP_A-1820425 68523291
450 SNP_A-1853383 68532252
451 SNP_A-1894669 68542471
452 SNP_A-2228237 68545232
453 SNP_A-1986314 68549169
454 SNP_A-4228954 68561399
455 SNP_A-2133277 68561881
456 SNP_A-2197265 68562671
457 SNP_A-2025392 68563436
458 SNP_A-1956525 68563980
459 SNP_A-2011817 68565666
460 SNP_A-2278290 68589686
461 SNP_A-1781814 68651892
462 SNP_A-2153824 68664465
463 SNP_A-2236917 68677397
464 SNP_A-2147648 68694538
465 SNP_A-4211718 68703877
466 SNP_A-2153874 68742455
467 SNP_A-2126945 68744069
468 SNP_A-1823155 68748355
469 SNP_A-2178565 68752951
470 SNP_A-1953490 68764810
471 SNP_A-1858769 68785851
472 SNP_A-4236765 68809335
473 SNP_A-1909368 68820455
474 SNP_A-1835393 68833034
475 SNP_A-2061528 68856959
476 SNP_A-1883107 68861088
477 SNP_A-1986318 68877195
478 SNP_A-1843440 68883959
479 SNP_A-1807108 68885000
480 SNP_A-4237089 68887583
481 SNP_A-2248800 68889857
482 SNP_A-1952435 68893559
483 SNP_A-1878533 68914971
484 SNP_A-1890727 68925053
485 SNP_A-1892939 68931796
486 SNP_A-2284478 68945739
487 SNP_A-4231599 68953514
488 SNP_A-1935242 68965112
489 SNP_A-4224312 68987349
490 SNP_A-1817175 68987459
491 SNP_A-2058335 68992781
492 SNP_A-1952045 68993112
493 SNP_A-1888898 69000303
494 SNP_A-2032140 69001129
495 SNP_A-4217539 69015945
496 SNP_A-2057079 69024600
497 SNP_A-1813596 69025003
498 SNP_A-2296644 69028199
499 SNP_A-4197020 69064295
500 SNP_A-2280180 69084649
501 SNP_A-1849260 69086145
502 SNP_A-2143797 69089538
503 SNP_A-2158451 69095347
504 SNP_A-1986325 69096028
505 SNP_A-2022548 69114853
506 SNP_A-2287691 69115212
507 SNP_A-2024346 69115229
508 SNP_A-2269890 69138866
509 SNP_A-1924580 69165194
510 SNP_A-1832341 69181323
511 SNP_A-2270836 69187420
512 SNP_A-2035277 69193923
513 SNP_A-2061740 69206541
514 SNP_A-4194440 69238978
515 SNP_A-1821079 69246326
516 SNP_A-1871649 69253950
517 SNP_A-2253627 69253971
518 SNP_A-2086009 69265165
519 SNP_A-1921256 69266503
520 SNP_A-1854616 69267214
521 SNP_A-1986328 69311024
522 SNP_A-4211721 69311173
523 SNP_A-4204361 69328692
524 SNP_A-2156873 69347352
525 SNP_A-2213885 69348086
526 SNP_A-1808349 69348223
527 SNP_A-1827869 69351206
528 SNP_A-1884209 69363616
529 SNP_A-1955338 69366809
530 SNP_A-4231725 69377258
531 SNP_A-2088631 69378216
532 SNP_A-1833170 69482532
533 SNP_A-4211723 69483117
534 SNP_A-4240085 69483590
535 SNP_A-1986334 69521107
536 SNP_A-1944938 69543012
537 SNP_A-2146272 69544601
538 SNP_A-2075137 69545130
539 SNP_A-2069290 69549573
540 SNP_A-1815365 69565919
541 SNP_A-1938288 69584586
542 SNP_A-2074047 69584891
543 SNP_A-2116985 69597671
544 SNP_A-1908491 69598052
545 SNP_A-2099983 69599012
546 SNP_A-2074652 69602150
547 SNP_A-2178081 69602514
548 SNP_A-1807155 69602576
549 SNP_A-2045722 69611902
550 SNP_A-2030772 69616860
551 SNP_A-2169189 69616956
552 SNP_A-2099669 69617025
553 SNP_A-2038034 69617501
554 SNP_A-1986335 69621367
555 SNP_A-1834995 69632331
556 SNP_A-1956352 69632524
557 SNP_A-1837824 69635461
558 SNP_A-2220773 69646677
559 SNP_A-4230709 69646968
560 SNP_A-1986336 69678581
561 SNP_A-2180913 69690023
562 SNP_A-1986337 69703807
563 SNP_A-4237559 69705481
564 SNP_A-2207627 69705545
565 SNP_A-2140790 69709768
566 SNP_A-1986338 69713729
567 SNP_A-4223698 69732559
568 SNP_A-2051035 69757118
569 SNP_A-2260112 69763910
570 SNP_A-1956833 69767438
571 SNP_A-1986340 69785173
572 SNP_A-1986341 69787173
573 SNP_A-2091923 69793014
574 SNP_A-2197746 69803749
575 SNP_A-1959874 69857763
576 SNP_A-1986343 69873172
577 SNP_A-2263575 69882402
578 SNP_A-2164122 69901489
579 SNP_A-2238216 69912418
580 SNP_A-2052026 69915651
581 SNP_A-2196893 69928005
582 SNP_A-1876463 69937268
583 SNP_A-2136973 69981003
584 SNP_A-1986346 69988140
585 SNP_A-4211724 69988477
586 SNP_A-1787417 69997676
587 SNP_A-4200751 69997808
588 SNP_A-4231166 70001377
589 SNP_A-1889881 70027899
590 SNP_A-1986349 70032982
591 SNP_A-4211725 70086537
592 SNP_A-1959960 70086701
593 SNP_A-1814147 70091703
594 SNP_A-1915150 70091767
595 SNP_A-1986350 70103697
596 SNP_A-1880382 70122996
597 SNP_A-4233340 70137233
598 SNP_A-4229138 70162526
599 SNP_A-2277794 70188094
600 SNP_A-4222190 70194607
601 SNP_A-1885749 70194861
602 SNP_A-1937648 70218387
603 SNP_A-4237705 70218968
604 SNP_A-2263343 70228979
605 SNP_A-4203601 70246227
606 SNP_A-2135020 70256965
607 SNP_A-2131214 70272036
608 SNP_A-2162738 70317426
609 SNP_A-1835143 70318028
610 SNP_A-1908757 70322661
611 SNP_A-4197216 70349922
612 SNP_A-1952080 70351928
613 SNP_A-1926693 70381118
614 SNP_A-2069243 70381257
615 SNP_A-2148430 70381371
616 SNP_A-2104154 70391983
617 SNP_A-2145241 70392216
618 SNP_A-1986355 70393964
619 SNP_A-4211727 70394311
620 SNP_A-2046042 70427192
621 SNP_A-4240277 70446853
622 SNP_A-2226000 70469101
623 SNP_A-2233541 70483200
624 SNP_A-2128647 70484921
625 SNP_A-2295865 70502355
626 SNP_A-1930953 70502405
627 SNP_A-1986357 70514350
628 SNP_A-1902838 70527237
629 SNP_A-1839808 70564840
630 SNP_A-2048977 70564884
631 SNP_A-1890994 70582254
632 SNP_A-1926342 70590525
633 SNP_A-2168707 70594155
634 SNP_A-1986359 70605345
635 SNP_A-2084606 70605431
636 SNP_A-1845460 70629075
637 SNP_A-2114405 70629175
638 SNP_A-1905268 70632669
639 SNP_A-2282786 70632965
640 SNP_A-1986360 70662029
641 SNP_A-2030328 70677608
642 SNP_A-1986363 70761833
643 SNP_A-4211728 70784923
644 SNP_A-4231779 70812254
645 SNP_A-2031740 70823225
646 SNP_A-1814981 70872412
647 SNP_A-1933335 70877642
648 SNP_A-1900413 70877725
649 SNP_A-2179658 70896157
650 SNP_A-1795389 70918576
651 SNP_A-1959339 70925359
652 SNP_A-1986366 70943464
653 SNP_A-2259272 70948461
654 SNP_A-2188588 70961087
655 SNP_A-1945314 70965794
656 SNP_A-1889842 70974420
657 SNP_A-4218647 70974694
658 SNP_A-4196682 70976581
659 SNP_A-1868772 70988147
660 SNP_A-2138698 71014493
661 SNP_A-2149685 71018885
662 SNP_A-2267928 71018902
663 SNP_A-2081922 71018940
664 SNP_A-2080568 71022148
665 SNP_A-1943444 71022548
666 SNP_A-2025950 71022841
667 SNP_A-2065320 71023451
668 SNP_A-2232055 71024433
669 SNP_A-2252003 71027851
670 SNP_A-2135601 71036045
671 SNP_A-1885661 71061652
672 SNP_A-1878139 71062055
673 SNP_A-2077690 71078947
674 SNP_A-4232660 71116292
675 SNP_A-1916232 71118038
676 SNP_A-4195303 71148283
677 SNP_A-1871928 71148750
678 SNP_A-1986376 71172893
679 SNP_A-2138479 71243002
680 SNP_A-1926835 71286380
681 SNP_A-2052091 71330540
682 SNP_A-1875967 71345910
683 SNP_A-2248117 71354484
684 SNP_A-1820184 71364068
685 SNP_A-2125393 71365068
686 SNP_A-2070374 71365932
687 SNP_A-2248309 71374792
688 SNP_A-2284315 71433666
689 SNP_A-2280212 71439486
690 SNP_A-2021338 71439742
691 SNP_A-4239175 71464803
692 SNP_A-2031221 71489797
693 SNP_A-2287684 71491017
694 SNP_A-4237876 71525395
695 SNP_A-2011827 71557594
696 SNP_A-1986381 71625811
697 SNP_A-1945506 71639598
698 SNP_A-1848858 71680376
699 SNP_A-1986383 71706893
700 SNP_A-1832866 71708106
701 SNP_A-2160150 71739872
702 SNP_A-2282473 71808814
703 SNP_A-1807376 71812881
704 SNP_A-1875769 71813114
705 SNP_A-2282162 71817787
706 SNP_A-2247743 71839024
707 SNP_A-2189694 71892239
708 SNP_A-2060141 71892286
709 SNP_A-2171214 71897141
710 SNP_A-1986391 71946958
711 SNP_A-2011830 71973141
712 SNP_A-1829294 71989993
713 SNP_A-1865951 71997931
714 SNP_A-1809131 72014226
715 SNP_A-1986392 72044931
716 SNP_A-1932893 72074574
717 SNP_A-1881090 72104971
718 SNP_A-2026188 72116245
719 SNP_A-2039422 72186062
720 SNP_A-2100408 72211748
721 SNP_A-4198510 72223919
722 SNP_A-1874350 72226595
723 SNP_A-4194352 72237836
724 SNP_A-2197163 72247314
725 SNP_A-4197789 72252558
726 SNP_A-2248871 72252702
727 SNP_A-2261903 72252855
728 SNP_A-1875946 72258479
729 SNP_A-1825653 72269660
730 SNP_A-1986397 72270027
731 SNP_A-1986398 72270133
732 SNP_A-1919566 72275670
733 SNP_A-1816717 72282724
734 SNP_A-4240044 72292424
735 SNP_A-2126655 72296851
736 SNP_A-1885085 72297455
737 SNP_A-2134076 72297902
738 SNP_A-2106657 72298055
739 SNP_A-2300370 72301022
740 SNP_A-2100394 72311023
741 SNP_A-2071328 72372253
742 SNP_A-1892663 72393738
743 SNP_A-2281723 72441019
744 SNP_A-1931509 72464973
745 SNP_A-2257449 72465541
746 SNP_A-2199599 72465650
747 SNP_A-4211734 72500090
748 SNP_A-1960270 72501745
749 SNP_A-2229837 72502632
750 SNP_A-1881660 72509427
751 SNP_A-1845518 72509624
752 SNP_A-1945999 72509949
753 SNP_A-2031173 72510007
754 SNP_A-1942681 72511665
755 SNP_A-2160721 72522630
756 SNP_A-4200340 72526085
757 SNP_A-4211735 72526393
758 SNP_A-1918314 72560637
759 SNP_A-2303127 72561187
760 SNP_A-1961402 72585104
761 SNP_A-2029067 72585256
762 SNP_A-2024257 72624267
763 SNP_A-1935010 72632465
764 SNP_A-1955100 72634830
765 SNP_A-2129931 72635706
766 SNP_A-2053308 72638323
767 SNP_A-1807370 72638362
768 SNP_A-4211737 72646417
769 SNP_A-2011833 72646723
770 SNP_A-2087506 72659285
771 SNP_A-1900178 72661617
772 SNP_A-2149551 72681343
773 SNP_A-2283733 72681562
774 SNP_A-2034849 72689749
775 SNP_A-2075090 72730986
776 SNP_A-2218933 72756129
777 SNP_A-1986404 72764602
778 SNP_A-4211738 72783765
779 SNP_A-2094959 72787601
780 SNP_A-4202712 72799111
781 SNP_A-1782485 72800435
782 SNP_A-1829081 72808321
783 SNP_A-4206654 72866546
784 SNP_A-1926800 72866707
785 SNP_A-2178138 72910499
786 SNP_A-2314286 72932233
787 SNP_A-1875821 72932594
788 SNP_A-1809522 72962342
789 SNP_A-1874505 72967122
790 SNP_A-4205569 72977664
791 SNP_A-1986410 72991239
792 SNP_A-2197968 73002213
793 SNP_A-2100721 73044576
794 SNP_A-4199252 73063804
795 SNP_A-2250461 73093086
796 SNP_A-2263324 73111992
797 SNP_A-1876222 73113269
798 SNP_A-1986413 73114364
799 SNP_A-2278857 73147507
800 SNP_A-2065327 73148973
801 SNP_A-4202436 73192151
802 SNP_A-4211739 73208346
803 SNP_A-2071860 73216697
804 SNP_A-2265613 73243872
805 SNP_A-1871452 73244048
806 SNP_A-2068824 73244087
807 SNP_A-1924403 73249457
808 SNP_A-1828383 73249872
809 SNP_A-1785200 73255923
810 SNP_A-2104855 73271806
811 SNP_A-2162922 73272171
812 SNP_A-2172896 73272496
813 SNP_A-2060056 73275159
814 SNP_A-1842779 73285128
815 SNP_A-2148002 73391829
816 SNP_A-1828827 73412184
817 SNP_A-2303186 73415061
818 SNP_A-2115999 73447814
819 SNP_A-2158728 73483613
820 SNP_A-4233294 73548749
821 SNP_A-1877891 73550543
822 SNP_A-2127225 73556718
823 SNP_A-4206511 73581581
824 SNP_A-1986423 73586661
825 SNP_A-2065899 73588125
826 SNP_A-2063226 73601456
827 SNP_A-2109850 73634501
828 SNP_A-1787988 73638216
829 SNP_A-2305973 73687659
830 SNP_A-1814144 73698168
831 SNP_A-1986427 73705543
832 SNP_A-1896739 73709164
833 SNP_A-2138296 73736298
834 SNP_A-4203273 73921917
835 SNP_A-1839390 73922479
836 SNP_A-1850632 73934022
837 SNP_A-1887514 73934145
838 SNP_A-1928211 73934517
839 SNP_A-2062241 73938044
840 SNP_A-4193634 73987841
841 SNP_A-1926757 74005152
842 SNP_A-1794924 74054502
843 SNP_A-2074051 74057785
844 SNP_A-2155809 74149644
845 SNP_A-1825049 74180084
846 SNP_A-4221005 74247169
847 SNP_A-2043220 74262352
848 SNP_A-2080136 74287580
849 SNP_A-2190922 74295329
850 SNP_A-2312960 74314916
851 SNP_A-2050868 74326853
852 SNP_A-2193194 74327295
853 SNP_A-4206483 74336747
854 SNP_A-2249654 74366122
855 SNP_A-4236148 74371962
856 SNP_A-4199166 74372828
857 SNP_A-2134387 74386245
858 SNP_A-1937065 74395913
859 SNP_A-1958796 74405049
860 SNP_A-2080676 74421899
861 SNP_A-2261080 74431720
862 SNP_A-4218456 74471331
863 SNP_A-1866800 74489384
864 SNP_A-2259755 74490454
865 SNP_A-1986446 74497235
866 SNP_A-2022299 74501741
867 SNP_A-2243437 74512553
868 SNP_A-2242889 74520615
869 SNP_A-1893341 74546105
870 SNP_A-1863394 74546353
871 SNP_A-1854512 74547065
872 SNP_A-2022558 74547859
873 SNP_A-1835696 74548920
874 SNP_A-4240751 74558931
875 SNP_A-1832413 74561878
876 SNP_A-2011837 74563635
877 SNP_A-2173182 74564450
878 SNP_A-4239233 74574401
879 SNP_A-2119098 74663166
880 SNP_A-1849393 74663429
881 SNP_A-2207191 74663579
882 SNP_A-1986449 74665631
883 SNP_A-2132958 74665814
884 SNP_A-4211745 74690339
885 SNP_A-1781449 74690385
886 SNP_A-1873655 74711868
887 SNP_A-4223555 74728879
888 SNP_A-1835997 74731052
889 SNP_A-2011839 74746537
890 SNP_A-1898068 74748880
891 SNP_A-2286119 74789761
892 SNP_A-4199538 74800905
893 SNP_A-2307780 74837309
894 SNP_A-4236519 74837787
895 SNP_A-4223336 74842646
896 SNP_A-2197152 74842670
897 SNP_A-1861425 74851553
898 SNP_A-1944641 74852148
899 SNP_A-2154053 74852188
900 SNP_A-1986450 74860816
901 SNP_A-1986451 74868415
902 SNP_A-2308083 74924965
903 SNP_A-2073111 74927540
904 SNP_A-1936219 74927951
905 SNP_A-4235672 74934231
906 SNP_A-4217608 74941389
907 SNP_A-2163683 74947042
908 SNP_A-2034658 74947355
909 SNP_A-1986454 74964236
910 SNP_A-1911553 74966101
911 SNP_A-4231843 74974730
912 SNP_A-1986455 74974890
913 SNP_A-4211746 75023712
914 SNP_A-4211747 75043364
915 SNP_A-1822635 75043653
916 SNP_A-2140101 75054112
917 SNP_A-1896890 75088057
918 SNP_A-2308412 75088407
919 SNP_A-2261177 75114909
920 SNP_A-2185772 75118517
921 SNP_A-2148021 75129757
922 SNP_A-1845922 75129844
923 SNP_A-4211748 75133508
924 SNP_A-1945221 75134018
925 SNP_A-1950300 75134039
926 SNP_A-1986460 75146514
927 SNP_A-1785712 75158793
928 SNP_A-2202431 75169435
929 SNP_A-2150825 75183441
930 SNP_A-2044219 75186104
931 SNP_A-1916766 75218942
932 SNP_A-4197218 75222662
933 SNP_A-1821752 75232169
934 SNP_A-1880173 75311831
935 SNP_A-2286156 75341319
936 SNP_A-2221644 75367389
937 SNP_A-1954196 75382234
938 SNP_A-2104077 75382365
939 SNP_A-1986463 75408477
940 SNP_A-1986464 75419953
941 SNP_A-1986465 75420755
942 SNP_A-2273327 75421568
943 SNP_A-4232993 75421909
944 SNP_A-4226765 75422603
945 SNP_A-1841087 75423021
946 SNP_A-4226259 75423557
947 SNP_A-2204447 75438354
948 SNP_A-4203936 75441770
949 SNP_A-1986468 75459780
950 SNP_A-1986469 75460327
951 SNP_A-2085865 75462594
952 SNP_A-2266621 75470117
953 SNP_A-2011846 75489581
954 SNP_A-1799118 75489967
955 SNP_A-2011847 75490292
956 SNP_A-2237958 75500823
957 SNP_A-2147793 75506423
958 SNP_A-2059307 75509408
959 SNP_A-2197633 75520260
960 SNP_A-1888888 75526636
961 SNP_A-1904757 75606272
962 SNP_A-2153501 75606392
963 SNP_A-2266727 75618311
964 SNP_A-2203166 75895316
965 SNP_A-1926497 75903756
966 SNP_A-1877566 75905096
967 SNP_A-2059107 75909208
968 SNP_A-2299360 75980325
969 SNP_A-2270442 76067153
970 SNP_A-2156951 76095614
971 SNP_A-1895070 76119853
972 SNP_A-2267925 76171036
973 SNP_A-4225662 76226192
974 SNP_A-1817157 76228233
975 SNP_A-2184755 76248764
976 SNP_A-4238827 76249718
977 SNP_A-2124893 76298247
978 SNP_A-2150338 76384571
979 SNP_A-1866669 76400503
980 SNP_A-2011851 76408719
981 SNP_A-1820099 76409230
982 SNP_A-1854786 76446797
983 SNP_A-2307559 76457930
984 SNP_A-2130203 76465670
985 SNP_A-2011852 76492663
986 SNP_A-4211751 76492826
987 SNP_A-2285702 76512109
988 SNP_A-2076412 76513067
989 SNP_A-1837950 76525835
990 SNP_A-1881653 76595123
991 SNP_A-2199917 76597708
992 SNP_A-1986480 76600038
993 SNP_A-4211752 76606558
994 SNP_A-2039451 76610556
995 SNP_A-4218048 76613339
996 SNP_A-1819583 76617218
997 SNP_A-1931253 76628350
998 SNP_A-2076526 76629388
999 SNP_A-1828102 76629692
1000 SNP_A-4205636 76630865
1001 SNP_A-4211753 76640363
1002 SNP_A-1896164 76640907
1003 SNP_A-4205376 76644825
1004 SNP_A-2031246 76645282
1005 SNP_A-2207630 76645504
1006 SNP_A-1986482 76664270
1007 SNP_A-2082845 76683476
1008 SNP_A-1780861 76695332
1009 SNP_A-2103486 76695670
1010 SNP_A-1858783 76708983
1011 SNP_A-4211754 76773462
1012 SNP_A-2205784 76775234
1013 SNP_A-1986486 76779731
1014 SNP_A-2257930 76918206
1015 SNP_A-2070398 76919249
1016 SNP_A-2192459 76950364
1017 SNP_A-2011855 76960856
1018 SNP_A-2030794 76974389
1019 SNP_A-2289926 76979633
1020 SNP_A-4211755 76981958
1021 SNP_A-1850216 76986956
1022 SNP_A-1986487 76987553
1023 SNP_A-2250824 76989490
1024 SNP_A-4211756 76992644
1025 SNP_A-4232522 76995162
1026 SNP_A-1872391 77015933
1027 SNP_A-4223171 77034073
1028 SNP_A-2094620 77057497
1029 SNP_A-1919407 77059153
1030 SNP_A-2271039 77080517
1031 SNP_A-2196083 77113672
1032 SNP_A-1986490 77128094
1033 SNP_A-2256006 77172245
1034 SNP_A-1912886 77180387
1035 SNP_A-1785144 77180523
1036 SNP_A-4226507 77180678
1037 SNP_A-4228829 77180693
1038 SNP_A-1961052 77202293
1039 SNP_A-4198516 77225888
1040 SNP_A-1838900 77226507
1041 SNP_A-2250650 77233785
1042 SNP_A-1859457 77249940
1043 SNP_A-1874680 77250024
1044 SNP_A-1902103 77254913
1045 SNP_A-1939584 77262956
1046 SNP_A-2157434 77315837
1047 SNP_A-2074548 77321002
1048 SNP_A-4206446 77332317
1049 SNP_A-4198508 77339224
1050 SNP_A-2160111 77352054
1051 SNP_A-1868448 77352316
1052 SNP_A-4235302 77381241
1053 SNP_A-2027964 77385411
1054 SNP_A-1889649 77408783
1055 SNP_A-1882815 77426097
1056 SNP_A-2144366 77437260
1057 SNP_A-4200037 77447131
1058 SNP_A-2230055 77456268
1059 SNP_A-2163551 77456992
1060 SNP_A-1921031 77461159
1061 SNP_A-1986493 77462956
1062 SNP_A-4229642 77529303
1063 SNP_A-1918396 77529522
1064 SNP_A-2089487 77530402
1065 SNP_A-1986496 77533711
1066 SNP_A-2182150 77534900
1067 SNP_A-1986497 77534968
1068 SNP_A-4217552 77539033
1069 SNP_A-1881808 77556894
1070 SNP_A-4236692 77557245
1071 SNP_A-4195343 77557261
1072 SNP_A-2024145 77557859
1073 SNP_A-2214881 77557984
1074 SNP_A-1861961 77558056
1075 SNP_A-2295286 77558299
1076 SNP_A-2039456 77570807
1077 SNP_A-2238852 77580390
1078 SNP_A-1986499 77587980
1079 SNP_A-1986500 77606066
1080 SNP_A-1802255 77622920
1081 SNP_A-2168460 77628152
1082 SNP_A-1898777 77648012
1083 SNP_A-2289197 77673634
1084 SNP_A-2183277 77679029
1085 SNP_A-1855810 77679496
1086 SNP_A-1827460 77679844
1087 SNP_A-2252880 77679871
1088 SNP_A-1986502 77694652
1089 SNP_A-2066439 77738293
1090 SNP_A-2204059 77739089
1091 SNP_A-2127724 77741448
1092 SNP_A-4216894 77753013
1093 SNP_A-1808978 77782467
1094 SNP_A-1888712 77782747
1095 SNP_A-4227755 77788382
1096 SNP_A-2085589 77790969
1097 SNP_A-4211757 77802976
1098 SNP_A-1884062 77805412
1099 SNP_A-4211758 77805584
1100 SNP_A-2266052 77805644
1101 SNP_A-2057993 77809564
1102 SNP_A-1909760 77812997
1103 SNP_A-4211759 77819455
1104 SNP_A-2095976 77825605
1105 SNP_A-1836897 77848567
1106 SNP_A-2103969 77871747
1107 SNP_A-2025276 77871786
1108 SNP_A-4211760 77875986
1109 SNP_A-1923678 77881910
1110 SNP_A-1836183 77882083
1111 SNP_A-2107135 77883688
1112 SNP_A-2241520 77916609
1113 SNP_A-1809150 78007668
1114 SNP_A-4231824 78024336
1115 SNP_A-2056015 78045190
1116 SNP_A-2109895 78067486
1117 SNP_A-1946590 78068001
1118 SNP_A-1986504 78081349
1119 SNP_A-1834614 78089532
1120 SNP_A-2301052 78116070
1121 SNP_A-1961216 78123404
1122 SNP_A-2185058 78126852
1123 SNP_A-1795960 78139397
1124 SNP_A-2097691 78142225
1125 SNP_A-2252013 78151853
1126 SNP_A-1898228 78163808
1127 SNP_A-1812026 78166997
1128 SNP_A-1789716 78167690
1129 SNP_A-1918672 78189468
1130 SNP_A-2150415 78195443
1131 SNP_A-2061832 78223664
1132 SNP_A-2094901 78241720
1133 SNP_A-2189849 78253841
1134 SNP_A-4216578 78255483
1135 SNP_A-2198423 78257445
1136 SNP_A-4211763 78271259
1137 SNP_A-4229443 78272288
1138 SNP_A-4238408 78276064
1139 SNP_A-2278681 78276463
1140 SNP_A-1986509 78283839
1141 SNP_A-1798100 78291084
1142 SNP_A-1957314 78291753
1143 SNP_A-4206586 78292691
1144 SNP_A-4222743 78292719
1145 SNP_A-2022922 78303235
1146 SNP_A-2185558 78318365
1147 SNP_A-2143646 78318385
1148 SNP_A-1844298 78318421
1149 SNP_A-4211764 78326681
1150 SNP_A-2309374 78373308
1151 SNP_A-2080432 78373344
1152 SNP_A-1986516 78373630
1153 SNP_A-4205959 78380388
1154 SNP_A-2201475 78412319
1155 SNP_A-2011860 78459796
1156 SNP_A-4215147 78460072
1157 SNP_A-4234506 78478910
1158 SNP_A-2045763 78527050
1159 SNP_A-2196344 78577036
1160 SNP_A-1920609 78577302
1161 SNP_A-1986523 78581577
1162 SNP_A-2186963 78583513
1163 SNP_A-2284147 78610954
1164 SNP_A-2172926 78638311
1165 SNP_A-1848951 78658295
1166 SNP_A-2293444 78696294
1167 SNP_A-2159516 78709627
1168 SNP_A-1986524 78734903
1169 SNP_A-1890163 78743062
1170 SNP_A-2255179 78756465
1171 SNP_A-2136174 78756482
1172 SNP_A-1916524 78765414
1173 SNP_A-1907145 78765478
1174 SNP_A-4199390 78770165
1175 SNP_A-2266512 78806408
1176 SNP_A-2041262 78829224
1177 SNP_A-2132638 78829380
1178 SNP_A-1878354 78832918
1179 SNP_A-2189738 78868411
1180 SNP_A-4225606 78868432
1181 SNP_A-2150461 78870882
1182 SNP_A-4211768 78889276
1183 SNP_A-4219560 78890839
1184 SNP_A-1850226 78890880
1185 SNP_A-4195694 78891172
1186 SNP_A-4239028 78923188
1187 SNP_A-1851156 78971705
1188 SNP_A-2276326 78982202
1189 SNP_A-1889056 78986610
1190 SNP_A-2153037 78986900
1191 SNP_A-2072153 78990819
1192 SNP_A-2069038 78991156
1193 SNP_A-2111803 78991476
1194 SNP_A-2207049 78999285
1195 SNP_A-2052297 79017965
1196 SNP_A-1889929 79149748
1197 SNP_A-1986539 79155079
1198 SNP_A-2045034 79159097
1199 SNP_A-1920295 79162344
1200 SNP_A-2197973 79166441
1201 SNP_A-1910677 79166984
1202 SNP_A-1858425 79167157
1203 SNP_A-1986540 79183648
1204 SNP_A-1946801 79203208
1205 SNP_A-4238604 79204677
1206 SNP_A-1925705 79212253
1207 SNP_A-1883321 79223531
1208 SNP_A-1866245 79245625
1209 SNP_A-2181679 79246802
1210 SNP_A-2043954 79246861
1211 SNP_A-4216270 79252979
1212 SNP_A-1840904 79263059
1213 SNP_A-1922142 79288053
1214 SNP_A-1835936 79290354
1215 SNP_A-4211770 79325534
1216 SNP_A-4211771 79325550
1217 SNP_A-2058902 79357098
1218 SNP_A-2292568 79383114
1219 SNP_A-2175885 79397842
1220 SNP_A-2229127 79398610
1221 SNP_A-2099704 79426988
1222 SNP_A-2011869 79456494
1223 SNP_A-4211772 79457094
1224 SNP_A-1986548 79458132
1225 SNP_A-2256616 79459170
1226 SNP_A-4222987 79471413
1227 SNP_A-1928681 79471447
1228 SNP_A-2160878 79498009
1229 SNP_A-4223297 79498394
1230 SNP_A-2311950 79501084
1231 SNP_A-2224820 79512500
1232 SNP_A-2107346 79514269
1233 SNP_A-2036498 79515816
1234 SNP_A-2032584 79515925
1235 SNP_A-1986550 79577408
1236 SNP_A-2076901 79589329
1237 SNP_A-1883443 79593284
1238 SNP_A-1859272 79594398
1239 SNP_A-1986552 79608837
1240 SNP_A-1986553 79610097
1241 SNP_A-2179957 79629015
1242 SNP_A-1953760 79670482
1243 SNP_A-1819763 79715889
1244 SNP_A-4196569 79781148
1245 SNP_A-4211773 79818891
1246 SNP_A-1863549 79821914
1247 SNP_A-4217706 79879643
1248 SNP_A-2145186 79909459
1249 SNP_A-2075887 79910945
1250 SNP_A-1957416 79911083
1251 SNP_A-4226783 79945768
1252 SNP_A-1863146 79965948
1253 SNP_A-1926009 79967037
1254 SNP_A-2184218 79968908
1255 SNP_A-4205754 79991150
1256 SNP_A-2089497 80001713
1257 SNP_A-1806899 80001776
1258 SNP_A-2255660 80036419
1259 SNP_A-4211775 80066911
1260 SNP_A-1955124 80077256
1261 SNP_A-4215148 80085313
1262 SNP_A-2060741 80108433
1263 SNP_A-2308014 80120222
1264 SNP_A-2058526 80142782
1265 SNP_A-2178750 80143211
1266 SNP_A-1881941 80150890
1267 SNP_A-4218288 80163823
1268 SNP_A-4236389 80163839
1269 SNP_A-4200143 80163860
1270 SNP_A-4198938 80163957
1271 SNP_A-1934988 80164301
1272 SNP_A-2203828 80164398
1273 SNP_A-1821292 80164684
1274 SNP_A-4207339 80165007
1275 SNP_A-1839738 80165862
1276 SNP_A-1879380 80165971
1277 SNP_A-1959940 80170168
1278 SNP_A-1986565 80181477
1279 SNP_A-2052947 80184265
1280 SNP_A-1809312 80189011
1281 SNP_A-4211776 80193185
1282 SNP_A-4239549 80215131
1283 SNP_A-2174215 80216158
1284 SNP_A-4203821 80290729
1285 SNP_A-4220739 80305014
1286 SNP_A-2182278 80305045
1287 SNP_A-2047097 80381953
1288 SNP_A-1929736 80382049
1289 SNP_A-1829218 80388824
1290 SNP_A-2054746 80451085
1291 SNP_A-1957637 80461437
1292 SNP_A-1835939 80470921
1293 SNP_A-1986574 80491598
1294 SNP_A-1947986 80496402
1295 SNP_A-2206261 80509889
1296 SNP_A-4203425 80522829
1297 SNP_A-1865611 80578799
1298 SNP_A-1796906 80585525
1299 SNP_A-2058717 80599623
1300 SNP_A-4231113 80600635
1301 SNP_A-2245987 80630745
1302 SNP_A-4236029 80633072
1303 SNP_A-1910570 80633463
1304 SNP_A-2264380 80633531
1305 SNP_A-1928102 80640147
1306 SNP_A-1986580 80641089
1307 SNP_A-1849851 80667292
1308 SNP_A-1986582 80667558
1309 SNP_A-4221180 80672979
1310 SNP_A-2262437 80673335
1311 SNP_A-1920856 80681375
1312 SNP_A-4220037 80697566
1313 SNP_A-2120156 80721647
1314 SNP_A-1835638 80727674
1315 SNP_A-2092047 80737960
1316 SNP_A-2199294 80765046
1317 SNP_A-4211779 80776234
1318 SNP_A-1861632 80834186
1319 SNP_A-2048627 80844251
1320 SNP_A-2217275 80850386
1321 SNP_A-2169160 80861133
1322 SNP_A-2047531 80896534
1323 SNP_A-1986594 80902708
1324 SNP_A-2011877 80904536
1325 SNP_A-2237804 80953929
1326 SNP_A-1986597 80977454
1327 SNP_A-1986598 80995947
1328 SNP_A-2155647 80999662
1329 SNP_A-2131039 81009420
1330 SNP_A-2107308 81023202
1331 SNP_A-2261809 81039931
1332 SNP_A-2011878 81054372
1333 SNP_A-4196553 81061641
1334 SNP_A-1936074 81070574
1335 SNP_A-1847589 81087550
1336 SNP_A-2031111 81094697
1337 SNP_A-1939821 81095131
1338 SNP_A-1830085 81096825
1339 SNP_A-1944508 81097021
1340 SNP_A-1986600 81099546
1341 SNP_A-1986601 81099661
1342 SNP_A-2077905 81099690
1343 SNP_A-4211781 81099967
1344 SNP_A-2105661 81131087
1345 SNP_A-1932815 81137815
1346 SNP_A-2034170 81149186
1347 SNP_A-4202790 81220128
1348 SNP_A-1986605 81285137
1349 SNP_A-2065490 81297112
1350 SNP_A-1986606 81310626
1351 SNP_A-2245766 81322214
1352 SNP_A-2155516 81322401
1353 SNP_A-2187200 81332831
1354 SNP_A-2150696 81358383
1355 SNP_A-1883796 81370213
1356 SNP_A-2307541 81400148
1357 SNP_A-1881853 81400723
1358 SNP_A-1986611 81430869
1359 SNP_A-1986612 81430901
1360 SNP_A-2306503 81436331
1361 SNP_A-2299901 81436643
1362 SNP_A-1859223 81442930
1363 SNP_A-1810364 81465736
1364 SNP_A-1986613 81465994
1365 SNP_A-1832482 81485467
1366 SNP_A-1839495 81542264
1367 SNP_A-2292148 81549607
1368 SNP_A-2234149 81603922
1369 SNP_A-1952916 81640675
1370 SNP_A-2175917 81645268
1371 SNP_A-1787296 81647773
1372 SNP_A-2054594 81653169
1373 SNP_A-2035000 81653278
1374 SNP_A-4225597 81658993
1375 SNP_A-4226482 81677452
1376 SNP_A-2151996 81677550
1377 SNP_A-4232872 81694410
1378 SNP_A-2101570 81706363
1379 SNP_A-2070033 81709144
1380 SNP_A-1986615 81718476
1381 SNP_A-1986617 81727439
1382 SNP_A-2058584 81732896
1383 SNP_A-2243609 81732986
1384 SNP_A-4211784 81735706
1385 SNP_A-1845455 81748226
1386 SNP_A-2186702 81757201
1387 SNP_A-1944584 81757237
1388 SNP_A-4221030 81759548
1389 SNP_A-1812865 81765077
1390 SNP_A-1952638 81785501
1391 SNP_A-1957216 81785527
1392 SNP_A-4225764 81786012
1393 SNP_A-4223212 81804283
1394 SNP_A-4240802 81805034
1395 SNP_A-1910045 81811390
1396 SNP_A-1928007 81823950
1397 SNP_A-1986619 81834636
1398 SNP_A-1898683 81855699
1399 SNP_A-1877718 81857035
1400 SNP_A-2157964 81857114
1401 SNP_A-4205471 81857211
1402 SNP_A-2182641 81868351
1403 SNP_A-2269287 81876652
1404 SNP_A-4236936 81886836
1405 SNP_A-2309713 81887291
1406 SNP_A-4223439 81887579
1407 SNP_A-4199486 81903768
1408 SNP_A-1882374 81910888
1409 SNP_A-1820381 81913704
1410 SNP_A-2057836 81945861
1411 SNP_A-2096271 81946219
1412 SNP_A-4193589 81983371
1413 SNP_A-2068634 81991224
1414 SNP_A-1832137 81994601
1415 SNP_A-1891987 82004634
1416 SNP_A-1845930 82005660
1417 SNP_A-1889460 82055227
1418 SNP_A-2271980 82059136
1419 SNP_A-4202290 82059218
1420 SNP_A-1986622 82072872
1421 SNP_A-4211785 82074597
1422 SNP_A-1808853 82081143
1423 SNP_A-2135983 82101334
1424 SNP_A-4211786 82124612
1425 SNP_A-2303564 82131118
1426 SNP_A-2102811 82133667
1427 SNP_A-2306574 82133707
1428 SNP_A-2094299 82133805
1429 SNP_A-2252952 82133833
1430 SNP_A-2144611 82134781
1431 SNP_A-2064027 82135121
1432 SNP_A-2171794 82135159
1433 SNP_A-2111930 82143722
1434 SNP_A-2221685 82144066
1435 SNP_A-2110842 82145107
1436 SNP_A-1798979 82145130
1437 SNP_A-4237321 82147477
1438 SNP_A-2312774 82149209
1439 SNP_A-2274145 82150693
1440 SNP_A-1836077 82154779
1441 SNP_A-4238868 82187224
1442 SNP_A-2041285 82216140
1443 SNP_A-1943043 82216223
1444 SNP_A-1986626 82217732
1445 SNP_A-1850897 82217840
1446 SNP_A-2176439 82271088
1447 SNP_A-1952755 82279077
1448 SNP_A-4228116 82313942
1449 SNP_A-4211787 82325472
1450 SNP_A-2077660 82354524
1451 SNP_A-1882112 82374098
1452 SNP_A-2293819 82382810
1453 SNP_A-2160427 82400134
1454 SNP_A-1882743 82412615
1455 SNP_A-2168586 82423684
1456 SNP_A-2290573 82436294
1457 SNP_A-2243178 82483196
1458 SNP_A-1841664 82488430
1459 SNP_A-1805606 82489502
1460 SNP_A-4226820 82489545
1461 SNP_A-1922547 82489885
1462 SNP_A-4225598 82492219
1463 SNP_A-1847394 82498741
1464 SNP_A-2068395 82545707
1465 SNP_A-2011883 82548008
1466 SNP_A-2288544 82559928
1467 SNP_A-4223034 82560511
1468 SNP_A-2037253 82562054
1469 SNP_A-2092229 82606266
1470 SNP_A-1859407 82611523
1471 SNP_A-2224332 82644532
1472 SNP_A-1910502 82672802
1473 SNP_A-4211792 82690802
1474 SNP_A-1986636 82690841
1475 SNP_A-4219835 82691405
1476 SNP_A-1904026 82691976
1477 SNP_A-1805951 82728545
1478 SNP_A-2289475 82752106
1479 SNP_A-4198425 82753597
1480 SNP_A-2036558 82768560
1481 SNP_A-1986640 82788456
1482 SNP_A-4211793 82788889
1483 SNP_A-4227319 82810617
1484 SNP_A-1955432 82811186
1485 SNP_A-2179975 82824129
1486 SNP_A-2142555 82826806
1487 SNP_A-2250276 82835221
1488 SNP_A-1837929 82841833
1489 SNP_A-2041322 82856591
1490 SNP_A-2255258 82858238
1491 SNP_A-1986644 82879062
1492 SNP_A-1986645 82882374
1493 SNP_A-1880860 82887157
1494 SNP_A-4211796 82904927
1495 SNP_A-2148170 82952591
1496 SNP_A-1952897 82983497
1497 SNP_A-1781690 83052756
1498 SNP_A-2062656 83067321
1499 SNP_A-1986648 83088471
1500 SNP_A-1879626 83098262
1501 SNP_A-1953850 83098329
1502 SNP_A-2030622 83098352
1503 SNP_A-4227673 83100260
1504 SNP_A-2243375 83105428
1505 SNP_A-2118102 83126442
1506 SNP_A-1948891 83146661
1507 SNP_A-1951644 83148896
1508 SNP_A-4222560 83200942
1509 SNP_A-4222148 83200988
1510 SNP_A-4218900 83208493
1511 SNP_A-1986650 83209412
1512 SNP_A-2225125 83250088
1513 SNP_A-2058218 83274701
1514 SNP_A-2116170 83276260
1515 SNP_A-1889723 83289099
1516 SNP_A-2201912 83309169
1517 SNP_A-2206589 83333906
1518 SNP_A-2054351 83397865
1519 SNP_A-2059352 83428817
1520 SNP_A-2181785 83428944
1521 SNP_A-2035206 83429044
1522 SNP_A-1986653 83431989
1523 SNP_A-2027836 83443240
1524 SNP_A-1986654 83452859
1525 SNP_A-1812745 83453531
1526 SNP_A-2124630 83468325
1527 SNP_A-1887955 83469343
1528 SNP_A-2240286 83513813
1529 SNP_A-4198085 83513988
1530 SNP_A-1986657 83517738
1531 SNP_A-1986658 83518021
1532 SNP_A-4211798 83518201
1533 SNP_A-2200466 83530662
1534 SNP_A-1959584 83540074
1535 SNP_A-1896691 83584731
1536 SNP_A-2047474 83591448
1537 SNP_A-1818636 83602471
1538 SNP_A-2086534 83602745
1539 SNP_A-2072224 83644948
1540 SNP_A-2144082 83679406
1541 SNP_A-1935024 83700252
1542 SNP_A-1908212 83705816
1543 SNP_A-1947966 83709716
1544 SNP_A-2023603 83723724
1545 SNP_A-2081007 83723764
1546 SNP_A-4193348 83724186
1547 SNP_A-2228729 83738382
1548 SNP_A-1986663 83739609
1549 SNP_A-2220281 83754621
1550 SNP_A-2311878 83761074
1551 SNP_A-2198127 83761252
1552 SNP_A-1882257 83763825
1553 SNP_A-4204179 83767006
1554 SNP_A-1894316 83826896
1555 SNP_A-1881424 83864639
1556 SNP_A-1936768 83900462
1557 SNP_A-1919538 83916346
1558 SNP_A-2278531 83947124
1559 SNP_A-2105025 83947361
1560 SNP_A-2163387 83953352
1561 SNP_A-2301265 83954284
1562 SNP_A-1808984 83965457
1563 SNP_A-2300653 83966079
1564 SNP_A-2233656 83988789
1565 SNP_A-2026778 83995702
1566 SNP_A-1986667 84005449
1567 SNP_A-1806829 84007856
1568 SNP_A-4211800 84011041
1569 SNP_A-4211801 84028760
1570 SNP_A-1918782 84071117
1571 SNP_A-2207859 84117577
1572 SNP_A-1833432 84119300
1573 SNP_A-1861070 84120909
1574 SNP_A-2272194 84135283
1575 SNP_A-1986669 84152050
1576 SNP_A-1803791 84164784
1577 SNP_A-4216972 84166041
1578 SNP_A-4194781 84169187
1579 SNP_A-4211802 84169475
1580 SNP_A-4228537 84178013
1581 SNP_A-1888569 84178231
1582 SNP_A-2149654 84178432
1583 SNP_A-1873394 84228649
1584 SNP_A-2066876 84236165
1585 SNP_A-1868736 84237074
1586 SNP_A-2194389 84245195
1587 SNP_A-4238455 84248111
1588 SNP_A-2011886 84254651
1589 SNP_A-4226340 84270295
1590 SNP_A-2157218 84284494
1591 SNP_A-2284808 84290863
1592 SNP_A-2011887 84326036
1593 SNP_A-1986673 84333756
1594 SNP_A-2184890 84343196
1595 SNP_A-1894876 84343957
1596 SNP_A-1926121 84356081
1597 SNP_A-2068291 84356900
1598 SNP_A-1819462 84357716
1599 SNP_A-1887361 84369899
1600 SNP_A-2039253 84388560
1601 SNP_A-1986674 84406257
1602 SNP_A-1803200 84431752
1603 SNP_A-2058538 84437379
1604 SNP_A-1917466 84437642
1605 SNP_A-1891373 84498923
1606 SNP_A-4229569 84516336
1607 SNP_A-2250807 84550069
1608 SNP_A-1986676 84577774
1609 SNP_A-1942680 84582503
1610 SNP_A-2193642 84792906
1611 SNP_A-1903060 84793057
1612 SNP_A-2011888 84826658
1613 SNP_A-4215150 84826885
1614 SNP_A-1786709 85002218
1615 SNP_A-1857165 85016154
1616 SNP_A-2301438 85016566
1617 SNP_A-2178165 85017912
1618 SNP_A-1860923 85029524
1619 SNP_A-2228666 85100195
1620 SNP_A-4221602 85100523
1621 SNP_A-2139765 85119545
1622 SNP_A-4216634 85119656
1623 SNP_A-1874465 85119973
1624 SNP_A-1986689 85129893
1625 SNP_A-1986690 85130450
1626 SNP_A-1986691 85130696
1627 SNP_A-2161291 85136570
1628 SNP_A-1896797 85137294
1629 SNP_A-1986694 85139464
1630 SNP_A-2313987 85141360
1631 SNP_A-4205384 85141735
1632 SNP_A-2122955 85148524
1633 SNP_A-1947841 85164475
1634 SNP_A-4211806 85171600
1635 SNP_A-2242244 85173203
1636 SNP_A-2050998 85190736
1637 SNP_A-2143908 85197480
1638 SNP_A-1986696 85208310
1639 SNP_A-4211807 85210195
1640 SNP_A-4235446 85234634
1641 SNP_A-2241903 85234659
1642 SNP_A-1830034 85257403
1643 SNP_A-1922021 85289617
1644 SNP_A-1913784 85301899
1645 SNP_A-1948404 85331368
1646 SNP_A-1986699 85340845
1647 SNP_A-2092286 85360901
1648 SNP_A-2274748 85399582
1649 SNP_A-1789044 85403849
1650 SNP_A-1874610 85403976
1651 SNP_A-1986706 85411599
1652 SNP_A-1986707 85411634
1653 SNP_A-4211808 85421495
1654 SNP_A-2154983 85427211
1655 SNP_A-2070301 85430714
1656 SNP_A-2262485 85430974
1657 SNP_A-1986708 85441054
1658 SNP_A-1986712 85474565
1659 SNP_A-4217624 85474813
1660 SNP_A-1986713 85498930
1661 SNP_A-1824551 85523005
1662 SNP_A-1941483 85536119
1663 SNP_A-4240987 85543965
1664 SNP_A-4193306 85547923
1665 SNP_A-2065962 85571157
1666 SNP_A-1948830 85616287
1667 SNP_A-2118564 85651543
1668 SNP_A-2240461 85681102
1669 SNP_A-4204632 85681290
1670 SNP_A-1883870 85699654
1671 SNP_A-1792423 85721165
1672 SNP_A-1815746 85739973
1673 SNP_A-4238819 85743856
1674 SNP_A-1841898 85747025
1675 SNP_A-1896481 85747314
1676 SNP_A-1904873 85747594
1677 SNP_A-1945351 85747821
1678 SNP_A-2291108 85769987
1679 SNP_A-4221085 85774039
1680 SNP_A-1811922 85798330
1681 SNP_A-2268035 85805379
1682 SNP_A-2230508 85808997
1683 SNP_A-2236931 85813917
1684 SNP_A-2139690 85825810
1685 SNP_A-2029920 85826095
1686 SNP_A-2039781 85827199
1687 SNP_A-2116505 85834604
1688 SNP_A-1986731 85838814
1689 SNP_A-1915635 85873996
1690 SNP_A-1794641 85875697
1691 SNP_A-2110785 85888985
1692 SNP_A-1986732 85919227
1693 SNP_A-1932349 85922107
1694 SNP_A-2277825 85929713
1695 SNP_A-2288582 85933239
1696 SNP_A-2236685 85933762
1697 SNP_A-1986733 85937908
1698 SNP_A-1986734 85938190
1699 SNP_A-1986735 85938437
1700 SNP_A-2171136 85940012
1701 SNP_A-4234430 85962856
1702 SNP_A-4232683 85963297
1703 SNP_A-1941904 86001200
1704 SNP_A-1826723 86007174
1705 SNP_A-2303708 86027382
1706 SNP_A-1883256 86068142
1707 SNP_A-2134042 86088926
1708 SNP_A-4235070 86091370
1709 SNP_A-2114091 86099189
1710 SNP_A-2083387 86099356
1711 SNP_A-1936018 86099588
1712 SNP_A-2288375 86106589
1713 SNP_A-4224536 86111916
1714 SNP_A-1986741 86115806
1715 SNP_A-4235886 86116176
1716 SNP_A-2067493 86117045
1717 SNP_A-1843799 86117342
1718 SNP_A-2178993 86117611
1719 SNP_A-2170097 86117674
1720 SNP_A-1823254 86117899
1721 SNP_A-1802750 86118498
1722 SNP_A-1800108 86156062
1723 SNP_A-4227535 86158613
1724 SNP_A-1892120 86172585
1725 SNP_A-1866382 86173848
1726 SNP_A-4237917 86178781
1727 SNP_A-2080722 86187418
1728 SNP_A-2271796 86187875
1729 SNP_A-1986743 86193380
1730 SNP_A-2289652 86237451
1731 SNP_A-2302261 86253709
1732 SNP_A-2081983 86314254
1733 SNP_A-1787144 86336456
1734 SNP_A-2227621 86448821
1735 SNP_A-1874928 86451122
1736 SNP_A-2042073 86503587
1737 SNP_A-2192979 86533203
1738 SNP_A-1838753 86535456
1739 SNP_A-2078687 86557675
1740 SNP_A-2139548 86563597
1741 SNP_A-2043841 86576474
1742 SNP_A-1944266 86576721
1743 SNP_A-4211811 86705194
1744 SNP_A-4211812 86706424
1745 SNP_A-4201061 86739755
1746 SNP_A-2195529 86748659
1747 SNP_A-2073615 86761974
1748 SNP_A-4227769 86786670
1749 SNP_A-1909279 86896655
1750 SNP_A-2259399 86918923
1751 SNP_A-1948297 86935565
1752 SNP_A-2120811 86937185
1753 SNP_A-2102025 86943363
1754 SNP_A-2189024 86943469
1755 SNP_A-2149409 86943550
1756 SNP_A-2235202 86953487
1757 SNP_A-1878671 86953795
1758 SNP_A-2028964 86968063
1759 SNP_A-4218686 87014671
1760 SNP_A-2091086 87039879
1761 SNP_A-1806315 87040157
1762 SNP_A-2195753 87224095
1763 SNP_A-1786022 87226685
1764 SNP_A-2139959 87247192
1765 SNP_A-2294749 87256956
1766 SNP_A-2092943 87287202
1767 SNP_A-4197872 87297803
1768 SNP_A-4202842 87300006
1769 SNP_A-4221858 87303649
1770 SNP_A-2289111 87304748
1771 SNP_A-1865018 87320677
1772 SNP_A-4220254 87321421
1773 SNP_A-1834470 87370593
1774 SNP_A-2072961 87408292
1775 SNP_A-1847252 87452286
1776 SNP_A-4211814 87466361
1777 SNP_A-1986753 87466743
1778 SNP_A-2071489 87478862
1779 SNP_A-2294221 87479339
1780 SNP_A-1948736 87493494
1781 SNP_A-2149505 87494823
1782 SNP_A-4211815 87517384
1783 SNP_A-2035163 87523211
1784 SNP_A-2307945 87546951
1785 SNP_A-2030725 87547734
1786 SNP_A-4223619 87551409
1787 SNP_A-1831437 87557058
1788 SNP_A-2121716 87596742
1789 SNP_A-1862732 87612757
1790 SNP_A-1986756 87623842
1791 SNP_A-1986758 87683493
1792 SNP_A-4220701 87685278
1793 SNP_A-2117222 87701171
1794 SNP_A-2261051 87708461
1795 SNP_A-4202565 87723212
1796 SNP_A-1935368 87778426
1797 SNP_A-2283674 87807085
1798 SNP_A-1986761 87813299
1799 SNP_A-1933888 87856604
1800 SNP_A-1921353 87865333
1801 SNP_A-2092319 87931108
1802 SNP_A-1933513 87941032
1803 SNP_A-1920323 87941146
1804 SNP_A-4216218 87995082
1805 SNP_A-2144914 88024355
1806 SNP_A-1782288 88031086
1807 SNP_A-2206260 88035509
1808 SNP_A-4205440 88041187
1809 SNP_A-1856260 88044265
1810 SNP_A-1862321 88047827
1811 SNP_A-1986767 88047955
1812 SNP_A-4211817 88057783
1813 SNP_A-2281851 88060840
1814 SNP_A-1986768 88075032
1815 SNP_A-1797856 88096587
1816 SNP_A-1853801 88100091
1817 SNP_A-1882803 88100121
1818 SNP_A-2290607 88100279
1819 SNP_A-4211818 88118556
1820 SNP_A-1986773 88118708
1821 SNP_A-1918865 88118909
1822 SNP_A-2129298 88127326
1823 SNP_A-2115792 88136413
1824 SNP_A-1942773 88146593
1825 SNP_A-2151071 88151105
1826 SNP_A-2244281 88157907
1827 SNP_A-2039828 88210412
1828 SNP_A-2161953 88237765
1829 SNP_A-2041040 88250571
1830 SNP_A-2052336 88257868
1831 SNP_A-2135186 88261398
1832 SNP_A-2164086 88307308
1833 SNP_A-2175556 88386146
1834 SNP_A-4211819 88427676
1835 SNP_A-1986778 88481228
1836 SNP_A-2271529 88489371
1837 SNP_A-2056161 88560028
1838 SNP_A-1877006 88588728
1839 SNP_A-2109179 88588791
1840 SNP_A-2135698 88603748
1841 SNP_A-4215151 88622279
1842 SNP_A-2205854 88627753
1843 SNP_A-2011898 88663866
1844 SNP_A-2070233 88669488
1845 SNP_A-4211821 88709299
1846 SNP_A-1810713 88710548
1847 SNP_A-4219026 88712285
1848 SNP_A-1810077 88712310
1849 SNP_A-2071854 88712520
1850 SNP_A-2081677 88716726
1851 SNP_A-2040998 88720320
1852 SNP_A-4224599 88720683
1853 SNP_A-2238666 88732275
1854 SNP_A-4235692 88738410
1855 SNP_A-4203728 88751787
1856 SNP_A-4216903 88760177
1857 SNP_A-2229088 88762834
1858 SNP_A-2250111 88770050
1859 SNP_A-2072373 88785266
1860 SNP_A-1986783 88879335
1861 SNP_A-1806954 88883155
1862 SNP_A-2084499 88928345
1863 SNP_A-1986787 88955330
1864 SNP_A-2158313 88959712
1865 SNP_A-1943776 88960574
1866 SNP_A-2241484 88960656
1867 SNP_A-1781819 88960762
1868 SNP_A-1782150 88961217
1869 SNP_A-2048302 88965284
1870 SNP_A-1799934 88967357
1871 SNP_A-1940328 88979504
1872 SNP_A-2136965 88990275
1873 SNP_A-2089957 89035031
1874 SNP_A-2164774 89093239
1875 SNP_A-2040802 89131055
1876 SNP_A-4233442 89133862
1877 SNP_A-4225085 89163877
1878 SNP_A-2267476 89171203
1879 SNP_A-4236990 89190270
1880 SNP_A-1815336 89196746
1881 SNP_A-2263421 89220757
1882 SNP_A-1814335 89221152
1883 SNP_A-1842609 89225191
1884 SNP_A-4192701 89229292
1885 SNP_A-2083246 89266988
1886 SNP_A-1986791 89278512
1887 SNP_A-1943141 89309850
1888 SNP_A-2277558 89310368
1889 SNP_A-2080463 89325434
1890 SNP_A-2273617 89332085
1891 SNP_A-2123262 89382364
1892 SNP_A-4204340 89414271
1893 SNP_A-2298256 89414653
1894 SNP_A-2035965 89439646
1895 SNP_A-4203221 89447233
1896 SNP_A-1816958 89449250
1897 SNP_A-1986794 89478177
1898 SNP_A-1954554 89521616
1899 SNP_A-1822956 89525575
1900 SNP_A-2196591 89529199
1901 SNP_A-2244141 89536808
1902 SNP_A-4206046 89540905
1903 SNP_A-2088557 89541315
1904 SNP_A-2053879 89543437
1905 SNP_A-1818459 89568662
1906 SNP_A-1958331 89575499
1907 SNP_A-2178556 89586190
1908 SNP_A-2261182 89586300
1909 SNP_A-2267744 89586480
1910 SNP_A-2230291 89587114
1911 SNP_A-2281709 89622163
1912 SNP_A-1986795 89622456
1913 SNP_A-4200240 89685754
1914 SNP_A-1859034 89711058
1915 SNP_A-2168025 89734674
1916 SNP_A-1952521 89749119
1917 SNP_A-1821108 89752763
1918 SNP_A-2177270 89767121
1919 SNP_A-2168546 89805824
1920 SNP_A-4211824 89818726
1921 SNP_A-2098595 89826194
1922 SNP_A-2249192 89830318
1923 SNP_A-1861974 89839103
1924 SNP_A-4229619 89844068
1925 SNP_A-4217240 89862607
1926 SNP_A-2195114 89866929
1927 SNP_A-1866476 89910415
1928 SNP_A-1947289 89929695
1929 SNP_A-2011904 89943149
1930 SNP_A-1833769 89946180
1931 SNP_A-4232800 89949881
1932 SNP_A-1793778 89970906
1933 SNP_A-2093696 89971158
1934 SNP_A-1870711 89974522
1935 SNP_A-2140934 90009902
1936 SNP_A-1871683 90024574
1937 SNP_A-1986804 90051696
1938 SNP_A-1876528 90127920
1939 SNP_A-1930014 90132078
1940 SNP_A-2056514 90147840
1941 SNP_A-2268810 90157362
1942 SNP_A-2119758 90165297
1943 SNP_A-2083996 90187957
1944 SNP_A-2104517 90188093
1945 SNP_A-1956558 90192890
1946 SNP_A-2255469 90223138
1947 SNP_A-2233647 90228200
1948 SNP_A-1986807 90240108
1949 SNP_A-2146902 90245991
1950 SNP_A-1939813 90303456
1951 SNP_A-2302461 90305076
1952 SNP_A-1809640 90339655
1953 SNP_A-1844009 90339956
1954 SNP_A-1935310 90340583
1955 SNP_A-2233337 90350807
1956 SNP_A-2181781 90364704
1957 SNP_A-1942456 90372508
1958 SNP_A-4216337 90386989
1959 SNP_A-2109949 90428707
1960 SNP_A-4202473 90443954
1961 SNP_A-1872335 90453091
1962 SNP_A-1917421 90465310
1963 SNP_A-2257897 90472727
1964 SNP_A-1830003 90479348
1965 SNP_A-4216404 90482369
1966 SNP_A-2011910 90489383
1967 SNP_A-2239836 90493040
1968 SNP_A-1821552 90498840
1969 SNP_A-2313196 90512150
1970 SNP_A-1986811 90521959
1971 SNP_A-2167113 90532900
1972 SNP_A-2311184 90540513
1973 SNP_A-1816587 90554169
1974 SNP_A-1824020 90555780
1975 SNP_A-4232279 90679444
1976 SNP_A-2107822 90684611
1977 SNP_A-1788273 90687853
1978 SNP_A-1943904 90691633
1979 SNP_A-2174630 90700096
1980 SNP_A-1961246 90708506
1981 SNP_A-2072804 90713028
1982 SNP_A-1801685 90720157
1983 SNP_A-4197454 90759159
1984 SNP_A-2121371 90788166
1985 SNP_A-4221708 90853821
1986 SNP_A-2173202 90854070
1987 SNP_A-2279133 90933565
1988 SNP_A-1860138 90949120
1989 SNP_A-2276847 91014524
1990 SNP_A-2011912 91029880
1991 SNP_A-1847640 91118042
1992 SNP_A-2284691 91118816
1993 SNP_A-1888803 91155332
1994 SNP_A-1880076 91183010
1995 SNP_A-4205586 91183394
1996 SNP_A-2195919 91192960
1997 SNP_A-2202918 91194780
1998 SNP_A-4211827 91202567
1999 SNP_A-2245699 91225566
2000 SNP_A-2255780 91229396
2001 SNP_A-2011913 91233508
2002 SNP_A-1986818 91233622
2003 SNP_A-1919723 91237060
2004 SNP_A-1880057 91246965
2005 SNP_A-2057085 91255941
2006 SNP_A-2174798 91261062
2007 SNP_A-1824340 91267361
2008 SNP_A-2011914 91274269
2009 SNP_A-2078522 91277580
2010 SNP_A-1986819 91295724
2011 SNP_A-2101372 91305939
2012 SNP_A-2022236 91310473
2013 SNP_A-2260776 91313649
2014 SNP_A-2116248 91336830
2015 SNP_A-1884969 91367576
2016 SNP_A-4217769 91368746
2017 SNP_A-1820378 91381966
2018 SNP_A-1934813 91384464
2019 SNP_A-1986824 91386931
2020 SNP_A-2183094 91387727
2021 SNP_A-2230393 91396647
2022 SNP_A-1827795 91399193
2023 SNP_A-2036730 91410916
2024 SNP_A-4233229 91418833
2025 SNP_A-2108285 91418934
2026 SNP_A-2047584 91420196
2027 SNP_A-1913367 91421163
2028 SNP_A-1956415 91457955
2029 SNP_A-1986826 91471607
2030 SNP_A-1781228 91491802
2031 SNP_A-4201983 91491984
2032 SNP_A-4227027 91492493
2033 SNP_A-2095934 91528737
2034 SNP_A-1813807 91545656
2035 SNP_A-2235172 91547985
2036 SNP_A-4200826 91570089
2037 SNP_A-2314857 91574503
2038 SNP_A-2179855 91586953
2039 SNP_A-2221643 91601731
2040 SNP_A-1986829 91602275
2041 SNP_A-2290443 91624572
2042 SNP_A-1927996 91640691
2043 SNP_A-1839140 91644833
2044 SNP_A-4197985 91644904
2045 SNP_A-4211830 91679723
2046 SNP_A-2119998 91690285
2047 SNP_A-1915722 91691422
2048 SNP_A-4211831 91712483
2049 SNP_A-1986838 91712833
2050 SNP_A-1824607 91726062
2051 SNP_A-2042026 91728665
2052 SNP_A-4202426 91759811
2053 SNP_A-2269347 91766277
2054 SNP_A-1854880 91780559
2055 SNP_A-2039580 91847214
2056 SNP_A-2227064 91848763
2057 SNP_A-1784523 91858297
2058 SNP_A-2251536 91860058
2059 SNP_A-4203428 91889466
2060 SNP_A-2120258 91916175
2061 SNP_A-1788885 91916852
2062 SNP_A-1843043 91931226
2063 SNP_A-4223239 91962159
2064 SNP_A-2239835 91963774
2065 SNP_A-1986841 91965300
2066 SNP_A-4211834 91965850
2067 SNP_A-1870395 92020480
2068 SNP_A-4232849 92066966
2069 SNP_A-1986842 92071570
2070 SNP_A-2097415 92077331
2071 SNP_A-1783742 92078351
2072 SNP_A-4240194 92082765
2073 SNP_A-1845313 92086575
2074 SNP_A-2263005 92094092
2075 SNP_A-2156175 92110631
2076 SNP_A-2289678 92111013
2077 SNP_A-2031157 92213424
2078 SNP_A-1882548 92217270
2079 SNP_A-2231446 92226731
2080 SNP_A-2297835 92227940
2081 SNP_A-1881649 92228047
2082 SNP_A-2273941 92228134
2083 SNP_A-2096727 92230005
2084 SNP_A-2258601 92230447
2085 SNP_A-2130094 92233384
2086 SNP_A-2067784 92243850
2087 SNP_A-2039365 92247372
2088 SNP_A-4236334 92253190
2089 SNP_A-2039619 92286311
2090 SNP_A-1986844 92298012
2091 SNP_A-1986845 92300776
2092 SNP_A-1986846 92302221
2093 SNP_A-1817222 92311341
2094 SNP_A-2299781 92320228
2095 SNP_A-1853565 92320349
2096 SNP_A-4239787 92320743
2097 SNP_A-2095681 92364326
2098 SNP_A-1986847 92374678
2099 SNP_A-4237248 92391771
2100 SNP_A-1986848 92394128
2101 SNP_A-2047134 92398633
2102 SNP_A-1831417 92437643
2103 SNP_A-1860604 92449499
2104 SNP_A-2221180 92449770
2105 SNP_A-1986849 92451486
2106 SNP_A-1986850 92462813
2107 SNP_A-1920595 92486626
2108 SNP_A-2046918 92497627
2109 SNP_A-4221015 92500805
2110 SNP_A-4222137 92501225
2111 SNP_A-4222067 92502229
2112 SNP_A-2226010 92506857
2113 SNP_A-4221977 92513177
2114 SNP_A-1821643 92516764
2115 SNP_A-2062907 92531884
2116 SNP_A-2257912 92539562
2117 SNP_A-2237203 92582605
2118 SNP_A-4206629 92589598
2119 SNP_A-1884023 92589899
2120 SNP_A-2304515 92590182
2121 SNP_A-1842837 92590537
2122 SNP_A-2208868 92594429
2123 SNP_A-1872407 92609358
2124 SNP_A-2203209 92611380
2125 SNP_A-1863148 92629474
2126 SNP_A-2259656 92629653
2127 SNP_A-2095524 92630001
2128 SNP_A-2191273 92669696
2129 SNP_A-4211835 92672178
2130 SNP_A-2299349 92673139
2131 SNP_A-2144187 92677516
2132 SNP_A-2131536 92699690
2133 SNP_A-4204547 92701333
2134 SNP_A-2142142 92708704
2135 SNP_A-2172223 92735946
2136 SNP_A-2282757 92743498
2137 SNP_A-1792693 92745341
2138 SNP_A-2011919 92781213
2139 SNP_A-1946678 92802136
2140 SNP_A-1803936 92805977
2141 SNP_A-1913856 92807764
2142 SNP_A-1902149 92808444
2143 SNP_A-1898500 92813323
2144 SNP_A-4211836 92823080
2145 SNP_A-2065285 92824549
2146 SNP_A-1885040 92825189
2147 SNP_A-2132751 92827005
2148 SNP_A-2131615 92827187
2149 SNP_A-1893372 92843219
2150 SNP_A-2055720 92851559
2151 SNP_A-1986852 92854884
2152 SNP_A-1786248 92885445
2153 SNP_A-2126996 92886949
2154 SNP_A-2011920 92891411
2155 SNP_A-2011921 92891436
2156 SNP_A-2011922 92891483
2157 SNP_A-4239337 92891890
2158 SNP_A-2106815 92897996
2159 SNP_A-2164483 92921805
2160 SNP_A-1986855 92951301
2161 SNP_A-4211837 92951742
2162 SNP_A-1903828 92969804
2163 SNP_A-1842901 92969850
2164 SNP_A-1872558 92982269
2165 SNP_A-4227014 93055711
2166 SNP_A-2033412 93056568
2167 SNP_A-2272932 93101699
2168 SNP_A-1936779 93101881
2169 SNP_A-1986857 93136076
2170 SNP_A-1986858 93136589
2171 SNP_A-2062205 93151619
2172 SNP_A-4217313 93207521
2173 SNP_A-4202356 93232158
2174 SNP_A-2122765 93234468
2175 SNP_A-4211839 93263087
2176 SNP_A-1928581 93316224
2177 SNP_A-2253958 93316563
2178 SNP_A-1986861 93333481
2179 SNP_A-1986862 93350024
2180 SNP_A-1986863 93405563
2181 SNP_A-2258759 93432393
2182 SNP_A-2241944 93450044
2183 SNP_A-2037160 93512216
2184 SNP_A-2071687 93544662
2185 SNP_A-2095891 93557098
2186 SNP_A-2250881 93575648
2187 SNP_A-4211841 93577997
2188 SNP_A-2250591 93587421
2189 SNP_A-2311388 93588046
2190 SNP_A-1916450 93593408
2191 SNP_A-4237481 93600268
2192 SNP_A-1887827 93600352
2193 SNP_A-2063207 93612474
2194 SNP_A-2023587 93612665
2195 SNP_A-4230666 93612787
2196 SNP_A-2094452 93613369
2197 SNP_A-1852533 93613634
2198 SNP_A-1953718 93619875
2199 SNP_A-4197832 93621402
2200 SNP_A-4211842 93630834
2201 SNP_A-2225445 93641586
2202 SNP_A-2077131 93648078
2203 SNP_A-2215778 93662174
2204 SNP_A-1845641 93738564
2205 SNP_A-1986877 93745699
2206 SNP_A-2177476 93746672
2207 SNP_A-1955754 93755245
2208 SNP_A-2255645 93756160
2209 SNP_A-1949079 93790105
2210 SNP_A-1986881 93806731
2211 SNP_A-4222440 93808199
2212 SNP_A-1812610 93812275
2213 SNP_A-1908743 93812844
2214 SNP_A-1785795 93813655
2215 SNP_A-2053037 93813789
2216 SNP_A-1986882 93815313
2217 SNP_A-1917721 93818211
2218 SNP_A-2126748 93830062
2219 SNP_A-1859488 93836454
2220 SNP_A-2039368 93837519
2221 SNP_A-2150058 93844866
2222 SNP_A-2259460 93861303
2223 SNP_A-1926159 93886296
2224 SNP_A-1986884 93894155
2225 SNP_A-4206069 93894712
2226 SNP_A-1986886 93899969
2227 SNP_A-1986887 93911525
2228 SNP_A-4223661 93911682
2229 SNP_A-1920987 93911853
2230 SNP_A-1927898 93928789
2231 SNP_A-2302805 93959404
2232 SNP_A-2045549 93959588
2233 SNP_A-2191232 93981232
2234 SNP_A-2277520 93986696
2235 SNP_A-1809941 94001240
2236 SNP_A-2158765 94006841
2237 SNP_A-2067669 94041750
2238 SNP_A-4220746 94051462
2239 SNP_A-4200483 94089131
2240 SNP_A-1894700 94108486
2241 SNP_A-4202136 94111589
2242 SNP_A-1794977 94133139
2243 SNP_A-2202303 94160581
2244 SNP_A-1835215 94161248
2245 SNP_A-2036119 94180074
2246 SNP_A-1882228 94188235
2247 SNP_A-1986899 94198161
2248 SNP_A-1986900 94213936
2249 SNP_A-4231408 94214469
2250 SNP_A-1986901 94218525
2251 SNP_A-4211844 94221384
2252 SNP_A-1797709 94226177
2253 SNP_A-2213725 94226368
2254 SNP_A-2074285 94244487
2255 SNP_A-4211845 94259327
2256 SNP_A-1815499 94274889
2257 SNP_A-4231029 94277193
2258 SNP_A-4237008 94277457
2259 SNP_A-1837033 94278491
2260 SNP_A-2077940 94384201
2261 SNP_A-1986902 94425193
2262 SNP_A-1824939 94503153
2263 SNP_A-1908900 94513757
2264 SNP_A-2177016 94525230
2265 SNP_A-4198808 94527150
2266 SNP_A-1905594 94544526
2267 SNP_A-2130544 94544579
2268 SNP_A-1906479 94544635
2269 SNP_A-2221275 94579027
2270 SNP_A-2042421 94593345
2271 SNP_A-1854557 94593865
2272 SNP_A-2250863 94593976
2273 SNP_A-4239296 94611875
2274 SNP_A-1944072 94625152
2275 SNP_A-2303785 94644810
2276 SNP_A-1929898 94676185
2277 SNP_A-4226497 94677123
2278 SNP_A-1986904 94690716
2279 SNP_A-1956503 94709128
2280 SNP_A-2086889 94724686
2281 SNP_A-4201712 94740324
2282 SNP_A-2305827 94741047
2283 SNP_A-2029587 94757675
2284 SNP_A-2167579 94770225
2285 SNP_A-1879310 94782808
2286 SNP_A-1986907 94784356
2287 SNP_A-4217286 94814119
2288 SNP_A-1791500 94822904
2289 SNP_A-2267553 94830027
2290 SNP_A-2183598 94832358
2291 SNP_A-2071210 94846661
2292 SNP_A-4231737 94852047
2293 SNP_A-1924512 94854362
2294 SNP_A-2098219 94854912
2295 SNP_A-1865806 94926334
2296 SNP_A-2115250 94926463
2297 SNP_A-2286810 94937693
2298 SNP_A-1843977 94958120
2299 SNP_A-2264668 94978833
2300 SNP_A-4234069 94979558
2301 SNP_A-1867999 94980747
2302 SNP_A-2047796 95013277
2303 SNP_A-2307277 95013745
2304 SNP_A-1839453 95017595
2305 SNP_A-1917327 95025439
2306 SNP_A-4211847 95037294
2307 SNP_A-1943842 95050803
2308 SNP_A-2040849 95052208
2309 SNP_A-1986913 95061419
2310 SNP_A-1828462 95081989
2311 SNP_A-1986915 95089990
2312 SNP_A-1918990 95090722
2313 SNP_A-4239203 95090812
2314 SNP_A-2159002 95091359
2315 SNP_A-1782151 95103217
2316 SNP_A-1846190 95105966
2317 SNP_A-1920998 95107475
2318 SNP_A-4234568 95115859
2319 SNP_A-4195611 95123516
2320 SNP_A-1887830 95129522
2321 SNP_A-2052830 95129618
2322 SNP_A-1795626 95129650
2323 SNP_A-2258619 95130036
2324 SNP_A-2038758 95136743
2325 SNP_A-1813025 95137290
2326 SNP_A-1790038 95137479
2327 SNP_A-1798478 95170498
2328 SNP_A-2033426 95182599
2329 SNP_A-1986921 95236633
2330 SNP_A-1899049 95308842
2331 SNP_A-2142791 95309769
2332 SNP_A-2207989 95313484
2333 SNP_A-2091198 95335254
2334 SNP_A-2090713 95352726
2335 SNP_A-2011924 95399736
2336 SNP_A-4197347 95413165
2337 SNP_A-2035461 95427170
2338 SNP_A-1928135 95427293
2339 SNP_A-2257150 95427974
2340 SNP_A-1957109 95461811
2341 SNP_A-2236733 95465303
2342 SNP_A-2238995 95465447
2343 SNP_A-4206736 95474069
2344 SNP_A-2148469 95609404
2345 SNP_A-2133823 95699969
2346 SNP_A-2093499 95700100
2347 SNP_A-4216221 95730630
2348 SNP_A-2132817 95948215
2349 SNP_A-2305674 95949165
2350 SNP_A-4221676 95955462
2351 SNP_A-1986928 95961296
2352 SNP_A-1885800 95986732
2353 SNP_A-4217190 96025216
2354 SNP_A-2039012 96084834
2355 SNP_A-2068106 96105245
2356 SNP_A-4228694 96108608
2357 SNP_A-2132833 96116246
2358 SNP_A-1826756 96138824
2359 SNP_A-2045353 96144620
2360 SNP_A-2200223 96161656
2361 SNP_A-1819569 96171771
2362 SNP_A-4227368 96213935
2363 SNP_A-2123978 96320554
2364 SNP_A-2123545 96395671
2365 SNP_A-2257443 96396051
2366 SNP_A-2294627 96396524
2367 SNP_A-4211853 96396813
2368 SNP_A-1986931 96401361
2369 SNP_A-1986932 96414952
2370 SNP_A-1986934 96457716
2371 SNP_A-2095826 96460417
2372 SNP_A-1837782 96464883
2373 SNP_A-2094257 96465827
2374 SNP_A-1837882 96471887
2375 SNP_A-2267088 96489123
2376 SNP_A-1986939 96516095
2377 SNP_A-4211855 96516342
2378 SNP_A-4211856 96528054
2379 SNP_A-1793967 96560287
2380 SNP_A-4211857 96568889
2381 SNP_A-1895514 96587260
2382 SNP_A-1839445 96594290
2383 SNP_A-2263541 96599864
2384 SNP_A-2251342 96636820
2385 SNP_A-2135492 96653696
2386 SNP_A-2228274 96655354
2387 SNP_A-2079833 96660939
2388 SNP_A-4204390 96661408
2389 SNP_A-2137488 96669708
2390 SNP_A-1833110 96689741
2391 SNP_A-2179952 96723287
2392 SNP_A-4219981 96723802
2393 SNP_A-1928661 96724761
2394 SNP_A-2251732 96766835
2395 SNP_A-1850566 96769322
2396 SNP_A-2261232 96785334
2397 SNP_A-2287289 96788552
2398 SNP_A-2036512 96790516
2399 SNP_A-2233674 96803507
2400 SNP_A-1884390 96830505
2401 SNP_A-1830326 96847826
2402 SNP_A-1945478 96863335
2403 SNP_A-2048041 96884123
2404 SNP_A-4238462 96914098
2405 SNP_A-2247168 96939049
2406 SNP_A-1824190 96955085
2407 SNP_A-4220566 96955390
2408 SNP_A-1780382 96955679
2409 SNP_A-2011929 96960300
2410 SNP_A-2011930 96960337
2411 SNP_A-1900018 96965174
2412 SNP_A-1799570 96967937
2413 SNP_A-4200003 96977290
2414 SNP_A-2198918 96977640
2415 SNP_A-2171061 97008855
2416 SNP_A-2299760 97009974
2417 SNP_A-2229267 97010207
2418 SNP_A-1907071 97015374
2419 SNP_A-2062824 97044948
2420 SNP_A-2304946 97047604
2421 SNP_A-4236647 97092680
2422 SNP_A-2144376 97094605
2423 SNP_A-2160995 97096060
2424 SNP_A-2023783 97115399
2425 SNP_A-2029953 97146142
2426 SNP_A-4239629 97153373
2427 SNP_A-1849736 97168661
2428 SNP_A-1798603 97176821
2429 SNP_A-1986950 97181444
2430 SNP_A-1866381 97198974
2431 SNP_A-2264008 97199199
2432 SNP_A-1890447 97200016
2433 SNP_A-2079032 97200813
2434 SNP_A-2310676 97201165
2435 SNP_A-1949438 97201284
2436 SNP_A-2137178 97201861
2437 SNP_A-2111322 97209336
2438 SNP_A-2151074 97209530
2439 SNP_A-2186482 97224557
2440 SNP_A-2230547 97225981
2441 SNP_A-1817140 97226119
2442 SNP_A-1845312 97280526
2443 SNP_A-4211858 97285237
2444 SNP_A-1986952 97315150
2445 SNP_A-1986953 97334413
2446 SNP_A-2011934 97337237
2447 SNP_A-2280210 97340749
2448 SNP_A-2112842 97340799
2449 SNP_A-2132984 97344174
2450 SNP_A-2181251 97361198
2451 SNP_A-2152059 97395158
2452 SNP_A-2085452 97395385
2453 SNP_A-4217330 97419252
2454 SNP_A-1836862 97421066
2455 SNP_A-1986955 97436409
2456 SNP_A-4197729 97447638
2457 SNP_A-2202031 97448436
2458 SNP_A-1986956 97464120
2459 SNP_A-1871384 97495364
2460 SNP_A-1842624 97521856
2461 SNP_A-1986957 97555889
2462 SNP_A-2195743 97567672
2463 SNP_A-2293916 97584740
2464 SNP_A-2275103 97589639
2465 SNP_A-2059517 97590011
2466 SNP_A-1905851 97597001
2467 SNP_A-2104949 97597506
2468 SNP_A-2093354 97628162
2469 SNP_A-2095910 97628385
2470 SNP_A-1833411 97652757
2471 SNP_A-2220492 97658527
2472 SNP_A-2011935 97703068
2473 SNP_A-1803714 97706333
2474 SNP_A-1852304 97756542
2475 SNP_A-1937670 97758304
2476 SNP_A-2153988 97776434
2477 SNP_A-2011937 97801521
2478 SNP_A-2153763 97810640
2479 SNP_A-1986964 97853965
2480 SNP_A-2036328 97861969
2481 SNP_A-4219680 97863011
2482 SNP_A-2150490 97889549
2483 SNP_A-2059949 97897129
2484 SNP_A-4205297 97899456
2485 SNP_A-2140870 97942048
2486 SNP_A-1898137 97999735
2487 SNP_A-2267749 98106945
2488 SNP_A-2086361 98129689
2489 SNP_A-1922776 98131740
2490 SNP_A-4200149 98139957
2491 SNP_A-2114263 98238635
2492 SNP_A-4192946 98242761
2493 SNP_A-1959629 98242896
2494 SNP_A-1852967 98268273
2495 SNP_A-2191082 98268675
2496 SNP_A-2231077 98279052
2497 SNP_A-2099565 98288306
2498 SNP_A-2054832 98319130
2499 SNP_A-2304634 98342750
2500 SNP_A-2141243 98393347
2501 SNP_A-2160449 98404553
2502 SNP_A-1940958 98410420
2503 SNP_A-2036581 98437242
2504 SNP_A-1986973 98439288
2505 SNP_A-4197311 98439580
2506 SNP_A-4226718 98492269
2507 SNP_A-1795000 98579285
2508 SNP_A-2150934 98588513
2509 SNP_A-2125899 98588625
2510 SNP_A-2175186 98591174
2511 SNP_A-1919379 98607158
2512 SNP_A-2264472 98613370
2513 SNP_A-2240410 98647693
2514 SNP_A-2040628 98654700
2515 SNP_A-1781584 98659256
2516 SNP_A-4204406 98666413
2517 SNP_A-2266474 98666847
2518 SNP_A-1943223 98667547
2519 SNP_A-2255286 98681641
2520 SNP_A-2011941 98696422
2521 SNP_A-2102496 98720556
2522 SNP_A-4196906 98729854
2523 SNP_A-1917932 98735783
2524 SNP_A-1986976 98759316
2525 SNP_A-2114281 98761899
2526 SNP_A-4211860 98784866
2527 SNP_A-1832697 98840585
2528 SNP_A-2104901 98841369
2529 SNP_A-2062826 98854033
2530 SNP_A-1883654 98867639
2531 SNP_A-2151999 98904429
2532 SNP_A-1986977 98917261
2533 SNP_A-2246701 98956334
2534 SNP_A-2285993 98958764
2535 SNP_A-4204522 98977323
2536 SNP_A-2283914 99011293
2537 SNP_A-2145157 99014442
2538 SNP_A-2154180 99014525
2539 SNP_A-2150746 99037999
2540 SNP_A-1986978 99045555
2541 SNP_A-1785426 99056271
2542 SNP_A-1986979 99066326
2543 SNP_A-1843482 99070234
2544 SNP_A-2031589 99080089
2545 SNP_A-2207245 99086834
2546 SNP_A-4211862 99092336
2547 SNP_A-4211863 99097210
2548 SNP_A-4205185 99118628
2549 SNP_A-1910974 99132758
2550 SNP_A-4195259 99158819
2551 SNP_A-1914728 99165730
2552 SNP_A-2119924 99199260
2553 SNP_A-2011943 99210404
2554 SNP_A-2011944 99211758
2555 SNP_A-1913775 99238232
2556 SNP_A-2172405 99242193
2557 SNP_A-4217889 99288865
2558 SNP_A-2011945 99299694
2559 SNP_A-2202236 99302147
2560 SNP_A-2070091 99302269
2561 SNP_A-2123610 99305520
2562 SNP_A-1812342 99321605
2563 SNP_A-2252364 99322459
2564 SNP_A-1798926 99323739
2565 SNP_A-4218949 99324849
2566 SNP_A-4161361 99333450
2567 SNP_A-2125666 99337601
2568 SNP_A-2276327 99340640
2569 SNP_A-1899722 99340992
2570 SNP_A-2049870 99341951
2571 SNP_A-1917832 99365252
2572 SNP_A-2232003 99369299
2573 SNP_A-1851000 99408232
2574 SNP_A-2036706 99425793
2575 SNP_A-4197143 99426305
2576 SNP_A-4195079 99439569
2577 SNP_A-1986986 99442451
2578 SNP_A-2088441 99449239
2579 SNP_A-2127019 99479520
2580 SNP_A-4220689 99480901
2581 SNP_A-2125142 99482359
2582 SNP_A-4236352 99495661
2583 SNP_A-2303567 99520355
2584 SNP_A-2130442 99520820
2585 SNP_A-4203993 99533341
2586 SNP_A-2232718 99544287
2587 SNP_A-1853024 99566523
2588 SNP_A-2011948 99571675
2589 SNP_A-1942254 99574571
2590 SNP_A-4231383 99575663
2591 SNP_A-1904462 99576291
2592 SNP_A-4194028 99582105
2593 SNP_A-4205828 99587097
2594 SNP_A-2308510 99587354
2595 SNP_A-1795925 99589749
2596 SNP_A-1932210 99607343
2597 SNP_A-2230095 99695609
2598 SNP_A-2311080 99703826
2599 SNP_A-1957446 99771015
2600 SNP_A-1824408 99771121
2601 SNP_A-1797766 99787403
2602 SNP_A-4196798 99794363
2603 SNP_A-4200120 99794376
2604 SNP_A-4200254 99803170
2605 SNP_A-1871500 99809320
2606 SNP_A-2211861 99827770
2607 SNP_A-1907893 99830275
2608 SNP_A-2154945 99840906
2609 SNP_A-1851572 99841500
2610 SNP_A-2176199 99855717
2611 SNP_A-2242108 99856253
2612 SNP_A-2087941 99878261
2613 SNP_A-1833491 99958698
2614 SNP_A-2164050 99983940
2615 SNP_A-1987001 99987293
2616 SNP_A-1987002 99987560
2617 SNP_A-2093784 99990236
2618 SNP_A-2112549 99999245
2619 SNP_A-1793697 100017845
2620 SNP_A-1827231 100021900
2621 SNP_A-4195900 100055521
2622 SNP_A-1902667 100067168
2623 SNP_A-1900930 100101774
2624 SNP_A-1879476 100113744
2625 SNP_A-4217757 100117324
2626 SNP_A-2242838 100117840
2627 SNP_A-1886414 100118233
2628 SNP_A-1987003 100142570
2629 SNP_A-1877671 100152323
2630 SNP_A-4233874 100187650
2631 SNP_A-4193321 100187665
2632 SNP_A-4225186 100194989
2633 SNP_A-1842670 100195667
2634 SNP_A-4202130 100223020
2635 SNP_A-2056348 100225042
2636 SNP_A-1926555 100233145
2637 SNP_A-2105192 100233245
2638 SNP_A-1826406 100233311
2639 SNP_A-2120967 100237712
2640 SNP_A-4221256 100238977
2641 SNP_A-4239358 100239034
2642 SNP_A-1917600 100239405
2643 SNP_A-2291527 100266838
2644 SNP_A-1987008 100268661
2645 SNP_A-1892087 100283481
2646 SNP_A-2027429 100287522
2647 SNP_A-4201777 100295212
2648 SNP_A-1987009 100302299
2649 SNP_A-2172510 100308187
2650 SNP_A-2259032 100308264
2651 SNP_A-1987010 100314048
2652 SNP_A-1813697 100348879
2653 SNP_A-2111411 100349087
2654 SNP_A-1910419 100355665
2655 SNP_A-2265975 100355827
2656 SNP_A-4216952 100362192
2657 SNP_A-2264659 100372707
2658 SNP_A-4227533 100372844
2659 SNP_A-2059005 100421147
2660 SNP_A-1869425 100421748
2661 SNP_A-1903579 100426452
2662 SNP_A-2104653 100434037
2663 SNP_A-2254463 100434177
2664 SNP_A-1935152 100434919
2665 SNP_A-1987014 100449710
2666 SNP_A-1987015 100459989
2667 SNP_A-2086595 100461656
2668 SNP_A-1987017 100504247
2669 SNP_A-2241683 100510235
2670 SNP_A-1949303 100533736
2671 SNP_A-2061468 100534602
2672 SNP_A-4211868 100536062
2673 SNP_A-2098178 100538275
2674 SNP_A-1938448 100538312
2675 SNP_A-2296369 100538365
2676 SNP_A-2201370 100538542
2677 SNP_A-1905230 100553621
2678 SNP_A-2258957 100600907
2679 SNP_A-1902295 100602086
2680 SNP_A-2230859 100628370
2681 SNP_A-1790961 100628818
2682 SNP_A-1881400 100699743
2683 SNP_A-1922725 100716822
2684 SNP_A-4196623 100726379
2685 SNP_A-2055475 100728546
2686 SNP_A-2118443 100734156
2687 SNP_A-2234386 100734213
2688 SNP_A-1860121 100743340
2689 SNP_A-2185240 100762389
2690 SNP_A-1909205 100766132
2691 SNP_A-2011952 100781520
2692 SNP_A-2011953 100781771
2693 SNP_A-2084349 100807555
2694 SNP_A-2080588 100830401
2695 SNP_A-2119500 100830576
2696 SNP_A-1825372 100835728
2697 SNP_A-1987021 100847014
2698 SNP_A-2022263 100858387
2699 SNP_A-1987023 100859314
2700 SNP_A-2074055 100882957
2701 SNP_A-1987024 100883070
2702 SNP_A-2033452 100893281
2703 SNP_A-1830072 100908789
2704 SNP_A-2128957 100928992
2705 SNP_A-2072057 100929910
2706 SNP_A-1816393 100937156
2707 SNP_A-4196557 100938289
2708 SNP_A-1987025 100939550
2709 SNP_A-2255581 100941501
2710 SNP_A-1987029 100960854
2711 SNP_A-1987030 100961343
2712 SNP_A-1987032 100972527
2713 SNP_A-1893679 100979978
2714 SNP_A-1919342 101021323
2715 SNP_A-2204245 101043349
2716 SNP_A-1875250 101056543
2717 SNP_A-1952132 101075458
2718 SNP_A-1905093 101093730
2719 SNP_A-2076079 101127689
2720 SNP_A-4203004 101172513
2721 SNP_A-1987034 101226267
2722 SNP_A-1816351 101226727
2723 SNP_A-2124353 101240555
2724 SNP_A-4235219 101251686
2725 SNP_A-1987036 101268533
2726 SNP_A-1987038 101286075
2727 SNP_A-1918046 101320444
2728 SNP_A-2026017 101326302
2729 SNP_A-2062678 101331446
2730 SNP_A-2128730 101352312
2731 SNP_A-4230513 101358790
2732 SNP_A-1781356 101367728
2733 SNP_A-2039314 101393057
2734 SNP_A-1948488 101394881
2735 SNP_A-1987042 101401010
2736 SNP_A-1817921 101411132
2737 SNP_A-1987043 101429782
2738 SNP_A-1987044 101442603
2739 SNP_A-1987046 101458617
2740 SNP_A-1961176 101471084
2741 SNP_A-2125742 101505075
2742 SNP_A-2118351 101516437
2743 SNP_A-1987049 101544070
2744 SNP_A-4229980 101561509
2745 SNP_A-1844005 101686010
2746 SNP_A-1931258 101758338
2747 SNP_A-1940648 101767380
2748 SNP_A-2199553 101793746
2749 SNP_A-2259253 101804239
2750 SNP_A-1898477 101833484
2751 SNP_A-2270727 101835958
2752 SNP_A-2056415 101836067
2753 SNP_A-4240500 101840905
2754 SNP_A-4219941 101841536
2755 SNP_A-1924634 101841833
2756 SNP_A-2149709 101888405
2757 SNP_A-4211870 101905980
2758 SNP_A-1889459 101906375
2759 SNP_A-2310277 101908302
2760 SNP_A-2229239 101919375
2761 SNP_A-1883404 101920881
2762 SNP_A-4232427 101934526
2763 SNP_A-1796606 101937982
2764 SNP_A-2239013 101941212
2765 SNP_A-1918970 101948910
2766 SNP_A-2228109 101951236
2767 SNP_A-1987059 101980253
2768 SNP_A-1987061 101980925
2769 SNP_A-1939109 102006832
2770 SNP_A-2080141 102008690
2771 SNP_A-4211871 102011159
2772 SNP_A-1816647 102023284
2773 SNP_A-1802231 102076621
2774 SNP_A-1936394 102084341
2775 SNP_A-2190347 102095206
2776 SNP_A-4226962 102096176
2777 SNP_A-2132952 102108641
2778 SNP_A-2045418 102108785
2779 SNP_A-1955008 102115740
2780 SNP_A-4239751 102136102
2781 SNP_A-2030016 102149979
2782 SNP_A-1919113 102163163
2783 SNP_A-2030299 102163517
2784 SNP_A-2033583 102191184
2785 SNP_A-2133681 102192133
2786 SNP_A-4200644 102226522
2787 SNP_A-1840519 102315774
2788 SNP_A-1955304 102336738
2789 SNP_A-4194210 102336911
2790 SNP_A-2113920 102353321
2791 SNP_A-1987065 102359490
2792 SNP_A-1987066 102359520
2793 SNP_A-1797589 102377684
2794 SNP_A-2048250 102389150
2795 SNP_A-2025244 102392974
2796 SNP_A-4231373 102399882
2797 SNP_A-1822186 102425340
2798 SNP_A-2135014 102439477
2799 SNP_A-1820394 102449324
2800 SNP_A-2225424 102461307
2801 SNP_A-2266843 102500878
2802 SNP_A-1849107 102515995
2803 SNP_A-4216729 102545672
2804 SNP_A-1854771 102570833
2805 SNP_A-4222881 102577366
2806 SNP_A-1926169 102577470
2807 SNP_A-2046436 102577818
2808 SNP_A-4195951 102595852
2809 SNP_A-2286649 102608298
2810 SNP_A-2246568 102622143
2811 SNP_A-1794419 102715791
2812 SNP_A-4230202 102730295
2813 SNP_A-4234289 102732985
2814 SNP_A-2089287 102736508
2815 SNP_A-2049134 102748714
2816 SNP_A-2263484 102762125
2817 SNP_A-4199871 102762277
2818 SNP_A-1936518 102799962
2819 SNP_A-1941261 102805442
2820 SNP_A-1987073 102834245
2821 SNP_A-2296326 102900244
2822 SNP_A-1837097 102920425
2823 SNP_A-2142450 102937041
2824 SNP_A-4211874 102940548
2825 SNP_A-4211875 102956029
2826 SNP_A-2262156 102956099
2827 SNP_A-1799894 102987970
2828 SNP_A-4211876 103000768
2829 SNP_A-1987075 103001188
2830 SNP_A-4235660 103004784
2831 SNP_A-1874174 103064825
2832 SNP_A-2194522 103080821
2833 SNP_A-2224879 103081357
2834 SNP_A-2059678 103081710
2835 SNP_A-4224460 103112241
2836 SNP_A-4227929 103141474
2837 SNP_A-2275458 103152908
2838 SNP_A-1901634 103159461
2839 SNP_A-2109833 103165347
2840 SNP_A-1987076 103165977
2841 SNP_A-1851078 103169382
2842 SNP_A-2210808 103186468
2843 SNP_A-2222803 103393153
2844 SNP_A-1957869 103393967
2845 SNP_A-1825421 103413410
2846 SNP_A-2022557 103432691
2847 SNP_A-1987080 103444469
2848 SNP_A-1881370 103448917
2849 SNP_A-1849068 103449522
2850 SNP_A-1823696 103461078
2851 SNP_A-2127389 103461114
2852 SNP_A-4223389 103461217
2853 SNP_A-2142633 103473577
2854 SNP_A-2090102 103485053
2855 SNP_A-2029529 103493459
2856 SNP_A-2096798 103498470
2857 SNP_A-4199323 103511865
2858 SNP_A-1835422 103537117
2859 SNP_A-1876104 103537685
2860 SNP_A-1866652 103591726
2861 SNP_A-1961319 103602890
2862 SNP_A-2154586 103624491
2863 SNP_A-1847334 103639621
2864 SNP_A-1801067 103642410
2865 SNP_A-2156413 103652255
2866 SNP_A-1987081 103690072
2867 SNP_A-4211877 103690280
2868 SNP_A-4235129 103700073
2869 SNP_A-1871432 103735567
2870 SNP_A-1870526 103759084
2871 SNP_A-2098236 103759277
2872 SNP_A-1921970 103759487
2873 SNP_A-2075754 103759637
2874 SNP_A-1924203 103772149
2875 SNP_A-1987082 103791435
2876 SNP_A-2175238 103795371
2877 SNP_A-4222453 103797351
2878 SNP_A-4236705 103881483
2879 SNP_A-4224402 103882212
2880 SNP_A-2092574 103895958
2881 SNP_A-1937143 103908180
2882 SNP_A-1987083 103944441
2883 SNP_A-2011960 103976702
2884 SNP_A-4211878 103993224
2885 SNP_A-2162237 104019312
2886 SNP_A-2224246 104030893
2887 SNP_A-4204751 104103244
2888 SNP_A-4196296 104104319
2889 SNP_A-2064958 104109775
2890 SNP_A-4204097 104113500
2891 SNP_A-2236270 104113860
2892 SNP_A-1959294 104114509
2893 SNP_A-2071405 104114660
2894 SNP_A-2021345 104115769
2895 SNP_A-2242126 104116113
2896 SNP_A-2033341 104116139
2897 SNP_A-2033794 104120567
2898 SNP_A-1842698 104120657
2899 SNP_A-1959050 104123500
2900 SNP_A-2049880 104123662
2901 SNP_A-2011963 104124047
2902 SNP_A-2043275 104130343
2903 SNP_A-4238997 104131178
2904 SNP_A-2153798 104137512
2905 SNP_A-1960585 104147251
2906 SNP_A-2062391 104147362
2907 SNP_A-2011964 104155219
2908 SNP_A-2024861 104164073
2909 SNP_A-2055651 104164232
2910 SNP_A-1899470 104164308
2911 SNP_A-1846114 104165907
2912 SNP_A-2215214 104178160
2913 SNP_A-2238242 104178825
2914 SNP_A-2011965 104179342
2915 SNP_A-2162923 104206720
2916 SNP_A-1895842 104228394
2917 SNP_A-2232712 104255896
2918 SNP_A-1832216 104256432
2919 SNP_A-2205198 104277456
2920 SNP_A-2293772 104304327
2921 SNP_A-1960073 104326906
2922 SNP_A-2230662 104326923
2923 SNP_A-4234190 104331255
2924 SNP_A-1953938 104341836
2925 SNP_A-1905559 104399850
2926 SNP_A-2180084 104428882
2927 SNP_A-2293505 104468123
2928 SNP_A-4198945 104574078
2929 SNP_A-2171007 104602108
2930 SNP_A-1837427 104603264
2931 SNP_A-1905373 104607650
2932 SNP_A-2105678 104700560
2933 SNP_A-2258518 104700640
2934 SNP_A-1897445 104806483
2935 SNP_A-4235840 104810667
2936 SNP_A-1878652 104812443
2937 SNP_A-2011968 104812921
2938 SNP_A-4227005 104815096
2939 SNP_A-2164358 104856399
2940 SNP_A-1904269 104856710
2941 SNP_A-4211879 104858181
2942 SNP_A-2182698 104861339
2943 SNP_A-2231413 104868304
2944 SNP_A-2271874 104869866
2945 SNP_A-4224357 104872437
2946 SNP_A-2063296 104872515
2947 SNP_A-2284776 104872560
2948 SNP_A-2151041 104872615
2949 SNP_A-2143434 104879759
2950 SNP_A-2232057 104880649
2951 SNP_A-4222144 104911881
2952 SNP_A-4211880 104913958
2953 SNP_A-1987095 104919391
2954 SNP_A-2030853 104921130
2955 SNP_A-2185986 104921309
2956 SNP_A-2243422 104921492
2957 SNP_A-2062427 104922591
2958 SNP_A-2290288 104979093
2959 SNP_A-1905995 104979509
2960 SNP_A-2087516 105025126
2961 SNP_A-1987099 105025706
2962 SNP_A-1987100 105025937
2963 SNP_A-1987102 105031516
2964 SNP_A-4211881 105058386
2965 SNP_A-1987104 105058568
2966 SNP_A-2154744 105081716
2967 SNP_A-4198417 105084374
2968 SNP_A-2161249 105088138
2969 SNP_A-1803704 105090334
2970 SNP_A-4236937 105091614
2971 SNP_A-2237863 105099088
2972 SNP_A-1788323 105099502
2973 SNP_A-2058799 105102315
2974 SNP_A-2056935 105161640
2975 SNP_A-1958011 105161737
2976 SNP_A-1958888 105166439
2977 SNP_A-1987105 105174572
2978 SNP_A-4221962 105180369
2979 SNP_A-2234399 105180934
2980 SNP_A-2247528 105192818
2981 SNP_A-1861627 105192848
2982 SNP_A-1887395 105193951
2983 SNP_A-2011970 105232660
2984 SNP_A-2034051 105253053
2985 SNP_A-1987108 105253349
2986 SNP_A-2184375 105255174
2987 SNP_A-1826131 105272060
2988 SNP_A-1947456 105273495
2989 SNP_A-2309933 105273953
2990 SNP_A-2226798 105280138
2991 SNP_A-1987109 105407263
2992 SNP_A-2284745 105439613
2993 SNP_A-1914400 105451529
2994 SNP_A-1796894 105452910
2995 SNP_A-2088458 105514692
2996 SNP_A-2133982 105599748
2997 SNP_A-4205069 105627323
2998 SNP_A-2165341 105636367
2999 SNP_A-1940115 105650047
3000 SNP_A-4206250 105673107
3001 SNP_A-1843261 105704877
3002 SNP_A-4226664 105817412
3003 SNP_A-1849351 105832729
3004 SNP_A-2045719 105856616
3005 SNP_A-4218778 105870934
3006 SNP_A-1827440 105885610
3007 SNP_A-2307458 105917692
3008 SNP_A-2280666 105918200
3009 SNP_A-1874764 105918672
3010 SNP_A-2088026 105919396
3011 SNP_A-4194246 105924171
3012 SNP_A-4199025 106019762
3013 SNP_A-2310437 106097724
3014 SNP_A-2178819 106120691
3015 SNP_A-2280292 106123880
3016 SNP_A-4238183 106147039
3017 SNP_A-1829944 106147306
3018 SNP_A-2044530 106152366
3019 SNP_A-1931936 106157878
3020 SNP_A-1781601 106158119
3021 SNP_A-1987118 106190578
3022 SNP_A-2145052 106191015
3023 SNP_A-2131263 106253992
3024 SNP_A-2057254 106283978
3025 SNP_A-2202761 106314614
3026 SNP_A-1987120 106316452
3027 SNP_A-2135380 106325721
3028 SNP_A-1892762 106328100
3029 SNP_A-1793212 106352466
3030 SNP_A-2214573 106361366
3031 SNP_A-2214392 106361528
3032 SNP_A-1987124 106371435
3033 SNP_A-2090773 106373514
3034 SNP_A-1853695 106377198
3035 SNP_A-2202441 106377385
3036 SNP_A-2100705 106477781
3037 SNP_A-1944082 106491222
3038 SNP_A-1882896 106560460
3039 SNP_A-4222914 106576674
3040 SNP_A-2206745 106576763
3041 SNP_A-1894952 106594631
3042 SNP_A-2011976 106614091
3043 SNP_A-2230652 106614297
3044 SNP_A-1907602 106624649
3045 SNP_A-1920138 106624930
3046 SNP_A-1950190 106639139
3047 SNP_A-4198506 106645388
3048 SNP_A-2181328 106651811
3049 SNP_A-2265573 106654065
3050 SNP_A-1959909 106674727
3051 SNP_A-2284057 106683679
3052 SNP_A-1934976 106696189
3053 SNP_A-2094736 106696755
3054 SNP_A-4238161 106697097
3055 SNP_A-4232620 106697137
3056 SNP_A-2265858 106699361
3057 SNP_A-1782991 106700917
3058 SNP_A-4236161 106703606
3059 SNP_A-2117329 106705060
3060 SNP_A-2186774 106707858
3061 SNP_A-2305669 106708048
3062 SNP_A-1987127 106744268
3063 SNP_A-1800915 106774499
3064 SNP_A-2262267 106791888
3065 SNP_A-4211887 106840733
3066 SNP_A-4211888 106841101
3067 SNP_A-1987131 106845416
3068 SNP_A-2042342 106882589
3069 SNP_A-2150706 106891067
3070 SNP_A-4195536 106891244
3071 SNP_A-4211889 106923806
3072 SNP_A-4207210 106926383
3073 SNP_A-2240137 106927858
3074 SNP_A-1938597 106928121
3075 SNP_A-2203746 106930907
3076 SNP_A-4235114 106934610
3077 SNP_A-2097693 106937568
3078 SNP_A-2107106 106967405
3079 SNP_A-2121750 106993097
3080 SNP_A-2184738 107000380
3081 SNP_A-2309653 107000755
3082 SNP_A-1896821 107005114
3083 SNP_A-4201059 107021484
3084 SNP_A-2131362 107032836
3085 SNP_A-2080450 107063813
3086 SNP_A-1858823 107064167
3087 SNP_A-2155415 107064199
3088 SNP_A-2086781 107073878
3089 SNP_A-4206578 107087442
3090 SNP_A-2159684 107087978
3091 SNP_A-2224677 107088132
3092 SNP_A-1987144 107089821
3093 SNP_A-4226699 107090052
3094 SNP_A-1803178 107090099
3095 SNP_A-2057522 107090158
3096 SNP_A-2138132 107090239
3097 SNP_A-4228713 107090813
3098 SNP_A-1987145 107091362
3099 SNP_A-2154212 107098796
3100 SNP_A-4211891 107110137
3101 SNP_A-4211892 107110825
3102 SNP_A-4211893 107111205
3103 SNP_A-2146478 107111858
3104 SNP_A-1781189 107128496
3105 SNP_A-2245655 107128721
3106 SNP_A-1987149 107132119
3107 SNP_A-2101625 107137365
3108 SNP_A-1834691 107145778
3109 SNP_A-1987150 107146121
3110 SNP_A-2241399 107159018
3111 SNP_A-1922803 107235778
3112 SNP_A-4233521 107237263
3113 SNP_A-2288696 107237367
3114 SNP_A-1799524 107269341
3115 SNP_A-2067133 107281208
3116 SNP_A-1954553 107282722
3117 SNP_A-2231869 107283239
3118 SNP_A-2246037 107283256
3119 SNP_A-1987160 107285197
3120 SNP_A-4211895 107285235
3121 SNP_A-2087475 107288738
3122 SNP_A-1920621 107300413
3123 SNP_A-1987161 107322541
3124 SNP_A-2058109 107361582
3125 SNP_A-2208124 107383091
3126 SNP_A-2076424 107409407
3127 SNP_A-2253208 107409502
3128 SNP_A-2181683 107409648
3129 SNP_A-2286196 107420670
3130 SNP_A-2074156 107435966
3131 SNP_A-2171194 107466983
3132 SNP_A-1881710 107487426
3133 SNP_A-1789553 107487486
3134 SNP_A-4238593 107531071
3135 SNP_A-2270160 107535301
3136 SNP_A-2107094 107540093
3137 SNP_A-2313499 107615611
3138 SNP_A-1987163 107626262
3139 SNP_A-1875610 107648780
3140 SNP_A-2243936 107677174
3141 SNP_A-1884843 107679904
3142 SNP_A-2211793 107745262
3143 SNP_A-4217455 107799545
3144 SNP_A-2188948 107820819
3145 SNP_A-4202604 107864817
3146 SNP_A-2029151 107870634
3147 SNP_A-4229356 107912974
3148 SNP_A-2191803 107914573
3149 SNP_A-4216846 107968243
3150 SNP_A-2031360 107969771
3151 SNP_A-1879144 108036069
3152 SNP_A-1808805 108046980
3153 SNP_A-1987169 108075191
3154 SNP_A-1987170 108075563
3155 SNP_A-4240948 108098738
3156 SNP_A-2311835 108106634
3157 SNP_A-2284079 108106656
3158 SNP_A-1920752 108106673
3159 SNP_A-1987171 108107159
3160 SNP_A-4211896 108107418
3161 SNP_A-4230590 108113615
3162 SNP_A-1800751 108124975
3163 SNP_A-2029015 108132109
3164 SNP_A-2110030 108139874
3165 SNP_A-1958917 108140588
3166 SNP_A-2118446 108155735
3167 SNP_A-1987173 108158265
3168 SNP_A-1987176 108176932
3169 SNP_A-2178524 108185502
3170 SNP_A-1987177 108185714
3171 SNP_A-1987178 108185814
3172 SNP_A-1987180 108196930
3173 SNP_A-2266048 108197342
3174 SNP_A-2044466 108202932
3175 SNP_A-2264056 108203222
3176 SNP_A-1903436 108221326
3177 SNP_A-1945536 108238651
3178 SNP_A-2031112 108246975
3179 SNP_A-4229448 108251885
3180 SNP_A-2305527 108252494
3181 SNP_A-2288685 108252624
3182 SNP_A-1854372 108276736
3183 SNP_A-1840627 108382552
3184 SNP_A-1912126 108401362
3185 SNP_A-1870755 108418960
3186 SNP_A-1895575 108439070
3187 SNP_A-4211897 108482274
3188 SNP_A-2211616 108522085
3189 SNP_A-1882148 108606418
3190 SNP_A-1793770 108686901
3191 SNP_A-1847843 108786159
3192 SNP_A-4207608 108836936
3193 SNP_A-1804140 108863061
3194 SNP_A-2149467 108919102
3195 SNP_A-4196589 108948401
3196 SNP_A-2093437 108995286
3197 SNP_A-2029500 109002079
3198 SNP_A-2267050 109064223
3199 SNP_A-2146889 109087889
3200 SNP_A-4211898 109110014
3201 SNP_A-1869642 109114670
3202 SNP_A-2259720 109114876
3203 SNP_A-2205473 109115071
3204 SNP_A-4238790 109120357
3205 SNP_A-1950547 109189582
3206 SNP_A-1870693 109194653
3207 SNP_A-2133705 109232515
3208 SNP_A-2097820 109232814
3209 SNP_A-2277942 109289637
3210 SNP_A-2205541 109313107
3211 SNP_A-2175769 109363800
3212 SNP_A-2191773 109369135
3213 SNP_A-1932074 109415645
3214 SNP_A-2083290 109418253
3215 SNP_A-1889474 109420421
3216 SNP_A-1821055 109429247
3217 SNP_A-1941554 109441151
3218 SNP_A-1904920 109517262
3219 SNP_A-1987198 109613154
3220 SNP_A-2249554 109626615
3221 SNP_A-2098249 109626760
3222 SNP_A-2217445 109631035
3223 SNP_A-2228012 109631110
3224 SNP_A-2251859 109659127
3225 SNP_A-1894931 109660411
3226 SNP_A-1787117 109660457
3227 SNP_A-2032901 109690736
3228 SNP_A-2089261 109707216
3229 SNP_A-2078337 109720257
3230 SNP_A-4238563 109723113
3231 SNP_A-4196096 109723455
3232 SNP_A-1935251 109732243
3233 SNP_A-1818435 109748980
3234 SNP_A-2152747 109756833
3235 SNP_A-1872240 109767577
3236 SNP_A-1812324 109786548
3237 SNP_A-2113896 109788354
3238 SNP_A-2248593 109819992
3239 SNP_A-1924653 109833432
3240 SNP_A-2182220 109845407
3241 SNP_A-2218922 109925149
3242 SNP_A-2203464 109929689
3243 SNP_A-2076049 109934409
3244 SNP_A-1795163 109958331
3245 SNP_A-2188509 109959609
3246 SNP_A-2271422 109960139
3247 SNP_A-2089761 109984452
3248 SNP_A-2163783 110014629
3249 SNP_A-2312982 110033671
3250 SNP_A-2075631 110052440
3251 SNP_A-1894933 110053254
3252 SNP_A-1814667 110055529
3253 SNP_A-2145134 110061211
3254 SNP_A-4197031 110072167
3255 SNP_A-2055174 110101003
3256 SNP_A-1987202 110103836
3257 SNP_A-4211900 110130366
3258 SNP_A-1956983 110157834
3259 SNP_A-1908086 110159573
3260 SNP_A-1987203 110159943
3261 SNP_A-4215156 110159969
3262 SNP_A-2163719 110162006
3263 SNP_A-2056175 110163912
3264 SNP_A-2178012 110172414
3265 SNP_A-1942865 110175479
3266 SNP_A-1904470 110203589
3267 SNP_A-1987205 110212927
3268 SNP_A-1933474 110231221
3269 SNP_A-4211901 110267194
3270 SNP_A-2063768 110295818
3271 SNP_A-1922802 110295842
3272 SNP_A-2135173 110295905
3273 SNP_A-2114576 110302718
3274 SNP_A-1853258 110323524
3275 SNP_A-1931495 110329618
3276 SNP_A-1884330 110348917
3277 SNP_A-2216019 110366634
3278 SNP_A-1849404 110376081
3279 SNP_A-1930989 110388539
3280 SNP_A-2277732 110391553
3281 SNP_A-2011989 110392937
3282 SNP_A-1863722 110395239
3283 SNP_A-2072869 110400167
3284 SNP_A-4203527 110400309
3285 SNP_A-4232009 110443973
3286 SNP_A-1904917 110446461
3287 SNP_A-1862064 110446612
3288 SNP_A-2023198 110592636
3289 SNP_A-1877798 110611373
3290 SNP_A-2058903 110644378
3291 SNP_A-2156198 110662094
3292 SNP_A-2048931 110677153
3293 SNP_A-4238103 110696379
3294 SNP_A-4202250 110696395
3295 SNP_A-1987212 110749354
3296 SNP_A-1916720 110750649
3297 SNP_A-1804809 110776313
3298 SNP_A-2201073 110783476
3299 SNP_A-1874300 110830799
3300 SNP_A-1896653 110831211
3301 SNP_A-1835283 110834141
3302 SNP_A-1859980 110836666
3303 SNP_A-4221784 110838902
3304 SNP_A-4230745 110848304
3305 SNP_A-4202572 110853219
3306 SNP_A-2231947 110855334
3307 SNP_A-2153304 110857358
3308 SNP_A-2068920 110863701
3309 SNP_A-1987217 110869519
3310 SNP_A-2290724 110897601
3311 SNP_A-1948459 110902242
3312 SNP_A-2250755 110910707
3313 SNP_A-1879996 110928608
3314 SNP_A-1987220 110952941
3315 SNP_A-1892072 110956795
3316 SNP_A-2047006 110956817
3317 SNP_A-2110916 110957208
3318 SNP_A-2071636 111031681
3319 SNP_A-2029595 111042837
3320 SNP_A-2145072 111042870
3321 SNP_A-1918838 111054156
3322 SNP_A-4197844 111145344
3323 SNP_A-1882731 111155270
3324 SNP_A-2126562 111171192
3325 SNP_A-2138439 111212828
3326 SNP_A-2071423 111213380
3327 SNP_A-2077702 111318976
3328 SNP_A-2281941 111357141
3329 SNP_A-2155351 111394713
3330 SNP_A-2023624 111403162
3331 SNP_A-1872795 111404918
3332 SNP_A-1925766 111406532
3333 SNP_A-1987225 111410435
3334 SNP_A-1987226 111410596
3335 SNP_A-1987228 111414131
3336 SNP_A-1846910 111416284
3337 SNP_A-4235211 111423312
3338 SNP_A-2299970 111426533
3339 SNP_A-2047617 111427730
3340 SNP_A-1809833 111431188
3341 SNP_A-2022919 111438559
3342 SNP_A-1888121 111438676
3343 SNP_A-1839804 111528059
3344 SNP_A-2035316 111541603
3345 SNP_A-1787972 111618157
3346 SNP_A-1869241 111629316
3347 SNP_A-1914758 111647065
3348 SNP_A-2219048 111665682
3349 SNP_A-2283211 111678831
3350 SNP_A-1920925 111686691
3351 SNP_A-2193743 111686847
3352 SNP_A-2043105 111697748
3353 SNP_A-2165243 111704132
3354 SNP_A-2268014 111704751
3355 SNP_A-2050744 111729242
3356 SNP_A-1828155 111729896
3357 SNP_A-2021847 111811851
3358 SNP_A-1816643 111923668
3359 SNP_A-1835813 111929140
3360 SNP_A-1895550 111947255
3361 SNP_A-1871860 111956553
3362 SNP_A-1878105 112021393
3363 SNP_A-4240971 112021541
3364 SNP_A-2296745 112026155
3365 SNP_A-1870257 112031103
3366 SNP_A-2226224 112031606
3367 SNP_A-2238073 112038380
3368 SNP_A-2209967 112090714
3369 SNP_A-2182629 112090872
3370 SNP_A-1987238 112091093
3371 SNP_A-2135688 112176878
3372 SNP_A-1987242 112177771
3373 SNP_A-4211904 112179385
3374 SNP_A-2021546 112181950
3375 SNP_A-2210127 112226312
3376 SNP_A-4200931 112245575
3377 SNP_A-1868089 112259108
3378 SNP_A-2151878 112259253
3379 SNP_A-1956370 112260893
3380 SNP_A-2236147 112296405
3381 SNP_A-4237394 112309728
3382 SNP_A-1814122 112319142
3383 SNP_A-2124794 112338663
3384 SNP_A-1826809 112339679
3385 SNP_A-2212793 112370424
3386 SNP_A-4239443 112373040
3387 SNP_A-1987244 112373842
3388 SNP_A-1843197 112439086
3389 SNP_A-1804029 112454425
3390 SNP_A-1841639 112454484
3391 SNP_A-2162298 112464056
3392 SNP_A-1987246 112512757
3393 SNP_A-2168669 112520113
3394 SNP_A-1919423 112520155
3395 SNP_A-1898333 112521003
3396 SNP_A-2136300 112522713
3397 SNP_A-2054457 112522878
3398 SNP_A-1950114 112523010
3399 SNP_A-2078518 112534988
3400 SNP_A-2234287 112540666
3401 SNP_A-2288983 112542375
3402 SNP_A-4231009 112545139
3403 SNP_A-1987247 112547827
3404 SNP_A-1910118 112549827
3405 SNP_A-1783759 112558471
3406 SNP_A-2012000 112594593
3407 SNP_A-2069063 112606760
3408 SNP_A-2209230 112624461
3409 SNP_A-1943424 112630240
3410 SNP_A-2202788 112630302
3411 SNP_A-1856653 112645158
3412 SNP_A-2145717 112650232
3413 SNP_A-2097593 112699230
3414 SNP_A-1914079 112712816
3415 SNP_A-1860634 112721391
3416 SNP_A-2267968 112728527
3417 SNP_A-2183320 112729670
3418 SNP_A-1855247 112735631
3419 SNP_A-4234115 112736127
3420 SNP_A-2215035 112736247
3421 SNP_A-1809697 112762765
3422 SNP_A-4205101 112776094
3423 SNP_A-1987252 112809914
3424 SNP_A-4219168 112817911
3425 SNP_A-1848927 112820944
3426 SNP_A-4238158 112829106
3427 SNP_A-1824698 112833077
3428 SNP_A-2164351 112833197
3429 SNP_A-2282925 112873654
3430 SNP_A-2123119 112873704
3431 SNP_A-2031138 112875256
3432 SNP_A-2050601 112925145
3433 SNP_A-4211907 112987787
3434 SNP_A-1987256 113009255
3435 SNP_A-2064386 113023720
3436 SNP_A-4227534 113025347
3437 SNP_A-2034313 113053163
3438 SNP_A-4239501 113067699
3439 SNP_A-4201935 113067712
3440 SNP_A-1987258 113078088
3441 SNP_A-4211908 113107351
3442 SNP_A-4224896 113108001
3443 SNP_A-2250655 113151013
3444 SNP_A-1925799 113169654
3445 SNP_A-4218477 113169679
3446 SNP_A-1987261 113170285
3447 SNP_A-4196369 113185269
3448 SNP_A-1890678 113205777
3449 SNP_A-2101475 113227546
3450 SNP_A-2208170 113230994
3451 SNP_A-2104794 113232678
3452 SNP_A-2126131 113236686
3453 SNP_A-4207186 113237393
3454 SNP_A-2217850 113247360
3455 SNP_A-4239340 113247572
3456 SNP_A-4226306 113247601
3457 SNP_A-1987263 113267887
3458 SNP_A-2094401 113330641
3459 SNP_A-1847061 113339682
3460 SNP_A-2110433 113365019
3461 SNP_A-1851100 113366498
3462 SNP_A-2012004 113376192
3463 SNP_A-2257604 113385203
3464 SNP_A-4204684 113452999
3465 SNP_A-1848193 113482270
3466 SNP_A-1912036 113507380
3467 SNP_A-1827530 113509277
3468 SNP_A-2306004 113512250
3469 SNP_A-1987270 113518576
3470 SNP_A-1932568 113535478
3471 SNP_A-4222579 113554228
3472 SNP_A-4234187 113557972
3473 SNP_A-1946112 113564420
3474 SNP_A-2201642 113571034
3475 SNP_A-4195027 113571263
3476 SNP_A-4228749 113574594
3477 SNP_A-2245695 113583484
3478 SNP_A-2202090 113586818
3479 SNP_A-2026600 113597751
3480 SNP_A-2255181 113602911
3481 SNP_A-2012005 113603104
3482 SNP_A-2057810 113615844
3483 SNP_A-2269732 113631341
3484 SNP_A-1847204 113700746
3485 SNP_A-1987273 113727392
3486 SNP_A-1948292 113727848
3487 SNP_A-4193223 113728953
3488 SNP_A-2070047 113740011
3489 SNP_A-1781785 113742888
3490 SNP_A-2076092 113742923
3491 SNP_A-1939646 113747826
3492 SNP_A-2205410 113751261
3493 SNP_A-1822183 113751575
3494 SNP_A-2180319 113760826
3495 SNP_A-2157202 113767465
3496 SNP_A-1895560 113778539
3497 SNP_A-2216400 113779636
3498 SNP_A-1948356 113788853
3499 SNP_A-2290353 113815512
3500 SNP_A-1860302 113816821
3501 SNP_A-2064261 113817276
3502 SNP_A-1959107 113819856
3503 SNP_A-2217803 113821395
3504 SNP_A-2303131 113823263
3505 SNP_A-1987276 113823360
3506 SNP_A-2293670 113855642
3507 SNP_A-4226467 113861097
3508 SNP_A-1987278 113864611
3509 SNP_A-2024303 113876715
3510 SNP_A-1915713 113881706
3511 SNP_A-2082384 113885735
3512 SNP_A-2153379 113890369
3513 SNP_A-4211909 113892830
3514 SNP_A-4211910 113893329
3515 SNP_A-1780403 113895049
3516 SNP_A-1987281 113898328
3517 SNP_A-4240758 113903772
3518 SNP_A-1799018 113914635
3519 SNP_A-2311236 113916095
3520 SNP_A-2237883 114006654
3521 SNP_A-1904428 114025343
3522 SNP_A-2194519 114026583
3523 SNP_A-2109656 114027519
3524 SNP_A-1797522 114030576
3525 SNP_A-1881846 114054986
3526 SNP_A-1987282 114059862
3527 SNP_A-1948560 114062098
3528 SNP_A-1850671 114064274
3529 SNP_A-2304177 114077350
3530 SNP_A-2066946 114097838
3531 SNP_A-1852187 114099102
3532 SNP_A-2034539 114123376
3533 SNP_A-1802997 114133752
3534 SNP_A-2097162 114133817
3535 SNP_A-1789604 114136809
3536 SNP_A-2250435 114147041
3537 SNP_A-2086403 114157351
3538 SNP_A-1864944 114158068
3539 SNP_A-2193710 114167112
3540 SNP_A-2057286 114172426
3541 SNP_A-2110489 114173820
3542 SNP_A-2241744 114203100
3543 SNP_A-2144606 114227553
3544 SNP_A-4223979 114256717
3545 SNP_A-2040447 114264668
3546 SNP_A-1933138 114280310
3547 SNP_A-1908876 114292249
3548 SNP_A-4192730 114312541
3549 SNP_A-1890662 114314583
3550 SNP_A-1880053 114316209
3551 SNP_A-2122116 114321518
3552 SNP_A-2293121 114335194
3553 SNP_A-2056828 114345693
3554 SNP_A-1864060 114347378
3555 SNP_A-2307775 114371980
3556 SNP_A-2045446 114382203
3557 SNP_A-1804520 114426315
3558 SNP_A-4211913 114458320
3559 SNP_A-1935174 114465217
3560 SNP_A-1987292 114490864
3561 SNP_A-1987293 114491802
3562 SNP_A-2116252 114509285
3563 SNP_A-2204513 114510157
3564 SNP_A-2038669 114514715
3565 SNP_A-2312916 114522036
3566 SNP_A-4226267 114523912
3567 SNP_A-2281037 114546982
3568 SNP_A-2193812 114547379
3569 SNP_A-1987294 114570167
3570 SNP_A-1987295 114571663
3571 SNP_A-2228254 114571998
3572 SNP_A-4194237 114597249
3573 SNP_A-1879402 114628775
3574 SNP_A-1861389 114628895
3575 SNP_A-1782124 114629091
3576 SNP_A-2129513 114654674
3577 SNP_A-2023424 114705622
3578 SNP_A-2040020 114728907
3579 SNP_A-1987298 114778113
3580 SNP_A-1987299 114814053
3581 SNP_A-1942729 114818277
3582 SNP_A-2194905 114820257
3583 SNP_A-2152211 114823179
3584 SNP_A-2297960 114860766
3585 SNP_A-4206475 114897567
3586 SNP_A-1948490 114988011
3587 SNP_A-1987300 115006803
3588 SNP_A-2233516 115026252
3589 SNP_A-1987301 115029167
3590 SNP_A-1987302 115029433
3591 SNP_A-4228679 115073292
3592 SNP_A-4222506 115075973
3593 SNP_A-1958718 115089349
3594 SNP_A-2065840 115095228
3595 SNP_A-2127311 115105180
3596 SNP_A-1881200 115108714
3597 SNP_A-2024910 115111974
3598 SNP_A-1879523 115112511
3599 SNP_A-2223518 115112539
3600 SNP_A-1862355 115112806
3601 SNP_A-1987303 115129127
3602 SNP_A-2283200 115135433
3603 SNP_A-4219580 115135507
3604 SNP_A-2084090 115137842
3605 SNP_A-2209892 115159015
3606 SNP_A-4204760 115160691
3607 SNP_A-2309938 115161114
3608 SNP_A-2204510 115163491
3609 SNP_A-2024749 115163625
3610 SNP_A-2140887 115169245
3611 SNP_A-4204378 115181924
3612 SNP_A-2261161 115211857
3613 SNP_A-2157021 115222721
3614 SNP_A-2311367 115238372
3615 SNP_A-4221128 115246885
3616 SNP_A-2061118 115254086
3617 SNP_A-1812111 115273240
3618 SNP_A-2221189 115274667
3619 SNP_A-2092577 115276468
3620 SNP_A-2036191 115280471
3621 SNP_A-1927253 115309295
3622 SNP_A-2067696 115309483
3623 SNP_A-1929906 115333820
3624 SNP_A-4236408 115358421
3625 SNP_A-1888706 115407218
3626 SNP_A-1987305 115417501
3627 SNP_A-2191199 115424791
3628 SNP_A-4211915 115452400
3629 SNP_A-2261430 115453039
3630 SNP_A-4231936 115456142
3631 SNP_A-2064194 115456235
3632 SNP_A-1852509 115485768
3633 SNP_A-1987309 115506684
3634 SNP_A-1987310 115520484
3635 SNP_A-1884586 115524498
3636 SNP_A-2247211 115569492
3637 SNP_A-2094995 115715535
3638 SNP_A-4229629 115723332
3639 SNP_A-2070500 115734859
3640 SNP_A-1919595 115741880
3641 SNP_A-2012008 115752678
3642 SNP_A-1908756 115764663
3643 SNP_A-4197365 115851140
3644 SNP_A-2177936 115853725
3645 SNP_A-2095238 115884685
3646 SNP_A-1987312 115918822
3647 SNP_A-4205227 115919287
3648 SNP_A-4211916 115926374
3649 SNP_A-2157206 115927723
3650 SNP_A-2267356 115939103
3651 SNP_A-2261003 115980726
3652 SNP_A-1987316 115984204
3653 SNP_A-1849842 116010851
3654 SNP_A-4204208 116018950
3655 SNP_A-4195581 116022668
3656 SNP_A-2104399 116038796
3657 SNP_A-2226997 116052972
3658 SNP_A-2132728 116071888
3659 SNP_A-1814558 116081988
3660 SNP_A-2240820 116093147
3661 SNP_A-1987318 116111108
3662 SNP_A-2238598 116112228
3663 SNP_A-1932133 116176426
3664 SNP_A-2144469 116198749
3665 SNP_A-2264312 116198827
3666 SNP_A-2073804 116204973
3667 SNP_A-4205640 116263486
3668 SNP_A-1813092 116272265
3669 SNP_A-1987319 116298719
3670 SNP_A-4216503 116306292
3671 SNP_A-1987320 116310188
3672 SNP_A-2143336 116312472
3673 SNP_A-2266825 116319392
3674 SNP_A-2302435 116341661
3675 SNP_A-2164795 116342264
3676 SNP_A-2146355 116359244
3677 SNP_A-4201673 116381423
3678 SNP_A-1987323 116385510
3679 SNP_A-1850499 116405172
3680 SNP_A-4211919 116405485
3681 SNP_A-2154796 116412806
3682 SNP_A-2309459 116424331
3683 SNP_A-1987325 116440435
3684 SNP_A-2201034 116529937
3685 SNP_A-1987326 116531407
3686 SNP_A-2282553 116561281
3687 SNP_A-1987327 116650787
3688 SNP_A-1830069 116655801
3689 SNP_A-4232386 116699990
3690 SNP_A-1898974 116724785
3691 SNP_A-4205645 116735278
3692 SNP_A-2311702 116735639
3693 SNP_A-4233133 116738393
3694 SNP_A-2232845 116784511
3695 SNP_A-1987330 116835331
3696 SNP_A-1901916 116860688
3697 SNP_A-2303032 116860843
3698 SNP_A-2285073 116868792
3699 SNP_A-2093107 116869770
3700 SNP_A-2184830 116873266
3701 SNP_A-1922393 116879357
3702 SNP_A-1812154 116893710
3703 SNP_A-2192983 116910021
3704 SNP_A-2012014 116927839
3705 SNP_A-2291963 116944003
3706 SNP_A-1855099 116968576
3707 SNP_A-1830772 116978189
3708 SNP_A-1987331 116996269
3709 SNP_A-2103497 117005507
3710 SNP_A-1912918 117006015
3711 SNP_A-1900998 117019428
3712 SNP_A-1948540 117029791
3713 SNP_A-2037115 117031714
3714 SNP_A-1901376 117110933
3715 SNP_A-4240755 117162457
3716 SNP_A-4229981 117172236
3717 SNP_A-1987336 117199251
3718 SNP_A-4211920 117199585
3719 SNP_A-2039802 117212212
3720 SNP_A-2168548 117220916
3721 SNP_A-1853034 117254639
3722 SNP_A-2151518 117269208
3723 SNP_A-2247720 117294603
3724 SNP_A-2051019 117295428
3725 SNP_A-2027949 117298883
3726 SNP_A-1867710 117299536
3727 SNP_A-1824769 117316745
3728 SNP_A-1950371 117320688
3729 SNP_A-1841119 117338309
3730 SNP_A-2298599 117341404
3731 SNP_A-1958484 117351694
3732 SNP_A-2162049 117356077
3733 SNP_A-1930740 117357944
3734 SNP_A-1843584 117357969
3735 SNP_A-4211921 117367128
3736 SNP_A-4211922 117367762
3737 SNP_A-4235450 117374543
3738 SNP_A-1793292 117374661
3739 SNP_A-4238573 117374763
3740 SNP_A-2186746 117374870
3741 SNP_A-2180769 117383913
3742 SNP_A-2184482 117386788
3743 SNP_A-4233086 117387005
3744 SNP_A-2171300 117408307
3745 SNP_A-1793232 117415665
3746 SNP_A-2040942 117425962
3747 SNP_A-2053176 117428781
3748 SNP_A-1857403 117454068
3749 SNP_A-1987347 117458047
3750 SNP_A-1944315 117458753
3751 SNP_A-4211923 117460955
3752 SNP_A-1987349 117499464
3753 SNP_A-1987350 117501237
3754 SNP_A-2250228 117507456
3755 SNP_A-1931950 117513968
3756 SNP_A-2260904 117518605
3757 SNP_A-2088473 117568733
3758 SNP_A-4211924 117595589
3759 SNP_A-1784671 117653298
3760 SNP_A-2065256 117657040
3761 SNP_A-2219634 117657287
3762 SNP_A-1948118 117663193
3763 SNP_A-2128677 117679296
3764 SNP_A-2270872 117679369
3765 SNP_A-1907418 117746313
3766 SNP_A-4211926 117768117
3767 SNP_A-2188342 117769637
3768 SNP_A-1987358 117770192
3769 SNP_A-2057963 117773902
3770 SNP_A-4226404 117775682
3771 SNP_A-1949415 117790198
3772 SNP_A-1881756 117794830
3773 SNP_A-1935323 117794960
3774 SNP_A-2090706 117819903
3775 SNP_A-1828187 117832583
3776 SNP_A-4222076 117837366
3777 SNP_A-1987361 117840666
3778 SNP_A-1987362 117841439
3779 SNP_A-1987363 117842143
3780 SNP_A-1987364 117848139
3781 SNP_A-2230128 117860731
3782 SNP_A-1832676 117861960
3783 SNP_A-2113158 117868911
3784 SNP_A-4229720 117898367
3785 SNP_A-1817657 117902663
3786 SNP_A-2302923 117909831
3787 SNP_A-1815213 117922786
3788 SNP_A-2284812 117950275
3789 SNP_A-1841726 117957911
3790 SNP_A-1821091 117962309
3791 SNP_A-2255223 117970381
3792 SNP_A-1937135 117970837
3793 SNP_A-1987366 117974530
3794 SNP_A-1830681 117988298
3795 SNP_A-1816288 117988902
3796 SNP_A-1885922 117989372
3797 SNP_A-4211928 118017048
3798 SNP_A-2287950 118112761
3799 SNP_A-1987368 118133432
3800 SNP_A-2237084 118156005
3801 SNP_A-2180130 118170664
3802 SNP_A-2254408 118224295
3803 SNP_A-1987371 118305180
3804 SNP_A-1805826 118320499
3805 SNP_A-2120121 118321456
3806 SNP_A-2044149 118350167
3807 SNP_A-2227060 118389541
3808 SNP_A-2089316 118392873
3809 SNP_A-1921863 118423007
3810 SNP_A-2068108 118435691
3811 SNP_A-2043394 118475576
3812 SNP_A-4211929 118546487
3813 SNP_A-1896676 118568312
3814 SNP_A-1908369 118580459
3815 SNP_A-1987381 118587908
3816 SNP_A-2220940 118588504
3817 SNP_A-4192877 118628171
3818 SNP_A-2047557 118634581
3819 SNP_A-2061448 118634711
3820 SNP_A-2190141 118639242
3821 SNP_A-2083783 118650208
3822 SNP_A-2303775 118695377
3823 SNP_A-2154366 118712134
3824 SNP_A-2130413 118721636
3825 SNP_A-2186401 118722083
3826 SNP_A-2025832 118752709
3827 SNP_A-2072292 118798997
3828 SNP_A-4224489 118799207
3829 SNP_A-4227951 118799674
3830 SNP_A-1955205 118830190
3831 SNP_A-4225779 118830356
3832 SNP_A-2193143 118831042
3833 SNP_A-2227875 118835965
3834 SNP_A-4238985 118838161
3835 SNP_A-2084868 118879201
3836 SNP_A-2092264 118879276
3837 SNP_A-1821960 118880302
3838 SNP_A-2140191 118914484
3839 SNP_A-2036877 118914540
3840 SNP_A-2283950 118933388
3841 SNP_A-4240785 118981038
3842 SNP_A-2185705 118982785
3843 SNP_A-1930658 119066769
3844 SNP_A-2264192 119095055
3845 SNP_A-2194796 119107286
3846 SNP_A-4207725 119109274
3847 SNP_A-1914693 119109372
3848 SNP_A-1987388 119111919
3849 SNP_A-2039292 119116758
3850 SNP_A-4238141 119125570
3851 SNP_A-1851484 119125757
3852 SNP_A-1957758 119139019
3853 SNP_A-2065673 119139366
3854 SNP_A-2044915 119139756
3855 SNP_A-1987389 119147564
3856 SNP_A-1843144 119157216
3857 SNP_A-2299717 119167843
3858 SNP_A-1840007 119171982
3859 SNP_A-2205732 119172058
3860 SNP_A-1837672 119266115
3861 SNP_A-1935461 119281007
3862 SNP_A-2033950 119329308
3863 SNP_A-2291840 119341282
3864 SNP_A-4211932 119362012
3865 SNP_A-2039932 119375828
3866 SNP_A-2241808 119419198
3867 SNP_A-2147484 119419347
3868 SNP_A-1943884 119517635
3869 SNP_A-2206835 119526519
3870 SNP_A-2177735 119579222
3871 SNP_A-2310093 119633478
3872 SNP_A-4226235 119664378
3873 SNP_A-1926109 119670070
3874 SNP_A-1802174 119677438
3875 SNP_A-1821746 119691377
3876 SNP_A-1820086 119692115
3877 SNP_A-2217694 119699339
3878 SNP_A-1942992 119717152
3879 SNP_A-2149038 119749117
3880 SNP_A-1934287 119752622
3881 SNP_A-2226305 119754449
3882 SNP_A-2128753 119793015
3883 SNP_A-1987404 119838599
3884 SNP_A-1798782 119848000
3885 SNP_A-4218525 119871783
3886 SNP_A-4211935 119882769
3887 SNP_A-1987407 119905998
3888 SNP_A-1824713 119909548
3889 SNP_A-2294110 119910085
3890 SNP_A-1910350 119910529
3891 SNP_A-2077518 119917581
3892 SNP_A-1987411 119956849
3893 SNP_A-1786654 120034745
3894 SNP_A-2042911 120044905
3895 SNP_A-4204861 120058457
3896 SNP_A-4211936 120062213
3897 SNP_A-2215195 120076228
3898 SNP_A-2269888 120137008
3899 SNP_A-2063913 120160147
3900 SNP_A-1987413 120183405
3901 SNP_A-4211938 120183880
3902 SNP_A-1987414 120184114
3903 SNP_A-1877691 120194720
3904 SNP_A-2141373 120213981
3905 SNP_A-1958624 120214656
3906 SNP_A-1887523 120214950
3907 SNP_A-2226081 120215200
3908 SNP_A-1875898 120215935
3909 SNP_A-4198343 120216194
3910 SNP_A-1919282 120225277
3911 SNP_A-2150106 120260146
3912 SNP_A-2078339 120267527
3913 SNP_A-4194120 120278452
3914 SNP_A-1876546 120280322
3915 SNP_A-1987418 120284403
3916 SNP_A-4211940 120286484
3917 SNP_A-2160712 120299557
3918 SNP_A-2288409 120308807
3919 SNP_A-1904694 120308913
3920 SNP_A-1912424 120309376
3921 SNP_A-4238004 120319770
3922 SNP_A-1948956 120367274
3923 SNP_A-2181100 120374248
3924 SNP_A-1937398 120375210
3925 SNP_A-2065503 120378379
3926 SNP_A-1960012 120385874
3927 SNP_A-1782620 120399413
3928 SNP_A-1853940 120403751
3929 SNP_A-2143617 120403863
3930 SNP_A-4238556 120405544
3931 SNP_A-1939063 120416198
3932 SNP_A-1954717 120426953
3933 SNP_A-2292831 120526827
3934 SNP_A-1806636 120527216
3935 SNP_A-1987421 120539803
3936 SNP_A-1884389 120560384
3937 SNP_A-4231130 120640157
3938 SNP_A-1987423 120674797
3939 SNP_A-2053035 120675791
3940 SNP_A-2036698 120685965
3941 SNP_A-1855712 120687385
3942 SNP_A-1784065 120687488
3943 SNP_A-1868844 120687558
3944 SNP_A-1896151 120736258
3945 SNP_A-4198640 120768528
3946 SNP_A-2126609 120792702
3947 SNP_A-1894306 120793146
3948 SNP_A-1890579 120812746
3949 SNP_A-4223681 120831622
3950 SNP_A-2204155 120836788
3951 SNP_A-2075772 120846098
3952 SNP_A-2160723 120863823
3953 SNP_A-1844449 120892393
3954 SNP_A-2100844 120897130
3955 SNP_A-1815055 120900016
3956 SNP_A-1808938 120900452
3957 SNP_A-2093854 120906659
3958 SNP_A-1987424 120906737
3959 SNP_A-4228497 120909942
3960 SNP_A-1987425 120910213
3961 SNP_A-2214694 120916608
3962 SNP_A-1935970 120916982
3963 SNP_A-2160914 120919817
3964 SNP_A-1856501 120932004
3965 SNP_A-2283120 120932202
3966 SNP_A-2052481 120950394
3967 SNP_A-4196111 120977220
3968 SNP_A-1987428 121031498
3969 SNP_A-4229510 121036590
3970 SNP_A-1987429 121069720
3971 SNP_A-1847138 121070234
3972 SNP_A-2198411 121071648
3973 SNP_A-2186858 121098631
3974 SNP_A-4220719 121102936
3975 SNP_A-2049417 121109882
3976 SNP_A-1947264 121118936
3977 SNP_A-2051169 121125492
3978 SNP_A-1799893 121189503
3979 SNP_A-4231606 121214978
3980 SNP_A-1987435 121250044
3981 SNP_A-4211942 121262670
3982 SNP_A-4234454 121283557
3983 SNP_A-2058468 121284518
3984 SNP_A-1987437 121334610
3985 SNP_A-2133668 121352608
3986 SNP_A-2113611 121352751
3987 SNP_A-2262718 121377335
3988 SNP_A-1790672 121379718
3989 SNP_A-2120448 121382754
3990 SNP_A-2118737 121388196
3991 SNP_A-4219277 121394248
3992 SNP_A-2149731 121425761
3993 SNP_A-1987443 121467126
3994 SNP_A-1895682 121481486
3995 SNP_A-4229768 121485074
3996 SNP_A-2116045 121485211
3997 SNP_A-2256664 121487048
3998 SNP_A-4238214 121499235
3999 SNP_A-2204516 121506710
4000 SNP_A-2111863 121506916
4001 SNP_A-4202392 121523427
4002 SNP_A-1958333 121524319
4003 SNP_A-2012023 121525242
4004 SNP_A-1829228 121563605
4005 SNP_A-2275867 121568479
4006 SNP_A-1932934 121570625
4007 SNP_A-2033686 121618812
4008 SNP_A-1841844 121712142
4009 SNP_A-1959499 121827390
4010 SNP_A-2195890 121834711
4011 SNP_A-2296827 121843232
4012 SNP_A-1987448 121855958
4013 SNP_A-4211944 121856370
4014 SNP_A-2119351 121873961
4015 SNP_A-2107192 121876017
4016 SNP_A-1855541 121882793
4017 SNP_A-2159956 121904316
4018 SNP_A-4193099 121926628
4019 SNP_A-2263870 121944568
4020 SNP_A-2209909 122005486
4021 SNP_A-2129543 122021667
4022 SNP_A-2080971 122080495
4023 SNP_A-1987450 122146472
4024 SNP_A-2059082 122199969
4025 SNP_A-2309501 122204844
4026 SNP_A-1909080 122230092
4027 SNP_A-2211851 122252672
4028 SNP_A-1987452 122304954
4029 SNP_A-1937054 122314480
4030 SNP_A-2074120 122355257
4031 SNP_A-4237958 122355543
4032 SNP_A-1987453 122363406
4033 SNP_A-1907385 122375597
4034 SNP_A-1987454 122405198
4035 SNP_A-1811449 122409033
4036 SNP_A-4203122 122431605
4037 SNP_A-4223130 122431654
4038 SNP_A-1831381 122437168
4039 SNP_A-2038551 122437346
4040 SNP_A-2261755 122460780
4041 SNP_A-1926272 122460899
4042 SNP_A-1908868 122478966
4043 SNP_A-1877432 122483721
4044 SNP_A-1837549 122540498
4045 SNP_A-2135225 122543916
4046 SNP_A-4225528 122547292
4047 SNP_A-2129107 122568286
4048 SNP_A-2261273 122579486
4049 SNP_A-2070140 122582939
4050 SNP_A-4199186 122586706
4051 SNP_A-1910794 122589738
4052 SNP_A-2096210 122608350
4053 SNP_A-1917970 122611809
4054 SNP_A-2291916 122640068
4055 SNP_A-2288619 122651575
4056 SNP_A-1987464 122658794
4057 SNP_A-1987466 122659775
4058 SNP_A-1853843 122669074
4059 SNP_A-4207701 122674434
4060 SNP_A-2012027 122678350
4061 SNP_A-2169989 122719959
4062 SNP_A-2113110 122724915
4063 SNP_A-2120616 122725122
4064 SNP_A-2171550 122725139
4065 SNP_A-1933111 122725755
4066 SNP_A-1926493 122779358
4067 SNP_A-2294786 122779968
4068 SNP_A-1871250 122805301
4069 SNP_A-1987470 122810556
4070 SNP_A-4211947 122810652
4071 SNP_A-2125338 122833789
4072 SNP_A-1936150 122839383
4073 SNP_A-2178910 122845811
4074 SNP_A-2131158 122856480
4075 SNP_A-1816529 122873901
4076 SNP_A-4231900 122875295
4077 SNP_A-2303880 122894532
4078 SNP_A-1821815 122898087
4079 SNP_A-4193548 122920535
4080 SNP_A-2175003 122943698
4081 SNP_A-1880578 122969825
4082 SNP_A-2281448 122991608
4083 SNP_A-2153510 123001204
4084 SNP_A-2248031 123022210
4085 SNP_A-2124839 123074897
4086 SNP_A-1800633 123082761
4087 SNP_A-2012029 123113574
4088 SNP_A-4216945 123136638
4089 SNP_A-2276914 123150805
4090 SNP_A-2042310 123156596
4091 SNP_A-4198955 123180980
4092 SNP_A-4229875 123187567
4093 SNP_A-2255834 123213557
4094 SNP_A-2065329 123230964
4095 SNP_A-2063780 123231090
4096 SNP_A-2041874 123231169
4097 SNP_A-4215163 123232539
4098 SNP_A-2086296 123238039
4099 SNP_A-2129652 123241817
4100 SNP_A-2225797 123249467
4101 SNP_A-1881694 123250432
4102 SNP_A-1893960 123250678
4103 SNP_A-1846923 123251518
4104 SNP_A-2012033 123253565
4105 SNP_A-1932661 123253975
4106 SNP_A-2215653 123260557
4107 SNP_A-4222487 123266126
4108 SNP_A-2254772 123270976
4109 SNP_A-1905001 123280375
4110 SNP_A-2027512 123288190
4111 SNP_A-1781711 123288753
4112 SNP_A-2182721 123309601
4113 SNP_A-2310466 123309683
4114 SNP_A-2055545 123328450
4115 SNP_A-1811898 123329002
4116 SNP_A-2028578 123333361
4117 SNP_A-1891832 123342247
4118 SNP_A-2043709 123345918
4119 SNP_A-2131776 123377838
4120 SNP_A-2227972 123377890
4121 SNP_A-2248437 123380213
4122 SNP_A-2012036 123405957
4123 SNP_A-2230363 123447855
4124 SNP_A-1787464 123454596
4125 SNP_A-2167571 123477827
4126 SNP_A-1834867 123482453
4127 SNP_A-4204116 123482505
4128 SNP_A-1882969 123560693
4129 SNP_A-1987474 123633123
4130 SNP_A-4223836 123633441
4131 SNP_A-2238157 123638190
4132 SNP_A-1852167 123647743
4133 SNP_A-2021512 123650769
4134 SNP_A-2119458 123665893
4135 SNP_A-1822795 123678708
4136 SNP_A-2207370 123678764
4137 SNP_A-2304077 123686393
4138 SNP_A-1946980 123710384
4139 SNP_A-2068082 123723691
4140 SNP_A-2072063 123753816
4141 SNP_A-1820094 123772796
4142 SNP_A-1781218 123774526
4143 SNP_A-1917670 123774554
4144 SNP_A-2108218 123774707
4145 SNP_A-1987478 123782695
4146 SNP_A-1840959 123818200
4147 SNP_A-1926753 123818592
4148 SNP_A-1987480 123841038
4149 SNP_A-1885641 123856332
4150 SNP_A-2131706 123865534
4151 SNP_A-1943324 123865649
4152 SNP_A-2309572 123866016
4153 SNP_A-2076347 123877575
4154 SNP_A-4223219 123878251
4155 SNP_A-2300587 123889073
4156 SNP_A-2097676 123889230
4157 SNP_A-4235914 123889728
4158 SNP_A-1842329 123896506
4159 SNP_A-2239471 123961659
4160 SNP_A-2298098 123963305
4161 SNP_A-1913803 123966956
4162 SNP_A-2263323 123982387
4163 SNP_A-2289609 123983783
4164 SNP_A-1890050 123991308
4165 SNP_A-1846293 124006657
4166 SNP_A-2012039 124021873
4167 SNP_A-2074083 124024765
4168 SNP_A-2191887 124047174
4169 SNP_A-4211950 124110364
4170 SNP_A-1987488 124113537
4171 SNP_A-2295624 124191568
4172 SNP_A-4199759 124191757
4173 SNP_A-2012041 124207957
4174 SNP_A-1891379 124207981
4175 SNP_A-2090091 124222966
4176 SNP_A-1817775 124223246
4177 SNP_A-4202377 124241527
4178 SNP_A-2127408 124242283
4179 SNP_A-2215077 124242464
4180 SNP_A-1879652 124242849
4181 SNP_A-1987489 124255980
4182 SNP_A-1822127 124265074
4183 SNP_A-2314032 124277388
4184 SNP_A-2276891 124277615
4185 SNP_A-1899901 124277920
4186 SNP_A-1832925 124277983
4187 SNP_A-1799052 124278017
4188 SNP_A-2130289 124278434
4189 SNP_A-1837936 124278943
4190 SNP_A-1911705 124279899
4191 SNP_A-1950270 124287039
4192 SNP_A-1879729 124287535
4193 SNP_A-1824178 124289662
4194 SNP_A-1841421 124290487
4195 SNP_A-1987491 124295194
4196 SNP_A-1987492 124298591
4197 SNP_A-1987493 124334293
4198 SNP_A-2133890 124340417
4199 SNP_A-1896573 124344877
4200 SNP_A-2141409 124346399
4201 SNP_A-1930076 124366224
4202 SNP_A-2161408 124366328
4203 SNP_A-2033390 124369769
4204 SNP_A-2012042 124371577
4205 SNP_A-4235423 124371755
4206 SNP_A-2122130 124373824
4207 SNP_A-2122870 124373992
4208 SNP_A-1803088 124384362
4209 SNP_A-1987496 124387925
4210 SNP_A-1873737 124388133
4211 SNP_A-2205239 124462813
4212 SNP_A-1987497 124473210
4213 SNP_A-1987498 124488366
4214 SNP_A-4193174 124492154
4215 SNP_A-1929324 124503145
4216 SNP_A-1803336 124519384
4217 SNP_A-2129616 124522342
4218 SNP_A-2046205 124525158
4219 SNP_A-2126407 124525535
4220 SNP_A-1790092 124542121
4221 SNP_A-4211951 124542788
4222 SNP_A-2120092 124550583
4223 SNP_A-1895745 124551026
4224 SNP_A-2229609 124566681
4225 SNP_A-1987499 124568348
4226 SNP_A-1987500 124568375
4227 SNP_A-1987501 124570650
4228 SNP_A-1935973 124571941
4229 SNP_A-2012044 124608090
4230 SNP_A-1876527 124611767
4231 SNP_A-4215165 124622544
4232 SNP_A-1901309 124623750
4233 SNP_A-2286499 124623944
4234 SNP_A-2239613 124637718
4235 SNP_A-1877774 124646878
4236 SNP_A-1839411 124654737
4237 SNP_A-2048364 124674460
4238 SNP_A-4238606 124679376
4239 SNP_A-4233081 124682200
4240 SNP_A-2257680 124698850
4241 SNP_A-1987507 124716945
4242 SNP_A-1869796 124793430
4243 SNP_A-1905597 124793499
4244 SNP_A-2265886 124799855
4245 SNP_A-4200686 124800752
4246 SNP_A-1987509 124804310
4247 SNP_A-1833197 124805484
4248 SNP_A-1835584 124805882
4249 SNP_A-2029978 124806168
4250 SNP_A-1874910 124806330
4251 SNP_A-4201298 124806430
4252 SNP_A-1835950 124812587
4253 SNP_A-2307655 124812865
4254 SNP_A-1949104 124813067
4255 SNP_A-4235835 124833207
4256 SNP_A-1987510 124839601
4257 SNP_A-4197651 124845235
4258 SNP_A-4216378 124845251
4259 SNP_A-4198294 124846876
4260 SNP_A-1800133 124847242
4261 SNP_A-1987511 124850664
4262 SNP_A-1987512 124857767
4263 SNP_A-1926204 124867074
4264 SNP_A-1780485 124906854
4265 SNP_A-1987513 124909657
4266 SNP_A-1987514 124909682
4267 SNP_A-2286022 124952087
4268 SNP_A-1934969 124976157
4269 SNP_A-2083451 124976680
4270 SNP_A-1858928 124977809
4271 SNP_A-2139115 124982795
4272 SNP_A-2197712 124986819
4273 SNP_A-2264012 124987301
4274 SNP_A-2273199 125007160
4275 SNP_A-4225713 125082055
4276 SNP_A-4225297 125095261
4277 SNP_A-2038787 125097114
4278 SNP_A-1917062 125101908
4279 SNP_A-1987518 125139126
4280 SNP_A-2153151 125158013
4281 SNP_A-2027191 125209415
4282 SNP_A-2304519 125209897
4283 SNP_A-2168374 125234328
4284 SNP_A-4222840 125236481
4285 SNP_A-1846286 125244693
4286 SNP_A-4199923 125251119
4287 SNP_A-4240435 125269467
4288 SNP_A-2047049 125269705
4289 SNP_A-2257408 125285046
4290 SNP_A-1987519 125292115
4291 SNP_A-1829504 125293073
4292 SNP_A-4211952 125294430
4293 SNP_A-4240006 125294693
4294 SNP_A-2096762 125296761
4295 SNP_A-1857457 125314016
4296 SNP_A-2257169 125340039
4297 SNP_A-2133056 125378498
4298 SNP_A-1852470 125383829
4299 SNP_A-2250809 125385904
4300 SNP_A-1852296 125407172
4301 SNP_A-1921789 125420614
4302 SNP_A-1957706 125427169
4303 SNP_A-4211953 125438692
4304 SNP_A-2290780 125441391
4305 SNP_A-1784137 125444410
4306 SNP_A-4195340 125461598
4307 SNP_A-2042495 125511711
4308 SNP_A-2158585 125514512
4309 SNP_A-2161046 125524124
4310 SNP_A-2235341 125541811
4311 SNP_A-2208416 125541901
4312 SNP_A-2012054 125544698
4313 SNP_A-4195065 125551158
4314 SNP_A-2254993 125560837
4315 SNP_A-1931937 125561838
4316 SNP_A-4204413 125563970
4317 SNP_A-1987529 125612737
4318 SNP_A-1987531 125616208
4319 SNP_A-4211956 125616395
4320 SNP_A-4230888 125632601
4321 SNP_A-2152731 125649258
4322 SNP_A-2024513 125649396
4323 SNP_A-1810694 125663317
4324 SNP_A-1810662 125663344
4325 SNP_A-1949782 125674730
4326 SNP_A-2114375 125675068
4327 SNP_A-1987532 125678049
4328 SNP_A-1926894 125688823
4329 SNP_A-2137063 125723301
4330 SNP_A-1951342 125733044
4331 SNP_A-2161558 125733945
4332 SNP_A-1987533 125735392
4333 SNP_A-2308610 125735668
4334 SNP_A-2129269 125736254
4335 SNP_A-1872210 125754880
4336 SNP_A-4233598 125844799
4337 SNP_A-1987536 125845658
4338 SNP_A-2141074 125852409
4339 SNP_A-1987537 125877381
4340 SNP_A-1870247 125918519
4341 SNP_A-4228241 125976701
4342 SNP_A-2201265 125978960
4343 SNP_A-1940243 125982640
4344 SNP_A-4239865 126021717
4345 SNP_A-4218201 126037232
4346 SNP_A-1843217 126070736
4347 SNP_A-1987540 126100269
4348 SNP_A-2053915 126121661
4349 SNP_A-1987542 126155417
4350 SNP_A-1987543 126155515
4351 SNP_A-2092986 126162683
4352 SNP_A-1949988 126175082
4353 SNP_A-2277292 126198871
4354 SNP_A-2098180 126200856
4355 SNP_A-1798849 126219137
4356 SNP_A-2263398 126287337
4357 SNP_A-2095996 126341963
4358 SNP_A-1925829 126342660
4359 SNP_A-2282339 126413481
4360 SNP_A-4202554 126486377
4361 SNP_A-4233946 126488392
4362 SNP_A-4196814 126495846
4363 SNP_A-2296474 126532092
4364 SNP_A-2310104 126621837
4365 SNP_A-2177434 126628760
4366 SNP_A-2268582 126639347
4367 SNP_A-2234253 126648299
4368 SNP_A-4220128 126650817
4369 SNP_A-1854428 126664813
4370 SNP_A-2187086 126918273
4371 SNP_A-2289487 127103011
4372 SNP_A-1951716 127111927
4373 SNP_A-2142553 127121034
4374 SNP_A-1910388 127125634
4375 SNP_A-4207702 127130243
4376 SNP_A-4216289 127130284
4377 SNP_A-2265016 127132162
4378 SNP_A-1907805 127138220
4379 SNP_A-4211957 127176825
4380 SNP_A-1987553 127177915
4381 SNP_A-2270486 127188572
4382 SNP_A-2193311 127208147
4383 SNP_A-2158281 127209089
4384 SNP_A-1838135 127209205
4385 SNP_A-1914003 127222782
4386 SNP_A-1844395 127229351
4387 SNP_A-2127426 127261624
4388 SNP_A-4211958 127316974
4389 SNP_A-1892711 127325477
4390 SNP_A-4236823 127326261
4391 SNP_A-2058497 127326298
4392 SNP_A-1927548 127327926
4393 SNP_A-1799953 127330782
4394 SNP_A-4226434 127330861
4395 SNP_A-4236111 127340087
4396 SNP_A-1849569 127357460
4397 SNP_A-1987556 127363178
4398 SNP_A-2134082 127366607
4399 SNP_A-2134566 127371660
4400 SNP_A-2127228 127429879
4401 SNP_A-1987557 127456311
4402 SNP_A-4215168 127456531
4403 SNP_A-1845141 127457483
4404 SNP_A-4216401 127457753
4405 SNP_A-2265802 127461527
4406 SNP_A-2234896 127474350
4407 SNP_A-1947215 127478793
4408 SNP_A-1915022 127479269
4409 SNP_A-2256407 127479310
4410 SNP_A-4211960 127497514
4411 SNP_A-4211961 127505338
4412 SNP_A-4230928 127534533
4413 SNP_A-1921609 127535304
4414 SNP_A-1837337 127537919
4415 SNP_A-1932604 127570706
4416 SNP_A-2070951 127570902
4417 SNP_A-4225452 127587185
4418 SNP_A-2012063 127588720
4419 SNP_A-1932058 127588869
4420 SNP_A-1816957 127610140
4421 SNP_A-2314701 127612253
4422 SNP_A-1906416 127642323
4423 SNP_A-2146952 127663441
4424 SNP_A-2165099 127675652
4425 SNP_A-4211962 127678516
4426 SNP_A-2128717 127692906
4427 SNP_A-2121290 127735680
4428 SNP_A-1796786 127764324
4429 SNP_A-1839404 127764639
4430 SNP_A-2167673 127826186
4431 SNP_A-2147478 127840095
4432 SNP_A-1987566 127846782
4433 SNP_A-4211963 127852058
4434 SNP_A-1841343 127859452
4435 SNP_A-1987567 127870055
4436 SNP_A-2259455 127885469
4437 SNP_A-2283375 127885566
4438 SNP_A-1893891 127917060
4439 SNP_A-2237005 127917577
4440 SNP_A-2253529 127925817
4441 SNP_A-4219011 127939998
4442 SNP_A-2246896 127962618
4443 SNP_A-1855790 127977204
4444 SNP_A-2314556 127977700
4445 SNP_A-2194697 127986893
4446 SNP_A-2059381 127988966
4447 SNP_A-4226168 127995683
4448 SNP_A-4205721 128024296
4449 SNP_A-2274651 128027478
4450 SNP_A-1859959 128056908
4451 SNP_A-2037869 128060200
4452 SNP_A-4200448 128081659
4453 SNP_A-2204916 128085744
4454 SNP_A-1925830 128088406
4455 SNP_A-1874847 128096441
4456 SNP_A-2284783 128102589
4457 SNP_A-1946345 128103306
4458 SNP_A-1849816 128121581
4459 SNP_A-1874514 128190682
4460 SNP_A-4211965 128228176
4461 SNP_A-1861618 128247338
4462 SNP_A-2076591 128252771
4463 SNP_A-1911905 128253062
4464 SNP_A-2076095 128260571
4465 SNP_A-2104813 128356297
4466 SNP_A-2083326 128362605
4467 SNP_A-2057971 128371942
4468 SNP_A-1850556 128375929
4469 SNP_A-1848017 128381533
4470 SNP_A-4217903 128396943
4471 SNP_A-2291362 128398566
4472 SNP_A-1879891 128417097
4473 SNP_A-2154611 128420786
4474 SNP_A-1987576 128527832
4475 SNP_A-1836487 128572000
4476 SNP_A-2153341 128842995
4477 SNP_A-2218775 128854778
4478 SNP_A-2112590 128871092
4479 SNP_A-2212822 128872742
4480 SNP_A-2056472 128872933
4481 SNP_A-2066423 128879810
4482 SNP_A-2097919 128880001
4483 SNP_A-2181628 128982944
4484 SNP_A-1794590 129040371
4485 SNP_A-4222095 129068717
4486 SNP_A-2260687 129069717
4487 SNP_A-2248653 129070233
4488 SNP_A-2309826 129070597
4489 SNP_A-4204833 129071927
4490 SNP_A-1987585 129073191
4491 SNP_A-4234360 129073793
4492 SNP_A-4211967 129080394
4493 SNP_A-2155891 129134965
4494 SNP_A-2012066 129147389
4495 SNP_A-2062201 129215439
4496 SNP_A-1921843 129216561
4497 SNP_A-2058296 129221234
4498 SNP_A-2258669 129241451
4499 SNP_A-2283295 129241476
4500 SNP_A-1944084 129257262
4501 SNP_A-2012067 129307861
4502 SNP_A-1879502 129314559
4503 SNP_A-2037013 129343270
4504 SNP_A-1916691 129350601
4505 SNP_A-2058271 129370699
4506 SNP_A-2310858 129370846
4507 SNP_A-1987590 129384699
4508 SNP_A-1861416 129385504
4509 SNP_A-2163299 129385887
4510 SNP_A-2039424 129388346
4511 SNP_A-2252783 129412799
4512 SNP_A-2116104 129432939
4513 SNP_A-1827917 129444371
4514 SNP_A-1792577 129446826
4515 SNP_A-2180025 129480443
4516 SNP_A-2224292 129507508
4517 SNP_A-2034274 129567166
4518 SNP_A-1987594 129573843
4519 SNP_A-2043715 129591963
4520 SNP_A-1884575 129592926
4521 SNP_A-1987596 129611906
4522 SNP_A-1987597 129612531
4523 SNP_A-2195245 129620732
4524 SNP_A-4234161 129642216
4525 SNP_A-2083882 129642655
4526 SNP_A-2094952 129654317
4527 SNP_A-2012069 129665318
4528 SNP_A-2232778 129685220
4529 SNP_A-1793852 129741292
4530 SNP_A-2285924 129760186
4531 SNP_A-2107948 129817510
4532 SNP_A-4197929 129817650
4533 SNP_A-1841697 129821839
4534 SNP_A-2229058 129838924
4535 SNP_A-2136556 129839777
4536 SNP_A-1961469 129841194
4537 SNP_A-2098808 129841859
4538 SNP_A-1960757 129842038
4539 SNP_A-1848969 129842073
4540 SNP_A-2037086 129846926
4541 SNP_A-4229526 129864530
4542 SNP_A-4235093 129875898
4543 SNP_A-4222633 129875917
4544 SNP_A-2078384 129885712
4545 SNP_A-1987605 129887208
4546 SNP_A-2086643 129891526
4547 SNP_A-1987609 129962909
4548 SNP_A-1793388 129965245
4549 SNP_A-2265891 129974587
4550 SNP_A-4220003 129985920
4551 SNP_A-4221386 129999424
4552 SNP_A-4229282 130002061
4553 SNP_A-4215170 130003669
4554 SNP_A-2128534 130015655
4555 SNP_A-4228826 130016388
4556 SNP_A-2256844 130021455
4557 SNP_A-2196801 130053359
4558 SNP_A-4229311 130053612
4559 SNP_A-2012075 130080011
4560 SNP_A-2012076 130080106
4561 SNP_A-2083288 130084525
4562 SNP_A-2230514 130113153
4563 SNP_A-1987614 130121852
4564 SNP_A-2171770 130132704
4565 SNP_A-2031472 130133248
4566 SNP_A-1899436 130134371
4567 SNP_A-1987616 130136091
4568 SNP_A-4211974 130143572
4569 SNP_A-4211975 130144652
4570 SNP_A-2245051 130147810
4571 SNP_A-1937496 130158383
4572 SNP_A-1943597 130184194
4573 SNP_A-1909628 130188954
4574 SNP_A-4211976 130191479
4575 SNP_A-1797209 130193989
4576 SNP_A-2112173 130194494
4577 SNP_A-2250037 130197406
4578 SNP_A-2200412 130213360
4579 SNP_A-4205728 130216749
4580 SNP_A-1987620 130216831
4581 SNP_A-1824019 130248767
4582 SNP_A-2074590 130259478
4583 SNP_A-1868920 130259804
4584 SNP_A-2314684 130279787
4585 SNP_A-1849986 130297951
4586 SNP_A-2189121 130298039
4587 SNP_A-1800645 130312647
4588 SNP_A-2147115 130317668
4589 SNP_A-2111299 130358339
4590 SNP_A-4233129 130375727
4591 SNP_A-1894799 130376058
4592 SNP_A-2205650 130376102
4593 SNP_A-2181363 130398301
4594 SNP_A-4205067 130399246
4595 SNP_A-1950244 130400637
4596 SNP_A-2292637 130421647
4597 SNP_A-1987625 130485817
4598 SNP_A-2152776 130499771
4599 SNP_A-4211977 130508369
4600 SNP_A-4234263 130530319
4601 SNP_A-1938989 130531871
4602 SNP_A-1911916 130532662
4603 SNP_A-4231751 130562636
4604 SNP_A-4211978 130575427
4605 SNP_A-1845025 130591018
4606 SNP_A-2188986 130591756
4607 SNP_A-4194184 130611992
4608 SNP_A-2037898 130635360
4609 SNP_A-2201386 130635710
4610 SNP_A-2248793 130636964
4611 SNP_A-4211979 130644917
4612 SNP_A-4231080 130653881
4613 SNP_A-2247520 130672867
4614 SNP_A-4193037 130676393
4615 SNP_A-2211877 130676504
4616 SNP_A-2159253 130678417
4617 SNP_A-1846644 130680419
4618 SNP_A-1917559 130680443
4619 SNP_A-1839225 130680803
4620 SNP_A-2289815 130695438
4621 SNP_A-1809449 130704458
4622 SNP_A-1853416 130721658
4623 SNP_A-2270295 130755417
4624 SNP_A-4203282 130763423
4625 SNP_A-2245859 130786030
4626 SNP_A-1987632 130790806
4627 SNP_A-2070426 130809722
4628 SNP_A-4216234 130829469
4629 SNP_A-2130666 130886328
4630 SNP_A-1987633 130898269
4631 SNP_A-1881538 130908142
4632 SNP_A-2108066 130923422
4633 SNP_A-1890012 130928745
4634 SNP_A-2090177 130938312
4635 SNP_A-2217144 130939244
4636 SNP_A-1869072 131003972
4637 SNP_A-1950799 131004567
4638 SNP_A-1813809 131011638
4639 SNP_A-1959152 131011974
4640 SNP_A-1841577 131049437
4641 SNP_A-2175906 131061320
4642 SNP_A-4211980 131063505
4643 SNP_A-2047707 131077651
4644 SNP_A-2138373 131077825
4645 SNP_A-2139873 131086064
4646 SNP_A-1883073 131086283
4647 SNP_A-2030668 131086492
4648 SNP_A-4222773 131139248
4649 SNP_A-4203032 131139360
4650 SNP_A-1946341 131149623
4651 SNP_A-1987648 131153809
4652 SNP_A-2098765 131173627
4653 SNP_A-1987651 131192418
4654 SNP_A-4201927 131223739
4655 SNP_A-1987653 131230005
4656 SNP_A-1987654 131231227
4657 SNP_A-2047461 131270460
4658 SNP_A-1810176 131288467
4659 SNP_A-2271768 131291580
4660 SNP_A-1891616 131291916
4661 SNP_A-1987660 131299040
4662 SNP_A-2119321 131331610
4663 SNP_A-1797903 131344424
4664 SNP_A-1807648 131350120
4665 SNP_A-2300391 131370952
4666 SNP_A-2142853 131379859
4667 SNP_A-1987664 131387210
4668 SNP_A-2228052 131389937
4669 SNP_A-2130378 131396977
4670 SNP_A-1946191 131397557
4671 SNP_A-1877909 131415124
4672 SNP_A-2289948 131420620
4673 SNP_A-2038779 131442876
4674 SNP_A-1987665 131488484
4675 SNP_A-1805769 131492719
4676 SNP_A-4211982 131492975
4677 SNP_A-2029327 131502278
4678 SNP_A-4236219 131502621
4679 SNP_A-1825424 131503269
4680 SNP_A-2303493 131508800
4681 SNP_A-2259055 131515054
4682 SNP_A-2076706 131538412
4683 SNP_A-1861677 131561817
4684 SNP_A-1915752 131576402
4685 SNP_A-2208040 131576735
4686 SNP_A-1824658 131626819
4687 SNP_A-1932814 131626992
4688 SNP_A-1954011 131646537
4689 SNP_A-1987670 131665897
4690 SNP_A-1862626 131667709
4691 SNP_A-2247300 131717793
4692 SNP_A-2305477 131744986
4693 SNP_A-4211983 131749219
4694 SNP_A-1937475 131751505
4695 SNP_A-4211984 131752090
4696 SNP_A-2285057 131754312
4697 SNP_A-2282727 131798940
4698 SNP_A-1987672 131825473
4699 SNP_A-4198220 131831429
4700 SNP_A-1894649 131843987
4701 SNP_A-4200994 131854258
4702 SNP_A-2130568 131876558
4703 SNP_A-2176846 131884088
4704 SNP_A-1844306 131885853
4705 SNP_A-1898546 131908072
4706 SNP_A-1804936 131911476
4707 SNP_A-1834850 131941197
4708 SNP_A-4203209 131966382
4709 SNP_A-1870956 132130837
4710 SNP_A-2070254 132137361
4711 SNP_A-2130975 132142303
4712 SNP_A-1890395 132181896
4713 SNP_A-2179493 132185981
4714 SNP_A-2222609 132190993
4715 SNP_A-2226680 132198809
4716 SNP_A-1797133 132198842
4717 SNP_A-2124805 132206380
4718 SNP_A-2285439 132274121
4719 SNP_A-1893015 132294969
4720 SNP_A-2216395 132297011
4721 SNP_A-1818867 132304007
4722 SNP_A-2299597 132315684
4723 SNP_A-2240961 132330850
4724 SNP_A-4204819 132333962
4725 SNP_A-1987684 132358254
4726 SNP_A-2042610 132370642
4727 SNP_A-2159068 132370911
4728 SNP_A-1888733 132382517
4729 SNP_A-2119009 132384438
4730 SNP_A-1951774 132403009
4731 SNP_A-1957549 132412534
4732 SNP_A-2179085 132421506
4733 SNP_A-2306204 132422588
4734 SNP_A-1870356 132422808
4735 SNP_A-2218685 132423548
4736 SNP_A-2220243 132424954
4737 SNP_A-1935102 132425646
4738 SNP_A-1935677 132469480
4739 SNP_A-2302966 132471578
4740 SNP_A-2245696 132476845
4741 SNP_A-2263645 132485927
4742 SNP_A-1857730 132498567
4743 SNP_A-1821838 132499611
4744 SNP_A-1987686 132501773
4745 SNP_A-2245339 132557261
4746 SNP_A-2311855 132563205
4747 SNP_A-2114164 132581340
4748 SNP_A-2285448 132581499
4749 SNP_A-1816686 132590197
4750 SNP_A-2262818 132603475
4751 SNP_A-1846460 132664506
4752 SNP_A-2037008 132664877
4753 SNP_A-2174913 132677068
4754 SNP_A-2106985 132686092
4755 SNP_A-2042353 132700249
4756 SNP_A-2012086 132718658
4757 SNP_A-1987690 132762316
4758 SNP_A-1860803 132772065
4759 SNP_A-2136302 132773051
4760 SNP_A-2146913 132777537
4761 SNP_A-1905943 132777639
4762 SNP_A-1897431 132777842
4763 SNP_A-4211990 132802534
4764 SNP_A-2294228 132802916
4765 SNP_A-2311891 132825558
4766 SNP_A-1987697 132834878
4767 SNP_A-1848079 132841237
4768 SNP_A-2071738 132872637
4769 SNP_A-1803256 132927983
4770 SNP_A-1917929 132928225
4771 SNP_A-1987701 132929038
4772 SNP_A-2159705 132963213
4773 SNP_A-1934795 132966520
4774 SNP_A-4198077 132989085
4775 SNP_A-1987704 132996656
4776 SNP_A-1898041 133021990
4777 SNP_A-2258304 133022219
4778 SNP_A-1950233 133031152
4779 SNP_A-1818098 133039960
4780 SNP_A-1987705 133045037
4781 SNP_A-1845674 133056684
4782 SNP_A-4202082 133056964
4783 SNP_A-1960054 133058660
4784 SNP_A-2096202 133058735
4785 SNP_A-1987706 133062108
4786 SNP_A-4215171 133062620
4787 SNP_A-1987707 133063075
4788 SNP_A-1919832 133063890
4789 SNP_A-2033671 133063932
4790 SNP_A-1844214 133064161
4791 SNP_A-2056434 133064454
4792 SNP_A-4240793 133064729
4793 SNP_A-1826582 133093339
4794 SNP_A-2296283 133094077
4795 SNP_A-4228052 133094309
4796 SNP_A-2130981 133111158
4797 SNP_A-4205378 133111185
4798 SNP_A-1919392 133121174
4799 SNP_A-2192984 133129898
4800 SNP_A-2012087 133165770
4801 SNP_A-2029149 133177106
4802 SNP_A-1987709 133181303
4803 SNP_A-2069755 133181413
4804 SNP_A-4217639 133188489
4805 SNP_A-1832441 133206135
4806 SNP_A-2211283 133213644
4807 SNP_A-4231502 133269346
4808 SNP_A-1853950 133274820
4809 SNP_A-2212107 133284656
4810 SNP_A-1822851 133284825
4811 SNP_A-4225561 133285467
4812 SNP_A-1896288 133285984
4813 SNP_A-2040110 133287227
4814 SNP_A-2192153 133297199
4815 SNP_A-4211993 133322414
4816 SNP_A-1987713 133351410
4817 SNP_A-1944300 133361102
4818 SNP_A-2313885 133365486
4819 SNP_A-2048124 133367343
4820 SNP_A-2182937 133396487
4821 SNP_A-2042650 133437342
4822 SNP_A-2032302 133474016
4823 SNP_A-1865392 133489461
4824 SNP_A-1943716 133489548
4825 SNP_A-2107122 133491991
4826 SNP_A-2145021 133494118
4827 SNP_A-1813571 133501472
4828 SNP_A-1987714 133522997
4829 SNP_A-2130338 133564265
4830 SNP_A-2100367 133589174
4831 SNP_A-1987715 133599134
4832 SNP_A-2158850 133617263
4833 SNP_A-1958314 133617346
4834 SNP_A-2285315 133617568
4835 SNP_A-2248259 133625048
4836 SNP_A-2034703 133625496
4837 SNP_A-2205310 133636045
4838 SNP_A-1987716 133642955
4839 SNP_A-1987717 133643088
4840 SNP_A-2052027 133656399
4841 SNP_A-1987718 133666103
4842 SNP_A-1987719 133668941
4843 SNP_A-1833778 133671327
4844 SNP_A-2132826 133672254
4845 SNP_A-2175514 133674026
4846 SNP_A-1918818 133675043
4847 SNP_A-4211994 133678316
4848 SNP_A-4234716 133722330
4849 SNP_A-2144997 133751907
4850 SNP_A-1829842 133755924
4851 SNP_A-1825955 133756120
4852 SNP_A-1987722 133756440
4853 SNP_A-4217472 133760194
4854 SNP_A-1890133 133784914
4855 SNP_A-2228929 133817187
4856 SNP_A-4233052 133862041
4857 SNP_A-2150764 133870117
4858 SNP_A-2266624 133876222
4859 SNP_A-2149275 133889379
4860 SNP_A-2035246 133889569
4861 SNP_A-1881180 133891659
4862 SNP_A-4223038 133905943
4863 SNP_A-2027243 133911502
4864 SNP_A-4211995 133915179
4865 SNP_A-2050832 133948394
4866 SNP_A-2040064 133963704
4867 SNP_A-1987733 133965225
4868 SNP_A-1841278 133968280
4869 SNP_A-4201578 133969581
4870 SNP_A-4220911 133969595
4871 SNP_A-2127316 133989400
4872 SNP_A-2230892 134003067
4873 SNP_A-1814642 134030495
4874 SNP_A-2271623 134030709
4875 SNP_A-2306610 134092408
4876 SNP_A-2251370 134171518
4877 SNP_A-2021053 134192149
4878 SNP_A-1926992 134214039
4879 SNP_A-1914162 134235209
4880 SNP_A-2261039 134239523
4881 SNP_A-4198646 134239868
4882 SNP_A-1897783 134277392
4883 SNP_A-2124809 134277836
4884 SNP_A-1987742 134292386
4885 SNP_A-1831663 134330354
4886 SNP_A-1943762 134342334
4887 SNP_A-1932648 134406736
4888 SNP_A-2279776 134406908
4889 SNP_A-1841837 134415897
4890 SNP_A-2139170 134416099
4891 SNP_A-1888197 134459215
4892 SNP_A-2033027 134464868
4893 SNP_A-1881445 134465122
4894 SNP_A-2054500 134471916
4895 SNP_A-4218175 134487456
4896 SNP_A-1895429 134508387
4897 SNP_A-2012096 134543920
4898 SNP_A-2255905 134578391
4899 SNP_A-4223486 134587898
4900 SNP_A-2101371 134588378
4901 SNP_A-2041353 134602211
4902 SNP_A-2192663 134602439
4903 SNP_A-1797568 134651674
4904 SNP_A-1790331 134662366
4905 SNP_A-1792757 134672327
4906 SNP_A-1849578 134672505
4907 SNP_A-1896036 134672863
4908 SNP_A-1837894 134709013
4909 SNP_A-4202150 134773928
4910 SNP_A-1987747 134779781
4911 SNP_A-2177151 134800173
4912 SNP_A-1804591 134814920
4913 SNP_A-2227801 134816228
4914 SNP_A-2085645 134836852
4915 SNP_A-2117904 134850773
4916 SNP_A-1953294 134882836
4917 SNP_A-2260941 134948360
4918 SNP_A-4230656 134968655
4919 SNP_A-2095104 135004609
4920 SNP_A-2084275 135042894
4921 SNP_A-1987752 135046988
4922 SNP_A-2069010 135047408
4923 SNP_A-2190099 135077065
4924 SNP_A-1863783 135077696
4925 SNP_A-2042261 135078195
4926 SNP_A-2104396 135093100
4927 SNP_A-4198257 135094938
4928 SNP_A-2012097 135095404
4929 SNP_A-1931940 135098450
4930 SNP_A-1822236 135099075
4931 SNP_A-2181754 135100093
4932 SNP_A-2050248 135101251
4933 SNP_A-4211997 135105233
4934 SNP_A-2309571 135113981
4935 SNP_A-2118326 135115388
4936 SNP_A-2284056 135115756
4937 SNP_A-2246322 135115795
4938 SNP_A-2034164 135128716
4939 SNP_A-4211998 135129351
4940 SNP_A-2188818 135158735
4941 SNP_A-4202355 135200226
4942 SNP_A-1875742 135202002
4943 SNP_A-2026308 135207211
4944 SNP_A-2237319 135217869
4945 SNP_A-1987755 135307310
4946 SNP_A-2181895 135376869
4947 SNP_A-4233567 135391263
4948 SNP_A-2129479 135391449
4949 SNP_A-1914595 135392643
4950 SNP_A-2023694 135393413
4951 SNP_A-4228286 135393781
4952 SNP_A-2281204 135394341
4953 SNP_A-2028449 135401739
4954 SNP_A-4224217 135416061
4955 SNP_A-1899097 135416925
4956 SNP_A-2149315 135445317
4957 SNP_A-4195515 135468266
4958 SNP_A-4230570 135468837
4959 SNP_A-4207037 135491008
4960 SNP_A-2104709 135533565
4961 SNP_A-1810896 135539525
4962 SNP_A-4212000 135566209
4963 SNP_A-4205303 135578189
4964 SNP_A-2150334 135625991
4965 SNP_A-1832928 135768306
4966 SNP_A-1850477 135835399
4967 SNP_A-2131472 135869366
4968 SNP_A-4239099 135902107
4969 SNP_A-1803329 135968243
4970 SNP_A-2289756 135968556
4971 SNP_A-1932603 135978327
4972 SNP_A-2298034 135992065
4973 SNP_A-4230982 135992373
4974 SNP_A-2162948 136009703
4975 SNP_A-1936780 136023753
4976 SNP_A-2012105 136057194
4977 SNP_A-2257774 136117310
4978 SNP_A-1791434 136140193
4979 SNP_A-2033889 136140797
4980 SNP_A-2232893 136150696
4981 SNP_A-4223125 136186890
4982 SNP_A-1920229 136206493
4983 SNP_A-2089061 136246198
4984 SNP_A-1987772 136246948
4985 SNP_A-1955970 136267519
4986 SNP_A-1932503 136269912
4987 SNP_A-1800837 136272078
4988 SNP_A-4226313 136283270
4989 SNP_A-2307346 136283577
4990 SNP_A-1827665 136284001
4991 SNP_A-1926184 136289621
4992 SNP_A-4234232 136317780
4993 SNP_A-2066687 136323537
4994 SNP_A-2166798 136326169
4995 SNP_A-1789578 136391000
4996 SNP_A-2116714 136392392
4997 SNP_A-2042841 136468472
4998 SNP_A-4220060 136513400
4999 SNP_A-2066380 136513493
5000 SNP_A-2144049 136520887
5001 SNP_A-1987783 136628712
5002 SNP_A-1805695 136692187
5003 SNP_A-2248821 136700095
5004 SNP_A-1813908 136748003
5005 SNP_A-1871940 136755442
5006 SNP_A-2293100 136785134
5007 SNP_A-2245463 136787350
5008 SNP_A-2012107 136792811
5009 SNP_A-2298794 136793785
5010 SNP_A-1877079 136839450
5011 SNP_A-4226887 136892380
5012 SNP_A-2085504 136903775
5013 SNP_A-1932427 136907940
5014 SNP_A-2035854 136932767
5015 SNP_A-1883415 136937159
5016 SNP_A-1987789 137011307
5017 SNP_A-2109564 137020933
5018 SNP_A-2307700 137036903
5019 SNP_A-4212004 137039312
5020 SNP_A-1987791 137074186
5021 SNP_A-2290299 137075399
5022 SNP_A-1987796 137099066
5023 SNP_A-4212005 137120748
5024 SNP_A-4212006 137121235
5025 SNP_A-1834738 137137372
5026 SNP_A-1878217 137146486
5027 SNP_A-2110291 137200457
5028 SNP_A-2133208 137203364
5029 SNP_A-2081267 137226857
5030 SNP_A-1922322 137226986
5031 SNP_A-4205710 137255840
5032 SNP_A-1987798 137258540
5033 SNP_A-4201822 137273364
5034 SNP_A-1906009 137291664
5035 SNP_A-1915768 137298003
5036 SNP_A-1960687 137298020
5037 SNP_A-2107491 137301418
5038 SNP_A-1987799 137313356
5039 SNP_A-2228894 137330176
5040 SNP_A-2098204 137333725
5041 SNP_A-1801979 137337993
5042 SNP_A-1987800 137339660
5043 SNP_A-1987801 137339819
5044 SNP_A-4193381 137342323
5045 SNP_A-2286440 137343274
5046 SNP_A-2224364 137346120
5047 SNP_A-1987803 137367796
5048 SNP_A-4224103 137368328
5049 SNP_A-2256320 137375544
5050 SNP_A-1987804 137377300
5051 SNP_A-2055209 137404431
5052 SNP_A-2302235 137444487
5053 SNP_A-1879221 137444841
5054 SNP_A-2174710 137444987
5055 SNP_A-1810532 137445220
5056 SNP_A-1838840 137475552
5057 SNP_A-1987806 137475679
5058 SNP_A-4212008 137477360
5059 SNP_A-1987807 137484439
5060 SNP_A-2236728 137488226
5061 SNP_A-1987809 137512449
5062 SNP_A-1987810 137512537
5063 SNP_A-2146495 137520177
5064 SNP_A-1953735 137559184
5065 SNP_A-1914782 137620572
5066 SNP_A-1863391 137658977
5067 SNP_A-2272637 137659033
5068 SNP_A-1798623 137659055
5069 SNP_A-4239134 137669567
5070 SNP_A-2272269 137681866
5071 SNP_A-2120982 137692471
5072 SNP_A-2133918 137696585
5073 SNP_A-1828918 137697435
5074 SNP_A-1804417 137697541
5075 SNP_A-1942024 137704170
5076 SNP_A-4212009 137706324
5077 SNP_A-1807182 137712946
5078 SNP_A-2200314 137713134
5079 SNP_A-2063300 137714439
5080 SNP_A-4232669 137714554
5081 SNP_A-2178776 137716513
5082 SNP_A-1931089 137745024
5083 SNP_A-4199129 137750884
5084 SNP_A-1987813 137756151
5085 SNP_A-1987814 137760226
5086 SNP_A-4221533 137777451
5087 SNP_A-2283767 137786779
5088 SNP_A-1780852 137812032
5089 SNP_A-2158487 137816030
5090 SNP_A-1960420 137816318
5091 SNP_A-2307071 137826905
5092 SNP_A-2280851 137827982
5093 SNP_A-2083730 137843282
5094 SNP_A-2072459 137843380
5095 SNP_A-2291579 137865894
5096 SNP_A-2089703 137868363
5097 SNP_A-1903894 137869928
5098 SNP_A-2012111 137891750
5099 SNP_A-4212010 137905209
5100 SNP_A-1987822 137905309
5101 SNP_A-1987823 137906100
5102 SNP_A-4225416 137910590
5103 SNP_A-1841960 137924325
5104 SNP_A-2247958 137924374
5105 SNP_A-4220743 137924568
5106 SNP_A-1958511 137933190
5107 SNP_A-2077176 137942442
5108 SNP_A-2164022 137942996
5109 SNP_A-2236847 137954424
5110 SNP_A-4225845 137979073
5111 SNP_A-2175849 137994858
5112 SNP_A-4232039 138002057
5113 SNP_A-2149841 138007111
5114 SNP_A-2051519 138011067
5115 SNP_A-2271635 138011468
5116 SNP_A-2062032 138011644
5117 SNP_A-2129101 138012757
5118 SNP_A-4238824 138013407
5119 SNP_A-1947789 138021291
5120 SNP_A-1887477 138021664
5121 SNP_A-2276660 138036673
5122 SNP_A-2153409 138048780
5123 SNP_A-2040215 138071602
5124 SNP_A-2154781 138117846
5125 SNP_A-4205348 138124455
5126 SNP_A-2079246 138163955
5127 SNP_A-1842945 138258481
5128 SNP_A-2122210 138272800
5129 SNP_A-4224481 138301558
5130 SNP_A-1854483 138301757
5131 SNP_A-1987841 138308124
5132 SNP_A-1987842 138308378
5133 SNP_A-1885479 138316778
5134 SNP_A-2088707 138370571
5135 SNP_A-1892680 138381527
5136 SNP_A-4221928 138444565
5137 SNP_A-2218375 138455415
5138 SNP_A-2137362 138458773
5139 SNP_A-2113600 138467725
5140 SNP_A-1956094 138480606
5141 SNP_A-1824592 138481935
5142 SNP_A-1987844 138501502
5143 SNP_A-2012114 138526622
5144 SNP_A-2272848 138670761
5145 SNP_A-1912633 138738091
5146 SNP_A-1900036 138783942
5147 SNP_A-2237503 138796016
5148 SNP_A-4212013 138811539
5149 SNP_A-1987848 138812052
5150 SNP_A-4212014 138819479
5151 SNP_A-1822266 138864322
5152 SNP_A-1954667 138878665
5153 SNP_A-1853466 138942172
5154 SNP_A-2058503 138976745
5155 SNP_A-2117632 139048099
5156 SNP_A-2187742 139049430
5157 SNP_A-1922650 139052959
5158 SNP_A-2311579 139062670
5159 SNP_A-2012119 139068470
5160 SNP_A-1906248 139096052
5161 SNP_A-1888783 139097700
5162 SNP_A-2040160 139106741
5163 SNP_A-1959180 139118463
5164 SNP_A-1802172 139149842
5165 SNP_A-4206330 139152038
5166 SNP_A-2012120 139154791
5167 SNP_A-2263771 139163933
5168 SNP_A-1987853 139164034
5169 SNP_A-1949563 139166297
5170 SNP_A-1810800 139235258
5171 SNP_A-1812644 139235366
5172 SNP_A-1987858 139269223
5173 SNP_A-1987859 139274953
5174 SNP_A-1987860 139275856
5175 SNP_A-1987862 139276048
5176 SNP_A-1987863 139279337
5177 SNP_A-2036281 139300275
5178 SNP_A-1987867 139327789
5179 SNP_A-2306946 139345758
5180 SNP_A-1844166 139390177
5181 SNP_A-4236769 139397273
5182 SNP_A-4196926 139399308
5183 SNP_A-4196309 139411236
5184 SNP_A-1805737 139411287
5185 SNP_A-1825607 139428403
5186 SNP_A-2076367 139462378
5187 SNP_A-1945777 139462423
5188 SNP_A-2150042 139474343
5189 SNP_A-2068863 139483775
5190 SNP_A-1987871 139518518
5191 SNP_A-4227204 139523729
5192 SNP_A-2137998 139529087
5193 SNP_A-2060167 139535705
5194 SNP_A-1987873 139551903
5195 SNP_A-4207278 139561052
5196 SNP_A-2075663 139564988
5197 SNP_A-1895555 139579904
5198 SNP_A-2024609 139589350
5199 SNP_A-4241253 139601578
5200 SNP_A-4216085 139612833
5201 SNP_A-4236898 139618429
5202 SNP_A-2185674 139669104
5203 SNP_A-2284996 139671126
5204 SNP_A-4228185 139672151
5205 SNP_A-1826986 139686988
5206 SNP_A-1874934 139693238
5207 SNP_A-1825268 139712370
5208 SNP_A-2266151 139717172
5209 SNP_A-2125861 139717523
5210 SNP_A-2029530 139732764
5211 SNP_A-2269915 139749278
5212 SNP_A-1829104 139771371
5213 SNP_A-1803524 139773282
5214 SNP_A-2128877 139782600
5215 SNP_A-2012122 139796435
5216 SNP_A-1887761 139811760
5217 SNP_A-1987874 139843898
5218 SNP_A-1859964 139853097
5219 SNP_A-2172299 139871610
5220 SNP_A-1951800 139873450
5221 SNP_A-1934470 139892463
5222 SNP_A-2051393 139909500
5223 SNP_A-1987877 139933709
5224 SNP_A-2301943 139939620
5225 SNP_A-4202428 139939760
5226 SNP_A-4216642 139940965
5227 SNP_A-2160394 139963651
5228 SNP_A-4204901 139970070
5229 SNP_A-2279933 140019353
5230 SNP_A-2045112 140027496
5231 SNP_A-1941257 140118458
5232 SNP_A-2225815 140121332
5233 SNP_A-4203812 140129000
5234 SNP_A-1899633 140165273
5235 SNP_A-1889805 140170416
5236 SNP_A-2068894 140186146
5237 SNP_A-4233940 140222802
5238 SNP_A-2133981 140225308
5239 SNP_A-2054938 140239210
5240 SNP_A-2044899 140240254
5241 SNP_A-2155868 140263800
5242 SNP_A-2312176 140276853
5243 SNP_A-2156507 140281718
5244 SNP_A-4219156 140282017
5245 SNP_A-2125827 140338387
5246 SNP_A-1947271 140409366
5247 SNP_A-1786531 140502701
5248 SNP_A-2148960 140522574
5249 SNP_A-2146559 140523260
5250 SNP_A-1919288 140528492
5251 SNP_A-2030628 140547803
5252 SNP_A-2038717 140579174
5253 SNP_A-1987889 140586807
5254 SNP_A-2177706 140627416
5255 SNP_A-1818691 140767086
5256 SNP_A-2227150 140868316
5257 SNP_A-1946523 140871519
5258 SNP_A-1854569 140878573
5259 SNP_A-1987892 140985375
5260 SNP_A-1987893 140995021
5261 SNP_A-1891663 141030034
5262 SNP_A-4231309 141046752
5263 SNP_A-1956976 141066439
5264 SNP_A-4227918 141067726
5265 SNP_A-2277380 141100320
5266 SNP_A-1987895 141103111
5267 SNP_A-1987896 141122607
5268 SNP_A-1827915 141138502
5269 SNP_A-2271871 141172894
5270 SNP_A-2265910 141206884
5271 SNP_A-1795039 141207106
5272 SNP_A-1784912 141207947
5273 SNP_A-1839522 141221348
5274 SNP_A-1882196 141258778
5275 SNP_A-1805933 141260753
5276 SNP_A-2057214 141276896
5277 SNP_A-2194942 141308714
5278 SNP_A-4212018 141347555
5279 SNP_A-2118739 141361739
5280 SNP_A-2033328 141366656
5281 SNP_A-2171113 141428832
5282 SNP_A-2287653 141456535
5283 SNP_A-4222642 141481891
5284 SNP_A-4204724 141484518
5285 SNP_A-2278935 141491268
5286 SNP_A-2165927 141521663
5287 SNP_A-4212019 141533106
5288 SNP_A-1987902 141536371
5289 SNP_A-1862117 141557059
5290 SNP_A-2143607 141560638
5291 SNP_A-2121682 141571579
5292 SNP_A-2128526 141578610
5293 SNP_A-2099476 141594719
5294 SNP_A-2045497 141594894
5295 SNP_A-4226907 141595354
5296 SNP_A-1797814 141751115
5297 SNP_A-4204667 141755777
5298 SNP_A-4202340 141798574
5299 SNP_A-4205628 141829487
5300 SNP_A-2227213 141865567
5301 SNP_A-1884094 141873404
5302 SNP_A-2120641 141881352
5303 SNP_A-1816160 141911536
5304 SNP_A-2285857 141947459
5305 SNP_A-1904954 141947773
5306 SNP_A-1912146 141960747
5307 SNP_A-2012126 141978338
5308 SNP_A-1987906 142013600
5309 SNP_A-4212020 142016408
5310 SNP_A-1815323 142029277
5311 SNP_A-4238866 142067449
5312 SNP_A-1935372 142074397
5313 SNP_A-2086241 142074530
5314 SNP_A-1927125 142099161
5315 SNP_A-2226764 142120840
5316 SNP_A-2012127 142165239
5317 SNP_A-1856286 142176343
5318 SNP_A-1832357 142184147
5319 SNP_A-1987908 142202889
5320 SNP_A-2112298 142209551
5321 SNP_A-1838513 142209790
5322 SNP_A-2152088 142215697
5323 SNP_A-1866045 142254945
5324 SNP_A-2153366 142293791
5325 SNP_A-1951863 142309717
5326 SNP_A-2093463 142391771
5327 SNP_A-2050484 142437029
5328 SNP_A-2066446 142440795
5329 SNP_A-2273462 142494259
5330 SNP_A-4203627 142495441
5331 SNP_A-2200927 142495600
5332 SNP_A-2046168 142512401
5333 SNP_A-2166143 142513033
5334 SNP_A-1821685 142516139
5335 SNP_A-1909065 142516880
5336 SNP_A-1889847 142564585
5337 SNP_A-2060006 142579621
5338 SNP_A-1987913 142582952
5339 SNP_A-2266826 142603095
5340 SNP_A-1987915 142638813
5341 SNP_A-4212022 142642256
5342 SNP_A-2148888 142658026
5343 SNP_A-4220523 142699855
5344 SNP_A-4224707 142721265
5345 SNP_A-4212023 142745362
5346 SNP_A-1925317 142748826
5347 SNP_A-2114360 142792085
5348 SNP_A-1946756 142794288
5349 SNP_A-1987916 142800636
5350 SNP_A-1813112 142801933
5351 SNP_A-2085795 142807098
5352 SNP_A-2095511 142808040
5353 SNP_A-4225775 142842451
5354 SNP_A-1838704 142846930
5355 SNP_A-2064783 142851167
5356 SNP_A-1832058 142853283
5357 SNP_A-2282838 142859911
5358 SNP_A-1837636 142860121
5359 SNP_A-1874483 142903715
5360 SNP_A-1987919 142906799
5361 SNP_A-2032782 142927451
5362 SNP_A-2086829 142927644
5363 SNP_A-4212024 142964511
5364 SNP_A-1891726 143003940
5365 SNP_A-1987923 143004691
5366 SNP_A-2126030 143011478
5367 SNP_A-4226442 143047635
5368 SNP_A-2257764 143048650
5369 SNP_A-1781778 143057236
5370 SNP_A-2222303 143085764
5371 SNP_A-4198632 143092823
5372 SNP_A-2186468 143093503
5373 SNP_A-1825717 143094091
5374 SNP_A-1941585 143104277
5375 SNP_A-4212026 143111008
5376 SNP_A-2099857 143128289
5377 SNP_A-2055018 143139048
5378 SNP_A-2048547 143139186
5379 SNP_A-1846477 143157453
5380 SNP_A-2235014 143170542
5381 SNP_A-1884706 143184006
5382 SNP_A-2224709 143230439
5383 SNP_A-2223887 143233873
5384 SNP_A-4195393 143251927
5385 SNP_A-2163664 143379239
5386 SNP_A-2168267 143417819
5387 SNP_A-2250609 143479138
5388 SNP_A-1869222 143522007
5389 SNP_A-4212028 143522436
5390 SNP_A-1822324 143526716
5391 SNP_A-1838295 143592887
5392 SNP_A-1785177 143655844
5393 SNP_A-2033753 143659676
5394 SNP_A-2040566 143676357
5395 SNP_A-2176761 143694613
5396 SNP_A-2041144 143700705
5397 SNP_A-2061833 143735995
5398 SNP_A-1987941 143749166
5399 SNP_A-4212030 143749330
5400 SNP_A-1837500 143753391
5401 SNP_A-2075268 143762160
5402 SNP_A-4226111 143762904
5403 SNP_A-2067875 143766211
5404 SNP_A-4222066 143766245
5405 SNP_A-4237857 143792107
5406 SNP_A-2260871 143802274
5407 SNP_A-2251951 143803275
5408 SNP_A-2297041 143841086
5409 SNP_A-2153285 143842979
5410 SNP_A-2235780 143843367
5411 SNP_A-2228756 143843526
5412 SNP_A-1987944 143848244
5413 SNP_A-1943006 143855361
5414 SNP_A-2280364 143879125
5415 SNP_A-2096185 143879416
5416 SNP_A-2231452 143896965
5417 SNP_A-4230619 143900997
5418 SNP_A-2156701 143921474
5419 SNP_A-1882603 143922167
5420 SNP_A-1811269 143927534
5421 SNP_A-1890193 143927818
5422 SNP_A-4237863 143929514
5423 SNP_A-2220301 143935106
5424 SNP_A-1861238 143946187
5425 SNP_A-1850315 143954988
5426 SNP_A-1918321 143958685
5427 SNP_A-1987945 143972461
5428 SNP_A-1913018 143972822
5429 SNP_A-2251109 143975248
5430 SNP_A-2037857 143977500
5431 SNP_A-1917701 143977754
5432 SNP_A-2070610 143981332
5433 SNP_A-1930377 143982816
5434 SNP_A-2233039 144003807
5435 SNP_A-1837508 144058798
5436 SNP_A-1987946 144059471
5437 SNP_A-2266222 144071842
5438 SNP_A-1987947 144076732
5439 SNP_A-4212031 144077050
5440 SNP_A-1987949 144077157
5441 SNP_A-4212032 144077451
5442 SNP_A-4200720 144081670
5443 SNP_A-2103396 144082983
5444 SNP_A-2209048 144083230
5445 SNP_A-1783760 144083397
5446 SNP_A-2218154 144083752
5447 SNP_A-1897100 144083815
5448 SNP_A-1928867 144084598
5449 SNP_A-2083745 144089574
5450 SNP_A-4220414 144171325
5451 SNP_A-4200443 144171782
5452 SNP_A-2209824 144181257
5453 SNP_A-4212033 144190567
5454 SNP_A-2035129 144285909
5455 SNP_A-2131731 144299137
5456 SNP_A-2164549 144307303
5457 SNP_A-1844497 144330243
5458 SNP_A-2012137 144358817
5459 SNP_A-4207057 144399810
5460 SNP_A-2218530 144423987
5461 SNP_A-1790017 144429391
5462 SNP_A-2204651 144466755
5463 SNP_A-2237020 144467125
5464 SNP_A-1903486 144475321
5465 SNP_A-2012138 144475717
5466 SNP_A-2287212 144492458
5467 SNP_A-2061305 144509758
5468 SNP_A-4233170 144698346
5469 SNP_A-2306134 144774254
5470 SNP_A-1913442 144776012
5471 SNP_A-2301157 144834465
5472 SNP_A-2303342 144842389
5473 SNP_A-2100856 144893683
5474 SNP_A-1830500 144899440
5475 SNP_A-4212035 144903639
5476 SNP_A-2150353 144943208
5477 SNP_A-1935938 144960512
5478 SNP_A-1987958 144976896
5479 SNP_A-1891285 144982008
5480 SNP_A-2151320 145000349
5481 SNP_A-4206005 145009257
5482 SNP_A-1937098 145009566
5483 SNP_A-4238389 145009888
5484 SNP_A-2123365 145020197
5485 SNP_A-2278832 145021020
5486 SNP_A-1987959 145024019
5487 SNP_A-2121266 145039781
5488 SNP_A-2130310 145046104
5489 SNP_A-2232395 145059675
5490 SNP_A-2054962 145079271
5491 SNP_A-1987961 145113623
5492 SNP_A-1987962 145114125
5493 SNP_A-2134144 145151300
5494 SNP_A-2241952 145164810
5495 SNP_A-2046057 145198244
5496 SNP_A-4195507 145204097
5497 SNP_A-2250238 145209273
5498 SNP_A-2164271 145216937
5499 SNP_A-4239886 145229212
5500 SNP_A-4206228 145233468
5501 SNP_A-1922731 145237583
5502 SNP_A-2226033 145242793
5503 SNP_A-2255851 145246032
5504 SNP_A-1806535 145246661
5505 SNP_A-1949754 145248827
5506 SNP_A-2207362 145249437
5507 SNP_A-1804499 145249774
5508 SNP_A-2175323 145251546
5509 SNP_A-2092194 145259141
5510 SNP_A-2177927 145266237
5511 SNP_A-4212036 145283364
5512 SNP_A-1987967 145285032
5513 SNP_A-1987969 145307069
5514 SNP_A-2099424 145307970
5515 SNP_A-2235695 145308792
5516 SNP_A-1798834 145315565
5517 SNP_A-2034175 145326409
5518 SNP_A-4219621 145329958
5519 SNP_A-4212037 145330597
5520 SNP_A-2012139 145331021
5521 SNP_A-1987971 145331114
5522 SNP_A-1868852 145331421
5523 SNP_A-2234205 145352783
5524 SNP_A-1854167 145379996
5525 SNP_A-1955544 145385768
5526 SNP_A-2285998 145403683
5527 SNP_A-2155595 145418178
5528 SNP_A-2218925 145418596
5529 SNP_A-4212038 145427491
5530 SNP_A-1987973 145427709
5531 SNP_A-1987975 145449688
5532 SNP_A-1987977 145473735
5533 SNP_A-2164252 145491579
5534 SNP_A-4218606 145513203
5535 SNP_A-1927241 145613858
5536 SNP_A-2307728 145618497
5537 SNP_A-4212039 145627174
5538 SNP_A-2294426 145635145
5539 SNP_A-2235460 145645323
5540 SNP_A-4206197 145648801
5541 SNP_A-1884472 145649569
5542 SNP_A-2206725 145649688
5543 SNP_A-2290978 145649820
5544 SNP_A-1987982 145713150
5545 SNP_A-2237400 145718922
5546 SNP_A-2025320 145745156
5547 SNP_A-1899334 145750671
5548 SNP_A-2260818 145758617
5549 SNP_A-4212041 145770626
5550 SNP_A-4231862 145772895
5551 SNP_A-1987986 145809073
5552 SNP_A-1987987 145809505
5553 SNP_A-1836856 145826498
5554 SNP_A-2056143 145848394
5555 SNP_A-4194393 145854833
5556 SNP_A-4229910 145885559
5557 SNP_A-4201175 145897315
5558 SNP_A-1948322 145923279
5559 SNP_A-2307959 145927285
5560 SNP_A-4227340 145928162
5561 SNP_A-2232680 145930022
5562 SNP_A-2041940 145939315
5563 SNP_A-4202973 145949524
5564 SNP_A-2310527 145997380
5565 SNP_A-1922882 146008779
5566 SNP_A-4218882 146009570
5567 SNP_A-4221172 146009981
5568 SNP_A-4212043 146031121
5569 SNP_A-2122543 146045463
5570 SNP_A-1987990 146050486
5571 SNP_A-2201396 146118800
5572 SNP_A-2039537 146118942
5573 SNP_A-2147232 146200722
5574 SNP_A-4217641 146203932
5575 SNP_A-4238064 146222667
5576 SNP_A-2153783 146224208
5577 SNP_A-4205902 146246926
5578 SNP_A-2291483 146247297
5579 SNP_A-2126789 146299454
5580 SNP_A-1943031 146338619
5581 SNP_A-2196631 146362034
5582 SNP_A-1947224 146362221
5583 SNP_A-4194873 146377253
5584 SNP_A-1869753 146388992
5585 SNP_A-2289125 146389095
5586 SNP_A-2027656 146589521
5587 SNP_A-2118138 146717270
5588 SNP_A-2084893 146720645
5589 SNP_A-2297107 146723850
5590 SNP_A-1870357 146724455
5591 SNP_A-2178579 146728718
5592 SNP_A-1872965 146745874
5593 SNP_A-2252280 146767662
5594 SNP_A-1855694 146775367
5595 SNP_A-2136389 146781896
5596 SNP_A-1960647 146827677
5597 SNP_A-1794422 146865778
5598 SNP_A-2043717 146890976
5599 SNP_A-1988004 146891370
5600 SNP_A-2098419 146914378
5601 SNP_A-2074088 146941725
5602 SNP_A-1813818 146966204
5603 SNP_A-1988005 147002046
5604 SNP_A-1988006 147002068
5605 SNP_A-1899754 147013834
5606 SNP_A-1988008 147022940
5607 SNP_A-2187375 147040156
5608 SNP_A-1853700 147040402
5609 SNP_A-1808414 147040497
5610 SNP_A-2223336 147041513
5611 SNP_A-4232076 147041906
5612 SNP_A-4212046 147043846
5613 SNP_A-1793628 147044301
5614 SNP_A-4212048 147045441
5615 SNP_A-4194710 147065343
5616 SNP_A-1931633 147096658
5617 SNP_A-1988009 147107243
5618 SNP_A-2280638 147121186
5619 SNP_A-2259465 147121418
5620 SNP_A-2012143 147122406
5621 SNP_A-2074750 147126416
5622 SNP_A-2229482 147150729
5623 SNP_A-2162099 147151516
5624 SNP_A-2059844 147151746
5625 SNP_A-1817885 147173789
5626 SNP_A-2036057 147174147
5627 SNP_A-1988012 147182462
5628 SNP_A-1988013 147213193
5629 SNP_A-1907417 147221744
5630 SNP_A-2105096 147228048
5631 SNP_A-1988014 147231660
5632 SNP_A-2255753 147244191
5633 SNP_A-2301740 147244299
5634 SNP_A-1898417 147244712
5635 SNP_A-2211298 147260143
5636 SNP_A-2108283 147260625
5637 SNP_A-4218774 147264209
5638 SNP_A-2053046 147264367
5639 SNP_A-1921874 147264593
5640 SNP_A-2049012 147271842
5641 SNP_A-4198195 147301216
5642 SNP_A-2196246 147323211
5643 SNP_A-1988016 147323671
5644 SNP_A-2060691 147366631
5645 SNP_A-2096032 147368327
5646 SNP_A-2294789 147392259
5647 SNP_A-1794273 147392370
5648 SNP_A-1959647 147392995
5649 SNP_A-2125707 147412758
5650 SNP_A-1950520 147412791
5651 SNP_A-2248122 147420052
5652 SNP_A-1988019 147438438
5653 SNP_A-1845931 147450332
5654 SNP_A-1958469 147470991
5655 SNP_A-1954376 147528951
5656 SNP_A-2217025 147542019
5657 SNP_A-2291226 147542177
5658 SNP_A-1924031 147542474
5659 SNP_A-2146217 147545065
5660 SNP_A-1988021 147647700
5661 SNP_A-4212049 147677078
5662 SNP_A-1988022 147677240
5663 SNP_A-2077887 147704234
5664 SNP_A-2228129 147713526
5665 SNP_A-1921135 147713687
5666 SNP_A-2104247 147727173
5667 SNP_A-1882989 147727967
5668 SNP_A-1790302 147853405
5669 SNP_A-2199701 147856967
5670 SNP_A-1781973 147868606
5671 SNP_A-1805827 147877911
5672 SNP_A-1797148 147877975
5673 SNP_A-2299259 147881384
5674 SNP_A-1868944 147881442
5675 SNP_A-4194020 147881467
5676 SNP_A-4212052 147887940
5677 SNP_A-1988024 147888268
5678 SNP_A-2144266 147911944
5679 SNP_A-2251202 147912718
5680 SNP_A-1928090 147940026
5681 SNP_A-2221585 147961976
5682 SNP_A-1988028 147967443
5683 SNP_A-1780716 147992727
5684 SNP_A-4197843 147998989
5685 SNP_A-4219900 148005813
5686 SNP_A-4212053 148015783
5687 SNP_A-4193282 148034747
5688 SNP_A-1893055 148094734
5689 SNP_A-1818710 148113038
5690 SNP_A-1823845 148121502
5691 SNP_A-4231499 148122127
5692 SNP_A-2129881 148129839
5693 SNP_A-4212054 148136984
5694 SNP_A-2024334 148152767
5695 SNP_A-2116233 148169277
5696 SNP_A-1804757 148184275
5697 SNP_A-4201557 148201959
5698 SNP_A-2171083 148228363
5699 SNP_A-2231111 148228836
5700 SNP_A-1988033 148245461
5701 SNP_A-1813782 148262110
5702 SNP_A-2313100 148278078
5703 SNP_A-2312041 148292149
5704 SNP_A-1832000 148294406
5705 SNP_A-1880861 148302283
5706 SNP_A-4238206 148313066
5707 SNP_A-2149081 148323446
5708 SNP_A-1988038 148326222
5709 SNP_A-2132985 148364237
5710 SNP_A-4240618 148364356
5711 SNP_A-2052170 148364445
5712 SNP_A-2101325 148369869
5713 SNP_A-4237575 148370023
5714 SNP_A-2193903 148370060
5715 SNP_A-1864208 148370318
5716 SNP_A-1829808 148379354
5717 SNP_A-2134651 148386462
5718 SNP_A-1988040 148386497
5719 SNP_A-4215177 148390504
5720 SNP_A-2065535 148396446
5721 SNP_A-4212055 148397245
5722 SNP_A-4206085 148403197
5723 SNP_A-1905455 148428898
5724 SNP_A-2095130 148429066
5725 SNP_A-1988043 148478561
5726 SNP_A-1875069 148478609
5727 SNP_A-1988044 148479333
5728 SNP_A-2206598 148516962
5729 SNP_A-1830461 148517084
5730 SNP_A-1988045 148517366
5731 SNP_A-1845334 148517413
5732 SNP_A-1988046 148517858
5733 SNP_A-2312372 148579429
5734 SNP_A-2202252 148582002
5735 SNP_A-4226755 148582049
5736 SNP_A-2042904 148598548
5737 SNP_A-2144624 148655960
5738 SNP_A-4216688 148685653
5739 SNP_A-4215178 148686424
5740 SNP_A-2150491 148737442
5741 SNP_A-2261994 148746647
5742 SNP_A-4218555 148752493
5743 SNP_A-1949092 148752515
5744 SNP_A-2309465 148752589
5745 SNP_A-2012151 148765760
5746 SNP_A-4212056 148773527
5747 SNP_A-2061872 148785433
5748 SNP_A-4200833 148802211
5749 SNP_A-1917005 148803296
5750 SNP_A-2301653 148806146
5751 SNP_A-2055239 148809529
5752 SNP_A-1960546 148814978
5753 SNP_A-2182276 148815287
5754 SNP_A-2115314 148815520
5755 SNP_A-2309569 148825931
5756 SNP_A-2149421 148828830
5757 SNP_A-1952063 148829109
5758 SNP_A-1905868 148829160
5759 SNP_A-2114584 148829289
5760 SNP_A-2270064 148829885
5761 SNP_A-2261014 148834310
5762 SNP_A-2058230 148835942
5763 SNP_A-1812544 148903836
5764 SNP_A-2194482 148929335
5765 SNP_A-4229710 148942325
5766 SNP_A-2081718 148943844
5767 SNP_A-4201440 148956442
5768 SNP_A-1929861 148961253
5769 SNP_A-2200778 148971310
5770 SNP_A-4199224 148971352
5771 SNP_A-2089076 148971560
5772 SNP_A-1889606 149032994
5773 SNP_A-2129990 149033049
5774 SNP_A-1848380 149037344
5775 SNP_A-1866442 149046976
5776 SNP_A-2189208 149050455
5777 SNP_A-1797275 149054863
5778 SNP_A-2041399 149069059
5779 SNP_A-4221865 149069252
5780 SNP_A-2188040 149078121
5781 SNP_A-1909307 149096970
5782 SNP_A-4218380 149128947
5783 SNP_A-2089537 149129099
5784 SNP_A-2274019 149129405
5785 SNP_A-4237419 149130006
5786 SNP_A-1939173 149130358
5787 SNP_A-1840457 149130447
5788 SNP_A-1988056 149132136
5789 SNP_A-4221127 149148744
5790 SNP_A-2174277 149160619
5791 SNP_A-4204411 149165785
5792 SNP_A-2260827 149166776
5793 SNP_A-4193707 149167710
5794 SNP_A-2121684 149182971
5795 SNP_A-1958641 149195883
5796 SNP_A-2140981 149229192
5797 SNP_A-2031715 149254678
5798 SNP_A-2120339 149278154
5799 SNP_A-4212057 149293971
5800 SNP_A-1988062 149294016
5801 SNP_A-4212058 149294392
5802 SNP_A-4218445 149306842
5803 SNP_A-1868537 149306948
5804 SNP_A-4233441 149307100
5805 SNP_A-2280777 149307264
5806 SNP_A-4198651 149315465
5807 SNP_A-1889671 149315857
5808 SNP_A-1950791 149316824
5809 SNP_A-1786423 149317560
5810 SNP_A-2097443 149320200
5811 SNP_A-1801866 149328603
5812 SNP_A-1988067 149348677
5813 SNP_A-1988068 149371182
5814 SNP_A-2012155 149371464
5815 SNP_A-2183112 149372499
5816 SNP_A-1947084 149374870
5817 SNP_A-2130882 149411851
5818 SNP_A-2112657 149485144
5819 SNP_A-2150322 149492556
5820 SNP_A-1934462 149511348
5821 SNP_A-2163425 149517108
5822 SNP_A-2012156 149533556
5823 SNP_A-4215179 149533607
5824 SNP_A-2224868 149534377
5825 SNP_A-2091353 149535786
5826 SNP_A-2071223 149559413
5827 SNP_A-1806529 149578616
5828 SNP_A-2100263 149594280
5829 SNP_A-2066433 149617697
5830 SNP_A-2050428 149623385
5831 SNP_A-2223052 149643284
5832 SNP_A-1944783 149666071
5833 SNP_A-2127785 149686477
5834 SNP_A-1827070 149690133
5835 SNP_A-1879309 149690592
5836 SNP_A-1945101 149691122
5837 SNP_A-2148403 149695813
5838 SNP_A-2241369 149712571
5839 SNP_A-4223878 149713391
5840 SNP_A-2109388 149714068
5841 SNP_A-2179967 149716965
5842 SNP_A-1960219 149734830
5843 SNP_A-4224135 149739453
5844 SNP_A-2148480 149748981
5845 SNP_A-1857355 149749344
5846 SNP_A-2202771 149752541
5847 SNP_A-4205181 149777123
5848 SNP_A-1956801 149782907
5849 SNP_A-2294295 149785623
5850 SNP_A-2163014 149795292
5851 SNP_A-1939375 149796370
5852 SNP_A-2151323 149805103
5853 SNP_A-2126420 149820878
5854 SNP_A-2135891 149825977
5855 SNP_A-2125284 149834917
5856 SNP_A-2093315 149856351
5857 SNP_A-2207908 149856455
5858 SNP_A-2064832 149951184
5859 SNP_A-1865422 150054055
5860 SNP_A-2058298 150067889
5861 SNP_A-2107400 150116966
5862 SNP_A-4226160 150125314
5863 SNP_A-2012158 150173785
5864 SNP_A-4198623 150221702
5865 SNP_A-1988079 150240160
5866 SNP_A-2079867 150248073
5867 SNP_A-2243849 150258378
5868 SNP_A-2197228 150274353
5869 SNP_A-2271037 150274929
5870 SNP_A-2210463 150314225
5871 SNP_A-4239655 150348661
5872 SNP_A-1792711 150396358
5873 SNP_A-2227428 150403682
5874 SNP_A-1933498 150409013
5875 SNP_A-2244549 150409590
5876 SNP_A-1829503 150424481
5877 SNP_A-2258605 150450639
5878 SNP_A-2238574 150460808
5879 SNP_A-1920324 150464350
5880 SNP_A-1988088 150464596
5881 SNP_A-1806530 150470428
5882 SNP_A-2142918 150470707
5883 SNP_A-2044527 150472052
5884 SNP_A-1821848 150472093
5885 SNP_A-1795890 150484629
5886 SNP_A-1892219 150502499
5887 SNP_A-1988090 150512956
5888 SNP_A-2108789 150545088
5889 SNP_A-1864016 150555697
5890 SNP_A-2224776 150637836
5891 SNP_A-2208648 150644308
5892 SNP_A-1870971 150653167
5893 SNP_A-4212059 150693593
5894 SNP_A-1824831 150719447
5895 SNP_A-2216975 150737153
5896 SNP_A-2238261 150741788
5897 SNP_A-2249905 150744080
5898 SNP_A-2196808 150744540
5899 SNP_A-2147831 150744998
5900 SNP_A-2307580 150763094
5901 SNP_A-1891544 150763575
5902 SNP_A-1935612 150770255
5903 SNP_A-4212060 150809240
5904 SNP_A-1865074 150817371
5905 SNP_A-2225354 150818220
5906 SNP_A-4237797 150842757
5907 SNP_A-2205910 150843757
5908 SNP_A-2234056 150897557
5909 SNP_A-2052397 150898463
5910 SNP_A-2206733 150899065
5911 SNP_A-2294941 150900625
5912 SNP_A-2228497 150910792
5913 SNP_A-2198143 150938615
5914 SNP_A-2039503 150991526
5915 SNP_A-1798325 150991908
5916 SNP_A-4221343 151002781
5917 SNP_A-1988101 151024566
5918 SNP_A-2086573 151043253
5919 SNP_A-4218906 151044032
5920 SNP_A-2282405 151045450
5921 SNP_A-4226915 151052307
5922 SNP_A-2254129 151083045
5923 SNP_A-2142093 151083078
5924 SNP_A-4195218 151087271
5925 SNP_A-2144274 151126620
5926 SNP_A-2021985 151137072
5927 SNP_A-2184870 151185436
5928 SNP_A-2181572 151200139
5929 SNP_A-2046248 151205235
5930 SNP_A-2308715 151269764
5931 SNP_A-4217140 151270585
5932 SNP_A-2066660 151284927
5933 SNP_A-4212063 151294678
5934 SNP_A-4218810 151294692
5935 SNP_A-1988110 151295075
5936 SNP_A-2309683 151332886
5937 SNP_A-2250266 151333386
5938 SNP_A-1800252 151333653
5939 SNP_A-2134688 151334970
5940 SNP_A-2143321 151341100
5941 SNP_A-2293522 151341222
5942 SNP_A-1988111 151341417
5943 SNP_A-2311595 151341489
5944 SNP_A-1988112 151352748
5945 SNP_A-4228371 151354341
5946 SNP_A-2163220 151355164
5947 SNP_A-1933226 151362589
5948 SNP_A-1955586 151362679
5949 SNP_A-1988113 151363707
5950 SNP_A-4196447 151381135
5951 SNP_A-4229066 151381362
5952 SNP_A-1932755 151382147
5953 SNP_A-1837932 151433863
5954 SNP_A-2085918 151433902
5955 SNP_A-2108888 151433966
5956 SNP_A-4234882 151447070
5957 SNP_A-4204207 151447084
5958 SNP_A-1897473 151481391
5959 SNP_A-1878651 151503624
5960 SNP_A-2062325 151508268
5961 SNP_A-2308212 151508875
5962 SNP_A-2116132 151515023
5963 SNP_A-2290436 151555551
5964 SNP_A-2024135 151606146
5965 SNP_A-1877111 151616943
5966 SNP_A-2135050 151617563
5967 SNP_A-4200408 151617637
5968 SNP_A-4219412 151617650
5969 SNP_A-4229810 151618963
5970 SNP_A-2172222 151622777
5971 SNP_A-2203316 151631979
5972 SNP_A-4212064 151647571
5973 SNP_A-1988114 151647727
5974 SNP_A-2314525 151647816
5975 SNP_A-2126421 151693177
5976 SNP_A-2138923 151693261
5977 SNP_A-2238817 151705448
5978 SNP_A-2197718 151748263
5979 SNP_A-2267375 151748356
5980 SNP_A-4200835 151770165
5981 SNP_A-1877318 151782660
5982 SNP_A-1819063 151857787
5983 SNP_A-2025991 151893032
5984 SNP_A-2033612 151963030
5985 SNP_A-1831949 151967476
5986 SNP_A-1988119 151974868
5987 SNP_A-2113572 151994583
5988 SNP_A-2143977 152005390
5989 SNP_A-2101000 152025031
5990 SNP_A-2252514 152027696
5991 SNP_A-2065041 152052227
5992 SNP_A-4212065 152054432
5993 SNP_A-1988121 152066108
5994 SNP_A-1835229 152068767
5995 SNP_A-4212068 152084195
5996 SNP_A-2099905 152094345
5997 SNP_A-2210173 152099607
5998 SNP_A-2072378 152099703
5999 SNP_A-1892805 152107579
6000 SNP_A-2138703 152109562
6001 SNP_A-2031564 152131717
6002 SNP_A-2200521 152131738
6003 SNP_A-2043771 152132228
6004 SNP_A-2185504 152221934
6005 SNP_A-2286338 152241052
6006 SNP_A-1856863 152241822
6007 SNP_A-2012176 152307215
6008 SNP_A-2313430 152312365
6009 SNP_A-2054995 152320578
6010 SNP_A-2263822 152320906
6011 SNP_A-2180874 152324972
6012 SNP_A-4233902 152424004
6013 SNP_A-4194114 152424075
6014 SNP_A-4232738 152434853
6015 SNP_A-4219387 152435454
6016 SNP_A-2043027 152449819
6017 SNP_A-1852365 152477851
6018 SNP_A-1885679 152487750
6019 SNP_A-1988125 152488180
6020 SNP_A-4212069 152489412
6021 SNP_A-1988126 152505090
6022 SNP_A-4212070 152505595
6023 SNP_A-1951481 152531606
6024 SNP_A-2038962 152534429
6025 SNP_A-1835122 152549890
6026 SNP_A-2203132 152552650
6027 SNP_A-2147521 152553011
6028 SNP_A-4238733 152553368
6029 SNP_A-2012178 152564066
6030 SNP_A-2112376 152564505
6031 SNP_A-2060811 152565243
6032 SNP_A-2135652 152567872
6033 SNP_A-1926221 152601298
6034 SNP_A-2287886 152601496
6035 SNP_A-1782486 152602171
6036 SNP_A-1988131 152603041
6037 SNP_A-4229152 152609138
6038 SNP_A-1839911 152612733
6039 SNP_A-2182645 152694730
6040 SNP_A-2185306 152699084
6041 SNP_A-1941428 152702003
6042 SNP_A-1869936 152704969
6043 SNP_A-2147001 152724484
6044 SNP_A-2223604 152725106
6045 SNP_A-2162573 152729630
6046 SNP_A-2140455 152735877
6047 SNP_A-2234971 152753995
6048 SNP_A-2235220 152754445
6049 SNP_A-2240298 152756299
6050 SNP_A-2172928 152763921
6051 SNP_A-2132358 152770507
6052 SNP_A-2205663 152793119
6053 SNP_A-2012180 152818024
6054 SNP_A-1946303 152830890
6055 SNP_A-1911256 152833167
6056 SNP_A-4223488 152838758
6057 SNP_A-4195665 152838769
6058 SNP_A-1960717 152839046
6059 SNP_A-2012181 152843990
6060 SNP_A-4203721 152882270
6061 SNP_A-1916954 152891068
6062 SNP_A-2127615 152907159
6063 SNP_A-1929819 152907249
6064 SNP_A-1932923 152928019
6065 SNP_A-1862516 152934945
6066 SNP_A-2255961 152935134
6067 SNP_A-2172780 152935263
6068 SNP_A-4219061 152935595
6069 SNP_A-1820549 152938448
6070 SNP_A-2212803 152944502
6071 SNP_A-1988137 152952632
6072 SNP_A-2156830 152978343
6073 SNP_A-2012182 152980710
6074 SNP_A-2313986 152981109
6075 SNP_A-1952222 152984514
6076 SNP_A-2012183 152990802
6077 SNP_A-2113509 152991746
6078 SNP_A-4226642 152992834
6079 SNP_A-2280164 153004962
6080 SNP_A-2074836 153005081
6081 SNP_A-1809891 153007777
6082 SNP_A-1901580 153024461
6083 SNP_A-2066345 153033302
6084 SNP_A-1988141 153049610
6085 SNP_A-4224909 153049954
6086 SNP_A-2264771 153056895
6087 SNP_A-1905767 153069596
6088 SNP_A-2211544 153089281
6089 SNP_A-4235670 153105124
6090 SNP_A-1960814 153142937
6091 SNP_A-2256529 153160503
6092 SNP_A-1783773 153160684
6093 SNP_A-1988147 153160905
6094 SNP_A-2230272 153177571
6095 SNP_A-1872321 153178789
6096 SNP_A-1988148 153178824
6097 SNP_A-2032308 153194986
6098 SNP_A-4212071 153195284
6099 SNP_A-1827066 153222206
6100 SNP_A-1819802 153237927
6101 SNP_A-2069408 153259954
6102 SNP_A-1846333 153260377
6103 SNP_A-2300508 153260415
6104 SNP_A-1943680 153266264
6105 SNP_A-4194276 153270430
6106 SNP_A-2228755 153281630
6107 SNP_A-1988151 153316014
6108 SNP_A-2139279 153317995
6109 SNP_A-4224508 153318102
6110 SNP_A-1856727 153318419
6111 SNP_A-1988152 153333558
6112 SNP_A-2278107 153338234
6113 SNP_A-1988153 153349176
6114 SNP_A-1923437 153355153
6115 SNP_A-1988155 153355377
6116 SNP_A-1988156 153355525
6117 SNP_A-1881626 153375243
6118 SNP_A-4227907 153386224
6119 SNP_A-4216307 153413021
6120 SNP_A-2165880 153413461
6121 SNP_A-2068436 153414858
6122 SNP_A-1988157 153421070
6123 SNP_A-4204938 153444170
6124 SNP_A-2271137 153450401
6125 SNP_A-2253314 153451061
6126 SNP_A-1939221 153469399
6127 SNP_A-2216485 153481755
6128 SNP_A-4222639 153499373
6129 SNP_A-2064801 153504089
6130 SNP_A-4192473 153505608
6131 SNP_A-1799400 153509162
6132 SNP_A-2114916 153514925
6133 SNP_A-1956459 153523749
6134 SNP_A-1914168 153526392
6135 SNP_A-2125909 153533055
6136 SNP_A-1948419 153537754
6137 SNP_A-2104737 153538347
6138 SNP_A-1864562 153538411
6139 SNP_A-2227154 153572075
6140 SNP_A-1827446 153572140
6141 SNP_A-1830514 153593940
6142 SNP_A-1940810 153593957
6143 SNP_A-2214506 153601570
6144 SNP_A-2111386 153614206
6145 SNP_A-1808273 153626623
6146 SNP_A-4206561 153628742
6147 SNP_A-1825111 153649015
6148 SNP_A-4218540 153649164
6149 SNP_A-1932163 153658216
6150 SNP_A-1988165 153677189
6151 SNP_A-1803054 153691479
6152 SNP_A-2111384 153697163
6153 SNP_A-2126338 153721885
6154 SNP_A-2246696 153722144
6155 SNP_A-2183955 153741949
6156 SNP_A-2284907 153781247
6157 SNP_A-1919076 153783769
6158 SNP_A-1914392 153825586
6159 SNP_A-1811391 153843757
6160 SNP_A-1988171 153859398
6161 SNP_A-2078923 153871303
6162 SNP_A-1988175 153888032
6163 SNP_A-1988177 153888507
6164 SNP_A-1988179 153889097
6165 SNP_A-1988180 153889250
6166 SNP_A-2173158 153903143
6167 SNP_A-1958374 153906580
6168 SNP_A-4226789 153907114
6169 SNP_A-2123783 153907583
6170 SNP_A-1955145 153907736
6171 SNP_A-1828945 153909443
6172 SNP_A-2311740 153935600
6173 SNP_A-4219785 153966274
6174 SNP_A-1863732 153966561
6175 SNP_A-2105250 153968146
6176 SNP_A-2012190 153974590
6177 SNP_A-1921846 153979276
6178 SNP_A-1884402 153979323
6179 SNP_A-2127601 154019363
6180 SNP_A-4200661 154019694
6181 SNP_A-2153751 154021194
6182 SNP_A-2012191 154036644
6183 SNP_A-2233037 154037004
6184 SNP_A-1864252 154042070
6185 SNP_A-2137449 154049159
6186 SNP_A-2254823 154049312
6187 SNP_A-4218440 154065261
6188 SNP_A-2247717 154068996
6189 SNP_A-2302001 154088430
6190 SNP_A-1931806 154088548
6191 SNP_A-1961227 154088688
6192 SNP_A-2301464 154089995
6193 SNP_A-4237011 154097814
6194 SNP_A-1988187 154101663
6195 SNP_A-1988189 154105349
6196 SNP_A-4201749 154107742
6197 SNP_A-1805572 154113304
6198 SNP_A-2150721 154115772
6199 SNP_A-2170277 154129953
6200 SNP_A-2091959 154150136
6201 SNP_A-2163977 154150963
6202 SNP_A-1988194 154156276
6203 SNP_A-4196368 154156448
6204 SNP_A-1839480 154165029
6205 SNP_A-2138744 154165252
6206 SNP_A-4212075 154166019
6207 SNP_A-2197271 154167864
6208 SNP_A-2154155 154168027
6209 SNP_A-1802917 154188135
6210 SNP_A-2121466 154201522
6211 SNP_A-4235404 154206936
6212 SNP_A-2297878 154217391
6213 SNP_A-1863994 154245403
6214 SNP_A-1916667 154255666
6215 SNP_A-1988200 154282972
6216 SNP_A-2060185 154305678
6217 SNP_A-2300537 154307218
6218 SNP_A-1988204 154351287
6219 SNP_A-1988206 154372322
6220 SNP_A-1845139 154379288
6221 SNP_A-2279091 154409772
6222 SNP_A-1901989 154409860
6223 SNP_A-2223348 154410240
6224 SNP_A-1814444 154410479
6225 SNP_A-1988209 154416785
6226 SNP_A-2041789 154419618
6227 SNP_A-2033646 154423832
6228 SNP_A-2268745 154424060
6229 SNP_A-1920780 154438148
6230 SNP_A-2283452 154438165
6231 SNP_A-2054396 154451807
6232 SNP_A-4201353 154459840
6233 SNP_A-2036029 154461605
6234 SNP_A-1871277 154477928
6235 SNP_A-2094537 154478406
6236 SNP_A-2215910 154478944
6237 SNP_A-4212076 154483657
6238 SNP_A-1988212 154484368
6239 SNP_A-1931953 154499899
6240 SNP_A-1911653 154521088
6241 SNP_A-2252195 154524838
6242 SNP_A-2307219 154548120
6243 SNP_A-4212078 154583138
6244 SNP_A-1988224 154583313
6245 SNP_A-1928252 154607027
6246 SNP_A-2034108 154612099
6247 SNP_A-2183729 154612240
6248 SNP_A-1907141 154612955
6249 SNP_A-2012195 154614572
6250 SNP_A-4235289 154623689
6251 SNP_A-1825202 154634848
6252 SNP_A-1840877 154635053
6253 SNP_A-1830133 154643447
6254 SNP_A-1909227 154672130
6255 SNP_A-4212079 154679085
6256 SNP_A-2055344 154705057
6257 SNP_A-1988227 154705260
6258 SNP_A-2312418 154708303
6259 SNP_A-2141249 154711701
6260 SNP_A-2179630 154719704
6261 SNP_A-1929678 154752428
6262 SNP_A-2230927 154763249
6263 SNP_A-2116962 154797305
6264 SNP_A-2036033 154800155
6265 SNP_A-1848688 154802756
6266 SNP_A-2284767 154802976
6267 SNP_A-2052019 154813760
6268 SNP_A-1852348 154845575
6269 SNP_A-2012198 154862878
6270 SNP_A-1885221 154876965
6271 SNP_A-2131905 154935899
6272 SNP_A-1920520 154979914
6273 SNP_A-1872913 154994791
6274 SNP_A-4199798 155005842
6275 SNP_A-2200824 155021501
6276 SNP_A-1907560 155028263
6277 SNP_A-2044054 155044412
6278 SNP_A-2097104 155070602
6279 SNP_A-2177853 155099599
6280 SNP_A-4212081 155236135
6281 SNP_A-4212082 155236572
6282 SNP_A-1988233 155249827
6283 SNP_A-1988234 155255483
6284 SNP_A-2211540 155260233
6285 SNP_A-2069871 155260850
6286 SNP_A-2140492 155297981
6287 SNP_A-2072704 155300670
6288 SNP_A-2047391 155300849
6289 SNP_A-2307313 155302130
6290 SNP_A-4193661 155338746
6291 SNP_A-2154613 155339313
6292 SNP_A-4216654 155339448
6293 SNP_A-4212083 155361170
6294 SNP_A-2099297 155361634
6295 SNP_A-2239186 155412076
6296 SNP_A-1851828 155417588
6297 SNP_A-1928325 155417681
6298 SNP_A-1806840 155417741
6299 SNP_A-2225236 155417962
6300 SNP_A-1814300 155418020
6301 SNP_A-1934349 155428931
6302 SNP_A-1807052 155448900
6303 SNP_A-2118165 155474100
6304 SNP_A-4215180 155483702
6305 SNP_A-4215181 155483744
6306 SNP_A-4240955 155493044
6307 SNP_A-4226248 155517789
6308 SNP_A-1897258 155569426
6309 SNP_A-2072232 155569749
6310 SNP_A-4200537 155597616
6311 SNP_A-2178498 155598161
6312 SNP_A-1803483 155617559
6313 SNP_A-1871152 155618137
6314 SNP_A-1988239 155621249
6315 SNP_A-2266007 155626846
6316 SNP_A-2303118 155626925
6317 SNP_A-2235520 155626970
6318 SNP_A-4220443 155651442
6319 SNP_A-1988240 155655424
6320 SNP_A-1835991 155676306
6321 SNP_A-1988242 155682573
6322 SNP_A-2197585 155686995
6323 SNP_A-2054248 155738642
6324 SNP_A-2104380 155760769
6325 SNP_A-2218094 155775249
6326 SNP_A-2211609 155775419
6327 SNP_A-4212085 155782396
6328 SNP_A-1988247 155783805
6329 SNP_A-1821340 155791911
6330 SNP_A-1949621 155813731
6331 SNP_A-4212086 155816650
6332 SNP_A-2155368 155824080
6333 SNP_A-2306928 155832595
6334 SNP_A-2086689 155838522
6335 SNP_A-1988254 155851382
6336 SNP_A-1864047 155855586
6337 SNP_A-4207700 155908983
6338 SNP_A-2239205 155947079
6339 SNP_A-1956394 155949981
6340 SNP_A-2068488 155975679
6341 SNP_A-2105161 155977606
6342 SNP_A-2029675 155979479
6343 SNP_A-1844221 155980265
6344 SNP_A-4234697 156001506
6345 SNP_A-1855750 156003136
6346 SNP_A-4212087 156009727
6347 SNP_A-4235801 156012628
6348 SNP_A-2177358 156028473
6349 SNP_A-2135675 156037273
6350 SNP_A-2256278 156044016
6351 SNP_A-1806583 156057317
6352 SNP_A-2119357 156107222
6353 SNP_A-1860489 156169503
6354 SNP_A-4192602 156174227
6355 SNP_A-2053085 156180881
6356 SNP_A-1921497 156183386
6357 SNP_A-2250259 156183443
6358 SNP_A-1946902 156183495
6359 SNP_A-1939916 156189093
6360 SNP_A-1841537 156216697
6361 SNP_A-4227136 156239194
6362 SNP_A-2176981 156243458
6363 SNP_A-1952832 156250710
6364 SNP_A-2213879 156251027
6365 SNP_A-4239316 156271130
6366 SNP_A-2191341 156301313
6367 SNP_A-1950797 156305791
6368 SNP_A-2112413 156306348
6369 SNP_A-4200544 156332717
6370 SNP_A-2082986 156340335
6371 SNP_A-4221513 156346252
6372 SNP_A-2271059 156346485
6373 SNP_A-4228081 156350016
6374 SNP_A-2213427 156350166
6375 SNP_A-1988259 156367822
6376 SNP_A-1911035 156368420
6377 SNP_A-1799871 156372272
6378 SNP_A-2144648 156433924
6379 SNP_A-1988260 156436053
6380 SNP_A-4212089 156457681
6381 SNP_A-4223943 156457699
6382 SNP_A-4227615 156457818
6383 SNP_A-4228533 156460334
6384 SNP_A-2291640 156463599
6385 SNP_A-1905552 156464641
6386 SNP_A-4162571 156472356
6387 SNP_A-2074708 156491450
6388 SNP_A-4219692 156511923
6389 SNP_A-2072788 156527132
6390 SNP_A-2074403 156534589
6391 SNP_A-1793617 156549335
6392 SNP_A-2264985 156549599
6393 SNP_A-2300411 156560823
6394 SNP_A-2075942 156571454
6395 SNP_A-1988266 156594330
6396 SNP_A-4212090 156595642
6397 SNP_A-4195309 156602913
6398 SNP_A-1940955 156630421
6399 SNP_A-2104923 156661998
6400 SNP_A-4238861 156662016
6401 SNP_A-1923409 156667896
6402 SNP_A-4194867 156682348
6403 SNP_A-2221279 156711032
6404 SNP_A-2154789 156714935
6405 SNP_A-2250030 156722861
6406 SNP_A-2107525 156731363
6407 SNP_A-1801882 156731534
6408 SNP_A-2103263 156732172
6409 SNP_A-2115746 156732707
6410 SNP_A-1783607 156734496
6411 SNP_A-2041970 156748441
6412 SNP_A-1948526 156762879
6413 SNP_A-1988268 156762910
6414 SNP_A-2295913 156777578
6415 SNP_A-1782741 156817886
6416 SNP_A-2120494 156820219
6417 SNP_A-2185087 156820352
6418 SNP_A-2024532 156843568
6419 SNP_A-2258212 156847476
6420 SNP_A-4225939 156897027
6421 SNP_A-2041032 156908311
6422 SNP_A-2177226 156908574
6423 SNP_A-2198975 156911256
6424 SNP_A-1834383 156911308
6425 SNP_A-1822698 156914836
6426 SNP_A-2188010 156914955
6427 SNP_A-2208168 156915194
6428 SNP_A-4212092 156916315
6429 SNP_A-4212093 156916426
6430 SNP_A-1988273 156916761
6431 SNP_A-1909746 156954704
6432 SNP_A-4228082 157007854
6433 SNP_A-1988276 157011008
6434 SNP_A-4212094 157012153
6435 SNP_A-1827654 157090329
6436 SNP_A-2072877 157121367
6437 SNP_A-2292408 157185419
6438 SNP_A-2048687 157185562
6439 SNP_A-2114996 157186054
6440 SNP_A-2210740 157186335
6441 SNP_A-1861574 157196949
6442 SNP_A-1876776 157200700
6443 SNP_A-1988278 157206242
6444 SNP_A-2235996 157208134
6445 SNP_A-4236627 157220121
6446 SNP_A-1874840 157223884
6447 SNP_A-4212095 157242759
6448 SNP_A-1856906 157257433
6449 SNP_A-1814799 157257731
6450 SNP_A-2125728 157257892
6451 SNP_A-2290533 157260995
6452 SNP_A-4201428 157267736
6453 SNP_A-1988281 157303165
6454 SNP_A-2209321 157313533
6455 SNP_A-2307820 157335479
6456 SNP_A-1855401 157345461
6457 SNP_A-4225103 157346610
6458 SNP_A-1883423 157346662
6459 SNP_A-2142298 157352093
6460 SNP_A-1988285 157362927
6461 SNP_A-1911583 157367667
6462 SNP_A-1988286 157377927
6463 SNP_A-2291090 157378064
6464 SNP_A-4221181 157385311
6465 SNP_A-4221603 157419596
6466 SNP_A-2024197 157434718
6467 SNP_A-2058698 157443733
6468 SNP_A-2089536 157485045
6469 SNP_A-2287880 157523914
6470 SNP_A-4212097 157660541
6471 SNP_A-1988287 157660645
6472 SNP_A-1988288 157681073
6473 SNP_A-2079816 157726664
6474 SNP_A-1988289 157755559
6475 SNP_A-1939734 157782254
6476 SNP_A-2281790 157787794
6477 SNP_A-2142624 157853047
6478 SNP_A-2143462 157872148
6479 SNP_A-2073752 157876267
6480 SNP_A-2229075 157876335
6481 SNP_A-1838804 157876496
6482 SNP_A-2190861 157902978
6483 SNP_A-4202034 157903091
6484 SNP_A-2037652 157948958
6485 SNP_A-2213379 157954505
6486 SNP_A-4219087 157960957
6487 SNP_A-2305926 157962753
6488 SNP_A-4201146 157985172
6489 SNP_A-2181812 157995717
6490 SNP_A-4221516 157998038
6491 SNP_A-4197002 157998052
6492 SNP_A-1915348 158004859
6493 SNP_A-2026112 158005272
6494 SNP_A-1834647 158005391
6495 SNP_A-1988295 158007412
6496 SNP_A-2171691 158019305
6497 SNP_A-2260531 158041252
6498 SNP_A-2271746 158041469
6499 SNP_A-1818625 158049703
6500 SNP_A-1794499 158052475
6501 SNP_A-2037389 158150314
6502 SNP_A-4233618 158194386
6503 SNP_A-4212098 158221411
6504 SNP_A-2180052 158247510
6505 SNP_A-2161072 158251320
6506 SNP_A-2057080 158278991
6507 SNP_A-2113340 158279052
6508 SNP_A-4207221 158284702
6509 SNP_A-1790276 158317547
6510 SNP_A-4217821 158319437
6511 SNP_A-2291598 158330365
6512 SNP_A-2107121 158331633
6513 SNP_A-1891509 158332172
6514 SNP_A-4198490 158332552
6515 SNP_A-1853379 158332820
6516 SNP_A-1988307 158387977
6517 SNP_A-1988308 158407131
6518 SNP_A-1895127 158409228
6519 SNP_A-2012211 158418866
6520 SNP_A-1988309 158457830
6521 SNP_A-4194467 158463453
6522 SNP_A-1850562 158491694
6523 SNP_A-4216987 158525677
6524 SNP_A-2291384 158548372
6525 SNP_A-2061580 158569341
6526 SNP_A-1908069 158579394
6527 SNP_A-2052497 158592893
6528 SNP_A-4218415 158594164
6529 SNP_A-2258622 158594523
6530 SNP_A-2297246 158594772
6531 SNP_A-1833526 158596570
6532 SNP_A-1844538 158598492
6533 SNP_A-2200610 158606405
6534 SNP_A-1869573 158607796
6535 SNP_A-2130160 158607855
6536 SNP_A-2170599 158627906
6537 SNP_A-2012212 158642022
6538 SNP_A-2077756 158657355
6539 SNP_A-2097226 158657681
6540 SNP_A-4229816 158663985
6541 SNP_A-2269703 158670393
6542 SNP_A-2150222 158677335
6543 SNP_A-2214880 158683813
6544 SNP_A-2077137 158684389
6545 SNP_A-2304414 158686061
6546 SNP_A-4212099 158688454
6547 SNP_A-1831969 158713596
6548 SNP_A-2124129 158714489
6549 SNP_A-1877895 158717551
6550 SNP_A-1807524 158719128
6551 SNP_A-2161705 158747773
6552 SNP_A-2191030 158750227
6553 SNP_A-1790925 158752740
6554 SNP_A-1794743 158752842
6555 SNP_A-2147828 158772808
6556 SNP_A-1988312 158776771
6557 SNP_A-2027672 158789336
6558 SNP_A-1988315 158791161
6559 SNP_A-1871150 158797920
6560 SNP_A-4224614 158798054
6561 SNP_A-1988316 158799621
6562 SNP_A-1988317 158799932
6563 SNP_A-1988318 158801752
6564 SNP_A-1928647 158815145
6565 SNP_A-2203109 158816315
6566 SNP_A-2143597 158816764
6567 SNP_A-1988319 158821797
6568 SNP_A-2033166 158836960
6569 SNP_A-1829579 158838876
6570 SNP_A-4235563 158913155
6571 SNP_A-2195955 159007321
6572 SNP_A-2012213 159048004
6573 SNP_A-2168029 159055851
6574 SNP_A-1809553 159061474
6575 SNP_A-2218526 159066859
6576 SNP_A-2026160 159092842
6577 SNP_A-2262894 159122228
6578 SNP_A-2077071 159145224
6579 SNP_A-2053749 159145272
6580 SNP_A-1943814 159145678
6581 SNP_A-2166348 159170207
6582 SNP_A-2075126 159184962
6583 SNP_A-2064521 159188248
6584 SNP_A-2113059 159199282
6585 SNP_A-1988329 159345695
6586 SNP_A-2172950 159427326
6587 SNP_A-2265485 159438652
6588 SNP_A-2166799 159450225
6589 SNP_A-4207239 159451758
6590 SNP_A-1869828 159452166
6591 SNP_A-1942039 159452448
6592 SNP_A-4212101 159481840
6593 SNP_A-1864094 159490863
6594 SNP_A-4233780 159491075
6595 SNP_A-2166477 159500547
6596 SNP_A-1951657 159523946
6597 SNP_A-2162020 159538291
6598 SNP_A-4202782 159539578
6599 SNP_A-2097402 159539854
6600 SNP_A-1840387 159541322
6601 SNP_A-2254729 159542014
6602 SNP_A-4212102 159546731
6603 SNP_A-2156658 159547065
6604 SNP_A-2012214 159559773
6605 SNP_A-2012215 159560553
6606 SNP_A-2012216 159560889
6607 SNP_A-2094496 159561448
6608 SNP_A-4239822 159561726
6609 SNP_A-2182531 159563684
6610 SNP_A-1932271 159582126
6611 SNP_A-2234264 159598589
6612 SNP_A-2118852 159613314
6613 SNP_A-2153673 159615083
6614 SNP_A-1885287 159641935
6615 SNP_A-2096553 159642172
6616 SNP_A-1810319 159643493
6617 SNP_A-2100560 159650534
6618 SNP_A-1892561 159653006
6619 SNP_A-1814551 159668586
6620 SNP_A-2202027 159791920
6621 SNP_A-1852446 159792666
6622 SNP_A-2027796 159809095
6623 SNP_A-2278716 159849643
6624 SNP_A-1826840 159873137
6625 SNP_A-2184672 159876688
6626 SNP_A-2084300 159887143
6627 SNP_A-2072213 159897775
6628 SNP_A-4217155 159923559
6629 SNP_A-2037770 159923693
6630 SNP_A-4238973 159923761
6631 SNP_A-2109851 159924368
6632 SNP_A-1803148 159927376
6633 SNP_A-2097680 159950053
6634 SNP_A-1941726 160018212
6635 SNP_A-1907471 160019250
6636 SNP_A-1805304 160074089
6637 SNP_A-2012223 160079024
6638 SNP_A-2169088 160079211
6639 SNP_A-1820862 160079415
6640 SNP_A-1826781 160079493
6641 SNP_A-2223711 160081618
6642 SNP_A-1988346 160102086
6643 SNP_A-2012224 160124117
6644 SNP_A-2110119 160124316
6645 SNP_A-4239172 160124346
6646 SNP_A-1806522 160126621
6647 SNP_A-1938485 160127039
6648 SNP_A-1871480 160133426
6649 SNP_A-2187880 160139630
6650 SNP_A-2078328 160140565
6651 SNP_A-2245587 160158699
6652 SNP_A-2012226 160167239
6653 SNP_A-1888180 160243396
6654 SNP_A-2199579 160274159
6655 SNP_A-1877696 160278771
6656 SNP_A-2109251 160327705
6657 SNP_A-2186912 160328315
6658 SNP_A-2281532 160352321
6659 SNP_A-1849942 160383097
6660 SNP_A-2163620 160385044
6661 SNP_A-2141612 160399468
6662 SNP_A-2176855 160471194
6663 SNP_A-2219582 160476632
6664 SNP_A-4212103 160492856
6665 SNP_A-2239792 160501364
6666 SNP_A-2110662 160501492
6667 SNP_A-1826014 160539896
6668 SNP_A-1988358 160545968
6669 SNP_A-4197536 160563809
6670 SNP_A-2099347 160564002
6671 SNP_A-2286899 160580684
6672 SNP_A-2212649 160589071
6673 SNP_A-1791941 160592254
6674 SNP_A-2171077 160592615
6675 SNP_A-1988361 160605062
6676 SNP_A-2291522 160605526
6677 SNP_A-1988363 160612709
6678 SNP_A-4224889 160617752
6679 SNP_A-2142014 160634066
6680 SNP_A-4219626 160646695
6681 SNP_A-4224120 160655688
6682 SNP_A-2162960 160655736
6683 SNP_A-4206811 160656777
6684 SNP_A-1930600 160658910
6685 SNP_A-2093393 160659495
6686 SNP_A-2101345 160661820
6687 SNP_A-1864704 160661884
6688 SNP_A-2174479 160664141
6689 SNP_A-2311402 160675647
6690 SNP_A-2204396 160675800
6691 SNP_A-1988372 160695568
6692 SNP_A-1988373 160695642
6693 SNP_A-4233592 160696315
6694 SNP_A-4196654 160728891
6695 SNP_A-2022728 160767976
6696 SNP_A-4215185 160771756
6697 SNP_A-1988377 160777305
6698 SNP_A-1988378 160778961
6699 SNP_A-2259393 160801498
6700 SNP_A-1868912 160859217
6701 SNP_A-1795611 160889728
6702 SNP_A-1908617 160951708
6703 SNP_A-1800124 160952079
6704 SNP_A-2180871 161002685
6705 SNP_A-2278407 161002837
6706 SNP_A-2055441 161003623
6707 SNP_A-4194854 161038567
6708 SNP_A-1831715 161041380
6709 SNP_A-4227819 161048937
6710 SNP_A-4201898 161057769
6711 SNP_A-1944780 161107034
6712 SNP_A-2244463 161117058
6713 SNP_A-1839788 161117077
6714 SNP_A-1988379 161175534
6715 SNP_A-4232933 161200315
6716 SNP_A-2033714 161200369
6717 SNP_A-4202761 161253927
6718 SNP_A-2124265 161260672
6719 SNP_A-2054021 161279548
6720 SNP_A-4212107 161282668
6721 SNP_A-1988381 161291095
6722 SNP_A-1988382 161291611
6723 SNP_A-1794479 161329377
6724 SNP_A-2165494 161361099
6725 SNP_A-2063579 161363997
6726 SNP_A-1794881 161364426
6727 SNP_A-4234478 161370518
6728 SNP_A-2194093 161378745
6729 SNP_A-2260798 161380927
6730 SNP_A-1988384 161429533
6731 SNP_A-2166112 161436821
6732 SNP_A-1866423 161454323
6733 SNP_A-2022921 161458240
6734 SNP_A-1829838 161528079
6735 SNP_A-4212108 161546194
6736 SNP_A-2234189 161564530
6737 SNP_A-4225559 161565038
6738 SNP_A-2208065 161575001
6739 SNP_A-2273421 161575212
6740 SNP_A-2105440 161578334
6741 SNP_A-2045640 161596969
6742 SNP_A-4212109 161601154
6743 SNP_A-2047738 161627628
6744 SNP_A-2305593 161629121
6745 SNP_A-1861860 161642047
6746 SNP_A-4212110 161687527
6747 SNP_A-2202292 161732409
6748 SNP_A-2039143 161779645
6749 SNP_A-2077334 161786286
6750 SNP_A-2177202 161802980
6751 SNP_A-1794535 161806027
6752 SNP_A-4224880 161819270
6753 SNP_A-4207711 161819551
6754 SNP_A-2258292 161833427
6755 SNP_A-2213555 161833653
6756 SNP_A-1872296 161835972
6757 SNP_A-2025956 161836238
6758 SNP_A-2045179 161837327
6759 SNP_A-2096279 161837384
6760 SNP_A-1875987 161843528
6761 SNP_A-2058384 161856988
6762 SNP_A-1793084 161857097
6763 SNP_A-1864461 161880824
6764 SNP_A-4194595 161883882
6765 SNP_A-4212113 161894294
6766 SNP_A-2243347 161894696
6767 SNP_A-4192817 161894946
6768 SNP_A-2077374 161910473
6769 SNP_A-1846438 161910506
6770 SNP_A-4193309 161930319
6771 SNP_A-2171324 161934424
6772 SNP_A-4224758 161984599
6773 SNP_A-2150849 161991625
6774 SNP_A-2062499 161993320
6775 SNP_A-2106374 161993412
6776 SNP_A-2134235 161993729
6777 SNP_A-1827082 161994005
6778 SNP_A-1897491 162000539
6779 SNP_A-2115420 162000796
6780 SNP_A-2078801 162001532
6781 SNP_A-2023772 162001625
6782 SNP_A-2301633 162001753
6783 SNP_A-4202036 162010971
6784 SNP_A-2295992 162012491
6785 SNP_A-2192385 162014857
6786 SNP_A-1932080 162026087
6787 SNP_A-2255971 162032871
6788 SNP_A-2236817 162085083
6789 SNP_A-2030540 162085352
6790 SNP_A-1836769 162088826
6791 SNP_A-2048371 162112846
6792 SNP_A-1924576 162112864
6793 SNP_A-1849026 162112984
6794 SNP_A-1988397 162168159
6795 SNP_A-1949900 162172592
6796 SNP_A-1814545 162208528
6797 SNP_A-1812308 162220898
6798 SNP_A-1873177 162223098
6799 SNP_A-2210109 162235059
6800 SNP_A-1902629 162241367
6801 SNP_A-1902333 162242322
6802 SNP_A-2138526 162260940
6803 SNP_A-4193845 162279325
6804 SNP_A-2256904 162294878
6805 SNP_A-1988399 162302229
6806 SNP_A-2073350 162307494
6807 SNP_A-4219161 162308697
6808 SNP_A-1988400 162326947
6809 SNP_A-1888375 162330122
6810 SNP_A-2141495 162342768
6811 SNP_A-4223347 162344569
6812 SNP_A-1988402 162360677
6813 SNP_A-1900829 162385193
6814 SNP_A-2036634 162394883
6815 SNP_A-2275885 162409523
6816 SNP_A-2189226 162409678
6817 SNP_A-2114152 162416518
6818 SNP_A-2308674 162430964
6819 SNP_A-2173255 162431019
6820 SNP_A-1850055 162431244
6821 SNP_A-2177889 162433426
6822 SNP_A-2096094 162433957
6823 SNP_A-2185910 162462074
6824 SNP_A-4212115 162517942
6825 SNP_A-2207302 162523308
6826 SNP_A-1876723 162531993
6827 SNP_A-2103991 162543883
6828 SNP_A-1988410 162552161
6829 SNP_A-1912917 162563417
6830 SNP_A-1937443 162568904
6831 SNP_A-2127870 162584354
6832 SNP_A-1831022 162658559
6833 SNP_A-4223913 162658695
6834 SNP_A-2090820 162659755
6835 SNP_A-2296735 162666256
6836 SNP_A-2122254 162666349
6837 SNP_A-1843669 162698991
6838 SNP_A-2087642 162705068
6839 SNP_A-2171085 162719107
6840 SNP_A-2049711 162719593
6841 SNP_A-4212116 162720146
6842 SNP_A-4222994 162724935
6843 SNP_A-2171836 162725125
6844 SNP_A-1858873 162757512
6845 SNP_A-2030552 162758674
6846 SNP_A-2137101 162760912
6847 SNP_A-1830948 162768919
6848 SNP_A-2311141 162800484
6849 SNP_A-4229114 162815742
6850 SNP_A-2095720 162819561
6851 SNP_A-1808434 162840202
6852 SNP_A-4195086 162840363
6853 SNP_A-2276259 162840429
6854 SNP_A-4232426 162841553
6855 SNP_A-2058937 162842126
6856 SNP_A-2125616 162871577
6857 SNP_A-4206861 162874710
6858 SNP_A-1834871 162877085
6859 SNP_A-4215187 162877565
6860 SNP_A-4220763 162902279
6861 SNP_A-1791380 162914183
6862 SNP_A-1863923 162914235
6863 SNP_A-2146880 162914629
6864 SNP_A-2032792 162914742
6865 SNP_A-1824000 162932601
6866 SNP_A-1922892 162935348
6867 SNP_A-4219448 162953482
6868 SNP_A-1878344 162959173
6869 SNP_A-1790333 162959760
6870 SNP_A-2304621 162959891
6871 SNP_A-1913132 162960031
6872 SNP_A-2102943 162971096
6873 SNP_A-2232850 162973728
6874 SNP_A-4197150 162977259
6875 SNP_A-1951619 162979292
6876 SNP_A-1880363 162990011
6877 SNP_A-2194064 162998765
6878 SNP_A-4230292 163012857
6879 SNP_A-1934904 163031189
6880 SNP_A-4235304 163037922
6881 SNP_A-1988413 163042210
6882 SNP_A-4192688 163073363
6883 SNP_A-1825762 163102419
6884 SNP_A-2207295 163153251
6885 SNP_A-4192951 163179250
6886 SNP_A-1988414 163204028
6887 SNP_A-1870376 163216674
6888 SNP_A-1880644 163235368
6889 SNP_A-1988415 163238470
6890 SNP_A-1833717 163247672
6891 SNP_A-1844850 163253575
6892 SNP_A-2109620 163268995
6893 SNP_A-1923077 163359113
6894 SNP_A-2024925 163359646
6895 SNP_A-4212117 163431964
6896 SNP_A-1988416 163432380
6897 SNP_A-2223312 163444806
6898 SNP_A-1820064 163449259
6899 SNP_A-1881246 163449900
6900 SNP_A-4222912 163466489
6901 SNP_A-1941030 163469861
6902 SNP_A-1829905 163473738
6903 SNP_A-2012251 163481527
6904 SNP_A-1829055 163488065
6905 SNP_A-4236257 163499576
6906 SNP_A-4205410 163503663
6907 SNP_A-1988418 163519573
6908 SNP_A-2113917 163520791
6909 SNP_A-2285176 163543693
6910 SNP_A-2012252 163556238
6911 SNP_A-1812460 163560252
6912 SNP_A-1857235 163571731
6913 SNP_A-1988420 163584802
6914 SNP_A-2251919 163606490
6915 SNP_A-1869005 163607637
6916 SNP_A-4237764 163628328
6917 SNP_A-4228404 163630155
6918 SNP_A-1867748 163630381
6919 SNP_A-2294550 163630631
6920 SNP_A-1804108 163654194
6921 SNP_A-2105696 163681245
6922 SNP_A-1856638 163681510
6923 SNP_A-2065808 163690201
6924 SNP_A-2012253 163706502
6925 SNP_A-2124298 163836947
6926 SNP_A-4212118 163840107
6927 SNP_A-1910028 163840563
6928 SNP_A-2202925 163941393
6929 SNP_A-2303046 163946895
6930 SNP_A-1789007 163955133
6931 SNP_A-4217108 163956650
6932 SNP_A-1883246 163974075
6933 SNP_A-2222372 163996272
6934 SNP_A-2294704 164017091
6935 SNP_A-2176185 164049348
6936 SNP_A-1818763 164055933
6937 SNP_A-2164899 164056279
6938 SNP_A-2272562 164060681
6939 SNP_A-2124011 164064154
6940 SNP_A-2155094 164066169
6941 SNP_A-4222916 164079123
6942 SNP_A-2077288 164096256
6943 SNP_A-2314528 164096446
6944 SNP_A-1933712 164096932
6945 SNP_A-2212631 164097311
6946 SNP_A-2067917 164114974
6947 SNP_A-1808947 164115274
6948 SNP_A-2012259 164115559
6949 SNP_A-2217314 164119214
6950 SNP_A-2251149 164131963
6951 SNP_A-4223016 164134286
6952 SNP_A-2301688 164147214
6953 SNP_A-2203675 164156252
6954 SNP_A-1845357 164157227
6955 SNP_A-1896719 164158756
6956 SNP_A-2310082 164159265
6957 SNP_A-1988430 164165138
6958 SNP_A-2149193 164170664
6959 SNP_A-2031301 164191372
6960 SNP_A-2247924 164218966
6961 SNP_A-2083637 164230881
6962 SNP_A-1988432 164267664
6963 SNP_A-1988433 164269016
6964 SNP_A-4223131 164272679
6965 SNP_A-2104739 164313234
6966 SNP_A-2293342 164326648
6967 SNP_A-2036827 164342733
6968 SNP_A-1988435 164349516
6969 SNP_A-2097260 164354563
6970 SNP_A-1862998 164354618
6971 SNP_A-1988438 164360625
6972 SNP_A-1988439 164360906
6973 SNP_A-2271721 164362259
6974 SNP_A-2241827 164366527
6975 SNP_A-2119487 164367157
6976 SNP_A-1815166 164380771
6977 SNP_A-2073261 164399826
6978 SNP_A-2103052 164405346
6979 SNP_A-4197675 164406875
6980 SNP_A-4212121 164411853
6981 SNP_A-1988443 164412116
6982 SNP_A-2042558 164415127
6983 SNP_A-1915728 164419409
6984 SNP_A-2188731 164422218
6985 SNP_A-2259160 164423947
6986 SNP_A-2273875 164424104
6987 SNP_A-1887393 164448085
6988 SNP_A-1792240 164451349
6989 SNP_A-2295306 164452049
6990 SNP_A-2289065 164459686
6991 SNP_A-4195096 164460127
6992 SNP_A-4200853 164462298
6993 SNP_A-2183772 164476909
6994 SNP_A-1988445 164504850
6995 SNP_A-1988446 164504867
6996 SNP_A-2066472 164533447
6997 SNP_A-2293524 164544849
6998 SNP_A-1988449 164550131
6999 SNP_A-4197116 164559951
7000 SNP_A-2231995 164570250
7001 SNP_A-2170080 164589782
7002 SNP_A-2217733 164603705
7003 SNP_A-1830026 164610449
7004 SNP_A-1883726 164619174
7005 SNP_A-2012262 164639114
7006 SNP_A-2038385 164639442
7007 SNP_A-2211417 164643371
7008 SNP_A-1852311 164661832
7009 SNP_A-1882203 164662192
7010 SNP_A-1988456 164732579
7011 SNP_A-2082464 164733563
7012 SNP_A-1872692 164737228
7013 SNP_A-1785750 164760066
7014 SNP_A-2246670 164770673
7015 SNP_A-1900166 164771956
7016 SNP_A-1861686 164772135
7017 SNP_A-1928768 164772222
7018 SNP_A-2105551 164784098
7019 SNP_A-2153705 164785638
7020 SNP_A-2158518 164791034
7021 SNP_A-4227087 164865330
7022 SNP_A-2136364 164865501
7023 SNP_A-2034122 164877910
7024 SNP_A-1920443 164893615
7025 SNP_A-4207672 164894083
7026 SNP_A-4231965 164894965
7027 SNP_A-2058415 164895004
7028 SNP_A-1861245 164905796
7029 SNP_A-2234953 164909859
7030 SNP_A-2122580 164910428
7031 SNP_A-1988459 164916957
7032 SNP_A-4233960 164917566
7033 SNP_A-2164672 164917616
7034 SNP_A-1788059 164935997
7035 SNP_A-1799282 164971699
7036 SNP_A-1797678 164980085
7037 SNP_A-1988461 164986293
7038 SNP_A-2297383 164986396
7039 SNP_A-4195975 164989265
7040 SNP_A-1887526 165032678
7041 SNP_A-1949406 165037284
7042 SNP_A-1850955 165038214
7043 SNP_A-1920493 165068563
7044 SNP_A-1939940 165085979
7045 SNP_A-4220975 165106457
7046 SNP_A-2152516 165166751
7047 SNP_A-2210575 165194660
7048 SNP_A-1956704 165195142
7049 SNP_A-1839130 165195357
7050 SNP_A-2291032 165195568
7051 SNP_A-4197933 165200637
7052 SNP_A-4207652 165200759
7053 SNP_A-1988466 165206123
7054 SNP_A-1890037 165209594
7055 SNP_A-2059285 165215951
7056 SNP_A-4230995 165218141
7057 SNP_A-2275884 165218209
7058 SNP_A-1988467 165234976
7059 SNP_A-2012264 165236038
7060 SNP_A-2292684 165246869
7061 SNP_A-2299388 165250541
7062 SNP_A-4204130 165263547
7063 SNP_A-2091956 165278152
7064 SNP_A-4195691 165279077
7065 SNP_A-4241015 165279093
7066 SNP_A-2111351 165304330
7067 SNP_A-2310214 165326715
7068 SNP_A-2190442 165326951
7069 SNP_A-2012265 165375111
7070 SNP_A-2283456 165377638
7071 SNP_A-2251872 165399876
7072 SNP_A-1951596 165411541
7073 SNP_A-1853427 165411821
7074 SNP_A-1868215 165425118
7075 SNP_A-1807667 165425136
7076 SNP_A-1922231 165478983
7077 SNP_A-2062300 165487265
7078 SNP_A-1931094 165488702
7079 SNP_A-2024598 165495005
7080 SNP_A-1919785 165508597
7081 SNP_A-2057496 165510054
7082 SNP_A-1955479 165510411
7083 SNP_A-2147974 165512851
7084 SNP_A-2225143 165513231
7085 SNP_A-2273439 165531963
7086 SNP_A-2082263 165532848
7087 SNP_A-1988473 165537182
7088 SNP_A-2099740 165541442
7089 SNP_A-1915770 165563421
7090 SNP_A-2175860 165574430
7091 SNP_A-1988475 165576222
7092 SNP_A-4225144 165582966
7093 SNP_A-2098625 165593737
7094 SNP_A-2182129 165602723
7095 SNP_A-2159057 165654642
7096 SNP_A-1803257 165656576
7097 SNP_A-2039345 165659019
7098 SNP_A-1834581 165674451
7099 SNP_A-1854923 165683267
7100 SNP_A-2226439 165710802
7101 SNP_A-2307225 165714078
7102 SNP_A-1988478 165727492
7103 SNP_A-1915544 165740943
7104 SNP_A-4212125 165741341
7105 SNP_A-1988479 165741392
7106 SNP_A-2303212 165742058
7107 SNP_A-1856701 165745556
7108 SNP_A-1812982 165747184
7109 SNP_A-4212126 165770470
7110 SNP_A-2130694 165771575
7111 SNP_A-2027631 165779431
7112 SNP_A-2178809 165800135
7113 SNP_A-4212127 165816281
7114 SNP_A-1988480 165816934
7115 SNP_A-1858055 165840748
7116 SNP_A-2306720 165868493
7117 SNP_A-2097238 165868541
7118 SNP_A-1898211 165875107
7119 SNP_A-1932124 165885469
7120 SNP_A-4223892 165923176
7121 SNP_A-1988482 165923631
7122 SNP_A-4215190 165928377
7123 SNP_A-2271117 165933532
7124 SNP_A-1799321 165938444
7125 SNP_A-4202199 165939073
7126 SNP_A-2071301 165957852
7127 SNP_A-2249504 165958022
7128 SNP_A-2141887 165958112
7129 SNP_A-2012268 166003242
7130 SNP_A-2012269 166003665
7131 SNP_A-2085292 166030414
7132 SNP_A-2121318 166036244
7133 SNP_A-2107033 166046605
7134 SNP_A-2295025 166046796
7135 SNP_A-2116463 166057309
7136 SNP_A-2182266 166084657
7137 SNP_A-4240520 166106001
7138 SNP_A-2270585 166106267
7139 SNP_A-2186718 166107333
7140 SNP_A-2101312 166117229
7141 SNP_A-4232917 166117405
7142 SNP_A-4202314 166118928
7143 SNP_A-2173622 166119006
7144 SNP_A-1847265 166119053
7145 SNP_A-1783033 166151563
7146 SNP_A-2043114 166151767
7147 SNP_A-2070543 166197592
7148 SNP_A-2012272 166205515
7149 SNP_A-4224228 166211260
7150 SNP_A-2089245 166219390
7151 SNP_A-1782166 166219559
7152 SNP_A-1788849 166224747
7153 SNP_A-4212128 166225736
7154 SNP_A-1791102 166250997
7155 SNP_A-4212129 166255511
7156 SNP_A-2243632 166256587
7157 SNP_A-1930707 166282635
7158 SNP_A-2077587 166282934
7159 SNP_A-1988486 166303345
7160 SNP_A-4212130 166304291
7161 SNP_A-2100770 166315357
7162 SNP_A-2166004 166316597
7163 SNP_A-2243141 166361582
7164 SNP_A-4204815 166375270
7165 SNP_A-2109111 166375906
7166 SNP_A-2213361 166376086
7167 SNP_A-1959044 166381836
7168 SNP_A-1814243 166432591
7169 SNP_A-2177422 166433525
7170 SNP_A-2055112 166434140
7171 SNP_A-2246330 166434190
7172 SNP_A-2296654 166439934
7173 SNP_A-2093951 166448903
7174 SNP_A-1800556 166454648
7175 SNP_A-1783983 166454732
7176 SNP_A-1799736 166476323
7177 SNP_A-1884488 166476456
7178 SNP_A-2103374 166489495
7179 SNP_A-2124654 166490102
7180 SNP_A-4199099 166490146
7181 SNP_A-1950307 166492734
7182 SNP_A-2113149 166505799
7183 SNP_A-2266560 166509558
7184 SNP_A-1807766 166535975
7185 SNP_A-1988492 166560446
7186 SNP_A-2054341 166572726
7187 SNP_A-2157439 166573275
7188 SNP_A-2264635 166573380
7189 SNP_A-1875826 166573598
7190 SNP_A-2176046 166573628
7191 SNP_A-2310449 166580723
7192 SNP_A-1959259 166588664
7193 SNP_A-1892867 166591708
7194 SNP_A-1837714 166599064
7195 SNP_A-1852819 166609590
7196 SNP_A-1922977 166609678
7197 SNP_A-2117267 166611875
7198 SNP_A-2096650 166626111
7199 SNP_A-2106438 166626159
7200 SNP_A-4225829 166630928
7201 SNP_A-1937340 166659674
7202 SNP_A-1896456 166667786
7203 SNP_A-1827969 166733617
7204 SNP_A-1855515 166747010
7205 SNP_A-4235382 166747426
7206 SNP_A-2241761 166771530
7207 SNP_A-1814482 166782223
7208 SNP_A-1904624 166782421
7209 SNP_A-2072358 166785263
7210 SNP_A-1816502 166803971
7211 SNP_A-2164084 166842083
7212 SNP_A-1988495 166847154
7213 SNP_A-4212133 166871129
7214 SNP_A-1988500 166875955
7215 SNP_A-1933027 166878173
7216 SNP_A-2279855 166885426
7217 SNP_A-2050831 166889926
7218 SNP_A-1917090 166892863
7219 SNP_A-2313549 166893095
7220 SNP_A-1861879 166901630
7221 SNP_A-2188999 166933983
7222 SNP_A-1863929 166976141
7223 SNP_A-2061635 166977370
7224 SNP_A-2267811 167011834
7225 SNP_A-1958736 167031011
7226 SNP_A-1915232 167050739
7227 SNP_A-1930813 167071794
7228 SNP_A-2187509 167092038
7229 SNP_A-2138029 167120661
7230 SNP_A-2059688 167143252
7231 SNP_A-2128792 167149068
7232 SNP_A-2223940 167157838
7233 SNP_A-4241108 167181515
7234 SNP_A-2118561 167187494
7235 SNP_A-2129535 167187672
7236 SNP_A-1808506 167187909
7237 SNP_A-2222552 167191129
7238 SNP_A-4226761 167206178
7239 SNP_A-2176499 167232431
7240 SNP_A-2192236 167245998
7241 SNP_A-2260594 167270953
7242 SNP_A-2025527 167271110
7243 SNP_A-2140606 167279633
7244 SNP_A-4229010 167293537
7245 SNP_A-2145771 167293698
7246 SNP_A-2077680 167319272
7247 SNP_A-4221302 167323863
7248 SNP_A-1808443 167353915
7249 SNP_A-4212135 167375129
7250 SNP_A-4217095 167383904
7251 SNP_A-4203459 167391841
7252 SNP_A-2166887 167392996
7253 SNP_A-2196272 167414387
7254 SNP_A-1835029 167443385
7255 SNP_A-2204744 167444229
7256 SNP_A-2301607 167446496
7257 SNP_A-2111643 167545880
7258 SNP_A-4203249 167549926
7259 SNP_A-1929767 167619694
7260 SNP_A-2110763 167683288
7261 SNP_A-1848464 167685241
7262 SNP_A-1782034 167758930
7263 SNP_A-2030226 167758983
7264 SNP_A-1914566 167803905
7265 SNP_A-4238330 167888668
7266 SNP_A-1799903 167891634
7267 SNP_A-1868136 167930467
7268 SNP_A-1921852 167937705
7269 SNP_A-2041507 167948704
7270 SNP_A-1988521 167950800
7271 SNP_A-2027922 167962678
7272 SNP_A-1988524 168020587
7273 SNP_A-4212139 168036769
7274 SNP_A-1930322 168043142
7275 SNP_A-2142049 168051675
7276 SNP_A-2126741 168086687
7277 SNP_A-1988525 168101356
7278 SNP_A-2135476 168136055
7279 SNP_A-1918048 168136135
7280 SNP_A-2130564 168136472
7281 SNP_A-2173466 168136625
7282 SNP_A-4225365 168137269
7283 SNP_A-1811502 168138806
7284 SNP_A-1988526 168158554
7285 SNP_A-2244423 168174942
7286 SNP_A-4215193 168175889
7287 SNP_A-2181282 168186437
7288 SNP_A-2128947 168218671
7289 SNP_A-2183217 168236886
7290 SNP_A-2201872 168249396
7291 SNP_A-2169378 168252334
7292 SNP_A-2280287 168302362
7293 SNP_A-2259610 168308656
7294 SNP_A-2194112 168308992
7295 SNP_A-1786410 168325967
7296 SNP_A-1916805 168369919
7297 SNP_A-2048348 168438473
7298 SNP_A-2313484 168441781
7299 SNP_A-2252304 168442140
7300 SNP_A-2198549 168443008
7301 SNP_A-2088675 168448800
7302 SNP_A-1923816 168450284
7303 SNP_A-4240431 168475841
7304 SNP_A-1953892 168480042
7305 SNP_A-2078247 168481048
7306 SNP_A-2206980 168484318
7307 SNP_A-2012296 168527699
7308 SNP_A-4232934 168528984
7309 SNP_A-1797720 168529331
7310 SNP_A-2199730 168540406
7311 SNP_A-2297499 168540498
7312 SNP_A-4223922 168546065
7313 SNP_A-2279718 168547154
7314 SNP_A-1780895 168549637
7315 SNP_A-1961598 168552750
7316 SNP_A-1869646 168577938
7317 SNP_A-2031227 168578735
7318 SNP_A-1810113 168605423
7319 SNP_A-1870930 168641264
7320 SNP_A-1988530 168654226
7321 SNP_A-4212140 168654469
7322 SNP_A-4212141 168654546
7323 SNP_A-2275649 168666410
7324 SNP_A-1904420 168672799
7325 SNP_A-2179741 168703401
7326 SNP_A-4204044 168708391
7327 SNP_A-1800241 168721050
7328 SNP_A-1837695 168723785
7329 SNP_A-2049519 168776203
7330 SNP_A-2259157 168776885
7331 SNP_A-2218746 168781422
7332 SNP_A-2224028 168781779
7333 SNP_A-4212142 168816030
7334 SNP_A-1871720 168874570
7335 SNP_A-2230555 168924065
7336 SNP_A-2303861 168924162
7337 SNP_A-4232462 168941127
7338 SNP_A-2012304 168954224
7339 SNP_A-2012305 168957003
7340 SNP_A-2299672 168985464
7341 SNP_A-1895808 168986351
7342 SNP_A-1959051 168990111
7343 SNP_A-4207091 168996497
7344 SNP_A-2229867 169010284
7345 SNP_A-2277021 169010978
7346 SNP_A-4233382 169012882
7347 SNP_A-2285645 169012997
7348 SNP_A-4238931 169013086
7349 SNP_A-1813711 169024285
7350 SNP_A-2123908 169025228
7351 SNP_A-2265584 169046284
7352 SNP_A-1829004 169048566
7353 SNP_A-1829355 169048867
7354 SNP_A-2096952 169068724
7355 SNP_A-2223851 169070937
7356 SNP_A-4194339 169078945
7357 SNP_A-1807674 169085527
7358 SNP_A-2280436 169089435
7359 SNP_A-1822262 169089698
7360 SNP_A-4229826 169089960
7361 SNP_A-2172927 169094016
7362 SNP_A-2242848 169095175
7363 SNP_A-2012307 169098441
7364 SNP_A-4195121 169130369
7365 SNP_A-4218315 169147239
7366 SNP_A-1901868 169162986
7367 SNP_A-1836362 169171451
7368 SNP_A-2298426 169184034
7369 SNP_A-2064473 169184614
7370 SNP_A-2268219 169189408
7371 SNP_A-2198818 169212964
7372 SNP_A-2083987 169213632
7373 SNP_A-1806582 169219590
7374 SNP_A-1878606 169219744
7375 SNP_A-4236530 169239618
7376 SNP_A-2191959 169255112
7377 SNP_A-4232767 169284588
7378 SNP_A-1988545 169293040
7379 SNP_A-2207078 169302522
7380 SNP_A-4193937 169302764
7381 SNP_A-2076390 169304667
7382 SNP_A-1933994 169306641
7383 SNP_A-2302550 169326143
7384 SNP_A-1810367 169326313
7385 SNP_A-1912338 169388947
7386 SNP_A-1870527 169390692
7387 SNP_A-2210289 169398045
7388 SNP_A-1886953 169398173
7389 SNP_A-2030574 169510187
7390 SNP_A-4196170 169522538
7391 SNP_A-2224719 169522685
7392 SNP_A-2165675 169525296
7393 SNP_A-1780682 169540721
7394 SNP_A-1907917 169552779
7395 SNP_A-2299618 169590571
7396 SNP_A-1846914 169596783
7397 SNP_A-2182718 169637185
7398 SNP_A-4227363 169642273
7399 SNP_A-1815496 169645850
7400 SNP_A-2221217 169675577
7401 SNP_A-1897162 169686259
7402 SNP_A-2176150 169692030
7403 SNP_A-2114575 169694673
7404 SNP_A-4202946 169708224
7405 SNP_A-2305615 169711158
7406 SNP_A-2193776 169714151
7407 SNP_A-1850044 169714869
7408 SNP_A-1945388 169718440
7409 SNP_A-4240568 169721000
7410 SNP_A-2157608 169721081
7411 SNP_A-2093537 169724390
7412 SNP_A-4241295 169731163
7413 SNP_A-1988550 169737290
7414 SNP_A-2154096 169778234
7415 SNP_A-2127191 169791346
7416 SNP_A-1916528 169812648
7417 SNP_A-1836485 169828967
7418 SNP_A-1833681 169850724
7419 SNP_A-1819546 169853910
7420 SNP_A-4232676 169855220
7421 SNP_A-4231397 169900793
7422 SNP_A-2021310 169910367
7423 SNP_A-2088424 169926308
7424 SNP_A-2292234 169927392
7425 SNP_A-1950144 169931851
7426 SNP_A-2156726 169999770
7427 SNP_A-1896569 170184112
7428 SNP_A-2197398 170198708
7429 SNP_A-4202301 170204045
7430 SNP_A-2294708 170231590
7431 SNP_A-1861598 170266293
7432 SNP_A-4234792 170308225
7433 SNP_A-4198860 170308237
7434 SNP_A-4207577 170401894
7435 SNP_A-1988555 170402074
7436 SNP_A-2106300 170430395
7437 SNP_A-2301519 170431285
7438 SNP_A-2088312 170478477
7439 SNP_A-2012314 170499881
7440 SNP_A-2012315 170517938
7441 SNP_A-1798706 170518251
7442 SNP_A-1806161 170525166
7443 SNP_A-1883178 170525344
7444 SNP_A-1893032 170545870
7445 SNP_A-4222474 170546121
7446 SNP_A-2065601 170546871
7447 SNP_A-1878373 170554104
7448 SNP_A-4238048 170555607
7449 SNP_A-2063641 170557454
7450 SNP_A-2189326 170577297
7451 SNP_A-4197885 170587737
7452 SNP_A-2237524 170598368
7453 SNP_A-2114223 170624321
7454 SNP_A-2121865 170656108
7455 SNP_A-1893294 170663982
