# Supplementary material for: Genetic Structure of the Spanish Population
Source: BMC Genomics. 2010 May 25;11:326. doi: 10.1186/1471-2164-11-326 (PMC2887418; doi:10.1186/1471-2164-11-326)
Supplement: Additional file 1 — List of haplotype blocks across all autosomal chromosomes in the Spanish population. Each block is described by the SNPs that compose it, the major haplotypes with haplotypic frequencies, and the LD (D') among adjacent blocks. For each chromosome, the correspondence list between the SNP names and numbers is included in a separate table. [file 1471-2164-11-326-S1.ZIP › chr7.snpkey.txt]

1 SNP_A-2050760 141322
2 SNP_A-2177917 159284
3 SNP_A-4232333 187608
4 SNP_A-2093986 197438
5 SNP_A-2310557 202179
6 SNP_A-2231989 204054
7 SNP_A-2110697 207691
8 SNP_A-2144502 208229
9 SNP_A-4231613 215541
10 SNP_A-1988564 250149
11 SNP_A-2069657 284803
12 SNP_A-2174153 292350
13 SNP_A-1857836 761753
14 SNP_A-2161967 792020
15 SNP_A-2267868 792312
16 SNP_A-2114153 828052
17 SNP_A-2254506 829331
18 SNP_A-2012319 837895
19 SNP_A-2012320 837982
20 SNP_A-2083790 845293
21 SNP_A-2216384 851230
22 SNP_A-2196532 873154
23 SNP_A-1810733 878033
24 SNP_A-1988565 978494
25 SNP_A-1988566 978629
26 SNP_A-2051541 1005529
27 SNP_A-4224150 1005983
28 SNP_A-2312612 1032387
29 SNP_A-1802941 1046970
30 SNP_A-1815026 1117592
31 SNP_A-4232635 1282765
32 SNP_A-2105538 1595902
33 SNP_A-4229008 1643925
34 SNP_A-2138364 1878748
35 SNP_A-2100964 1898618
36 SNP_A-2225388 1969259
37 SNP_A-2091626 2049367
38 SNP_A-2293539 2169895
39 SNP_A-1914583 2192688
40 SNP_A-1903697 2236473
41 SNP_A-1846614 2256391
42 SNP_A-1812639 2257211
43 SNP_A-1791408 2414843
44 SNP_A-2085970 2417987
45 SNP_A-2304403 2418899
46 SNP_A-2237726 2419150
47 SNP_A-2275830 2423325
48 SNP_A-1790188 2479071
49 SNP_A-1814313 2512013
50 SNP_A-4239609 2544307
51 SNP_A-2075419 2579568
52 SNP_A-2219948 2579950
53 SNP_A-2107081 2609878
54 SNP_A-4224734 2674095
55 SNP_A-2098904 2696269
56 SNP_A-4230042 2757211
57 SNP_A-2312353 2768068
58 SNP_A-2160251 2774624
59 SNP_A-4238663 2775043
60 SNP_A-2208217 2781161
61 SNP_A-1824397 2811539
62 SNP_A-4240505 2817404
63 SNP_A-2224980 2841552
64 SNP_A-1852388 2860960
65 SNP_A-1946054 2861038
66 SNP_A-2184053 2899721
67 SNP_A-2220719 2905002
68 SNP_A-2207332 2991677
69 SNP_A-2038655 3001735
70 SNP_A-2174071 3037641
71 SNP_A-2037189 3058056
72 SNP_A-2243455 3058747
73 SNP_A-1957326 3060293
74 SNP_A-4194202 3060648
75 SNP_A-4230222 3062737
76 SNP_A-1988573 3067364
77 SNP_A-1933052 3084327
78 SNP_A-1908712 3084400
79 SNP_A-4203237 3107663
80 SNP_A-4234991 3107673
81 SNP_A-2123943 3115426
82 SNP_A-2167885 3115692
83 SNP_A-1904076 3121336
84 SNP_A-2266194 3121827
85 SNP_A-2193116 3122339
86 SNP_A-1988574 3133925
87 SNP_A-2070596 3146517
88 SNP_A-2267728 3158180
89 SNP_A-4212147 3162859
90 SNP_A-2189359 3170703
91 SNP_A-1942893 3178605
92 SNP_A-4212148 3186785
93 SNP_A-1988576 3186813
94 SNP_A-1861819 3208145
95 SNP_A-4224968 3239052
96 SNP_A-1833267 3248006
97 SNP_A-2141374 3252080
98 SNP_A-2227019 3258677
99 SNP_A-1888854 3262327
100 SNP_A-2245904 3274448
101 SNP_A-2255314 3290559
102 SNP_A-2199477 3293525
103 SNP_A-2255002 3316047
104 SNP_A-1988582 3316151
105 SNP_A-1922110 3321739
106 SNP_A-1925837 3322888
107 SNP_A-1917033 3323009
108 SNP_A-2238946 3326017
109 SNP_A-4206106 3329444
110 SNP_A-2012333 3350129
111 SNP_A-2251004 3350670
112 SNP_A-1988583 3374382
113 SNP_A-2082303 3412717
114 SNP_A-2305835 3417664
115 SNP_A-2163636 3421775
116 SNP_A-1828519 3422220
117 SNP_A-2059424 3423822
118 SNP_A-1988585 3426881
119 SNP_A-4212149 3436536
120 SNP_A-1795267 3437767
121 SNP_A-2174298 3439283
122 SNP_A-2224443 3440610
123 SNP_A-1944701 3447027
124 SNP_A-4216160 3453846
125 SNP_A-2064159 3455665
126 SNP_A-4195858 3506767
127 SNP_A-4232690 3513179
128 SNP_A-2088744 3513236
129 SNP_A-4197834 3525047
130 SNP_A-2305780 3526352
131 SNP_A-2270489 3526430
132 SNP_A-2117268 3547917
133 SNP_A-1866972 3565107
134 SNP_A-2164063 3568874
135 SNP_A-2152467 3576829
136 SNP_A-1893648 3576890
137 SNP_A-2067579 3580193
138 SNP_A-4234429 3611471
139 SNP_A-2291040 3628727
140 SNP_A-1843062 3629296
141 SNP_A-4238929 3651541
142 SNP_A-4212150 3657805
143 SNP_A-2088571 3658782
144 SNP_A-2128827 3662313
145 SNP_A-2175657 3669714
146 SNP_A-2172302 3671004
147 SNP_A-2106642 3671583
148 SNP_A-1943265 3671881
149 SNP_A-2095403 3671957
150 SNP_A-1861811 3672350
151 SNP_A-2133209 3673383
152 SNP_A-4218703 3694125
153 SNP_A-1801624 3694284
154 SNP_A-2205631 3694519
155 SNP_A-1988593 3695551
156 SNP_A-2045882 3700805
157 SNP_A-2148969 3700947
158 SNP_A-1905804 3733148
159 SNP_A-2300413 3791951
160 SNP_A-2179276 3841536
161 SNP_A-4192791 3842274
162 SNP_A-4228818 3852090
163 SNP_A-1920771 3863160
164 SNP_A-1852393 3884777
165 SNP_A-1941290 3886007
166 SNP_A-2148707 3886068
167 SNP_A-2040984 3901435
168 SNP_A-4227789 3906857
169 SNP_A-2310702 3927016
170 SNP_A-2198093 3931374
171 SNP_A-1895645 3955084
172 SNP_A-2110037 3989479
173 SNP_A-2089242 3993470
174 SNP_A-1988602 4026957
175 SNP_A-1919588 4037101
176 SNP_A-1820267 4037560
177 SNP_A-1805331 4038279
178 SNP_A-4194003 4038446
179 SNP_A-2089375 4051242
180 SNP_A-1988604 4056809
181 SNP_A-2178928 4060783
182 SNP_A-4224050 4088371
183 SNP_A-1933303 4117737
184 SNP_A-2247772 4118110
185 SNP_A-1988606 4133185
186 SNP_A-2127702 4133862
187 SNP_A-1781316 4152211
188 SNP_A-2048168 4152228
189 SNP_A-2240414 4153102
190 SNP_A-2264176 4158337
191 SNP_A-1916089 4158397
192 SNP_A-2266610 4158694
193 SNP_A-1896617 4176780
194 SNP_A-2176917 4195971
195 SNP_A-4238447 4210284
196 SNP_A-4203729 4216566
197 SNP_A-1858360 4239014
198 SNP_A-1870657 4239371
199 SNP_A-2176252 4275511
200 SNP_A-1909684 4276383
201 SNP_A-2164898 4280514
202 SNP_A-1798034 4298964
203 SNP_A-2198637 4303003
204 SNP_A-2307806 4350175
205 SNP_A-2104322 4383498
206 SNP_A-2268157 4383709
207 SNP_A-1805517 4383767
208 SNP_A-2100220 4385245
209 SNP_A-1854067 4401413
210 SNP_A-4212152 4412699
211 SNP_A-1861001 4415396
212 SNP_A-2115681 4418016
213 SNP_A-1988615 4424233
214 SNP_A-1894247 4457380
215 SNP_A-2176370 4461921
216 SNP_A-2145954 4466364
217 SNP_A-1957062 4468811
218 SNP_A-2314447 4471001
219 SNP_A-4204936 4473499
220 SNP_A-1933495 4474567
221 SNP_A-2082397 4495687
222 SNP_A-1864528 4509826
223 SNP_A-2027151 4567203
224 SNP_A-2023597 4570484
225 SNP_A-4195021 4574700
226 SNP_A-2036388 4580496
227 SNP_A-2149445 4611914
228 SNP_A-1790893 4624574
229 SNP_A-2257411 4632096
230 SNP_A-2040687 4665297
231 SNP_A-4229406 4743073
232 SNP_A-4218036 4749750
233 SNP_A-2036268 4871335
234 SNP_A-4193420 4917659
235 SNP_A-1867562 4917741
236 SNP_A-1848537 4941029
237 SNP_A-2301787 5019356
238 SNP_A-2237715 5068165
239 SNP_A-2082527 5175992
240 SNP_A-2052588 5180407
241 SNP_A-1815105 5182379
242 SNP_A-2302127 5349181
243 SNP_A-1826783 5359580
244 SNP_A-2211654 5642645
245 SNP_A-1867650 5662651
246 SNP_A-2105931 5736015
247 SNP_A-2157242 5774573
248 SNP_A-2276119 5779274
249 SNP_A-2073939 5780704
250 SNP_A-2209768 5783523
251 SNP_A-1858076 5835087
252 SNP_A-2089723 6005655
253 SNP_A-2251128 6019082
254 SNP_A-1783836 6022232
255 SNP_A-2257335 6022408
256 SNP_A-1940187 6022455
257 SNP_A-1802399 6044002
258 SNP_A-1837883 6050836
259 SNP_A-1988635 6145457
260 SNP_A-4237244 6266956
261 SNP_A-2210076 6319045
262 SNP_A-2289599 6398458
263 SNP_A-2206413 6432434
264 SNP_A-4205052 6471872
265 SNP_A-2132581 6483965
266 SNP_A-2082858 6484225
267 SNP_A-2119133 6590078
268 SNP_A-2012351 6656795
269 SNP_A-2254170 6957416
270 SNP_A-2012352 7024355
271 SNP_A-2044302 7025153
272 SNP_A-2152369 7025197
273 SNP_A-2190321 7030728
274 SNP_A-2076165 7060511
275 SNP_A-4225870 7096586
276 SNP_A-1940197 7099388
277 SNP_A-2291660 7118703
278 SNP_A-4212155 7144230
279 SNP_A-2222401 7162586
280 SNP_A-2090639 7162797
281 SNP_A-2056693 7163171
282 SNP_A-1944246 7163373
283 SNP_A-2228407 7164598
284 SNP_A-1883095 7167160
285 SNP_A-4204110 7211793
286 SNP_A-2125635 7216974
287 SNP_A-4225951 7233392
288 SNP_A-2259549 7235603
289 SNP_A-4234034 7235696
290 SNP_A-2126854 7235891
291 SNP_A-1810183 7261327
292 SNP_A-2204009 7279791
293 SNP_A-4237246 7280856
294 SNP_A-1988653 7283740
295 SNP_A-4212156 7284130
296 SNP_A-1958958 7310505
297 SNP_A-4205422 7310575
298 SNP_A-1988658 7315158
299 SNP_A-1901026 7341348
300 SNP_A-1824646 7345429
301 SNP_A-2118078 7359239
302 SNP_A-2126777 7359386
303 SNP_A-2216382 7364368
304 SNP_A-4212158 7365699
305 SNP_A-1988661 7365929
306 SNP_A-1988662 7368479
307 SNP_A-1988663 7369540
308 SNP_A-4236237 7372606
309 SNP_A-1988664 7381742
310 SNP_A-4236847 7392189
311 SNP_A-1946333 7408300
312 SNP_A-1933814 7408503
313 SNP_A-2213077 7422860
314 SNP_A-2012353 7444673
315 SNP_A-2012354 7445169
316 SNP_A-1988671 7501906
317 SNP_A-2254650 7507317
318 SNP_A-1889034 7517813
319 SNP_A-2243358 7529936
320 SNP_A-1988673 7555382
321 SNP_A-2185841 7578374
322 SNP_A-1870236 7583843
323 SNP_A-1893793 7613212
324 SNP_A-2314547 7623829
325 SNP_A-4203040 7624492
326 SNP_A-2024643 7624607
327 SNP_A-1988676 7633837
328 SNP_A-1851926 7641130
329 SNP_A-2177762 7646169
330 SNP_A-4235193 7670625
331 SNP_A-2190537 7671800
332 SNP_A-2289374 7675679
333 SNP_A-2266258 7678408
334 SNP_A-2210826 7695772
335 SNP_A-1988677 7701354
336 SNP_A-2170387 7736665
337 SNP_A-2060123 7752647
338 SNP_A-2163402 7761009
339 SNP_A-2293134 7761986
340 SNP_A-2078346 7762056
341 SNP_A-2227612 7776647
342 SNP_A-2040682 7798724
343 SNP_A-2140066 7800994
344 SNP_A-2291445 7826949
345 SNP_A-4212160 7829762
346 SNP_A-2094749 7830298
347 SNP_A-1951966 7835277
348 SNP_A-2282323 7835456
349 SNP_A-2136143 7836572
350 SNP_A-2146497 7837366
351 SNP_A-2141154 7838056
352 SNP_A-2152899 7838224
353 SNP_A-4234435 7839065
354 SNP_A-1807833 7839431
355 SNP_A-1850475 7845290
356 SNP_A-1988682 7868696
357 SNP_A-1820918 7868894
358 SNP_A-2048065 7869212
359 SNP_A-2241097 7869420
360 SNP_A-2047072 7872861
361 SNP_A-1952181 7877896
362 SNP_A-1805644 7880344
363 SNP_A-1988683 7897060
364 SNP_A-2124795 7897473
365 SNP_A-1988684 7904869
366 SNP_A-4238469 7916237
367 SNP_A-1954156 7930763
368 SNP_A-2200228 7938442
369 SNP_A-2205042 7938862
370 SNP_A-2051681 7943868
371 SNP_A-2205665 7965941
372 SNP_A-2196358 7968098
373 SNP_A-2021590 7998910
374 SNP_A-1892075 8090175
375 SNP_A-1988689 8096253
376 SNP_A-1781366 8098531
377 SNP_A-1814997 8099954
378 SNP_A-2162104 8100282
379 SNP_A-2068004 8112258
380 SNP_A-2082898 8128052
381 SNP_A-2237999 8134991
382 SNP_A-1944413 8142826
383 SNP_A-1813544 8157675
384 SNP_A-1875206 8162637
385 SNP_A-1917534 8174140
386 SNP_A-2281923 8182000
387 SNP_A-2066458 8197116
388 SNP_A-1902217 8200167
389 SNP_A-2063009 8200467
390 SNP_A-1947520 8200678
391 SNP_A-2231336 8207128
392 SNP_A-2130852 8207201
393 SNP_A-4221235 8239217
394 SNP_A-1852209 8241584
395 SNP_A-1924771 8255230
396 SNP_A-2051446 8265098
397 SNP_A-4224809 8266467
398 SNP_A-4240905 8266516
399 SNP_A-2064681 8278892
400 SNP_A-4212163 8281641
401 SNP_A-1819957 8330741
402 SNP_A-1897525 8333037
403 SNP_A-2224146 8379176
404 SNP_A-1927741 8400025
405 SNP_A-4217431 8403152
406 SNP_A-2192134 8410988
407 SNP_A-1880907 8413605
408 SNP_A-2242420 8413728
409 SNP_A-2012360 8414480
410 SNP_A-1988693 8414984
411 SNP_A-2136898 8420206
412 SNP_A-1852334 8420420
413 SNP_A-1791802 8444937
414 SNP_A-4212164 8455903
415 SNP_A-1988696 8456436
416 SNP_A-2282282 8460888
417 SNP_A-1988698 8460911
418 SNP_A-4228289 8476409
419 SNP_A-2188854 8476768
420 SNP_A-4216276 8476937
421 SNP_A-2025591 8477169
422 SNP_A-1988703 8484291
423 SNP_A-1838918 8488715
424 SNP_A-2273523 8506761
425 SNP_A-2290194 8512045
426 SNP_A-2170300 8512651
427 SNP_A-1905486 8519139
428 SNP_A-1953393 8524087
429 SNP_A-4222332 8525444
430 SNP_A-4212168 8526074
431 SNP_A-4215198 8528987
432 SNP_A-1873462 8530510
433 SNP_A-1835702 8530659
434 SNP_A-1988712 8551115
435 SNP_A-1988713 8551574
436 SNP_A-1988714 8552021
437 SNP_A-1851013 8578640
438 SNP_A-2287967 8589612
439 SNP_A-2101685 8626913
440 SNP_A-4219853 8639689
441 SNP_A-4204015 8639786
442 SNP_A-4207051 8639802
443 SNP_A-1802170 8642927
444 SNP_A-2273794 8660806
445 SNP_A-2303731 8660941
446 SNP_A-1853482 8662332
447 SNP_A-4205339 8662442
448 SNP_A-2052611 8680545
449 SNP_A-1857727 8688045
450 SNP_A-1908499 8697618
451 SNP_A-2289334 8699779
452 SNP_A-4162917 8716655
453 SNP_A-1988720 8717957
454 SNP_A-1988723 8718368
455 SNP_A-1853697 8730890
456 SNP_A-4215199 8744072
457 SNP_A-4234097 8756665
458 SNP_A-4225214 8763635
459 SNP_A-2065262 8763846
460 SNP_A-2288411 8764223
461 SNP_A-2129935 8795352
462 SNP_A-2305563 8800088
463 SNP_A-1808000 8806096
464 SNP_A-2090006 8812582
465 SNP_A-4212170 8822599
466 SNP_A-2286146 8867311
467 SNP_A-1881061 8880293
468 SNP_A-4220186 8887669
469 SNP_A-1797768 8899609
470 SNP_A-2234499 8908644
471 SNP_A-4212171 8911138
472 SNP_A-2305768 8912697
473 SNP_A-2277205 8912729
474 SNP_A-1858584 8914469
475 SNP_A-4217532 8917389
476 SNP_A-2076560 8931816
477 SNP_A-2062961 8932798
478 SNP_A-2069859 8941148
479 SNP_A-1881326 8955674
480 SNP_A-1840128 8959054
481 SNP_A-4202689 8959724
482 SNP_A-2156773 8959922
483 SNP_A-1814217 8960443
484 SNP_A-1839656 8965501
485 SNP_A-1795978 8965606
486 SNP_A-2146105 8965712
487 SNP_A-4238643 8968301
488 SNP_A-4212172 8973421
489 SNP_A-1878182 8986351
490 SNP_A-1851872 8994363
491 SNP_A-1949112 9015097
492 SNP_A-2201399 9030311
493 SNP_A-1792272 9033345
494 SNP_A-4235243 9083817
495 SNP_A-2022417 9084207
496 SNP_A-2280836 9086521
497 SNP_A-2314519 9110765
498 SNP_A-2165836 9135027
499 SNP_A-2039800 9144987
500 SNP_A-4193031 9145814
501 SNP_A-2177702 9146209
502 SNP_A-1932704 9153819
503 SNP_A-2158019 9178726
504 SNP_A-4205972 9180420
505 SNP_A-4219096 9180628
506 SNP_A-4212173 9199580
507 SNP_A-4224494 9200512
508 SNP_A-2148550 9200867
509 SNP_A-1835929 9210413
510 SNP_A-2194598 9210618
511 SNP_A-4212174 9212088
512 SNP_A-1853047 9212310
513 SNP_A-1920572 9241018
514 SNP_A-2168052 9242176
515 SNP_A-2186538 9242493
516 SNP_A-1936530 9245555
517 SNP_A-1988739 9250145
518 SNP_A-1988741 9250429
519 SNP_A-2207117 9255950
520 SNP_A-2189665 9282813
521 SNP_A-4235548 9290352
522 SNP_A-4221063 9299593
523 SNP_A-2133383 9306452
524 SNP_A-1801431 9306956
525 SNP_A-1883798 9341686
526 SNP_A-1839031 9355524
527 SNP_A-1883117 9359222
528 SNP_A-1835704 9387036
529 SNP_A-4212177 9397556
530 SNP_A-2214815 9402306
531 SNP_A-1988744 9485047
532 SNP_A-1988745 9485561
533 SNP_A-1885450 9488536
534 SNP_A-1905160 9494682
535 SNP_A-1836515 9508524
536 SNP_A-1808570 9508840
537 SNP_A-2155846 9509058
538 SNP_A-2164287 9512802
539 SNP_A-2159848 9526119
540 SNP_A-1932207 9535960
541 SNP_A-2023948 9538623
542 SNP_A-4238759 9556915
543 SNP_A-1906610 9557160
544 SNP_A-4218809 9557180
545 SNP_A-4223090 9557891
546 SNP_A-4197335 9559169
547 SNP_A-1918928 9562199
548 SNP_A-1811370 9562440
549 SNP_A-1988749 9593444
550 SNP_A-2269089 9596074
551 SNP_A-4224008 9596394
552 SNP_A-1914183 9608452
553 SNP_A-2294635 9608637
554 SNP_A-1831890 9612145
555 SNP_A-2111147 9612300
556 SNP_A-1793580 9612572
557 SNP_A-4194219 9633673
558 SNP_A-2151058 9634512
559 SNP_A-2314295 9646685
560 SNP_A-1795571 9653040
561 SNP_A-1913077 9653205
562 SNP_A-4228651 9663657
563 SNP_A-4222974 9676276
564 SNP_A-4212178 9678184
565 SNP_A-2258883 9681283
566 SNP_A-1988751 9682177
567 SNP_A-1817283 9682487
568 SNP_A-2012367 9690241
569 SNP_A-1988753 9702391
570 SNP_A-2228916 9702646
571 SNP_A-1898944 9711358
572 SNP_A-1988756 9725914
573 SNP_A-2061153 9758100
574 SNP_A-2207054 9778239
575 SNP_A-2304435 9793350
576 SNP_A-4230457 9822493
577 SNP_A-2021582 9830451
578 SNP_A-2012368 9834067
579 SNP_A-1853101 9846435
580 SNP_A-4206441 9853952
581 SNP_A-4226766 9859297
582 SNP_A-1844110 9864059
583 SNP_A-1919691 9871238
584 SNP_A-4197433 9874252
585 SNP_A-2259613 9892523
586 SNP_A-2169209 9892555
587 SNP_A-1948959 9892748
588 SNP_A-2074410 9893554
589 SNP_A-2196734 9894647
590 SNP_A-4212180 9911045
591 SNP_A-4221113 9919925
592 SNP_A-1817758 9924796
593 SNP_A-1857053 9935332
594 SNP_A-2051671 9954672
595 SNP_A-1848659 9973849
596 SNP_A-1806717 9980458
597 SNP_A-2115722 9987603
598 SNP_A-1988764 9992853
599 SNP_A-4212181 9993598
600 SNP_A-4212182 9996874
601 SNP_A-4212183 10020995
602 SNP_A-2097653 10048477
603 SNP_A-1831813 10048698
604 SNP_A-2052415 10048901
605 SNP_A-4224142 10053851
606 SNP_A-1988769 10053991
607 SNP_A-1988770 10054012
608 SNP_A-1818979 10054576
609 SNP_A-2048423 10063618
610 SNP_A-2289179 10083350
611 SNP_A-1915917 10083530
612 SNP_A-1889882 10087591
613 SNP_A-1988771 10090856
614 SNP_A-1848219 10109684
615 SNP_A-1919998 10210345
616 SNP_A-1833578 10227487
617 SNP_A-2210824 10243198
618 SNP_A-2231022 10253087
619 SNP_A-2290424 10260421
620 SNP_A-1842588 10260446
621 SNP_A-4212184 10261440
622 SNP_A-4225716 10272731
623 SNP_A-1988775 10284211
624 SNP_A-1883897 10332458
625 SNP_A-1988776 10335412
626 SNP_A-1860921 10339966
627 SNP_A-1935082 10344828
628 SNP_A-4212185 10444899
629 SNP_A-2036212 10455139
630 SNP_A-2106838 10455951
631 SNP_A-2314075 10459275
632 SNP_A-1901749 10460544
633 SNP_A-4204069 10461512
634 SNP_A-2154287 10468411
635 SNP_A-2277429 10474576
636 SNP_A-4236217 10495191
637 SNP_A-4226812 10495204
638 SNP_A-2118893 10523252
639 SNP_A-1815151 10525304
640 SNP_A-4202524 10543554
641 SNP_A-2112189 10543898
642 SNP_A-1841302 10546274
643 SNP_A-1988788 10559575
644 SNP_A-1868278 10568285
645 SNP_A-2012374 10568402
646 SNP_A-2123731 10576053
647 SNP_A-1891065 10601850
648 SNP_A-2263833 10605336
649 SNP_A-2275053 10667170
650 SNP_A-1929312 10716388
651 SNP_A-1917738 10716439
652 SNP_A-2124453 10724035
653 SNP_A-2267085 10774210
654 SNP_A-1935293 10782519
655 SNP_A-1878366 10791300
656 SNP_A-2066283 10801013
657 SNP_A-2159535 10802614
658 SNP_A-2177888 10802972
659 SNP_A-1912169 10803012
660 SNP_A-2108866 10811628
661 SNP_A-2251299 10811816
662 SNP_A-2126428 10855434
663 SNP_A-1849007 10856010
664 SNP_A-2170007 10892155
665 SNP_A-2032598 10901891
666 SNP_A-1800267 10920744
667 SNP_A-2155709 10954667
668 SNP_A-4227237 10955889
669 SNP_A-2220473 10956837
670 SNP_A-1934667 10974746
671 SNP_A-1988794 11036259
672 SNP_A-1883867 11040194
673 SNP_A-4236188 11079864
674 SNP_A-1825245 11086463
675 SNP_A-1931073 11091053
676 SNP_A-1920032 11125582
677 SNP_A-2061932 11128855
678 SNP_A-2205613 11133307
679 SNP_A-2192801 11136022
680 SNP_A-1945047 11142816
681 SNP_A-1907883 11180765
682 SNP_A-4220494 11193913
683 SNP_A-2313280 11205870
684 SNP_A-2121413 11213217
685 SNP_A-2174433 11220181
686 SNP_A-4203667 11222308
687 SNP_A-4224360 11223288
688 SNP_A-1843812 11229320
689 SNP_A-1883361 11239668
690 SNP_A-2075881 11243384
691 SNP_A-2230681 11243546
692 SNP_A-1827895 11248061
693 SNP_A-1869729 11263913
694 SNP_A-2080559 11266872
695 SNP_A-2138486 11266992
696 SNP_A-1921160 11280366
697 SNP_A-2196883 11282715
698 SNP_A-4220029 11297169
699 SNP_A-1988806 11311644
700 SNP_A-1988807 11311673
701 SNP_A-1988808 11312247
702 SNP_A-4212188 11314044
703 SNP_A-2053660 11316230
704 SNP_A-1898851 11322531
705 SNP_A-1840663 11322811
706 SNP_A-1840173 11333365
707 SNP_A-2086671 11360219
708 SNP_A-2028437 11383862
709 SNP_A-1838812 11385195
710 SNP_A-1988812 11404779
711 SNP_A-4212189 11430822
712 SNP_A-4212190 11431856
713 SNP_A-2033186 11443889
714 SNP_A-2090011 11460460
715 SNP_A-1917886 11461091
716 SNP_A-2027311 11468053
717 SNP_A-1937351 11478950
718 SNP_A-2227356 11481390
719 SNP_A-1802141 11484295
720 SNP_A-4203076 11511135
721 SNP_A-4221255 11511212
722 SNP_A-2161000 11514607
723 SNP_A-4206113 11515161
724 SNP_A-2066436 11520621
725 SNP_A-1988817 11523965
726 SNP_A-1808006 11526196
727 SNP_A-2060989 11527178
728 SNP_A-2198641 11527302
729 SNP_A-2228152 11533876
730 SNP_A-2130998 11534684
731 SNP_A-1933180 11535194
732 SNP_A-1935346 11546318
733 SNP_A-4216790 11556491
734 SNP_A-1818051 11572521
735 SNP_A-1861297 11577117
736 SNP_A-1888029 11577751
737 SNP_A-2150468 11577925
738 SNP_A-2144873 11580217
739 SNP_A-1839520 11580280
740 SNP_A-4212192 11585200
741 SNP_A-2041335 11596228
742 SNP_A-2012384 11612505
743 SNP_A-2186692 11642104
744 SNP_A-2153840 11644303
745 SNP_A-2036865 11644365
746 SNP_A-1860691 11644771
747 SNP_A-4200212 11648289
748 SNP_A-2045966 11649904
749 SNP_A-2052731 11650616
750 SNP_A-2125262 11651101
751 SNP_A-2012385 11670424
752 SNP_A-2058581 11679015
753 SNP_A-1988826 11700343
754 SNP_A-4225906 11704427
755 SNP_A-1831788 11707008
756 SNP_A-4237077 11709445
757 SNP_A-4227408 11714724
758 SNP_A-1810909 11716404
759 SNP_A-1923420 11719807
760 SNP_A-2311655 11726226
761 SNP_A-4216583 11740766
762 SNP_A-2162395 11741064
763 SNP_A-4232041 11749520
764 SNP_A-4215201 11750442
765 SNP_A-2210482 11752979
766 SNP_A-1988829 11771665
767 SNP_A-1988830 11774286
768 SNP_A-1988831 11774483
769 SNP_A-2174365 11786087
770 SNP_A-4224781 11786716
771 SNP_A-2214410 11792364
772 SNP_A-2065980 11794849
773 SNP_A-1907924 11795150
774 SNP_A-2271996 11800741
775 SNP_A-2032294 11801212
776 SNP_A-2207111 11804286
777 SNP_A-1823502 11820195
778 SNP_A-4234981 11823232
779 SNP_A-2056776 11859800
780 SNP_A-2087858 11860080
781 SNP_A-1903976 11862579
782 SNP_A-2226215 11870663
783 SNP_A-2254103 11882818
784 SNP_A-1937296 11896660
785 SNP_A-4236094 11903740
786 SNP_A-2179919 11934382
787 SNP_A-2050126 11937084
788 SNP_A-4219328 11937399
789 SNP_A-1806386 11940903
790 SNP_A-2167135 11940976
791 SNP_A-2267911 11954098
792 SNP_A-4203770 11979732
793 SNP_A-1907279 11982253
794 SNP_A-1780897 11999347
795 SNP_A-1792169 11999985
796 SNP_A-2240202 12019895
797 SNP_A-1904431 12030639
798 SNP_A-2117952 12034932
799 SNP_A-1988838 12037062
800 SNP_A-4212195 12044688
801 SNP_A-1988839 12044900
802 SNP_A-2263037 12065221
803 SNP_A-2191432 12085688
804 SNP_A-1851032 12085773
805 SNP_A-2160536 12086442
806 SNP_A-2267061 12091476
807 SNP_A-2122638 12093505
808 SNP_A-2128437 12093811
809 SNP_A-4204455 12097356
810 SNP_A-2278599 12097437
811 SNP_A-1943248 12098488
812 SNP_A-2299294 12117440
813 SNP_A-2040702 12118311
814 SNP_A-2048354 12120538
815 SNP_A-1788044 12120607
816 SNP_A-4206399 12121572
817 SNP_A-1895157 12139698
818 SNP_A-1949026 12144185
819 SNP_A-1858129 12144312
820 SNP_A-2232186 12161114
821 SNP_A-1988844 12183737
822 SNP_A-2120238 12184378
823 SNP_A-2038665 12205799
824 SNP_A-2012389 12219065
825 SNP_A-2252048 12225280
826 SNP_A-2180355 12230676
827 SNP_A-2182847 12242033
828 SNP_A-1818925 12273263
829 SNP_A-2012392 12276970
830 SNP_A-2178886 12278240
831 SNP_A-2185778 12305885
832 SNP_A-2244763 12306020
833 SNP_A-1813458 12306749
834 SNP_A-4198785 12307194
835 SNP_A-2250377 12318423
836 SNP_A-4231027 12321828
837 SNP_A-4198596 12336141
838 SNP_A-2238048 12357979
839 SNP_A-2124390 12369514
840 SNP_A-4228283 12377232
841 SNP_A-1988851 12390930
842 SNP_A-2300224 12409567
843 SNP_A-2109370 12464663
844 SNP_A-4223981 12465036
845 SNP_A-4212200 12465064
846 SNP_A-2097988 12465159
847 SNP_A-1988853 12471898
848 SNP_A-2097452 12473257
849 SNP_A-1988857 12488507
850 SNP_A-2112726 12514442
851 SNP_A-1873584 12536902
852 SNP_A-4221551 12563141
853 SNP_A-2116276 12568054
854 SNP_A-2142311 12574496
855 SNP_A-1859362 12579777
856 SNP_A-4216086 12607727
857 SNP_A-4221046 12610859
858 SNP_A-1950405 12616927
859 SNP_A-1928944 12634312
860 SNP_A-1849452 12635776
861 SNP_A-2144523 12652719
862 SNP_A-2036156 12663988
863 SNP_A-2058797 12664322
864 SNP_A-2057503 12671856
865 SNP_A-1988861 12695794
866 SNP_A-2182480 12711855
867 SNP_A-4225793 12733807
868 SNP_A-1916728 12736979
869 SNP_A-1864351 12737352
870 SNP_A-4197217 12738375
871 SNP_A-2077251 12743730
872 SNP_A-2162553 12785939
873 SNP_A-2062891 12786198
874 SNP_A-2218979 12873391
875 SNP_A-1800358 12875345
876 SNP_A-1952570 12875840
877 SNP_A-1988866 12898690
878 SNP_A-1988867 12898729
879 SNP_A-2081469 12901301
880 SNP_A-2255463 12904181
881 SNP_A-2025109 12913498
882 SNP_A-4195702 12919284
883 SNP_A-2308822 12920507
884 SNP_A-4202068 12926137
885 SNP_A-4216334 12933974
886 SNP_A-4198337 12951696
887 SNP_A-1780375 12953585
888 SNP_A-1955538 12956450
889 SNP_A-2012394 12956563
890 SNP_A-2203674 12960342
891 SNP_A-1781383 12969072
892 SNP_A-1956308 12995499
893 SNP_A-2090386 13033723
894 SNP_A-1917959 13044878
895 SNP_A-1830260 13047092
896 SNP_A-1988874 13058499
897 SNP_A-4212201 13059219
898 SNP_A-2132353 13059385
899 SNP_A-4217346 13085840
900 SNP_A-4197901 13088871
901 SNP_A-1942081 13089933
902 SNP_A-2023567 13112682
903 SNP_A-4197131 13112747
904 SNP_A-4227481 13134833
905 SNP_A-1883326 13135380
906 SNP_A-2044192 13149140
907 SNP_A-1869155 13165814
908 SNP_A-1830976 13184576
909 SNP_A-4204352 13193851
910 SNP_A-4239182 13197523
911 SNP_A-2066780 13199275
912 SNP_A-2098769 13208563
913 SNP_A-2102194 13217916
914 SNP_A-2249925 13221932
915 SNP_A-2050621 13238779
916 SNP_A-2049232 13248772
917 SNP_A-1810220 13254520
918 SNP_A-1988880 13274540
919 SNP_A-4198711 13282218
920 SNP_A-1896933 13284537
921 SNP_A-2067160 13286695
922 SNP_A-2207003 13287418
923 SNP_A-2022908 13288412
924 SNP_A-1988884 13291585
925 SNP_A-1882018 13295146
926 SNP_A-1988885 13297675
927 SNP_A-2177564 13301566
928 SNP_A-2145629 13302973
929 SNP_A-2148589 13303826
930 SNP_A-1831331 13357718
931 SNP_A-1943822 13371189
932 SNP_A-2294845 13391196
933 SNP_A-2070085 13392229
934 SNP_A-1852389 13408193
935 SNP_A-2073331 13445203
936 SNP_A-2083551 13445733
937 SNP_A-1944532 13445949
938 SNP_A-1836503 13467121
939 SNP_A-2192260 13467283
940 SNP_A-2302687 13468096
941 SNP_A-2242057 13468353
942 SNP_A-2125508 13470683
943 SNP_A-4195532 13518855
944 SNP_A-2180654 13528120
945 SNP_A-2021929 13529276
946 SNP_A-2227055 13533575
947 SNP_A-2307557 13537830
948 SNP_A-2063208 13537876
949 SNP_A-1812660 13537969
950 SNP_A-2150136 13539529
951 SNP_A-2142308 13542823
952 SNP_A-4220756 13547603
953 SNP_A-2244223 13549319
954 SNP_A-2277319 13556941
955 SNP_A-4223423 13556977
956 SNP_A-4163110 13557124
957 SNP_A-1988889 13557722
958 SNP_A-1988890 13558199
959 SNP_A-2169274 13565741
960 SNP_A-1893681 13588160
961 SNP_A-4228348 13590081
962 SNP_A-2136534 13598961
963 SNP_A-2104333 13601683
964 SNP_A-2085426 13601918
965 SNP_A-1935624 13605417
966 SNP_A-1957792 13622661
967 SNP_A-2100895 13628539
968 SNP_A-1841461 13629307
969 SNP_A-2263031 13629358
970 SNP_A-1867336 13640670
971 SNP_A-2073042 13640704
972 SNP_A-1950326 13640880
973 SNP_A-2090200 13644705
974 SNP_A-1936432 13644772
975 SNP_A-1988891 13646028
976 SNP_A-4237888 13659315
977 SNP_A-4220244 13661977
978 SNP_A-2227558 13664330
979 SNP_A-2192664 13664513
980 SNP_A-2231332 13673089
981 SNP_A-2043482 13692936
982 SNP_A-4200685 13709890
983 SNP_A-1922474 13712131
984 SNP_A-2205262 13723693
985 SNP_A-4206314 13739746
986 SNP_A-2299965 13753679
987 SNP_A-2183817 13753895
988 SNP_A-1854148 13762749
989 SNP_A-2067062 13790901
990 SNP_A-2219459 13801787
991 SNP_A-2257869 13802528
992 SNP_A-2152100 13826675
993 SNP_A-1988902 13835126
994 SNP_A-1988903 13835350
995 SNP_A-2012397 13838058
996 SNP_A-1911458 13845175
997 SNP_A-2171986 13845989
998 SNP_A-2290612 13858715
999 SNP_A-1988906 13865971
1000 SNP_A-1988910 13878170
1001 SNP_A-1872836 13880937
1002 SNP_A-4212203 13904989
1003 SNP_A-2177940 13912841
1004 SNP_A-1988916 13935610
1005 SNP_A-2159344 13957468
1006 SNP_A-2246352 13979744
1007 SNP_A-1935473 13979977
1008 SNP_A-1811278 13985019
1009 SNP_A-2037118 13985973
1010 SNP_A-4239428 13986065
1011 SNP_A-1957091 14089763
1012 SNP_A-1988918 14090590
1013 SNP_A-2172784 14099830
1014 SNP_A-2074712 14118976
1015 SNP_A-1945640 14119502
1016 SNP_A-1864300 14120479
1017 SNP_A-2138228 14152401
1018 SNP_A-2052357 14154194
1019 SNP_A-2165400 14154456
1020 SNP_A-1988920 14155893
1021 SNP_A-2056958 14193266
1022 SNP_A-1988922 14202326
1023 SNP_A-2166736 14206655
1024 SNP_A-1988923 14209980
1025 SNP_A-2161020 14211107
1026 SNP_A-4212204 14211902
1027 SNP_A-1988924 14212805
1028 SNP_A-1888761 14213591
1029 SNP_A-2127088 14225771
1030 SNP_A-1988925 14235727
1031 SNP_A-4231474 14245424
1032 SNP_A-4227201 14245599
1033 SNP_A-1872940 14266803
1034 SNP_A-2299471 14269156
1035 SNP_A-2231525 14269550
1036 SNP_A-2208661 14271721
1037 SNP_A-4197639 14272114
1038 SNP_A-4195790 14272519
1039 SNP_A-2209804 14292649
1040 SNP_A-2029668 14296383
1041 SNP_A-4204759 14327131
1042 SNP_A-2119741 14352157
1043 SNP_A-2130765 14354906
1044 SNP_A-2012399 14369309
1045 SNP_A-2226893 14378794
1046 SNP_A-4193200 14379144
1047 SNP_A-1820252 14391464
1048 SNP_A-1848162 14412599
1049 SNP_A-1927300 14419586
1050 SNP_A-2295127 14423427
1051 SNP_A-4206985 14427917
1052 SNP_A-2238700 14428533
1053 SNP_A-2309378 14443632
1054 SNP_A-1988931 14471463
1055 SNP_A-2166168 14500845
1056 SNP_A-4196885 14525715
1057 SNP_A-1904422 14557877
1058 SNP_A-2203905 14585030
1059 SNP_A-1798049 14609601
1060 SNP_A-2097385 14613188
1061 SNP_A-4236500 14630148
1062 SNP_A-4217366 14635830
1063 SNP_A-1951939 14642018
1064 SNP_A-2012401 14670939
1065 SNP_A-4212209 14670970
1066 SNP_A-1959713 14697226
1067 SNP_A-1933368 14697320
1068 SNP_A-1826141 14721362
1069 SNP_A-2090753 14721531
1070 SNP_A-1988938 14724248
1071 SNP_A-1988939 14739434
1072 SNP_A-1956340 14742073
1073 SNP_A-2077361 14744433
1074 SNP_A-1926366 14779605
1075 SNP_A-2289594 14779699
1076 SNP_A-4195845 14796035
1077 SNP_A-4212210 14801693
1078 SNP_A-2095648 14807579
1079 SNP_A-2228197 14807702
1080 SNP_A-1988940 14810861
1081 SNP_A-4212211 14817686
1082 SNP_A-2190907 14826848
1083 SNP_A-1848069 14837118
1084 SNP_A-2024555 14837929
1085 SNP_A-2254110 14838381
1086 SNP_A-1914266 14850483
1087 SNP_A-2098046 14850771
1088 SNP_A-2012402 14857727
1089 SNP_A-1923410 14872458
1090 SNP_A-1988945 14875317
1091 SNP_A-4212213 14917622
1092 SNP_A-2294848 14917884
1093 SNP_A-4229407 14921284
1094 SNP_A-2168635 14921809
1095 SNP_A-2245546 14931440
1096 SNP_A-2213871 14931688
1097 SNP_A-4205874 14934688
1098 SNP_A-1793618 14944459
1099 SNP_A-1923486 14944519
1100 SNP_A-2201797 14959676
1101 SNP_A-1915134 14991857
1102 SNP_A-1783043 15020114
1103 SNP_A-1988950 15020403
1104 SNP_A-2077142 15020715
1105 SNP_A-2239673 15022141
1106 SNP_A-2058679 15031992
1107 SNP_A-1825652 15037328
1108 SNP_A-4226959 15047873
1109 SNP_A-4212214 15048690
1110 SNP_A-1921206 15049194
1111 SNP_A-2168841 15083282
1112 SNP_A-1915748 15093427
1113 SNP_A-2179311 15095923
1114 SNP_A-2160166 15096179
1115 SNP_A-4212215 15112638
1116 SNP_A-2031391 15116131
1117 SNP_A-2268584 15119153
1118 SNP_A-1923996 15123666
1119 SNP_A-2134162 15129535
1120 SNP_A-1988953 15138799
1121 SNP_A-1824314 15144815
1122 SNP_A-4212216 15144864
1123 SNP_A-1949114 15145042
1124 SNP_A-4212217 15150223
1125 SNP_A-1988956 15152937
1126 SNP_A-1988957 15152977
1127 SNP_A-1798010 15171632
1128 SNP_A-4218800 15174467
1129 SNP_A-2065610 15193165
1130 SNP_A-2151037 15229190
1131 SNP_A-2149572 15239240
1132 SNP_A-2030870 15240786
1133 SNP_A-1877618 15253027
1134 SNP_A-1813160 15304454
1135 SNP_A-2049252 15306854
1136 SNP_A-2131729 15317802
1137 SNP_A-4228456 15318051
1138 SNP_A-2196927 15325879
1139 SNP_A-1784933 15327591
1140 SNP_A-1847656 15327724
1141 SNP_A-2287785 15340624
1142 SNP_A-1813826 15366604
1143 SNP_A-1929627 15369491
1144 SNP_A-2059486 15388405
1145 SNP_A-4215202 15394947
1146 SNP_A-2229683 15444190
1147 SNP_A-2111383 15445998
1148 SNP_A-2208283 15446092
1149 SNP_A-1812892 15446267
1150 SNP_A-1896983 15446771
1151 SNP_A-2228903 15447135
1152 SNP_A-1919498 15450601
1153 SNP_A-2060014 15450626
1154 SNP_A-2144794 15452619
1155 SNP_A-2256054 15452922
1156 SNP_A-4203061 15468677
1157 SNP_A-4232393 15469392
1158 SNP_A-2043486 15469658
1159 SNP_A-2231009 15469702
1160 SNP_A-2296320 15469838
1161 SNP_A-1832941 15473031
1162 SNP_A-1781838 15473314
1163 SNP_A-1932675 15474041
1164 SNP_A-1861219 15476063
1165 SNP_A-1821980 15487883
1166 SNP_A-4212218 15505297
1167 SNP_A-1828744 15505326
1168 SNP_A-1937593 15521937
1169 SNP_A-2059762 15574019
1170 SNP_A-4212219 15610748
1171 SNP_A-1917843 15613159
1172 SNP_A-1953223 15613240
1173 SNP_A-1846665 15615386
1174 SNP_A-2034524 15631096
1175 SNP_A-1988961 15632696
1176 SNP_A-2231440 15633793
1177 SNP_A-2149911 15634220
1178 SNP_A-1781388 15634404
1179 SNP_A-2282692 15634617
1180 SNP_A-1803368 15679589
1181 SNP_A-2053497 15679630
1182 SNP_A-2121956 15680459
1183 SNP_A-4193230 15692898
1184 SNP_A-2235551 15701089
1185 SNP_A-4229253 15701346
1186 SNP_A-2133396 15714208
1187 SNP_A-2241331 15755613
1188 SNP_A-1944816 15804265
1189 SNP_A-2118657 15806507
1190 SNP_A-4221547 15818735
1191 SNP_A-2043577 15833426
1192 SNP_A-2260464 15841384
1193 SNP_A-2151939 15844073
1194 SNP_A-2154162 15857425
1195 SNP_A-1835112 15887346
1196 SNP_A-2288216 15894700
1197 SNP_A-2066405 15894943
1198 SNP_A-4219361 15895031
1199 SNP_A-2163829 15907808
1200 SNP_A-1988965 15912623
1201 SNP_A-1892545 15925793
1202 SNP_A-1932279 15936306
1203 SNP_A-2309775 15938917
1204 SNP_A-4212221 15939597
1205 SNP_A-4163202 15960546
1206 SNP_A-1988970 15961043
1207 SNP_A-2143744 15961764
1208 SNP_A-1988972 15982388
1209 SNP_A-2231550 15983029
1210 SNP_A-1948969 15985032
1211 SNP_A-2262669 15991731
1212 SNP_A-2249729 15994414
1213 SNP_A-2221040 16010825
1214 SNP_A-1800791 16014669
1215 SNP_A-2222781 16023596
1216 SNP_A-2110261 16024015
1217 SNP_A-4207015 16044937
1218 SNP_A-1988973 16058262
1219 SNP_A-4204359 16064606
1220 SNP_A-1959860 16067197
1221 SNP_A-2236619 16067254
1222 SNP_A-1825092 16082117
1223 SNP_A-1863142 16114293
1224 SNP_A-2309127 16115872
1225 SNP_A-2248717 16135450
1226 SNP_A-1988978 16179675
1227 SNP_A-1988979 16186195
1228 SNP_A-4212222 16195434
1229 SNP_A-1988980 16195546
1230 SNP_A-1988981 16195653
1231 SNP_A-1988982 16195967
1232 SNP_A-2166412 16236857
1233 SNP_A-4218216 16238146
1234 SNP_A-4221027 16238160
1235 SNP_A-4224585 16273017
1236 SNP_A-1988983 16276218
1237 SNP_A-1958226 16276898
1238 SNP_A-1821569 16279306
1239 SNP_A-1804487 16282177
1240 SNP_A-4230700 16283180
1241 SNP_A-2283974 16290046
1242 SNP_A-4226001 16290710
1243 SNP_A-1826269 16306467
1244 SNP_A-1948943 16309507
1245 SNP_A-2231858 16318370
1246 SNP_A-1856047 16323964
1247 SNP_A-2139425 16327095
1248 SNP_A-1922943 16344268
1249 SNP_A-2042878 16349516
1250 SNP_A-2264188 16349603
1251 SNP_A-2134703 16349694
1252 SNP_A-2182636 16356057
1253 SNP_A-2130965 16361910
1254 SNP_A-4212223 16465778
1255 SNP_A-1988986 16467409
1256 SNP_A-4217017 16470249
1257 SNP_A-2290351 16481874
1258 SNP_A-1955864 16490182
1259 SNP_A-1781468 16520773
1260 SNP_A-2031466 16521194
1261 SNP_A-4228798 16527423
1262 SNP_A-2069420 16528212
1263 SNP_A-1873206 16572343
1264 SNP_A-1847617 16573435
1265 SNP_A-2229200 16609520
1266 SNP_A-2302990 16609992
1267 SNP_A-2168198 16638454
1268 SNP_A-2163604 16688878
1269 SNP_A-2251363 16690058
1270 SNP_A-2102581 16697778
1271 SNP_A-2214592 16706626
1272 SNP_A-2119752 16707805
1273 SNP_A-2157086 16733352
1274 SNP_A-2047060 16744908
1275 SNP_A-4223793 16746534
1276 SNP_A-2240666 16746605
1277 SNP_A-2227097 16753694
1278 SNP_A-1988993 16787522
1279 SNP_A-1988994 16787880
1280 SNP_A-1849938 16791187
1281 SNP_A-1801194 16800519
1282 SNP_A-1786443 16800969
1283 SNP_A-2192773 16801076
1284 SNP_A-2244318 16801122
1285 SNP_A-2236676 16814178
1286 SNP_A-4221810 16814282
1287 SNP_A-2236927 16814303
1288 SNP_A-1851239 16816511
1289 SNP_A-1988995 16818940
1290 SNP_A-2056095 16820971
1291 SNP_A-1855494 16821067
1292 SNP_A-1801990 16830252
1293 SNP_A-4207611 16837024
1294 SNP_A-2108571 16856337
1295 SNP_A-2215187 16856451
1296 SNP_A-2102774 16899069
1297 SNP_A-1989003 16962319
1298 SNP_A-1989004 16962417
1299 SNP_A-1839858 16974051
1300 SNP_A-1824683 16974150
1301 SNP_A-2151018 16984008
1302 SNP_A-2180838 16984083
1303 SNP_A-1910029 16984957
1304 SNP_A-2183741 17001342
1305 SNP_A-1908070 17017168
1306 SNP_A-4206525 17030832
1307 SNP_A-2180635 17033891
1308 SNP_A-1949231 17048506
1309 SNP_A-1961559 17049419
1310 SNP_A-4212224 17061351
1311 SNP_A-1843827 17062853
1312 SNP_A-4207213 17066715
1313 SNP_A-2126183 17076451
1314 SNP_A-1882070 17098460
1315 SNP_A-2118130 17099819
1316 SNP_A-2194684 17100378
1317 SNP_A-2079879 17102069
1318 SNP_A-1956321 17109876
1319 SNP_A-1989009 17118573
1320 SNP_A-4221162 17127137
1321 SNP_A-2251957 17136447
1322 SNP_A-4193790 17137347
1323 SNP_A-2153664 17138706
1324 SNP_A-1945069 17157983
1325 SNP_A-1867721 17163261
1326 SNP_A-1921469 17163382
1327 SNP_A-1989011 17164393
1328 SNP_A-1851473 17171217
1329 SNP_A-4225661 17179597
1330 SNP_A-2087999 17191997
1331 SNP_A-1826629 17192132
1332 SNP_A-1905647 17229081
1333 SNP_A-2220234 17293268
1334 SNP_A-4236930 17294606
1335 SNP_A-1915211 17302560
1336 SNP_A-1803312 17388638
1337 SNP_A-2086564 17392420
1338 SNP_A-2012408 17397275
1339 SNP_A-2171515 17443702
1340 SNP_A-4212226 17447836
1341 SNP_A-4212228 17486430
1342 SNP_A-1913644 17491164
1343 SNP_A-2132224 17491609
1344 SNP_A-2226432 17498713
1345 SNP_A-4212229 17499625
1346 SNP_A-2224415 17499830
1347 SNP_A-4223446 17501611
1348 SNP_A-2236962 17518427
1349 SNP_A-4212230 17527274
1350 SNP_A-1905246 17542096
1351 SNP_A-2129397 17565794
1352 SNP_A-2025093 17578558
1353 SNP_A-4216454 17580616
1354 SNP_A-2131148 17596154
1355 SNP_A-2220640 17596179
1356 SNP_A-1807601 17598652
1357 SNP_A-4201976 17601644
1358 SNP_A-2123873 17626630
1359 SNP_A-2251498 17665368
1360 SNP_A-4240926 17666795
1361 SNP_A-1961548 17683751
1362 SNP_A-1989024 17686787
1363 SNP_A-4202259 17688494
1364 SNP_A-2291089 17689797
1365 SNP_A-2236240 17712010
1366 SNP_A-2154673 17719264
1367 SNP_A-1989025 17719376
1368 SNP_A-2074171 17720407
1369 SNP_A-1898837 17723073
1370 SNP_A-2183663 17723106
1371 SNP_A-1907888 17731025
1372 SNP_A-2312456 17731150
1373 SNP_A-1847534 17735255
1374 SNP_A-2256396 17749952
1375 SNP_A-4197836 17749998
1376 SNP_A-1925698 17753736
1377 SNP_A-1989027 17780610
1378 SNP_A-1989028 17780690
1379 SNP_A-1989029 17780727
1380 SNP_A-2268524 17782585
1381 SNP_A-2079653 17790149
1382 SNP_A-4212231 17792353
1383 SNP_A-1890630 17821057
1384 SNP_A-4224413 17821991
1385 SNP_A-1989030 17832912
1386 SNP_A-4239025 17861458
1387 SNP_A-2022191 17885783
1388 SNP_A-4201210 17933077
1389 SNP_A-2235036 17937235
1390 SNP_A-4219423 17944654
1391 SNP_A-1858243 17954390
1392 SNP_A-2193208 17974835
1393 SNP_A-2065267 17978277
1394 SNP_A-1989031 18033094
1395 SNP_A-2012411 18037725
1396 SNP_A-1961161 18049332
1397 SNP_A-2098614 18049557
1398 SNP_A-2290848 18106886
1399 SNP_A-1989034 18136709
1400 SNP_A-1782531 18172304
1401 SNP_A-2055115 18182901
1402 SNP_A-4225733 18184803
1403 SNP_A-1877462 18192733
1404 SNP_A-1989036 18219903
1405 SNP_A-1921694 18224796
1406 SNP_A-1989037 18243518
1407 SNP_A-4212234 18244110
1408 SNP_A-2207075 18259746
1409 SNP_A-4199824 18270148
1410 SNP_A-2199789 18270851
1411 SNP_A-4222123 18272014
1412 SNP_A-1889716 18272514
1413 SNP_A-1960311 18282830
1414 SNP_A-2159246 18304136
1415 SNP_A-2061451 18304188
1416 SNP_A-4212235 18314182
1417 SNP_A-2205668 18349889
1418 SNP_A-4226875 18416629
1419 SNP_A-2133445 18463536
1420 SNP_A-2057690 18567890
1421 SNP_A-1948910 18582899
1422 SNP_A-2149208 18586690
1423 SNP_A-1829136 18592057
1424 SNP_A-2289110 18614951
1425 SNP_A-2140813 18615061
1426 SNP_A-2023696 18625888
1427 SNP_A-2275650 18639763
1428 SNP_A-2251935 18650197
1429 SNP_A-2250376 18671414
1430 SNP_A-4212236 18691786
1431 SNP_A-1801026 18719911
1432 SNP_A-2299460 18720648
1433 SNP_A-4212237 18730369
1434 SNP_A-4212238 18730811
1435 SNP_A-4230398 18737633
1436 SNP_A-2012413 18740160
1437 SNP_A-4237424 18754088
1438 SNP_A-2180820 18760338
1439 SNP_A-1865212 18781998
1440 SNP_A-1875832 18785331
1441 SNP_A-1989051 18797989
1442 SNP_A-1834596 18801324
1443 SNP_A-4222189 18802704
1444 SNP_A-2035795 18810219
1445 SNP_A-4212239 18810333
1446 SNP_A-2167496 18812649
1447 SNP_A-2028427 18820926
1448 SNP_A-2049381 18834556
1449 SNP_A-2090048 18856525
1450 SNP_A-2196640 18861822
1451 SNP_A-1855881 18873555
1452 SNP_A-2075437 18881658
1453 SNP_A-2130190 18904606
1454 SNP_A-2256266 18909851
1455 SNP_A-4212241 18921508
1456 SNP_A-2126955 18959774
1457 SNP_A-1989061 18960717
1458 SNP_A-1989062 18960926
1459 SNP_A-2302310 18965129
1460 SNP_A-2237024 18969221
1461 SNP_A-1989064 18999059
1462 SNP_A-1989065 18999334
1463 SNP_A-1989066 19002445
1464 SNP_A-1918696 19004844
1465 SNP_A-1956724 19005592
1466 SNP_A-2251000 19026646
1467 SNP_A-4219283 19037455
1468 SNP_A-2086592 19164657
1469 SNP_A-2066344 19165050
1470 SNP_A-2028146 19167144
1471 SNP_A-1927141 19304734
1472 SNP_A-2055851 19308923
1473 SNP_A-2063096 19332786
1474 SNP_A-2158607 19344454
1475 SNP_A-2146310 19346900
1476 SNP_A-1817638 19353440
1477 SNP_A-1958570 19353457
1478 SNP_A-2081003 19353594
1479 SNP_A-2145946 19353968
1480 SNP_A-2132857 19357102
1481 SNP_A-4218012 19366356
1482 SNP_A-1989076 19382068
1483 SNP_A-2145030 19429478
1484 SNP_A-2021955 19429772
1485 SNP_A-2099781 19434273
1486 SNP_A-4207268 19444366
1487 SNP_A-2253166 19521643
1488 SNP_A-2255019 19522416
1489 SNP_A-1837371 19540288
1490 SNP_A-1947682 19540591
1491 SNP_A-1795451 19541202
1492 SNP_A-2027310 19542030
1493 SNP_A-4237046 19542080
1494 SNP_A-2061578 19560689
1495 SNP_A-2125208 19560950
1496 SNP_A-2190315 19582285
1497 SNP_A-4240351 19620726
1498 SNP_A-1937871 19627484
1499 SNP_A-1949984 19718274
1500 SNP_A-2153529 19724887
1501 SNP_A-2133404 19756805
1502 SNP_A-1932154 19758001
1503 SNP_A-2122702 19758132
1504 SNP_A-4223715 19770469
1505 SNP_A-1857647 19812526
1506 SNP_A-1784698 19816348
1507 SNP_A-1949978 19828940
1508 SNP_A-1817999 19829695
1509 SNP_A-4206999 19835904
1510 SNP_A-1853914 19835932
1511 SNP_A-2213097 19836047
1512 SNP_A-2281878 19837799
1513 SNP_A-2088953 19874346
1514 SNP_A-1890953 19878565
1515 SNP_A-4219916 19878631
1516 SNP_A-2240341 19905263
1517 SNP_A-4206307 19924911
1518 SNP_A-1807230 19925380
1519 SNP_A-1873354 19936990
1520 SNP_A-2039299 19937183
1521 SNP_A-2177286 19952865
1522 SNP_A-2211401 19961279
1523 SNP_A-2280298 19973420
1524 SNP_A-1916935 20052910
1525 SNP_A-1927184 20053200
1526 SNP_A-4212244 20064737
1527 SNP_A-1790971 20069981
1528 SNP_A-2251398 20070937
1529 SNP_A-4212245 20081114
1530 SNP_A-1855059 20084016
1531 SNP_A-2145661 20084877
1532 SNP_A-2126331 20111354
1533 SNP_A-4235994 20143858
1534 SNP_A-2294284 20145390
1535 SNP_A-2178725 20163978
1536 SNP_A-1989095 20223350
1537 SNP_A-4212246 20238822
1538 SNP_A-1885038 20268813
1539 SNP_A-1901824 20269177
1540 SNP_A-1939673 20269313
1541 SNP_A-2250668 20280346
1542 SNP_A-1846132 20280535
1543 SNP_A-1865255 20287701
1544 SNP_A-2207004 20298291
1545 SNP_A-2021254 20315252
1546 SNP_A-4198229 20317927
1547 SNP_A-4212247 20326920
1548 SNP_A-1989099 20327455
1549 SNP_A-2301348 20329874
1550 SNP_A-2083989 20333053
1551 SNP_A-2285580 20339548
1552 SNP_A-1946764 20339940
1553 SNP_A-1801885 20340157
1554 SNP_A-4218428 20340338
1555 SNP_A-4206549 20340777
1556 SNP_A-2050069 20348199
1557 SNP_A-1989100 20362800
1558 SNP_A-1796607 20364432
1559 SNP_A-1799966 20364499
1560 SNP_A-2310282 20365642
1561 SNP_A-1989101 20368783
1562 SNP_A-2235632 20371790
1563 SNP_A-2101090 20374984
1564 SNP_A-1959936 20386695
1565 SNP_A-2095376 20387209
1566 SNP_A-4212249 20395678
1567 SNP_A-4212250 20397485
1568 SNP_A-2012426 20399099
1569 SNP_A-2222832 20410037
1570 SNP_A-2244374 20436210
1571 SNP_A-4227187 20466150
1572 SNP_A-2137527 20483241
1573 SNP_A-1849912 20493949
1574 SNP_A-2166914 20494103
1575 SNP_A-4221890 20510363
1576 SNP_A-2203624 20519243
1577 SNP_A-1844248 20537676
1578 SNP_A-4239968 20562964
1579 SNP_A-1942180 20600261
1580 SNP_A-4212251 20604246
1581 SNP_A-1814796 20662259
1582 SNP_A-1801085 20695352
1583 SNP_A-2118248 20703102
1584 SNP_A-4212252 20708193
1585 SNP_A-1878281 20732156
1586 SNP_A-1901155 20740092
1587 SNP_A-2149075 20740520
1588 SNP_A-1797968 20753798
1589 SNP_A-4212253 20758326
1590 SNP_A-4212255 20758632
1591 SNP_A-2178438 20810619
1592 SNP_A-4239698 20811422
1593 SNP_A-2038543 20819776
1594 SNP_A-1932803 20834333
1595 SNP_A-2091655 20849794
1596 SNP_A-2049415 20868295
1597 SNP_A-2012428 20878637
1598 SNP_A-2243520 20911047
1599 SNP_A-1827117 20920790
1600 SNP_A-2084265 20921254
1601 SNP_A-2306950 20921895
1602 SNP_A-1944377 20966870
1603 SNP_A-2216757 20967037
1604 SNP_A-2166258 20969124
1605 SNP_A-1989111 20980234
1606 SNP_A-1989112 20994618
1607 SNP_A-2030506 21000395
1608 SNP_A-2266717 21039165
1609 SNP_A-2283198 21046932
1610 SNP_A-1989114 21047207
1611 SNP_A-1989115 21050854
1612 SNP_A-2140941 21053602
1613 SNP_A-1839246 21060948
1614 SNP_A-1910091 21067003
1615 SNP_A-2212057 21081635
1616 SNP_A-2216895 21095609
1617 SNP_A-2022504 21106805
1618 SNP_A-1802968 21106868
1619 SNP_A-4194301 21106911
1620 SNP_A-2197514 21115217
1621 SNP_A-1832564 21127909
1622 SNP_A-1989116 21131216
1623 SNP_A-1870596 21139602
1624 SNP_A-1950726 21149033
1625 SNP_A-2070445 21149704
1626 SNP_A-2159573 21212039
1627 SNP_A-1950411 21212261
1628 SNP_A-1989124 21259201
1629 SNP_A-4235781 21289676
1630 SNP_A-1837359 21309706
1631 SNP_A-1959769 21310580
1632 SNP_A-4202244 21310956
1633 SNP_A-2230117 21318476
1634 SNP_A-1798578 21326323
1635 SNP_A-1801209 21328835
1636 SNP_A-1989128 21330612
1637 SNP_A-1857341 21363930
1638 SNP_A-2246337 21363996
1639 SNP_A-1861828 21364651
1640 SNP_A-2228693 21365299
1641 SNP_A-2177856 21365680
1642 SNP_A-2134469 21379704
1643 SNP_A-4240446 21388938
1644 SNP_A-2036410 21391920
1645 SNP_A-2185592 21391941
1646 SNP_A-2252908 21399047
1647 SNP_A-2064544 21417468
1648 SNP_A-2024929 21502301
1649 SNP_A-4199965 21515486
1650 SNP_A-2241935 21516416
1651 SNP_A-2022375 21517595
1652 SNP_A-2074086 21531360
1653 SNP_A-1796637 21579145
1654 SNP_A-1909720 21607143
1655 SNP_A-1989132 21607743
1656 SNP_A-1989133 21608154
1657 SNP_A-2162817 21621127
1658 SNP_A-1817783 21652526
1659 SNP_A-4202025 21652797
1660 SNP_A-1989135 21659406
1661 SNP_A-1989136 21660132
1662 SNP_A-4237598 21676950
1663 SNP_A-2154082 21686327
1664 SNP_A-1788485 21714191
1665 SNP_A-2067596 21740521
1666 SNP_A-2230817 21743097
1667 SNP_A-1944363 21744164
1668 SNP_A-2115946 21746680
1669 SNP_A-2211435 21757018
1670 SNP_A-1989143 21768403
1671 SNP_A-1989144 21768673
1672 SNP_A-2034309 21774723
1673 SNP_A-1831501 21782643
1674 SNP_A-1839826 21782936
1675 SNP_A-1866702 21783380
1676 SNP_A-4200819 21785525
1677 SNP_A-4235948 21799273
1678 SNP_A-1920960 21811805
1679 SNP_A-1957356 21812882
1680 SNP_A-2289042 21813076
1681 SNP_A-2288802 21849086
1682 SNP_A-2289687 21866738
1683 SNP_A-2035680 21896100
1684 SNP_A-2085071 21900470
1685 SNP_A-4231858 21903681
1686 SNP_A-2094027 21948973
1687 SNP_A-2280998 21993591
1688 SNP_A-2307553 21994430
1689 SNP_A-2270290 22010967
1690 SNP_A-2098650 22039913
1691 SNP_A-2149028 22040160
1692 SNP_A-1989153 22059904
1693 SNP_A-1882138 22064630
1694 SNP_A-1916745 22064751
1695 SNP_A-2026423 22064784
1696 SNP_A-1796366 22064906
1697 SNP_A-4206425 22066759
1698 SNP_A-2281326 22087903
1699 SNP_A-2272499 22091042
1700 SNP_A-2064537 22099609
1701 SNP_A-4193101 22108236
1702 SNP_A-1792485 22108598
1703 SNP_A-2064390 22111640
1704 SNP_A-2246913 22125572
1705 SNP_A-2200942 22131946
1706 SNP_A-2288820 22190692
1707 SNP_A-2155817 22191300
1708 SNP_A-2102643 22204003
1709 SNP_A-1953295 22224776
1710 SNP_A-2200260 22225320
1711 SNP_A-1846791 22240875
1712 SNP_A-2131521 22271325
1713 SNP_A-2287200 22284382
1714 SNP_A-1857166 22319233
1715 SNP_A-4226130 22319265
1716 SNP_A-1788386 22357645
1717 SNP_A-4240560 22357723
1718 SNP_A-1819402 22401168
1719 SNP_A-4212262 22418709
1720 SNP_A-2105346 22423261
1721 SNP_A-2267844 22439258
1722 SNP_A-2057190 22439813
1723 SNP_A-4212263 22445643
1724 SNP_A-2143903 22449585
1725 SNP_A-2182001 22473219
1726 SNP_A-1811841 22479556
1727 SNP_A-2090453 22480578
1728 SNP_A-4193773 22499283
1729 SNP_A-4197412 22508508
1730 SNP_A-4218060 22567652
1731 SNP_A-2032670 22575496
1732 SNP_A-4212264 22586844
1733 SNP_A-1936719 22595810
1734 SNP_A-2110737 22600530
1735 SNP_A-1989164 22610278
1736 SNP_A-1989165 22615067
1737 SNP_A-2043844 22663178
1738 SNP_A-2023817 22667692
1739 SNP_A-2273385 22668869
1740 SNP_A-1927142 22673232
1741 SNP_A-1989166 22675528
1742 SNP_A-2118899 22697724
1743 SNP_A-1989167 22722525
1744 SNP_A-4212265 22733170
1745 SNP_A-2219730 22753341
1746 SNP_A-2249752 22756076
1747 SNP_A-2068914 22778446
1748 SNP_A-4197630 22779117
1749 SNP_A-1834930 22779585
1750 SNP_A-1809000 22790431
1751 SNP_A-2207119 22799925
1752 SNP_A-4199241 22800346
1753 SNP_A-2033579 22839027
1754 SNP_A-1825620 22849008
1755 SNP_A-1842848 22849352
1756 SNP_A-4201905 22850043
1757 SNP_A-2291456 22902488
1758 SNP_A-2059112 22902529
1759 SNP_A-1813651 22913307
1760 SNP_A-1793229 22942184
1761 SNP_A-1830691 22947163
1762 SNP_A-1989176 22950415
1763 SNP_A-4205807 22970898
1764 SNP_A-2089239 22970927
1765 SNP_A-4222064 22980210
1766 SNP_A-4216233 22981341
1767 SNP_A-4205005 22994830
1768 SNP_A-4212268 23001520
1769 SNP_A-1989179 23004926
1770 SNP_A-2027367 23007945
1771 SNP_A-2196219 23014263
1772 SNP_A-2044243 23107149
1773 SNP_A-4226669 23115662
1774 SNP_A-2138554 23126658
1775 SNP_A-2154636 23126735
1776 SNP_A-2208659 23137301
1777 SNP_A-2168874 23159251
1778 SNP_A-2114644 23218843
1779 SNP_A-2184907 23218938
1780 SNP_A-2091071 23237611
1781 SNP_A-1947666 23301833
1782 SNP_A-2090061 23368480
1783 SNP_A-2072735 23368672
1784 SNP_A-2132044 23392757
1785 SNP_A-4207374 23403106
1786 SNP_A-1989190 23416723
1787 SNP_A-1888306 23417323
1788 SNP_A-1800997 23449210
1789 SNP_A-1947571 23450340
1790 SNP_A-1818032 23472530
1791 SNP_A-1908290 23514215
1792 SNP_A-1989191 23535022
1793 SNP_A-2196696 23560575
1794 SNP_A-2128890 23591000
1795 SNP_A-2068621 23674802
1796 SNP_A-2190818 23684069
1797 SNP_A-2220203 23706320
1798 SNP_A-1989193 23721440
1799 SNP_A-2238113 23729805
1800 SNP_A-1789725 23759365
1801 SNP_A-2129579 23768575
1802 SNP_A-1848538 23794732
1803 SNP_A-4200964 23796284
1804 SNP_A-1865669 23799198
1805 SNP_A-4217308 23825224
1806 SNP_A-2164926 23858447
1807 SNP_A-2265328 23859013
1808 SNP_A-4212273 23870481
1809 SNP_A-1853281 23872739
1810 SNP_A-1837925 23873123
1811 SNP_A-2137248 23880149
1812 SNP_A-2122829 23882268
1813 SNP_A-4225571 23894617
1814 SNP_A-1864363 23896841
1815 SNP_A-2219313 23909790
1816 SNP_A-1795727 23965427
1817 SNP_A-2153209 23973997
1818 SNP_A-2158802 23984503
1819 SNP_A-2136480 23984773
1820 SNP_A-4223623 23984902
1821 SNP_A-1989196 24021536
1822 SNP_A-1884541 24030778
1823 SNP_A-4234775 24033098
1824 SNP_A-2155446 24037490
1825 SNP_A-2228884 24042466
1826 SNP_A-1917453 24043010
1827 SNP_A-1989197 24064254
1828 SNP_A-4212274 24064425
1829 SNP_A-1887026 24092843
1830 SNP_A-4223338 24096652
1831 SNP_A-4226100 24115817
1832 SNP_A-4240449 24134220
1833 SNP_A-2134211 24143041
1834 SNP_A-2259693 24143347
1835 SNP_A-1932712 24144172
1836 SNP_A-2297380 24144378
1837 SNP_A-2174618 24145552
1838 SNP_A-2295026 24145580
1839 SNP_A-1936500 24146217
1840 SNP_A-2232627 24149638
1841 SNP_A-1955876 24154144
1842 SNP_A-1787476 24212577
1843 SNP_A-4240092 24213582
1844 SNP_A-1950161 24220384
1845 SNP_A-2213261 24245005
1846 SNP_A-4227855 24248859
1847 SNP_A-2158740 24262532
1848 SNP_A-4199961 24278742
1849 SNP_A-4215212 24288850
1850 SNP_A-2118107 24297290
1851 SNP_A-4205611 24298324
1852 SNP_A-2264448 24310848
1853 SNP_A-4195530 24310892
1854 SNP_A-1989206 24314251
1855 SNP_A-4193357 24314742
1856 SNP_A-2093715 24317029
1857 SNP_A-1989208 24320032
1858 SNP_A-1937059 24323717
1859 SNP_A-2089613 24323848
1860 SNP_A-1892654 24324100
1861 SNP_A-2025850 24325022
1862 SNP_A-2225086 24337408
1863 SNP_A-1989211 24344516
1864 SNP_A-1989212 24363020
1865 SNP_A-2286964 24371038
1866 SNP_A-2049984 24371883
1867 SNP_A-4200453 24372367
1868 SNP_A-2222357 24372402
1869 SNP_A-1872162 24373267
1870 SNP_A-4240162 24373285
1871 SNP_A-1842049 24373402
1872 SNP_A-1933366 24393146
1873 SNP_A-4206001 24394742
1874 SNP_A-2070907 24400835
1875 SNP_A-2288286 24409011
1876 SNP_A-4230305 24409426
1877 SNP_A-1989217 24411771
1878 SNP_A-2205957 24416579
1879 SNP_A-2310270 24447309
1880 SNP_A-2181226 24447344
1881 SNP_A-2206683 24455345
1882 SNP_A-2168652 24478092
1883 SNP_A-2165222 24506297
1884 SNP_A-4196326 24507015
1885 SNP_A-2110522 24534645
1886 SNP_A-2114335 24545488
1887 SNP_A-1913562 24561545
1888 SNP_A-1871925 24686131
1889 SNP_A-2228995 24702271
1890 SNP_A-2298207 24728194
1891 SNP_A-1833131 24728375
1892 SNP_A-1989225 24762754
1893 SNP_A-2036711 24787218
1894 SNP_A-4224411 24793138
1895 SNP_A-1916750 24815354
1896 SNP_A-1989227 24819316
1897 SNP_A-4197909 24852272
1898 SNP_A-2186583 24855145
1899 SNP_A-2168911 24864648
1900 SNP_A-4237297 24871414
1901 SNP_A-2036157 24892359
1902 SNP_A-2209330 24912930
1903 SNP_A-1916084 24919503
1904 SNP_A-1891641 24931823
1905 SNP_A-4201546 24978567
1906 SNP_A-2012453 24980418
1907 SNP_A-1989240 24980507
1908 SNP_A-1838111 24980633
1909 SNP_A-1989241 24989625
1910 SNP_A-1989242 24989670
1911 SNP_A-2012454 24989966
1912 SNP_A-2012455 24990225
1913 SNP_A-1932232 25011888
1914 SNP_A-4234797 25014570
1915 SNP_A-1989243 25019321
1916 SNP_A-4229979 25057064
1917 SNP_A-4226972 25069781
1918 SNP_A-1860515 25072373
1919 SNP_A-2146613 25075671
1920 SNP_A-1924311 25078397
1921 SNP_A-2048007 25098904
1922 SNP_A-2128545 25105295
1923 SNP_A-2012457 25156631
1924 SNP_A-2274878 25157002
1925 SNP_A-1989244 25158200
1926 SNP_A-2257755 25176984
1927 SNP_A-4236596 25188663
1928 SNP_A-2187706 25237221
1929 SNP_A-1989245 25241422
1930 SNP_A-1989246 25241453
1931 SNP_A-2213663 25282850
1932 SNP_A-4212275 25330158
1933 SNP_A-1989247 25331925
1934 SNP_A-2114512 25332075
1935 SNP_A-2278080 25336560
1936 SNP_A-2060249 25340825
1937 SNP_A-1989248 25345110
1938 SNP_A-1989250 25381591
1939 SNP_A-1989251 25381716
1940 SNP_A-4239732 25394592
1941 SNP_A-4226710 25410378
1942 SNP_A-2294508 25411016
1943 SNP_A-4212276 25425400
1944 SNP_A-1989256 25431379
1945 SNP_A-2267359 25437255
1946 SNP_A-2213172 25442841
1947 SNP_A-1903295 25449568
1948 SNP_A-2085749 25471898
1949 SNP_A-2093104 25480258
1950 SNP_A-4193319 25480559
1951 SNP_A-2161495 25487375
1952 SNP_A-2038618 25510189
1953 SNP_A-2128893 25511218
1954 SNP_A-2121759 25520227
1955 SNP_A-1808165 25525541
1956 SNP_A-1897925 25530486
1957 SNP_A-2262206 25534182
1958 SNP_A-2235389 25537252
1959 SNP_A-2156999 25570891
1960 SNP_A-2201220 25582423
1961 SNP_A-1782589 25598034
1962 SNP_A-2239187 25604961
1963 SNP_A-2059850 25625706
1964 SNP_A-2152199 25628501
1965 SNP_A-1989264 25666386
1966 SNP_A-1989265 25666811
1967 SNP_A-1886869 25677787
1968 SNP_A-1807537 25683061
1969 SNP_A-2138064 25683366
1970 SNP_A-2143229 25719533
1971 SNP_A-1925185 25729428
1972 SNP_A-2093517 25733616
1973 SNP_A-1817757 25756033
1974 SNP_A-2012461 25797087
1975 SNP_A-2308348 25836009
1976 SNP_A-2079596 25838458
1977 SNP_A-2206888 25849732
1978 SNP_A-4199919 25966662
1979 SNP_A-4226465 25985878
1980 SNP_A-2262716 25986600
1981 SNP_A-1800685 25994921
1982 SNP_A-1826592 25996925
1983 SNP_A-1989275 26194302
1984 SNP_A-2027951 26210890
1985 SNP_A-2058935 26296333
1986 SNP_A-4241280 26352351
1987 SNP_A-2149044 26353337
1988 SNP_A-2296491 26393680
1989 SNP_A-2152168 26399084
1990 SNP_A-2069206 26399449
1991 SNP_A-1989278 26401287
1992 SNP_A-1794848 26405856
1993 SNP_A-2050958 26416744
1994 SNP_A-2130971 26435301
1995 SNP_A-1862077 26437314
1996 SNP_A-2117144 26437761
1997 SNP_A-2132809 26441201
1998 SNP_A-1989280 26441399
1999 SNP_A-4212278 26442576
2000 SNP_A-2291643 26449002
2001 SNP_A-2305726 26509841
2002 SNP_A-1861596 26510149
2003 SNP_A-1804199 26532060
2004 SNP_A-1848007 26549354
2005 SNP_A-1815110 26550245
2006 SNP_A-2204334 26552394
2007 SNP_A-4233885 26553081
2008 SNP_A-2228851 26553259
2009 SNP_A-4212279 26559301
2010 SNP_A-4231290 26561178
2011 SNP_A-1954354 26562895
2012 SNP_A-1989282 26572530
2013 SNP_A-1942615 26585248
2014 SNP_A-2095630 26600026
2015 SNP_A-2035041 26609026
2016 SNP_A-2287170 26609153
2017 SNP_A-2085951 26610952
2018 SNP_A-1921264 26611121
2019 SNP_A-2213632 26623039
2020 SNP_A-2107250 26691914
2021 SNP_A-1938248 26692845
2022 SNP_A-2120631 26696265
2023 SNP_A-2221395 26696725
2024 SNP_A-4205936 26711124
2025 SNP_A-2169260 26731143
2026 SNP_A-1989288 26732512
2027 SNP_A-2134481 26759589
2028 SNP_A-1989289 26765106
2029 SNP_A-2295498 26769197
2030 SNP_A-1933647 26780919
2031 SNP_A-2282474 26781416
2032 SNP_A-1989292 26785990
2033 SNP_A-1989293 26795178
2034 SNP_A-2012465 26795490
2035 SNP_A-2216261 26796284
2036 SNP_A-1879207 26796726
2037 SNP_A-2023237 26814684
2038 SNP_A-4220038 26826659
2039 SNP_A-2066163 26827158
2040 SNP_A-2132283 26827213
2041 SNP_A-2205930 26838079
2042 SNP_A-4234605 26843714
2043 SNP_A-1920796 26909291
2044 SNP_A-1862329 26922352
2045 SNP_A-1859627 26935778
2046 SNP_A-2124931 26957341
2047 SNP_A-1989297 26969979
2048 SNP_A-2151842 26980253
2049 SNP_A-4229590 27064549
2050 SNP_A-1799430 27082722
2051 SNP_A-4202147 27083273
2052 SNP_A-2167789 27156023
2053 SNP_A-1827023 27294872
2054 SNP_A-1803937 27347461
2055 SNP_A-2031559 27359899
2056 SNP_A-1811705 27360043
2057 SNP_A-2012468 27389591
2058 SNP_A-1955003 27394461
2059 SNP_A-1795608 27394615
2060 SNP_A-1918792 27397671
2061 SNP_A-4193562 27402932
2062 SNP_A-1871344 27415631
2063 SNP_A-1989303 27430892
2064 SNP_A-2201639 27447174
2065 SNP_A-2191268 27450694
2066 SNP_A-4197267 27465723
2067 SNP_A-1989304 27470629
2068 SNP_A-1989305 27470857
2069 SNP_A-4241109 27522439
2070 SNP_A-2061941 27523114
2071 SNP_A-2087154 27531387
2072 SNP_A-2192263 27544692
2073 SNP_A-1845618 27544930
2074 SNP_A-1795258 27549678
2075 SNP_A-2196951 27551976
2076 SNP_A-1823828 27558057
2077 SNP_A-2171108 27558120
2078 SNP_A-2040222 27567159
2079 SNP_A-2110374 27590996
2080 SNP_A-2242837 27614766
2081 SNP_A-4222136 27615146
2082 SNP_A-2281244 27632907
2083 SNP_A-1989310 27639220
2084 SNP_A-1989311 27639420
2085 SNP_A-1834625 27649823
2086 SNP_A-1874273 27658388
2087 SNP_A-2172996 27663355
2088 SNP_A-2228777 27663474
2089 SNP_A-1863599 27684241
2090 SNP_A-2065699 27694374
2091 SNP_A-1874163 27742419
2092 SNP_A-1881982 27762767
2093 SNP_A-2135672 27800218
2094 SNP_A-2296951 27815488
2095 SNP_A-1989314 27823628
2096 SNP_A-4226808 27824240
2097 SNP_A-2187493 27854214
2098 SNP_A-4212282 27884940
2099 SNP_A-1847694 27891683
2100 SNP_A-2209673 27892170
2101 SNP_A-2184362 27910544
2102 SNP_A-1989318 27910795
2103 SNP_A-2071462 27924019
2104 SNP_A-2312082 27924278
2105 SNP_A-2081519 27925298
2106 SNP_A-4233151 27955464
2107 SNP_A-4203544 27961283
2108 SNP_A-1780688 27987256
2109 SNP_A-2255517 28062724
2110 SNP_A-2146731 28086238
2111 SNP_A-4212286 28104718
2112 SNP_A-1989324 28105164
2113 SNP_A-1989325 28136928
2114 SNP_A-2310068 28138708
2115 SNP_A-4225418 28147081
2116 SNP_A-1989326 28151616
2117 SNP_A-2197474 28168955
2118 SNP_A-1837674 28232139
2119 SNP_A-4240149 28253659
2120 SNP_A-1923876 28266027
2121 SNP_A-2301535 28267224
2122 SNP_A-2062727 28278588
2123 SNP_A-2311606 28282599
2124 SNP_A-2200984 28307347
2125 SNP_A-2254895 28307375
2126 SNP_A-1796433 28308135
2127 SNP_A-2229269 28324519
2128 SNP_A-1908048 28353228
2129 SNP_A-1810204 28353516
2130 SNP_A-4236105 28362592
2131 SNP_A-2106811 28364347
2132 SNP_A-1823174 28364407
2133 SNP_A-2118905 28366698
2134 SNP_A-1989328 28367862
2135 SNP_A-4212288 28370297
2136 SNP_A-1960783 28370449
2137 SNP_A-2289071 28374819
2138 SNP_A-2120499 28382352
2139 SNP_A-1898694 28388608
2140 SNP_A-2146391 28388659
2141 SNP_A-2041876 28389048
2142 SNP_A-4201800 28395416
2143 SNP_A-2021121 28395768
2144 SNP_A-4224262 28424667
2145 SNP_A-4230991 28424682
2146 SNP_A-4212289 28446373
2147 SNP_A-2281453 28448949
2148 SNP_A-1809176 28454777
2149 SNP_A-2066960 28460820
2150 SNP_A-2136756 28460970
2151 SNP_A-1930157 28461188
2152 SNP_A-1895983 28461566
2153 SNP_A-1918001 28463632
2154 SNP_A-2115966 28464234
2155 SNP_A-4212290 28474153
2156 SNP_A-2046075 28486508
2157 SNP_A-4212291 28488170
2158 SNP_A-1989335 28488837
2159 SNP_A-2071473 28490592
2160 SNP_A-2084627 28504104
2161 SNP_A-1805972 28504694
2162 SNP_A-1788028 28512711
2163 SNP_A-1891621 28512891
2164 SNP_A-4198330 28518872
2165 SNP_A-2127544 28518902
2166 SNP_A-1953498 28525090
2167 SNP_A-1863289 28534544
2168 SNP_A-2012472 28543291
2169 SNP_A-1885245 28559133
2170 SNP_A-4212292 28583155
2171 SNP_A-2249778 28585563
2172 SNP_A-2258290 28593456
2173 SNP_A-4222079 28600769
2174 SNP_A-1989340 28625047
2175 SNP_A-1862744 28627565
2176 SNP_A-4230647 28636361
2177 SNP_A-2266914 28648606
2178 SNP_A-2261659 28671736
2179 SNP_A-2303859 28711867
2180 SNP_A-2124199 28714877
2181 SNP_A-4193147 28725163
2182 SNP_A-4212293 28733403
2183 SNP_A-2101663 28759930
2184 SNP_A-1802859 28765936
2185 SNP_A-2088079 28767826
2186 SNP_A-2180671 28772394
2187 SNP_A-1960316 28801005
2188 SNP_A-2132513 28804778
2189 SNP_A-2034143 28805091
2190 SNP_A-1895425 28811671
2191 SNP_A-1873169 28812569
2192 SNP_A-2079802 28815730
2193 SNP_A-1813007 28857274
2194 SNP_A-4212294 28869756
2195 SNP_A-2048259 28869958
2196 SNP_A-2160110 28870041
2197 SNP_A-2012473 28912246
2198 SNP_A-1914873 28927628
2199 SNP_A-1989347 28928705
2200 SNP_A-4223392 28936038
2201 SNP_A-4212295 28941151
2202 SNP_A-1989348 28941647
2203 SNP_A-1989349 28941868
2204 SNP_A-1989350 28942221
2205 SNP_A-2021439 28960965
2206 SNP_A-1802136 28977589
2207 SNP_A-2056180 28977973
2208 SNP_A-2291517 28978795
2209 SNP_A-2115941 28980720
2210 SNP_A-4215215 28982309
2211 SNP_A-1989353 28993937
2212 SNP_A-2152680 29005891
2213 SNP_A-1989356 29007715
2214 SNP_A-4212297 29008456
2215 SNP_A-2262136 29008505
2216 SNP_A-1923903 29012983
2217 SNP_A-4200484 29013497
2218 SNP_A-4215216 29022088
2219 SNP_A-1947128 29024493
2220 SNP_A-4196811 29026416
2221 SNP_A-2099679 29026983
2222 SNP_A-1989357 29043791
2223 SNP_A-4212298 29044188
2224 SNP_A-1989358 29065798
2225 SNP_A-2071453 29066840
2226 SNP_A-2286381 29066901
2227 SNP_A-1831082 29071220
2228 SNP_A-4205341 29071621
2229 SNP_A-2170368 29071640
2230 SNP_A-1861405 29071990
2231 SNP_A-1957402 29077382
2232 SNP_A-2051268 29079548
2233 SNP_A-2022578 29086970
2234 SNP_A-4200334 29087066
2235 SNP_A-4196670 29098019
2236 SNP_A-2212140 29099175
2237 SNP_A-2280994 29102809
2238 SNP_A-2180064 29106738
2239 SNP_A-4212299 29117232
2240 SNP_A-1989360 29124553
2241 SNP_A-1989361 29157151
2242 SNP_A-4236913 29159271
2243 SNP_A-2228830 29160465
2244 SNP_A-1926784 29165987
2245 SNP_A-2270175 29177222
2246 SNP_A-1885278 29177792
2247 SNP_A-2034490 29207970
2248 SNP_A-2258503 29237483
2249 SNP_A-4218709 29242668
2250 SNP_A-1934961 29245037
2251 SNP_A-2102869 29253973
2252 SNP_A-1788642 29257692
2253 SNP_A-1903441 29261550
2254 SNP_A-4216344 29261861
2255 SNP_A-2192282 29290757
2256 SNP_A-2262989 29294824
2257 SNP_A-2192124 29298758
2258 SNP_A-2280054 29306396
2259 SNP_A-1811455 29306699
2260 SNP_A-2195815 29307025
2261 SNP_A-1937169 29312805
2262 SNP_A-2012476 29316213
2263 SNP_A-2193044 29318099
2264 SNP_A-1890735 29318513
2265 SNP_A-1892013 29320557
2266 SNP_A-2282593 29325303
2267 SNP_A-2102095 29326723
2268 SNP_A-2157910 29327092
2269 SNP_A-2039246 29330665
2270 SNP_A-2301186 29341285
2271 SNP_A-2246498 29341941
2272 SNP_A-2214195 29355286
2273 SNP_A-1811867 29355707
2274 SNP_A-2030041 29360960
2275 SNP_A-2118455 29381895
2276 SNP_A-1928823 29395357
2277 SNP_A-2254654 29399004
2278 SNP_A-2046754 29414945
2279 SNP_A-1950472 29420322
2280 SNP_A-1989370 29429696
2281 SNP_A-2043191 29453163
2282 SNP_A-2069734 29460410
2283 SNP_A-2193766 29468810
2284 SNP_A-1946140 29471175
2285 SNP_A-4197049 29483175
2286 SNP_A-4212301 29486567
2287 SNP_A-1989375 29487155
2288 SNP_A-4234661 29489667
2289 SNP_A-1989376 29495598
2290 SNP_A-1818906 29497063
2291 SNP_A-2085815 29501850
2292 SNP_A-2284199 29510059
2293 SNP_A-1924584 29510200
2294 SNP_A-1832045 29542212
2295 SNP_A-1828279 29552436
2296 SNP_A-4198346 29552772
2297 SNP_A-4222210 29604417
2298 SNP_A-2197564 29624984
2299 SNP_A-1820740 29708540
2300 SNP_A-4212302 29752907
2301 SNP_A-2097516 29765851
2302 SNP_A-2311195 29787044
2303 SNP_A-2054880 29833607
2304 SNP_A-1989389 29840620
2305 SNP_A-1989391 29852469
2306 SNP_A-2147309 29856868
2307 SNP_A-2242239 29880994
2308 SNP_A-2128333 29887277
2309 SNP_A-2222560 29887354
2310 SNP_A-2012479 29920068
2311 SNP_A-1898996 29920291
2312 SNP_A-1834851 29920438
2313 SNP_A-2278507 29926736
2314 SNP_A-1802268 29926987
2315 SNP_A-2085909 29927044
2316 SNP_A-1947300 29928409
2317 SNP_A-1931465 29929459
2318 SNP_A-2288843 30033873
2319 SNP_A-1839337 30034151
2320 SNP_A-1933574 30056943
2321 SNP_A-2251404 30132307
2322 SNP_A-2028088 30164784
2323 SNP_A-1841780 30205603
2324 SNP_A-1812552 30434089
2325 SNP_A-1903956 30477779
2326 SNP_A-2238400 30478474
2327 SNP_A-1841465 30478555
2328 SNP_A-4220552 30479263
2329 SNP_A-2137085 30479296
2330 SNP_A-1849676 30481428
2331 SNP_A-1989402 30507557
2332 SNP_A-1989403 30520187
2333 SNP_A-2132152 30526201
2334 SNP_A-1825748 30552745
2335 SNP_A-2174500 30631507
2336 SNP_A-1910883 30662715
2337 SNP_A-1959274 30749288
2338 SNP_A-2305628 30752589
2339 SNP_A-2172012 30772120
2340 SNP_A-2055966 30787455
2341 SNP_A-1989407 30787631
2342 SNP_A-2252026 30822331
2343 SNP_A-2031102 30865222
2344 SNP_A-1989409 30967600
2345 SNP_A-1791820 31010041
2346 SNP_A-2115014 31033118
2347 SNP_A-4212304 31048676
2348 SNP_A-4240972 31050624
2349 SNP_A-1900635 31068679
2350 SNP_A-1923732 31073973
2351 SNP_A-4212305 31126902
2352 SNP_A-2178061 31129325
2353 SNP_A-1795493 31180086
2354 SNP_A-4203379 31181493
2355 SNP_A-4206278 31181902
2356 SNP_A-2202736 31183787
2357 SNP_A-4230877 31184335
2358 SNP_A-2025557 31190407
2359 SNP_A-1989411 31195173
2360 SNP_A-1945741 31202201
2361 SNP_A-2066651 31237194
2362 SNP_A-2241536 31240236
2363 SNP_A-2095110 31240271
2364 SNP_A-2237734 31258572
2365 SNP_A-4215217 31269704
2366 SNP_A-4207685 31285947
2367 SNP_A-4212306 31295291
2368 SNP_A-1989415 31295368
2369 SNP_A-1794619 31298613
2370 SNP_A-1989418 31304029
2371 SNP_A-1989419 31321106
2372 SNP_A-2110488 31324585
2373 SNP_A-2303545 31325332
2374 SNP_A-1844031 31328137
2375 SNP_A-2046327 31329776
2376 SNP_A-2144519 31343894
2377 SNP_A-1989420 31347155
2378 SNP_A-1800954 31371751
2379 SNP_A-2299229 31379296
2380 SNP_A-4200815 31379828
2381 SNP_A-1911156 31382256
2382 SNP_A-2179440 31391232
2383 SNP_A-1882722 31391424
2384 SNP_A-2183394 31405135
2385 SNP_A-4237166 31421089
2386 SNP_A-2306049 31421407
2387 SNP_A-2012487 31428089
2388 SNP_A-1989423 31428356
2389 SNP_A-2237614 31432902
2390 SNP_A-2152221 31438586
2391 SNP_A-2065476 31444062
2392 SNP_A-1911880 31444256
2393 SNP_A-4226784 31446182
2394 SNP_A-2117311 31446857
2395 SNP_A-4227989 31459149
2396 SNP_A-2038150 31459260
2397 SNP_A-4203762 31499980
2398 SNP_A-2122062 31501380
2399 SNP_A-4239324 31515561
2400 SNP_A-2158484 31521852
2401 SNP_A-2041212 31528639
2402 SNP_A-2281435 31532519
2403 SNP_A-2023617 31532863
2404 SNP_A-4197840 31536866
2405 SNP_A-4194457 31536926
2406 SNP_A-1914573 31536947
2407 SNP_A-2086259 31537039
2408 SNP_A-2114532 31537238
2409 SNP_A-4237646 31537717
2410 SNP_A-2192672 31538128
2411 SNP_A-2118021 31549489
2412 SNP_A-1989427 31550647
2413 SNP_A-2288999 31567562
2414 SNP_A-4226816 31568769
2415 SNP_A-1817792 31568949
2416 SNP_A-4231679 31590271
2417 SNP_A-2256024 31625253
2418 SNP_A-4212307 31658222
2419 SNP_A-2229485 31688757
2420 SNP_A-2094188 31722887
2421 SNP_A-2295166 31745670
2422 SNP_A-1916931 31746461
2423 SNP_A-4233515 31752354
2424 SNP_A-2294320 31752623
2425 SNP_A-4217939 31767403
2426 SNP_A-2124994 31767947
2427 SNP_A-1788561 31794059
2428 SNP_A-2174650 31820920
2429 SNP_A-1896111 31832220
2430 SNP_A-2227989 31833575
2431 SNP_A-2034002 31835933
2432 SNP_A-2031819 31841400
2433 SNP_A-2057295 31849453
2434 SNP_A-4204539 31872140
2435 SNP_A-1905267 31912636
2436 SNP_A-4228636 31940499
2437 SNP_A-2126390 31940945
2438 SNP_A-4197378 31976452
2439 SNP_A-2126559 31999051
2440 SNP_A-1825742 32014641
2441 SNP_A-1838873 32034427
2442 SNP_A-4235196 32036165
2443 SNP_A-4212308 32037670
2444 SNP_A-2124092 32095407
2445 SNP_A-2121875 32096302
2446 SNP_A-2038053 32150202
2447 SNP_A-2057872 32153231
2448 SNP_A-4223546 32153359
2449 SNP_A-2104791 32156065
2450 SNP_A-1900840 32158333
2451 SNP_A-1790149 32173701
2452 SNP_A-2294017 32183418
2453 SNP_A-2122195 32207484
2454 SNP_A-2048997 32219724
2455 SNP_A-1908846 32229427
2456 SNP_A-2159366 32237849
2457 SNP_A-1931690 32254406
2458 SNP_A-2170643 32261546
2459 SNP_A-4198725 32271799
2460 SNP_A-2083115 32278197
2461 SNP_A-1783528 32278251
2462 SNP_A-1901038 32282138
2463 SNP_A-1946544 32292898
2464 SNP_A-4193065 32313499
2465 SNP_A-1989438 32320751
2466 SNP_A-1989439 32320870
2467 SNP_A-2263823 32320899
2468 SNP_A-1860896 32322564
2469 SNP_A-1856805 32327864
2470 SNP_A-1948446 32330668
2471 SNP_A-2068880 32333008
2472 SNP_A-1989441 32349522
2473 SNP_A-1927385 32349676
2474 SNP_A-2075031 32349712
2475 SNP_A-4196196 32352243
2476 SNP_A-4212310 32365499
2477 SNP_A-4202805 32409172
2478 SNP_A-2063388 32444391
2479 SNP_A-1840091 32460134
2480 SNP_A-2242088 32460411
2481 SNP_A-2099447 32460601
2482 SNP_A-2234351 32463564
2483 SNP_A-2204798 32469420
2484 SNP_A-1941966 32469447
2485 SNP_A-1942145 32469636
2486 SNP_A-2194376 32477384
2487 SNP_A-2030359 32491211
2488 SNP_A-1989449 32502445
2489 SNP_A-2295245 32518762
2490 SNP_A-4215219 32526778
2491 SNP_A-2191694 32544275
2492 SNP_A-1881540 32559796
2493 SNP_A-4200156 32591336
2494 SNP_A-1805031 32591479
2495 SNP_A-1870308 32593306
2496 SNP_A-4230123 32617026
2497 SNP_A-2047828 32627610
2498 SNP_A-2201037 32636057
2499 SNP_A-1800628 32639047
2500 SNP_A-4212311 32646027
2501 SNP_A-4212312 32646511
2502 SNP_A-1957337 32658570
2503 SNP_A-2171180 32762093
2504 SNP_A-2050268 32782033
2505 SNP_A-4212313 32833248
2506 SNP_A-1989454 32857207
2507 SNP_A-2060524 32874660
2508 SNP_A-2189022 32879275
2509 SNP_A-4225615 33016109
2510 SNP_A-2286859 33019624
2511 SNP_A-2175469 33021337
2512 SNP_A-2171926 33033655
2513 SNP_A-2197278 33041310
2514 SNP_A-2311540 33041634
2515 SNP_A-1824413 33045539
2516 SNP_A-4195783 33045839
2517 SNP_A-2278425 33050497
2518 SNP_A-2064402 33059914
2519 SNP_A-1873645 33061085
2520 SNP_A-2258336 33077184
2521 SNP_A-2194485 33077767
2522 SNP_A-1809864 33099732
2523 SNP_A-2210331 33100267
2524 SNP_A-2047478 33105672
2525 SNP_A-2259916 33144714
2526 SNP_A-1860326 33156318
2527 SNP_A-1922112 33157116
2528 SNP_A-2155078 33185288
2529 SNP_A-2145023 33197856
2530 SNP_A-1823504 33204268
2531 SNP_A-1989459 33208999
2532 SNP_A-4212315 33210213
2533 SNP_A-1908301 33217700
2534 SNP_A-1989462 33258906
2535 SNP_A-2099032 33291565
2536 SNP_A-1877765 33294505
2537 SNP_A-1954450 33318154
2538 SNP_A-4206754 33334988
2539 SNP_A-2253449 33365641
2540 SNP_A-2084758 33390286
2541 SNP_A-1821589 33399840
2542 SNP_A-2093126 33404561
2543 SNP_A-2088589 33419669
2544 SNP_A-2311202 33436092
2545 SNP_A-1989463 33445083
2546 SNP_A-2285577 33448609
2547 SNP_A-2127953 33451032
2548 SNP_A-2075515 33456253
2549 SNP_A-1952188 33463638
2550 SNP_A-1809686 33473074
2551 SNP_A-2055715 33494079
2552 SNP_A-2312259 33508011
2553 SNP_A-1787951 33515893
2554 SNP_A-4201963 33515917
2555 SNP_A-2163726 33516062
2556 SNP_A-1959664 33516566
2557 SNP_A-2179445 33519365
2558 SNP_A-4229515 33521559
2559 SNP_A-4212318 33536479
2560 SNP_A-4212320 33566428
2561 SNP_A-4226900 33567464
2562 SNP_A-2273898 33574187
2563 SNP_A-1832189 33578005
2564 SNP_A-4226785 33578044
2565 SNP_A-2228471 33590491
2566 SNP_A-2257447 33598517
2567 SNP_A-1814082 33598570
2568 SNP_A-1989468 33604330
2569 SNP_A-4227581 33641877
2570 SNP_A-2194393 33671838
2571 SNP_A-2059984 33672016
2572 SNP_A-2306850 33674663
2573 SNP_A-2257977 33682557
2574 SNP_A-2284078 33688547
2575 SNP_A-2192257 33696554
2576 SNP_A-2179793 33697206
2577 SNP_A-1874161 33724276
2578 SNP_A-2109356 33730314
2579 SNP_A-2146462 33735989
2580 SNP_A-1925270 33739803
2581 SNP_A-1795288 33765618
2582 SNP_A-2225279 33765662
2583 SNP_A-1872927 33766360
2584 SNP_A-2096606 33778454
2585 SNP_A-2043384 33792684
2586 SNP_A-4212322 33793114
2587 SNP_A-2292421 33836330
2588 SNP_A-2295324 33849962
2589 SNP_A-2286536 33870783
2590 SNP_A-1812078 33888281
2591 SNP_A-1847871 33888617
2592 SNP_A-2303689 33893683
2593 SNP_A-4220321 33895801
2594 SNP_A-2104882 33895881
2595 SNP_A-1856097 33904913
2596 SNP_A-1989479 33916726
2597 SNP_A-4206078 33944125
2598 SNP_A-2206874 33957634
2599 SNP_A-1793663 33958400
2600 SNP_A-1989480 33959508
2601 SNP_A-1930299 33979318
2602 SNP_A-2304833 34046879
2603 SNP_A-4224476 34047077
2604 SNP_A-2032479 34083661
2605 SNP_A-1931804 34102150
2606 SNP_A-2123572 34107038
2607 SNP_A-1900010 34107862
2608 SNP_A-2117930 34112924
2609 SNP_A-4226556 34116118
2610 SNP_A-2168956 34116242
2611 SNP_A-1989482 34119808
2612 SNP_A-4203205 34124718
2613 SNP_A-2174154 34125186
2614 SNP_A-1989485 34145170
2615 SNP_A-1948089 34171208
2616 SNP_A-1789321 34172681
2617 SNP_A-4212323 34243152
2618 SNP_A-1989490 34243290
2619 SNP_A-1840532 34321625
2620 SNP_A-2057186 34341522
2621 SNP_A-1989495 34342749
2622 SNP_A-1949464 34354168
2623 SNP_A-2076580 34354863
2624 SNP_A-2113864 34415184
2625 SNP_A-2062464 34430859
2626 SNP_A-2023877 34453382
2627 SNP_A-2083278 34477402
2628 SNP_A-2273641 34481818
2629 SNP_A-2151600 34489711
2630 SNP_A-4212324 34501491
2631 SNP_A-1866114 34501553
2632 SNP_A-1989497 34505447
2633 SNP_A-2086421 34506607
2634 SNP_A-1989501 34595527
2635 SNP_A-1989502 34595629
2636 SNP_A-4212325 34615308
2637 SNP_A-1865370 34622863
2638 SNP_A-4219152 34623022
2639 SNP_A-4212326 34653317
2640 SNP_A-1989507 34667530
2641 SNP_A-2138315 34678834
2642 SNP_A-2028439 34679518
2643 SNP_A-4215220 34696780
2644 SNP_A-1933344 34726990
2645 SNP_A-2266738 34733950
2646 SNP_A-1929480 34753943
2647 SNP_A-1890857 34754262
2648 SNP_A-1820537 34763330
2649 SNP_A-1953003 34763891
2650 SNP_A-2183341 34780857
2651 SNP_A-1989512 34786826
2652 SNP_A-1835558 34817671
2653 SNP_A-1788650 34844521
2654 SNP_A-2080081 34855042
2655 SNP_A-2118023 34949078
2656 SNP_A-4203476 34961600
2657 SNP_A-1959778 34971042
2658 SNP_A-1786845 34976279
2659 SNP_A-4225843 34979974
2660 SNP_A-1817413 34980824
2661 SNP_A-2225076 34990440
2662 SNP_A-2235946 34998155
2663 SNP_A-4229176 35005726
2664 SNP_A-4216546 35020363
2665 SNP_A-1989516 35024965
2666 SNP_A-4227872 35171075
2667 SNP_A-1878487 35247736
2668 SNP_A-2150251 35248168
2669 SNP_A-4216640 35248209
2670 SNP_A-2165383 35250109
2671 SNP_A-2253527 35267086
2672 SNP_A-2237924 35271692
2673 SNP_A-2259350 35275622
2674 SNP_A-4212329 35277381
2675 SNP_A-2023935 35291115
2676 SNP_A-2044749 35295996
2677 SNP_A-2274349 35322790
2678 SNP_A-1876733 35330245
2679 SNP_A-2244667 35356024
2680 SNP_A-1989521 35359422
2681 SNP_A-2085130 35415859
2682 SNP_A-1882027 35421613
2683 SNP_A-2263918 35433280
2684 SNP_A-2060918 35443203
2685 SNP_A-1820555 35443700
2686 SNP_A-4198686 35449543
2687 SNP_A-2190676 35449859
2688 SNP_A-2189777 35469970
2689 SNP_A-2174040 35470125
2690 SNP_A-4240447 35473258
2691 SNP_A-4215221 35477002
2692 SNP_A-4212330 35489388
2693 SNP_A-2012507 35489424
2694 SNP_A-2283831 35492915
2695 SNP_A-2050037 35502036
2696 SNP_A-4221210 35502455
2697 SNP_A-2253412 35502485
2698 SNP_A-2083478 35503161
2699 SNP_A-2115351 35517611
2700 SNP_A-2254835 35548938
2701 SNP_A-4212331 35559618
2702 SNP_A-1880540 35576687
2703 SNP_A-1837956 35577632
2704 SNP_A-2245331 35578231
2705 SNP_A-4205452 35579785
2706 SNP_A-1877139 35582578
2707 SNP_A-2149783 35586738
2708 SNP_A-1921315 35597140
2709 SNP_A-2225176 35613974
2710 SNP_A-2241851 35614894
2711 SNP_A-1850462 35619663
2712 SNP_A-1781995 35654531
2713 SNP_A-1801050 35654895
2714 SNP_A-4224945 35708195
2715 SNP_A-1989536 35715338
2716 SNP_A-2158454 35755127
2717 SNP_A-2170889 35822864
2718 SNP_A-2037803 35913304
2719 SNP_A-2209802 36028310
2720 SNP_A-2146853 36047961
2721 SNP_A-2296585 36062475
2722 SNP_A-1989538 36069696
2723 SNP_A-1915015 36079586
2724 SNP_A-4202508 36079685
2725 SNP_A-2141624 36079726
2726 SNP_A-1817624 36090817
2727 SNP_A-2115459 36091052
2728 SNP_A-2218359 36091369
2729 SNP_A-2244757 36106421
2730 SNP_A-2224727 36119098
2731 SNP_A-1897242 36121596
2732 SNP_A-2093084 36139806
2733 SNP_A-2023199 36143098
2734 SNP_A-2157995 36143614
2735 SNP_A-2156975 36145203
2736 SNP_A-1918805 36152575
2737 SNP_A-1936119 36165072
2738 SNP_A-2091951 36180398
2739 SNP_A-1936836 36190767
2740 SNP_A-1823596 36196793
2741 SNP_A-4196145 36201624
2742 SNP_A-2088733 36218818
2743 SNP_A-2268527 36219450
2744 SNP_A-2052307 36248233
2745 SNP_A-2093941 36268192
2746 SNP_A-1957275 36280985
2747 SNP_A-1989540 36303493
2748 SNP_A-2146366 36388019
2749 SNP_A-2240565 36391476
2750 SNP_A-1793469 36420412
2751 SNP_A-1832651 36493732
2752 SNP_A-2297175 36494110
2753 SNP_A-1931146 36513522
2754 SNP_A-1989547 36513909
2755 SNP_A-1989548 36514214
2756 SNP_A-1989549 36524768
2757 SNP_A-2242766 36535036
2758 SNP_A-1863626 36620763
2759 SNP_A-1901510 36626417
2760 SNP_A-2022565 36670166
2761 SNP_A-4230945 36678018
2762 SNP_A-2252900 36688890
2763 SNP_A-1846634 36689106
2764 SNP_A-2093355 36700216
2765 SNP_A-1989553 36712789
2766 SNP_A-1989555 36768566
2767 SNP_A-1989556 36768684
2768 SNP_A-4229200 36771282
2769 SNP_A-2183433 36794925
2770 SNP_A-2220564 36795168
2771 SNP_A-2253310 36795941
2772 SNP_A-1953533 36796230
2773 SNP_A-4163723 36844270
2774 SNP_A-2297497 36893366
2775 SNP_A-2305186 36901454
2776 SNP_A-4236605 36903969
2777 SNP_A-4236244 36904140
2778 SNP_A-1917013 36907946
2779 SNP_A-1989560 36908749
2780 SNP_A-2065242 36919721
2781 SNP_A-2078160 36937360
2782 SNP_A-2012517 36946186
2783 SNP_A-2043093 36949008
2784 SNP_A-2148468 36978413
2785 SNP_A-1989566 36998372
2786 SNP_A-1846238 37057254
2787 SNP_A-1893074 37074629
2788 SNP_A-2146291 37133412
2789 SNP_A-4195592 37135756
2790 SNP_A-1842137 37151960
2791 SNP_A-4202079 37203106
2792 SNP_A-1953713 37219454
2793 SNP_A-4228930 37220990
2794 SNP_A-1935156 37221196
2795 SNP_A-4228770 37221332
2796 SNP_A-1822016 37255289
2797 SNP_A-1921666 37259984
2798 SNP_A-1844360 37261205
2799 SNP_A-2026422 37261640
2800 SNP_A-4240843 37264699
2801 SNP_A-2048220 37274188
2802 SNP_A-1989573 37313843
2803 SNP_A-2162954 37314747
2804 SNP_A-4220604 37345343
2805 SNP_A-2165761 37361898
2806 SNP_A-2032012 37363787
2807 SNP_A-2029246 37400450
2808 SNP_A-2198514 37401031
2809 SNP_A-2139823 37402913
2810 SNP_A-2126080 37413218
2811 SNP_A-1989575 37421235
2812 SNP_A-4202274 37421790
2813 SNP_A-4200492 37421806
2814 SNP_A-2169068 37433495
2815 SNP_A-2095378 37436809
2816 SNP_A-2231813 37439323
2817 SNP_A-2191383 37439596
2818 SNP_A-2146300 37449605
2819 SNP_A-2166762 37449700
2820 SNP_A-4235470 37482590
2821 SNP_A-2055922 37495022
2822 SNP_A-2306279 37513815
2823 SNP_A-2100116 37514963
2824 SNP_A-2260066 37523162
2825 SNP_A-1906633 37523554
2826 SNP_A-1989578 37528893
2827 SNP_A-1989579 37529413
2828 SNP_A-2233289 37568071
2829 SNP_A-2192844 37573004
2830 SNP_A-1795917 37576888
2831 SNP_A-4198525 37580790
2832 SNP_A-2196549 37586447
2833 SNP_A-1860547 37632374
2834 SNP_A-4233842 37632867
2835 SNP_A-2235308 37633396
2836 SNP_A-2109516 37665614
2837 SNP_A-2116819 37696421
2838 SNP_A-1989582 37706595
2839 SNP_A-1957071 37732242
2840 SNP_A-2047349 37745769
2841 SNP_A-2135153 37751013
2842 SNP_A-4212336 37791106
2843 SNP_A-4218373 37845491
2844 SNP_A-1906654 37856792
2845 SNP_A-2142618 37856841
2846 SNP_A-2160710 37857390
2847 SNP_A-1989588 37871945
2848 SNP_A-2037058 37875561
2849 SNP_A-1989591 37893283
2850 SNP_A-1937028 37894227
2851 SNP_A-1854339 37894304
2852 SNP_A-2055127 37896093
2853 SNP_A-1926329 37901493
2854 SNP_A-4223421 37901631
2855 SNP_A-2246446 37914814
2856 SNP_A-1921356 37915239
2857 SNP_A-2296348 37919810
2858 SNP_A-2126143 37920365
2859 SNP_A-1918080 37924296
2860 SNP_A-2176448 37939539
2861 SNP_A-1948890 37947572
2862 SNP_A-2266758 37975794
2863 SNP_A-2294083 37996310
2864 SNP_A-2025656 38018008
2865 SNP_A-1917864 38018111
2866 SNP_A-4218013 38027068
2867 SNP_A-2254001 38027310
2868 SNP_A-4212337 38034102
2869 SNP_A-4212338 38034248
2870 SNP_A-2099344 38038257
2871 SNP_A-1989599 38042469
2872 SNP_A-2183960 38043347
2873 SNP_A-2203228 38069864
2874 SNP_A-4212339 38075522
2875 SNP_A-2040418 38078323
2876 SNP_A-4226432 38078466
2877 SNP_A-1889781 38078601
2878 SNP_A-1954210 38078742
2879 SNP_A-1989606 38116457
2880 SNP_A-2012526 38176362
2881 SNP_A-4221179 38185875
2882 SNP_A-1914868 38225879
2883 SNP_A-1822284 38226580
2884 SNP_A-1874366 38226623
2885 SNP_A-4197171 38234279
2886 SNP_A-1805801 38234920
2887 SNP_A-1949133 38260639
2888 SNP_A-2236039 38269645
2889 SNP_A-2043344 38277623
2890 SNP_A-1871634 38285864
2891 SNP_A-1928493 38286299
2892 SNP_A-2130831 38318500
2893 SNP_A-4235702 38337859
2894 SNP_A-2031194 38353316
2895 SNP_A-4220404 38384081
2896 SNP_A-1935913 38384990
2897 SNP_A-2077957 38390239
2898 SNP_A-4230057 38405163
2899 SNP_A-2038377 38408168
2900 SNP_A-1849812 38419173
2901 SNP_A-2226354 38445745
2902 SNP_A-1817180 38466878
2903 SNP_A-2088430 38466946
2904 SNP_A-2132068 38473414
2905 SNP_A-4193242 38499923
2906 SNP_A-2165911 38501284
2907 SNP_A-1954234 38501892
2908 SNP_A-1830805 38523957
2909 SNP_A-2287345 38531706
2910 SNP_A-2219600 38538336
2911 SNP_A-1888961 38562154
2912 SNP_A-1796453 38567266
2913 SNP_A-2220633 38589224
2914 SNP_A-1854525 38590113
2915 SNP_A-1794364 38597773
2916 SNP_A-2288211 38600602
2917 SNP_A-1937680 38603053
2918 SNP_A-4212340 38610514
2919 SNP_A-1912088 38695370
2920 SNP_A-1989613 38708151
2921 SNP_A-2301589 38734439
2922 SNP_A-1989614 38745317
2923 SNP_A-1989615 38748442
2924 SNP_A-2045390 38757077
2925 SNP_A-2192515 38757472
2926 SNP_A-1989621 38768570
2927 SNP_A-1989622 38768817
2928 SNP_A-1901361 38798095
2929 SNP_A-2245343 38798875
2930 SNP_A-1890382 38806116
2931 SNP_A-1891438 38812386
2932 SNP_A-2071182 38820297
2933 SNP_A-2064044 38820469
2934 SNP_A-1875658 38936691
2935 SNP_A-1989637 38993419
2936 SNP_A-4212341 38993470
2937 SNP_A-1868988 39023651
2938 SNP_A-4240273 39043922
2939 SNP_A-4229336 39048391
2940 SNP_A-1797952 39078615
2941 SNP_A-1989644 39088697
2942 SNP_A-2142472 39112172
2943 SNP_A-2303332 39112387
2944 SNP_A-2264285 39120577
2945 SNP_A-2235886 39121557
2946 SNP_A-2212992 39138753
2947 SNP_A-1833141 39162196
2948 SNP_A-1989646 39163879
2949 SNP_A-2305035 39207873
2950 SNP_A-2278142 39208006
2951 SNP_A-1841659 39208608
2952 SNP_A-1790726 39230269
2953 SNP_A-1957959 39230735
2954 SNP_A-4202138 39243478
2955 SNP_A-1857863 39260567
2956 SNP_A-1849048 39263867
2957 SNP_A-2133627 39269102
2958 SNP_A-2274661 39302938
2959 SNP_A-2307902 39318791
2960 SNP_A-2212317 39328342
2961 SNP_A-1847722 39353331
2962 SNP_A-4212342 39355472
2963 SNP_A-2126114 39395561
2964 SNP_A-2054054 39416508
2965 SNP_A-4199716 39439194
2966 SNP_A-1943796 39447540
2967 SNP_A-1797912 39449806
2968 SNP_A-2179718 39455260
2969 SNP_A-2098480 39457391
2970 SNP_A-1837797 39477148
2971 SNP_A-1824655 39477193
2972 SNP_A-1912046 39490446
2973 SNP_A-2305107 39506240
2974 SNP_A-1782406 39606202
2975 SNP_A-1989656 39619158
2976 SNP_A-2129848 39661984
2977 SNP_A-2161857 39662516
2978 SNP_A-1989657 39690293
2979 SNP_A-1989658 39690370
2980 SNP_A-1815811 39690989
2981 SNP_A-2215683 39707012
2982 SNP_A-1920169 39731912
2983 SNP_A-2244214 39758377
2984 SNP_A-2165040 39761054
2985 SNP_A-2076725 39820155
2986 SNP_A-2190780 39821665
2987 SNP_A-1989660 39824903
2988 SNP_A-1803564 39828248
2989 SNP_A-2061583 39851534
2990 SNP_A-1927695 39852066
2991 SNP_A-1989661 39929389
2992 SNP_A-2272433 39930413
2993 SNP_A-4239700 40010807
2994 SNP_A-2038215 40021309
2995 SNP_A-4206455 40043557
2996 SNP_A-1883333 40082905
2997 SNP_A-1812247 40083623
2998 SNP_A-2107579 40090662
2999 SNP_A-4212344 40171131
3000 SNP_A-1823975 40215208
3001 SNP_A-2056499 40236108
3002 SNP_A-2274916 40237749
3003 SNP_A-2195798 40287882
3004 SNP_A-1922566 40318717
3005 SNP_A-1911628 40318768
3006 SNP_A-2052389 40327027
3007 SNP_A-4193882 40335407
3008 SNP_A-1957960 40349684
3009 SNP_A-4218236 40364098
3010 SNP_A-1926451 40375931
3011 SNP_A-2157866 40419939
3012 SNP_A-1834166 40439529
3013 SNP_A-2069626 40446248
3014 SNP_A-1989666 40463803
3015 SNP_A-2203417 40578548
3016 SNP_A-1989667 40585520
3017 SNP_A-1905379 40604890
3018 SNP_A-2012536 40622800
3019 SNP_A-2264052 40683751
3020 SNP_A-1989671 40715175
3021 SNP_A-1989672 40716278
3022 SNP_A-2158098 40724725
3023 SNP_A-1989675 40794487
3024 SNP_A-4224229 40805085
3025 SNP_A-4193180 40808670
3026 SNP_A-2288879 40829288
3027 SNP_A-4217260 40832221
3028 SNP_A-4196974 40832234
3029 SNP_A-1989677 40838383
3030 SNP_A-2262072 40858209
3031 SNP_A-2263614 40858337
3032 SNP_A-2012539 40873222
3033 SNP_A-1989678 40879806
3034 SNP_A-1945715 40888961
3035 SNP_A-2176541 40922280
3036 SNP_A-2040448 40925503
3037 SNP_A-1942687 40925911
3038 SNP_A-1846624 40926321
3039 SNP_A-1952161 40926352
3040 SNP_A-1918200 40954400
3041 SNP_A-2293052 40970850
3042 SNP_A-2169535 40971134
3043 SNP_A-4227335 40971291
3044 SNP_A-1797638 40981306
3045 SNP_A-1989682 40984668
3046 SNP_A-1832646 40988320
3047 SNP_A-2254055 40989286
3048 SNP_A-4192609 40994370
3049 SNP_A-2040002 41032067
3050 SNP_A-2282458 41032172
3051 SNP_A-1900501 41038100
3052 SNP_A-1928737 41039359
3053 SNP_A-1957422 41043140
3054 SNP_A-2308517 41043785
3055 SNP_A-1889556 41052644
3056 SNP_A-1947019 41081044
3057 SNP_A-2086773 41081089
3058 SNP_A-4217022 41082842
3059 SNP_A-4196632 41109469
3060 SNP_A-2140805 41123334
3061 SNP_A-1796181 41160178
3062 SNP_A-2080066 41182405
3063 SNP_A-2196815 41194718
3064 SNP_A-1920287 41195610
3065 SNP_A-2219616 41195756
3066 SNP_A-2053220 41238985
3067 SNP_A-1989685 41244743
3068 SNP_A-1898192 41245309
3069 SNP_A-2270011 41257528
3070 SNP_A-2220491 41257896
3071 SNP_A-4203194 41268259
3072 SNP_A-2305120 41272697
3073 SNP_A-1989686 41274158
3074 SNP_A-2118251 41361286
3075 SNP_A-4202178 41377690
3076 SNP_A-4229120 41395886
3077 SNP_A-2232389 41396833
3078 SNP_A-1910601 41398209
3079 SNP_A-1989691 41429795
3080 SNP_A-1849628 41450233
3081 SNP_A-2052972 41486337
3082 SNP_A-2100562 41662586
3083 SNP_A-2059007 41680390
3084 SNP_A-2060565 41697456
3085 SNP_A-1860114 41697578
3086 SNP_A-2290216 41725734
3087 SNP_A-1817574 41726525
3088 SNP_A-2285145 41742000
3089 SNP_A-1989707 41742273
3090 SNP_A-1840323 41743402
3091 SNP_A-2278893 41743533
3092 SNP_A-1822444 41743766
3093 SNP_A-1849758 41767779
3094 SNP_A-2032620 41776860
3095 SNP_A-4212348 41777280
3096 SNP_A-1989708 41778433
3097 SNP_A-4218820 41779008
3098 SNP_A-1989710 41805836
3099 SNP_A-1868370 41835647
3100 SNP_A-1848192 41844542
3101 SNP_A-2049916 41858673
3102 SNP_A-4240736 41861666
3103 SNP_A-1927321 41863385
3104 SNP_A-1891024 41876516
3105 SNP_A-1946354 41877363
3106 SNP_A-1836152 41881709
3107 SNP_A-2088581 41885064
3108 SNP_A-4199766 41932574
3109 SNP_A-2307361 41940034
3110 SNP_A-2156713 41940312
3111 SNP_A-1941339 41941248
3112 SNP_A-1909185 41941442
3113 SNP_A-1860511 41967449
3114 SNP_A-1831407 41967696
3115 SNP_A-1813537 41977989
3116 SNP_A-1989714 41989925
3117 SNP_A-1885838 41997211
3118 SNP_A-4212350 42001367
3119 SNP_A-2282673 42001661
3120 SNP_A-2046107 42006683
3121 SNP_A-2173929 42044191
3122 SNP_A-4212351 42047627
3123 SNP_A-1928958 42050798
3124 SNP_A-4231564 42062361
3125 SNP_A-1933610 42063507
3126 SNP_A-2025584 42069237
3127 SNP_A-2187862 42074536
3128 SNP_A-2254545 42074670
3129 SNP_A-1821454 42082413
3130 SNP_A-2260043 42086732
3131 SNP_A-2269459 42105989
3132 SNP_A-2092568 42119381
3133 SNP_A-1989721 42122888
3134 SNP_A-4212352 42124070
3135 SNP_A-1829044 42183552
3136 SNP_A-1959080 42197820
3137 SNP_A-2268358 42212024
3138 SNP_A-2222234 42219838
3139 SNP_A-2256971 42223409
3140 SNP_A-2250044 42238485
3141 SNP_A-1896861 42248006
3142 SNP_A-2230497 42258704
3143 SNP_A-1900992 42258730
3144 SNP_A-2037264 42340927
3145 SNP_A-2128922 42417749
3146 SNP_A-1861126 42425134
3147 SNP_A-2088325 42425992
3148 SNP_A-2163311 42426187
3149 SNP_A-1830078 42471585
3150 SNP_A-1848887 42471602
3151 SNP_A-2078634 42492939
3152 SNP_A-2169862 42495838
3153 SNP_A-1895322 42496153
3154 SNP_A-2067309 42498680
3155 SNP_A-2195935 42498949
3156 SNP_A-1837230 42499067
3157 SNP_A-4203080 42499287
3158 SNP_A-2294678 42507203
3159 SNP_A-1989729 42511648
3160 SNP_A-2256157 42513463
3161 SNP_A-2297021 42566201
3162 SNP_A-2037121 42602382
3163 SNP_A-2061491 42602506
3164 SNP_A-1989731 42608794
3165 SNP_A-4193345 42634401
3166 SNP_A-2218853 42683210
3167 SNP_A-4234122 42787892
3168 SNP_A-2012550 42808739
3169 SNP_A-2080318 42852477
3170 SNP_A-2234262 42908651
3171 SNP_A-1799786 42926481
3172 SNP_A-2275233 42927143
3173 SNP_A-2134771 42942660
3174 SNP_A-2233615 42958768
3175 SNP_A-4207656 42965527
3176 SNP_A-2266114 42975718
3177 SNP_A-1838323 43012028
3178 SNP_A-1838242 43016345
3179 SNP_A-2164167 43018450
3180 SNP_A-2245961 43018707
3181 SNP_A-2209646 43020447
3182 SNP_A-2021048 43028839
3183 SNP_A-1804778 43029933
3184 SNP_A-1936830 43035909
3185 SNP_A-4212355 43049770
3186 SNP_A-2310070 43114490
3187 SNP_A-2128883 43116240
3188 SNP_A-2173121 43130232
3189 SNP_A-2092905 43132172
3190 SNP_A-2149308 43132968
3191 SNP_A-1989746 43133956
3192 SNP_A-2083617 43140135
3193 SNP_A-4229415 43140884
3194 SNP_A-1900567 43160603
3195 SNP_A-2190917 43174178
3196 SNP_A-1875233 43174387
3197 SNP_A-1892278 43176736
3198 SNP_A-4212356 43194173
3199 SNP_A-2215360 43194191
3200 SNP_A-1989749 43194509
3201 SNP_A-2050951 43232376
3202 SNP_A-1906713 43237475
3203 SNP_A-4216528 43303432
3204 SNP_A-2070952 43312541
3205 SNP_A-2136802 43322259
3206 SNP_A-2257644 43351030
3207 SNP_A-2112337 43379246
3208 SNP_A-2081088 43392831
3209 SNP_A-4212357 43408583
3210 SNP_A-2188486 43441604
3211 SNP_A-1826422 43447162
3212 SNP_A-2060586 43452363
3213 SNP_A-2308897 43453258
3214 SNP_A-2270409 43453337
3215 SNP_A-4212358 43516082
3216 SNP_A-1989755 43516562
3217 SNP_A-1917986 43523661
3218 SNP_A-2259939 43530667
3219 SNP_A-4225110 43551046
3220 SNP_A-4212359 43551424
3221 SNP_A-2121998 43555473
3222 SNP_A-2090401 43557385
3223 SNP_A-2090934 43559027
3224 SNP_A-1942349 43576117
3225 SNP_A-1851745 43597653
3226 SNP_A-1879447 43617680
3227 SNP_A-2200491 43620734
3228 SNP_A-4216588 43624282
3229 SNP_A-2267044 43624452
3230 SNP_A-4236297 43630723
3231 SNP_A-2222180 43630805
3232 SNP_A-2054263 43631150
3233 SNP_A-2168938 43631310
3234 SNP_A-1876705 43650418
3235 SNP_A-1940676 43658183
3236 SNP_A-1787473 43658618
3237 SNP_A-4237359 43660045
3238 SNP_A-1949198 43733623
3239 SNP_A-1989759 43839915
3240 SNP_A-2090151 43899435
3241 SNP_A-4203071 43902741
3242 SNP_A-1835962 43902886
3243 SNP_A-1843185 43933755
3244 SNP_A-2096525 44099265
3245 SNP_A-2176897 44166624
3246 SNP_A-2234352 44215353
3247 SNP_A-1813392 44321565
3248 SNP_A-1806391 44349053
3249 SNP_A-1882470 44397484
3250 SNP_A-2227447 44397925
3251 SNP_A-2155750 44455212
3252 SNP_A-4218253 44461469
3253 SNP_A-4228943 44465215
3254 SNP_A-2163492 44499223
3255 SNP_A-1824828 44506354
3256 SNP_A-1918693 44512577
3257 SNP_A-2041709 44576377
3258 SNP_A-2084292 44582513
3259 SNP_A-2211703 44585827
3260 SNP_A-2234583 44636223
3261 SNP_A-2182141 44766701
3262 SNP_A-2090418 44803847
3263 SNP_A-2030887 44807389
3264 SNP_A-2012555 44872964
3265 SNP_A-4217666 44965949
3266 SNP_A-2092637 45103429
3267 SNP_A-1882130 45119831
3268 SNP_A-1837628 45144816
3269 SNP_A-2041793 45171781
3270 SNP_A-2302813 45172031
3271 SNP_A-1989769 45188237
3272 SNP_A-1801546 45196671
3273 SNP_A-1851307 45207933
3274 SNP_A-2240205 45214438
3275 SNP_A-4226315 45214560
3276 SNP_A-1796933 45216417
3277 SNP_A-2271916 45216536
3278 SNP_A-4236501 45216873
3279 SNP_A-1989770 45217109
3280 SNP_A-2170202 45243020
3281 SNP_A-2288659 45259854
3282 SNP_A-4198763 45260343
3283 SNP_A-2202642 45266280
3284 SNP_A-4206752 45267612
3285 SNP_A-4200645 45278688
3286 SNP_A-4227240 45278704
3287 SNP_A-1901922 45279614
3288 SNP_A-4212361 45293270
3289 SNP_A-1814749 45394894
3290 SNP_A-1989776 45482605
3291 SNP_A-2073743 45487573
3292 SNP_A-2270385 45521511
3293 SNP_A-2259817 45535516
3294 SNP_A-1898886 45535630
3295 SNP_A-1830651 45536190
3296 SNP_A-4221646 45565064
3297 SNP_A-2089336 45587485
3298 SNP_A-2148322 45596370
3299 SNP_A-2300096 45694181
3300 SNP_A-2084913 45730279
3301 SNP_A-2131201 45730624
3302 SNP_A-1862451 45761480
3303 SNP_A-2286648 45877861
3304 SNP_A-1989780 45899194
3305 SNP_A-2245810 45920098
3306 SNP_A-2270860 45960781
3307 SNP_A-4200094 45960934
3308 SNP_A-4232387 45992706
3309 SNP_A-1947060 45993570
3310 SNP_A-2255267 45995371
3311 SNP_A-1841756 46001574
3312 SNP_A-2106071 46004106
3313 SNP_A-2304690 46005205
3314 SNP_A-4200119 46023371
3315 SNP_A-2124973 46039069
3316 SNP_A-2148274 46043366
3317 SNP_A-4198306 46055671
3318 SNP_A-2254902 46060461
3319 SNP_A-4212362 46061993
3320 SNP_A-2113782 46068550
3321 SNP_A-2140765 46069257
3322 SNP_A-2268037 46106749
3323 SNP_A-2297625 46112635
3324 SNP_A-1989783 46121021
3325 SNP_A-1887828 46130706
3326 SNP_A-4212364 46133456
3327 SNP_A-4212365 46133516
3328 SNP_A-4223670 46141602
3329 SNP_A-1891187 46169020
3330 SNP_A-1880663 46178058
3331 SNP_A-2190369 46179456
3332 SNP_A-4201981 46180343
3333 SNP_A-4194642 46191526
3334 SNP_A-1989789 46192142
3335 SNP_A-2279973 46200608
3336 SNP_A-1868957 46201029
3337 SNP_A-4237223 46201743
3338 SNP_A-2088443 46202578
3339 SNP_A-2252006 46202661
3340 SNP_A-2105502 46202734
3341 SNP_A-2296294 46205149
3342 SNP_A-2261420 46213105
3343 SNP_A-1809483 46229254
3344 SNP_A-2230411 46229695
3345 SNP_A-1899429 46230760
3346 SNP_A-1880867 46230940
3347 SNP_A-1939721 46234879
3348 SNP_A-1989791 46240021
3349 SNP_A-2110952 46240190
3350 SNP_A-2118768 46283345
3351 SNP_A-4204978 46290925
3352 SNP_A-1859359 46292043
3353 SNP_A-1830385 46292844
3354 SNP_A-4233712 46307276
3355 SNP_A-2087038 46325624
3356 SNP_A-4204692 46381080
3357 SNP_A-2204386 46381846
3358 SNP_A-2250821 46404546
3359 SNP_A-1860887 46416253
3360 SNP_A-4201198 46420484
3361 SNP_A-1953732 46429867
3362 SNP_A-1989799 46451281
3363 SNP_A-2274162 46457709
3364 SNP_A-1952585 46459070
3365 SNP_A-2012560 46477918
3366 SNP_A-4212367 46478531
3367 SNP_A-4218114 46484528
3368 SNP_A-1900185 46485994
3369 SNP_A-4229699 46519896
3370 SNP_A-1989801 46540548
3371 SNP_A-2264614 46564062
3372 SNP_A-2125173 46564110
3373 SNP_A-2119652 46564586
3374 SNP_A-1927889 46571346
3375 SNP_A-2032977 46583301
3376 SNP_A-1945107 46584051
3377 SNP_A-1933686 46584140
3378 SNP_A-4232418 46586837
3379 SNP_A-1856633 46587077
3380 SNP_A-2218571 46603774
3381 SNP_A-4233425 46603928
3382 SNP_A-1840148 46608833
3383 SNP_A-4203478 46674912
3384 SNP_A-4204211 46675075
3385 SNP_A-1931444 46681121
3386 SNP_A-1941281 46708961
3387 SNP_A-2052614 46763044
3388 SNP_A-1858886 46763069
3389 SNP_A-1914294 46764889
3390 SNP_A-2098346 46781912
3391 SNP_A-2052952 46782172
3392 SNP_A-2095189 46789211
3393 SNP_A-2161698 46809712
3394 SNP_A-1864718 46814242
3395 SNP_A-2280616 46817449
3396 SNP_A-1836988 46817557
3397 SNP_A-4212368 46820147
3398 SNP_A-1916296 46840234
3399 SNP_A-4233422 46840260
3400 SNP_A-2090732 46846075
3401 SNP_A-2086582 46846097
3402 SNP_A-2120073 46846621
3403 SNP_A-1861252 46846866
3404 SNP_A-4219116 46847253
3405 SNP_A-4221802 46847268
3406 SNP_A-1819892 46848698
3407 SNP_A-2106557 46848725
3408 SNP_A-4205884 46851138
3409 SNP_A-2263585 46853738
3410 SNP_A-2098435 46856914
3411 SNP_A-2056366 46859813
3412 SNP_A-2012562 46865675
3413 SNP_A-4215229 46866464
3414 SNP_A-2053599 46866749
3415 SNP_A-2117375 46883055
3416 SNP_A-1891966 46885332
3417 SNP_A-2106359 46905452
3418 SNP_A-2088718 46905831
3419 SNP_A-2067549 46907155
3420 SNP_A-2307317 46910126
3421 SNP_A-2276102 46914378
3422 SNP_A-2079906 46914856
3423 SNP_A-2224682 46922347
3424 SNP_A-2130169 46926016
3425 SNP_A-2283160 46926115
3426 SNP_A-2159378 46926154
3427 SNP_A-1959171 46934977
3428 SNP_A-2135945 46937852
3429 SNP_A-2147177 46955829
3430 SNP_A-1854502 46973740
3431 SNP_A-2061493 46979622
3432 SNP_A-1989805 46980317
3433 SNP_A-1813784 46998750
3434 SNP_A-1843904 47009631
3435 SNP_A-1814534 47032018
3436 SNP_A-2241621 47032306
3437 SNP_A-2098894 47052122
3438 SNP_A-2196293 47095404
3439 SNP_A-1989808 47099867
3440 SNP_A-2303322 47106004
3441 SNP_A-2284470 47107864
3442 SNP_A-2029794 47112208
3443 SNP_A-1989810 47112503
3444 SNP_A-1871154 47127009
3445 SNP_A-1841124 47134447
3446 SNP_A-2170348 47147121
3447 SNP_A-1989811 47152937
3448 SNP_A-2061617 47156275
3449 SNP_A-1846427 47176665
3450 SNP_A-1811446 47188114
3451 SNP_A-2266343 47203353
3452 SNP_A-2259812 47208833
3453 SNP_A-1923138 47214793
3454 SNP_A-1929118 47214822
3455 SNP_A-2217113 47216661
3456 SNP_A-2272869 47216756
3457 SNP_A-1957105 47216950
3458 SNP_A-2216922 47255074
3459 SNP_A-1914529 47258479
3460 SNP_A-1791843 47271848
3461 SNP_A-1812629 47274766
3462 SNP_A-2110060 47281816
3463 SNP_A-1873168 47318483
3464 SNP_A-2212166 47327584
3465 SNP_A-2185625 47341295
3466 SNP_A-1811582 47349043
3467 SNP_A-2030005 47365923
3468 SNP_A-1806024 47370092
3469 SNP_A-2166796 47400275
3470 SNP_A-1867528 47412740
3471 SNP_A-2304441 47449637
3472 SNP_A-1795091 47495783
3473 SNP_A-2185566 47505847
3474 SNP_A-4221448 47517793
3475 SNP_A-4230254 47532029
3476 SNP_A-4216967 47532318
3477 SNP_A-2243884 47554402
3478 SNP_A-2179430 47563300
3479 SNP_A-2208377 47638989
3480 SNP_A-2012567 47654463
3481 SNP_A-2072093 47660326
3482 SNP_A-1874200 47672031
3483 SNP_A-1809690 47672646
3484 SNP_A-2098068 47677313
3485 SNP_A-2156833 47707494
3486 SNP_A-1905772 47707682
3487 SNP_A-2288002 47709781
3488 SNP_A-2134543 47709887
3489 SNP_A-2200444 47709959
3490 SNP_A-2246347 47710010
3491 SNP_A-4194220 47725488
3492 SNP_A-2269320 47725865
3493 SNP_A-1989819 47726302
3494 SNP_A-2300288 47743192
3495 SNP_A-2313252 47743219
3496 SNP_A-2057734 47748503
3497 SNP_A-1940172 47755303
3498 SNP_A-1949880 47755609
3499 SNP_A-2029297 47755641
3500 SNP_A-2037321 47768609
3501 SNP_A-2142017 47768836
3502 SNP_A-1786188 47768997
3503 SNP_A-1889682 47832498
3504 SNP_A-2080923 47834433
3505 SNP_A-2036677 47887313
3506 SNP_A-1791014 47907882
3507 SNP_A-2055442 47908239
3508 SNP_A-1907244 47941607
3509 SNP_A-2087879 47961308
3510 SNP_A-4203470 47971775
3511 SNP_A-2141967 48006582
3512 SNP_A-2091883 48006672
3513 SNP_A-2257541 48006905
3514 SNP_A-4236717 48011003
3515 SNP_A-1952179 48059126
3516 SNP_A-2021811 48059169
3517 SNP_A-2176560 48084209
3518 SNP_A-2180146 48088718
3519 SNP_A-2289500 48101244
3520 SNP_A-2042796 48253360
3521 SNP_A-4222001 48256889
3522 SNP_A-2094190 48256966
3523 SNP_A-1989827 48273627
3524 SNP_A-1893767 48300833
3525 SNP_A-2143373 48307390
3526 SNP_A-4194889 48330883
3527 SNP_A-2284382 48331310
3528 SNP_A-2245074 48402868
3529 SNP_A-2077610 48420703
3530 SNP_A-4239986 48447956
3531 SNP_A-1903905 48454511
3532 SNP_A-4237781 48454663
3533 SNP_A-2197276 48458532
3534 SNP_A-1894532 48459906
3535 SNP_A-2313244 48466266
3536 SNP_A-2096817 48466551
3537 SNP_A-2283880 48468113
3538 SNP_A-2046627 48468150
3539 SNP_A-4201776 48471003
3540 SNP_A-1831753 48471207
3541 SNP_A-2111419 48484450
3542 SNP_A-1858514 48487049
3543 SNP_A-1840810 48496055
3544 SNP_A-4233345 48504054
3545 SNP_A-2252461 48509316
3546 SNP_A-1947139 48521048
3547 SNP_A-2133349 48521885
3548 SNP_A-1857541 48622770
3549 SNP_A-2294826 48670920
3550 SNP_A-4235200 48681043
3551 SNP_A-2012572 48688449
3552 SNP_A-2128341 48692652
3553 SNP_A-4223096 48711314
3554 SNP_A-2216237 48769423
3555 SNP_A-1989838 48780190
3556 SNP_A-1989839 48780258
3557 SNP_A-1989840 48780604
3558 SNP_A-1915107 48803247
3559 SNP_A-1989843 48824265
3560 SNP_A-1935636 48826218
3561 SNP_A-4203244 48826287
3562 SNP_A-1856089 48826520
3563 SNP_A-4226256 48840491
3564 SNP_A-4234055 48841465
3565 SNP_A-2052169 48844298
3566 SNP_A-1952788 48855545
3567 SNP_A-1989846 48889883
3568 SNP_A-4204989 48911263
3569 SNP_A-1783617 48912002
3570 SNP_A-1856054 48912294
3571 SNP_A-1989847 48947289
3572 SNP_A-1989848 48948161
3573 SNP_A-2041020 48948822
3574 SNP_A-2233719 48957713
3575 SNP_A-4212372 48968438
3576 SNP_A-1989850 48974542
3577 SNP_A-2199516 48981247
3578 SNP_A-2150528 48986497
3579 SNP_A-1813810 48995096
3580 SNP_A-2081025 49005017
3581 SNP_A-2144130 49021309
3582 SNP_A-4205822 49022640
3583 SNP_A-1961260 49033478
3584 SNP_A-2051096 49037179
3585 SNP_A-1940336 49037822
3586 SNP_A-1796701 49058257
3587 SNP_A-1816987 49080370
3588 SNP_A-2149970 49085161
3589 SNP_A-2126481 49087087
3590 SNP_A-2033712 49092965
3591 SNP_A-2207727 49096032
3592 SNP_A-2118343 49096111
3593 SNP_A-2249155 49120279
3594 SNP_A-2055243 49136972
3595 SNP_A-4217774 49137610
3596 SNP_A-1936196 49146594
3597 SNP_A-1903519 49147108
3598 SNP_A-4217010 49176308
3599 SNP_A-2238398 49183816
3600 SNP_A-1805002 49184188
3601 SNP_A-4234150 49209463
3602 SNP_A-2012576 49209681
3603 SNP_A-4220765 49251242
3604 SNP_A-1933224 49253522
3605 SNP_A-2277111 49253947
3606 SNP_A-1848747 49254669
3607 SNP_A-4219915 49254947
3608 SNP_A-1941044 49255225
3609 SNP_A-1866432 49255836
3610 SNP_A-2126602 49262843
3611 SNP_A-2135758 49280157
3612 SNP_A-2144542 49280785
3613 SNP_A-1989855 49281537
3614 SNP_A-4197784 49292069
3615 SNP_A-2042398 49294428
3616 SNP_A-1819078 49301234
3617 SNP_A-2138240 49335648
3618 SNP_A-2256461 49336278
3619 SNP_A-2047537 49356280
3620 SNP_A-4194207 49379696
3621 SNP_A-2042612 49384878
3622 SNP_A-1989858 49385608
3623 SNP_A-2024181 49388838
3624 SNP_A-1989859 49391974
3625 SNP_A-1923145 49439549
3626 SNP_A-4220903 49468087
3627 SNP_A-2224257 49506854
3628 SNP_A-2116383 49520495
3629 SNP_A-1808598 49531759
3630 SNP_A-2272753 49540495
3631 SNP_A-2024000 49548153
3632 SNP_A-2232382 49549148
3633 SNP_A-2194273 49555953
3634 SNP_A-1838697 49561093
3635 SNP_A-4207525 49563438
3636 SNP_A-4207571 49584573
3637 SNP_A-4212374 49584973
3638 SNP_A-4225191 49592379
3639 SNP_A-1839059 49611723
3640 SNP_A-2313434 49623968
3641 SNP_A-1795665 49636522
3642 SNP_A-1958946 49648679
3643 SNP_A-1957920 49667013
3644 SNP_A-1934859 49668441
3645 SNP_A-1804826 49677247
3646 SNP_A-1818256 49681843
3647 SNP_A-4216570 49681964
3648 SNP_A-2234797 49698871
3649 SNP_A-2262251 49698900
3650 SNP_A-2298629 49707752
3651 SNP_A-1926707 49709439
3652 SNP_A-2025370 49709884
3653 SNP_A-2144317 49730731
3654 SNP_A-2142278 49731908
3655 SNP_A-2299691 49749580
3656 SNP_A-2083319 49750164
3657 SNP_A-2012583 49767421
3658 SNP_A-2121513 49771606
3659 SNP_A-4163973 49804234
3660 SNP_A-2175761 49804905
3661 SNP_A-2069887 49813701
3662 SNP_A-2261519 49818854
3663 SNP_A-4217458 49912902
3664 SNP_A-2242131 49919466
3665 SNP_A-2292601 49930648
3666 SNP_A-1936897 49935905
3667 SNP_A-2012585 49939578
3668 SNP_A-1815661 49943404
3669 SNP_A-2065543 49966675
3670 SNP_A-4241198 49970063
3671 SNP_A-2219415 49977018
3672 SNP_A-1860047 49978357
3673 SNP_A-2204795 49997558
3674 SNP_A-4212375 50041467
3675 SNP_A-4212376 50090048
3676 SNP_A-4228351 50117805
3677 SNP_A-2069440 50117841
3678 SNP_A-1790374 50117876
3679 SNP_A-1912462 50117895
3680 SNP_A-1849699 50117940
3681 SNP_A-1929703 50118145
3682 SNP_A-2144374 50118481
3683 SNP_A-1906202 50123913
3684 SNP_A-1834895 50128938
3685 SNP_A-1819858 50146955
3686 SNP_A-1848488 50150658
3687 SNP_A-1908316 50157963
3688 SNP_A-1860558 50158361
3689 SNP_A-2054699 50164587
3690 SNP_A-1893013 50169612
3691 SNP_A-1788834 50180624
3692 SNP_A-1989878 50188396
3693 SNP_A-2195814 50205347
3694 SNP_A-1935543 50211732
3695 SNP_A-1989880 50212241
3696 SNP_A-1989881 50212259
3697 SNP_A-1989884 50240218
3698 SNP_A-1914055 50240651
3699 SNP_A-4239613 50270800
3700 SNP_A-2199174 50271415
3701 SNP_A-1929351 50277356
3702 SNP_A-1989885 50291507
3703 SNP_A-1989886 50292020
3704 SNP_A-1944137 50294822
3705 SNP_A-1903052 50320813
3706 SNP_A-2012586 50325753
3707 SNP_A-2241664 50391457
3708 SNP_A-2216344 50392785
3709 SNP_A-1796139 50420046
3710 SNP_A-1846572 50421745
3711 SNP_A-2223439 50496878
3712 SNP_A-1872130 50512587
3713 SNP_A-1892192 50513065
3714 SNP_A-2288095 50513755
3715 SNP_A-1955575 50514258
3716 SNP_A-1889323 50514385
3717 SNP_A-4204383 50515078
3718 SNP_A-2099443 50536909
3719 SNP_A-2295870 50544397
3720 SNP_A-4194282 50558626
3721 SNP_A-1938149 50559077
3722 SNP_A-2088428 50560165
3723 SNP_A-1849625 50572792
3724 SNP_A-1823941 50580491
3725 SNP_A-2029444 50583334
3726 SNP_A-1989890 50592550
3727 SNP_A-2042079 50593392
3728 SNP_A-2164888 50628681
3729 SNP_A-1800342 50628903
3730 SNP_A-1855140 50650366
3731 SNP_A-2164312 50672611
3732 SNP_A-4199975 50675352
3733 SNP_A-4194360 50679766
3734 SNP_A-2036133 50680253
3735 SNP_A-2072716 50687765
3736 SNP_A-2203883 50687829
3737 SNP_A-4212377 50693638
3738 SNP_A-2068718 50697175
3739 SNP_A-4212378 50697946
3740 SNP_A-1811686 50698564
3741 SNP_A-2108289 50710111
3742 SNP_A-1785673 50716919
3743 SNP_A-4218434 50727714
3744 SNP_A-1945250 50734566
3745 SNP_A-2121436 50735647
3746 SNP_A-2257740 50745146
3747 SNP_A-1989899 50767383
3748 SNP_A-4221876 50775527
3749 SNP_A-2132722 50777265
3750 SNP_A-1959770 50797467
3751 SNP_A-2245464 50807550
3752 SNP_A-2227354 50820922
3753 SNP_A-1877791 50848124
3754 SNP_A-2207088 50871428
3755 SNP_A-2314307 50871619
3756 SNP_A-1794742 50871640
3757 SNP_A-1913470 50871750
3758 SNP_A-1859953 50874246
3759 SNP_A-2114848 50874397
3760 SNP_A-2104579 50874801
3761 SNP_A-2246170 50879172
3762 SNP_A-2286590 50882447
3763 SNP_A-2069469 50883270
3764 SNP_A-2205547 50906442
3765 SNP_A-4212380 50950378
3766 SNP_A-1989907 50962601
3767 SNP_A-4221881 50973013
3768 SNP_A-4199838 50984962
3769 SNP_A-1873586 50986296
3770 SNP_A-2239287 50996283
3771 SNP_A-1789859 51029750
3772 SNP_A-1926422 51051316
3773 SNP_A-1856295 51051798
3774 SNP_A-1883491 51051815
3775 SNP_A-2212625 51054516
3776 SNP_A-2204521 51055531
3777 SNP_A-2032462 51066464
3778 SNP_A-2048491 51113067
3779 SNP_A-2201162 51141895
3780 SNP_A-1989912 51260541
3781 SNP_A-4231578 51286822
3782 SNP_A-1960091 51287369
3783 SNP_A-4223500 51302543
3784 SNP_A-2117200 51338603
3785 SNP_A-1989914 51449376
3786 SNP_A-1834950 51465464
3787 SNP_A-2109803 51465658
3788 SNP_A-1808633 51466462
3789 SNP_A-2257760 51467686
3790 SNP_A-1865733 51480833
3791 SNP_A-2210234 51486898
3792 SNP_A-2248890 51487121
3793 SNP_A-2266367 51514410
3794 SNP_A-4232757 51514641
3795 SNP_A-2021874 51529031
3796 SNP_A-4212381 51530694
3797 SNP_A-4212383 51596856
3798 SNP_A-2086741 51598566
3799 SNP_A-1959201 51603701
3800 SNP_A-1845154 51621340
3801 SNP_A-2167081 51640493
3802 SNP_A-2208822 51641101
3803 SNP_A-2038169 51644290
3804 SNP_A-2033748 51649529
3805 SNP_A-2023187 51649895
3806 SNP_A-1809938 51656160
3807 SNP_A-2268209 51659081
3808 SNP_A-1836545 51660030
3809 SNP_A-1955457 51662186
3810 SNP_A-1828701 51664612
3811 SNP_A-1846975 51687023
3812 SNP_A-1826834 51687464
3813 SNP_A-4240904 51703508
3814 SNP_A-1891352 51723157
3815 SNP_A-2225583 51738254
3816 SNP_A-4221744 51740341
3817 SNP_A-4225491 51790401
3818 SNP_A-1929951 51790470
3819 SNP_A-2289704 51800060
3820 SNP_A-2199094 51800118
3821 SNP_A-1989919 51813641
3822 SNP_A-1989920 51815664
3823 SNP_A-2297686 51846982
3824 SNP_A-2136608 51855243
3825 SNP_A-1844876 51857540
3826 SNP_A-1960946 51864318
3827 SNP_A-2186462 51877576
3828 SNP_A-2125368 51884234
3829 SNP_A-2071651 51887321
3830 SNP_A-2247933 51889507
3831 SNP_A-1959522 51897091
3832 SNP_A-2203873 51897517
3833 SNP_A-4199261 51910416
3834 SNP_A-2269908 51921433
3835 SNP_A-2289196 51924513
3836 SNP_A-4219516 51940750
3837 SNP_A-2154134 51940979
3838 SNP_A-1948762 51941833
3839 SNP_A-1789426 51942053
3840 SNP_A-1857114 51942400
3841 SNP_A-2172627 51948330
3842 SNP_A-2249845 51949852
3843 SNP_A-4222007 51975258
3844 SNP_A-1807399 51993529
3845 SNP_A-1950517 51996325
3846 SNP_A-1894083 51999593
3847 SNP_A-1989926 52003163
3848 SNP_A-1989927 52004568
3849 SNP_A-1989928 52020357
3850 SNP_A-1989929 52020613
3851 SNP_A-4241224 52052529
3852 SNP_A-1851331 52053428
3853 SNP_A-4202937 52073677
3854 SNP_A-1804512 52075310
3855 SNP_A-2150622 52083972
3856 SNP_A-1882120 52087776
3857 SNP_A-2151944 52090338
3858 SNP_A-1799093 52090515
3859 SNP_A-2180893 52107957
3860 SNP_A-1892650 52110201
3861 SNP_A-1989931 52126036
3862 SNP_A-4231927 52130392
3863 SNP_A-2178543 52149458
3864 SNP_A-1803335 52150373
3865 SNP_A-2257550 52153094
3866 SNP_A-2256175 52154007
3867 SNP_A-1842194 52169878
3868 SNP_A-2047791 52170447
3869 SNP_A-2089592 52181085
3870 SNP_A-1933504 52192893
3871 SNP_A-1849130 52208484
3872 SNP_A-2087860 52212935
3873 SNP_A-2279359 52219364
3874 SNP_A-1924132 52229243
3875 SNP_A-4224505 52232632
3876 SNP_A-2090602 52232649
3877 SNP_A-2066256 52240778
3878 SNP_A-4236831 52243509
3879 SNP_A-1919502 52252720
3880 SNP_A-2043691 52253724
3881 SNP_A-1848309 52255226
3882 SNP_A-4215231 52255467
3883 SNP_A-2012598 52257882
3884 SNP_A-1841061 52285641
3885 SNP_A-2214978 52286539
3886 SNP_A-1849598 52286558
3887 SNP_A-4195411 52295730
3888 SNP_A-2109616 52296516
3889 SNP_A-1908869 52300637
3890 SNP_A-2041323 52306768
3891 SNP_A-4232867 52314832
3892 SNP_A-4205506 52318373
3893 SNP_A-2303198 52346990
3894 SNP_A-1808785 52376399
3895 SNP_A-4229230 52400142
3896 SNP_A-2156644 52417115
3897 SNP_A-2265497 52417635
3898 SNP_A-1940872 52420218
3899 SNP_A-4218653 52439944
3900 SNP_A-2228450 52462887
3901 SNP_A-1947383 52484354
3902 SNP_A-2032524 52484944
3903 SNP_A-1961574 52488071
3904 SNP_A-2088241 52494199
3905 SNP_A-1881267 52509325
3906 SNP_A-2039845 52511096
3907 SNP_A-4202360 52514992
3908 SNP_A-1989934 52519324
3909 SNP_A-4228075 52526065
3910 SNP_A-2255760 52526216
3911 SNP_A-2129581 52532272
3912 SNP_A-2248582 52548680
3913 SNP_A-1814074 52561867
3914 SNP_A-4221504 52562247
3915 SNP_A-2123965 52562463
3916 SNP_A-1925881 52567453
3917 SNP_A-2302460 52571702
3918 SNP_A-1831669 52579676
3919 SNP_A-2308696 52591061
3920 SNP_A-2255503 52591692
3921 SNP_A-1930125 52591763
3922 SNP_A-2275410 52600977
3923 SNP_A-1878751 52607465
3924 SNP_A-1940883 52607963
3925 SNP_A-1948296 52608141
3926 SNP_A-4193360 52615061
3927 SNP_A-1788203 52626737
3928 SNP_A-2101398 52631784
3929 SNP_A-2208509 52632241
3930 SNP_A-1844972 52638671
3931 SNP_A-4226281 52646539
3932 SNP_A-2307318 52646628
3933 SNP_A-1931433 52651403
3934 SNP_A-1891541 52677531
3935 SNP_A-1866050 52677825
3936 SNP_A-2048508 52687821
3937 SNP_A-1876874 52687853
3938 SNP_A-2153246 52688985
3939 SNP_A-1918922 52709890
3940 SNP_A-2041712 52722508
3941 SNP_A-2068909 52728873
3942 SNP_A-1989938 52729834
3943 SNP_A-4240936 52758129
3944 SNP_A-2232841 52761693
3945 SNP_A-2281881 52762206
3946 SNP_A-2286355 52764082
3947 SNP_A-1918644 52764513
3948 SNP_A-1800352 52773726
3949 SNP_A-1931719 52824688
3950 SNP_A-4226016 52826600
3951 SNP_A-1940295 52848064
3952 SNP_A-4224695 52862326
3953 SNP_A-4232610 52864009
3954 SNP_A-1930147 52864930
3955 SNP_A-1795408 52864957
3956 SNP_A-2229626 52865344
3957 SNP_A-1888417 52865648
3958 SNP_A-1939368 52865731
3959 SNP_A-1989943 52877532
3960 SNP_A-4221305 52893724
3961 SNP_A-2103292 52915213
3962 SNP_A-2177426 52916391
3963 SNP_A-2165815 52957046
3964 SNP_A-2281174 52960284
3965 SNP_A-1954973 52960468
3966 SNP_A-1905805 52981114
3967 SNP_A-1989945 52981165
3968 SNP_A-1858515 52996566
3969 SNP_A-1882305 52998913
3970 SNP_A-2251962 53008821
3971 SNP_A-1989947 53008959
3972 SNP_A-4223077 53034984
3973 SNP_A-1858073 53069533
3974 SNP_A-2165602 53075684
3975 SNP_A-1853178 53085403
3976 SNP_A-4199544 53095757
3977 SNP_A-2185713 53117176
3978 SNP_A-2268958 53120352
3979 SNP_A-2107035 53120423
3980 SNP_A-4212389 53123682
3981 SNP_A-2149217 53126911
3982 SNP_A-2256711 53128657
3983 SNP_A-2164766 53150774
3984 SNP_A-4200205 53175560
3985 SNP_A-1989952 53179259
3986 SNP_A-1881864 53180847
3987 SNP_A-1989953 53181697
3988 SNP_A-4202417 53185549
3989 SNP_A-2031832 53216221
3990 SNP_A-2148641 53216347
3991 SNP_A-1876764 53218994
3992 SNP_A-2156684 53228952
3993 SNP_A-2237251 53229839
3994 SNP_A-4226383 53230003
3995 SNP_A-1918100 53231048
3996 SNP_A-2048793 53238408
3997 SNP_A-2172483 53247529
3998 SNP_A-1929853 53253409
3999 SNP_A-1848365 53263250
4000 SNP_A-2107311 53274368
4001 SNP_A-2106762 53275750
4002 SNP_A-2030823 53279021
4003 SNP_A-1875136 53281163
4004 SNP_A-2209619 53289474
4005 SNP_A-2135294 53294592
4006 SNP_A-1844894 53296547
4007 SNP_A-4224513 53297019
4008 SNP_A-2287390 53298520
4009 SNP_A-2071784 53300812
4010 SNP_A-1951942 53332811
4011 SNP_A-1959144 53372530
4012 SNP_A-4216427 53373848
4013 SNP_A-2028833 53384484
4014 SNP_A-1931935 53404062
4015 SNP_A-1854071 53505798
4016 SNP_A-2112105 53524114
4017 SNP_A-4229631 53537639
4018 SNP_A-2059837 53563109
4019 SNP_A-2089299 53580778
4020 SNP_A-2292096 53595100
4021 SNP_A-4231549 53598225
4022 SNP_A-1875026 53602426
4023 SNP_A-2113376 53602579
4024 SNP_A-2068162 53602768
4025 SNP_A-2232102 53604866
4026 SNP_A-2057590 53607992
4027 SNP_A-1989960 53634110
4028 SNP_A-2143183 53651640
4029 SNP_A-4207313 53661466
4030 SNP_A-2172668 53670079
4031 SNP_A-4222430 53670219
4032 SNP_A-2025185 53699115
4033 SNP_A-1989962 53736690
4034 SNP_A-4236336 53763279
4035 SNP_A-2125747 53793119
4036 SNP_A-2261674 53818007
4037 SNP_A-2199649 53883344
4038 SNP_A-2086172 53889411
4039 SNP_A-4203983 53895874
4040 SNP_A-4205755 53899349
4041 SNP_A-1956569 53934446
4042 SNP_A-2262845 53935330
4043 SNP_A-2207006 53936500
4044 SNP_A-1819706 53937015
4045 SNP_A-4230188 53986526
4046 SNP_A-1989966 54052372
4047 SNP_A-1872707 54064873
4048 SNP_A-2218367 54095274
4049 SNP_A-1881574 54095333
4050 SNP_A-4230823 54095740
4051 SNP_A-4222976 54097554
4052 SNP_A-4212393 54098093
4053 SNP_A-2070197 54100065
4054 SNP_A-1989967 54104682
4055 SNP_A-1832403 54135072
4056 SNP_A-2159840 54153661
4057 SNP_A-4194672 54186701
4058 SNP_A-2134832 54186829
4059 SNP_A-2173110 54186956
4060 SNP_A-1989969 54188384
4061 SNP_A-2290671 54188748
4062 SNP_A-1960150 54228774
4063 SNP_A-4227703 54233081
4064 SNP_A-2275476 54279316
4065 SNP_A-4204855 54286784
4066 SNP_A-2158156 54304642
4067 SNP_A-1989971 54371479
4068 SNP_A-4232644 54374408
4069 SNP_A-1989972 54378030
4070 SNP_A-2025813 54382225
4071 SNP_A-1800094 54382319
4072 SNP_A-1954603 54383961
4073 SNP_A-1870040 54384323
4074 SNP_A-1950742 54385752
4075 SNP_A-1915894 54386051
4076 SNP_A-1810996 54386331
4077 SNP_A-2255899 54386515
4078 SNP_A-1849145 54386820
4079 SNP_A-1952831 54390729
4080 SNP_A-4212394 54464822
4081 SNP_A-1989973 54469423
4082 SNP_A-1989974 54498075
4083 SNP_A-2024069 54502479
4084 SNP_A-2143658 54502563
4085 SNP_A-4201998 54502828
4086 SNP_A-2178612 54503080
4087 SNP_A-2043761 54503116
4088 SNP_A-1909743 54503165
4089 SNP_A-4229737 54522590
4090 SNP_A-2138542 54529933
4091 SNP_A-2152504 54575052
4092 SNP_A-2126252 54575122
4093 SNP_A-1989977 54613727
4094 SNP_A-2163067 54619163
4095 SNP_A-4192466 54620005
4096 SNP_A-1932859 54625897
4097 SNP_A-1940119 54633892
4098 SNP_A-2112906 54634877
4099 SNP_A-2062668 54635238
4100 SNP_A-2142867 54635331
4101 SNP_A-4233254 54638911
4102 SNP_A-2172437 54638953
4103 SNP_A-2067175 54645838
4104 SNP_A-2295172 54656338
4105 SNP_A-4229140 54678699
4106 SNP_A-1927763 54678908
4107 SNP_A-1880432 54678981
4108 SNP_A-1989978 54685819
4109 SNP_A-2309881 54691203
4110 SNP_A-4201190 54691821
4111 SNP_A-1869594 54696328
4112 SNP_A-2135976 54709803
4113 SNP_A-1920080 54719100
4114 SNP_A-2217251 54719265
4115 SNP_A-1803874 54735015
4116 SNP_A-1944096 54735133
4117 SNP_A-2208250 54735645
4118 SNP_A-1841712 54735662
4119 SNP_A-2158027 54763994
4120 SNP_A-1852232 54768469
4121 SNP_A-1864517 54824928
4122 SNP_A-1790580 54830325
4123 SNP_A-4212395 54831379
4124 SNP_A-1989984 54831566
4125 SNP_A-1989985 54831762
4126 SNP_A-2187154 54831880
4127 SNP_A-1858030 54834214
4128 SNP_A-1796286 54834335
4129 SNP_A-1783419 54838669
4130 SNP_A-1788466 54839434
4131 SNP_A-1853550 54839613
4132 SNP_A-1799013 54839719
4133 SNP_A-2025680 54842929
4134 SNP_A-1929482 54863442
4135 SNP_A-2235361 54863653
4136 SNP_A-1989986 54865896
4137 SNP_A-2287832 54872844
4138 SNP_A-2131155 54908849
4139 SNP_A-2012609 54931259
4140 SNP_A-2135900 54931888
4141 SNP_A-2144662 54933847
4142 SNP_A-2012611 54954150
4143 SNP_A-1905859 54972759
4144 SNP_A-4203755 54992866
4145 SNP_A-1841884 54998998
4146 SNP_A-1989988 55062691
4147 SNP_A-2068871 55067330
4148 SNP_A-2252883 55072814
4149 SNP_A-2222805 55095278
4150 SNP_A-2101835 55095701
4151 SNP_A-4212396 55105882
4152 SNP_A-4200418 55108280
4153 SNP_A-2166333 55108811
4154 SNP_A-1896871 55109402
4155 SNP_A-2050942 55119831
4156 SNP_A-1989992 55139123
4157 SNP_A-2145133 55143370
4158 SNP_A-2212413 55170092
4159 SNP_A-1958323 55170791
4160 SNP_A-2024850 55173424
4161 SNP_A-1989995 55186397
4162 SNP_A-1989996 55186653
4163 SNP_A-2278627 55227257
4164 SNP_A-1905522 55247239
4165 SNP_A-1841262 55247646
4166 SNP_A-2152543 55257862
4167 SNP_A-2132459 55277226
4168 SNP_A-4215234 55294515
4169 SNP_A-2176470 55295242
4170 SNP_A-2307244 55301496
4171 SNP_A-2159338 55303277
4172 SNP_A-1801908 55303430
4173 SNP_A-2312655 55307516
4174 SNP_A-4206129 55344800
4175 SNP_A-1798447 55345235
4176 SNP_A-2049070 55345619
4177 SNP_A-2232422 55345979
4178 SNP_A-4235549 55358496
4179 SNP_A-2012615 55373694
4180 SNP_A-2064488 55433865
4181 SNP_A-2258529 55443160
4182 SNP_A-2185397 55458202
4183 SNP_A-1796284 55465911
4184 SNP_A-2063645 55466099
4185 SNP_A-2139429 55466249
4186 SNP_A-2206160 55471609
4187 SNP_A-2183510 55518088
4188 SNP_A-1990001 55520479
4189 SNP_A-4196665 55577506
4190 SNP_A-1934001 55629351
4191 SNP_A-2168200 55630080
4192 SNP_A-1870826 55655594
4193 SNP_A-2202119 55673060
4194 SNP_A-2173497 55685327
4195 SNP_A-2149700 55791075
4196 SNP_A-4196248 55859395
4197 SNP_A-1900745 55936759
4198 SNP_A-2258226 55990475
4199 SNP_A-2103206 56000635
4200 SNP_A-1928388 56031756
4201 SNP_A-2097746 56055495
4202 SNP_A-1806112 56085787
4203 SNP_A-4212397 56161137
4204 SNP_A-2145406 56173855
4205 SNP_A-2281276 56180794
4206 SNP_A-4229390 56191245
4207 SNP_A-4225161 56194405
4208 SNP_A-2094192 56221132
4209 SNP_A-1897607 56232476
4210 SNP_A-1808835 56232908
4211 SNP_A-2300519 56235002
4212 SNP_A-2219049 56253721
4213 SNP_A-1881498 56255264
4214 SNP_A-4235337 56292726
4215 SNP_A-4230956 56315369
4216 SNP_A-4226667 56512205
4217 SNP_A-2128046 56533409
4218 SNP_A-1940649 56551905
4219 SNP_A-2061356 56562542
4220 SNP_A-1817961 56594555
4221 SNP_A-2032829 56618791
4222 SNP_A-2188862 56637209
4223 SNP_A-4193144 56646489
4224 SNP_A-4212398 56667680
4225 SNP_A-1990008 56667797
4226 SNP_A-4198470 56668048
4227 SNP_A-1990009 56668472
4228 SNP_A-2134159 56676749
4229 SNP_A-2290696 56676836
4230 SNP_A-4200257 56679390
4231 SNP_A-1990010 56699692
4232 SNP_A-2069639 56714066
4233 SNP_A-2012620 56721520
4234 SNP_A-2086706 57226621
4235 SNP_A-1907178 57242577
4236 SNP_A-4215235 57323473
4237 SNP_A-1899651 57331131
4238 SNP_A-2125890 57344846
4239 SNP_A-1990011 57348943
4240 SNP_A-1990012 57349646
4241 SNP_A-1870252 57357367
4242 SNP_A-1855184 57379163
4243 SNP_A-2277953 57394859
4244 SNP_A-2173845 57395099
4245 SNP_A-4230100 57430153
4246 SNP_A-2094481 57480106
4247 SNP_A-4234785 57484818
4248 SNP_A-1872769 57485046
4249 SNP_A-4212399 57492724
4250 SNP_A-2310076 57532172
4251 SNP_A-2295156 57532253
4252 SNP_A-2157926 57540715
4253 SNP_A-4225659 57540901
4254 SNP_A-2086239 57541078
4255 SNP_A-2280529 57568874
4256 SNP_A-1946465 57575713
4257 SNP_A-1949085 57646332
4258 SNP_A-4236711 57736164
4259 SNP_A-2092846 57753860
4260 SNP_A-1945822 57804817
4261 SNP_A-1877225 57882795
4262 SNP_A-1875983 61740813
4263 SNP_A-2198939 61828303
4264 SNP_A-2101182 62023480
4265 SNP_A-2163466 62103603
4266 SNP_A-2165078 62104452
4267 SNP_A-1797703 62155064
4268 SNP_A-1956721 62215205
4269 SNP_A-2096689 62309027
4270 SNP_A-2077493 62343621
4271 SNP_A-4226293 62543564
4272 SNP_A-4221548 62935623
4273 SNP_A-4217372 63079701
4274 SNP_A-4235309 63119850
4275 SNP_A-1807608 63125764
4276 SNP_A-1853635 63171246
4277 SNP_A-1958297 63180214
4278 SNP_A-2173851 63194631
4279 SNP_A-1853124 63212965
4280 SNP_A-1819641 63221801
4281 SNP_A-2091941 63235532
4282 SNP_A-2228871 63239864
4283 SNP_A-2239623 63248142
4284 SNP_A-2139373 63272561
4285 SNP_A-2039274 63278710
4286 SNP_A-4228915 63308111
4287 SNP_A-2064710 63309003
4288 SNP_A-2286024 63327563
4289 SNP_A-1807563 63338446
4290 SNP_A-1871617 63341527
4291 SNP_A-1939159 63367157
4292 SNP_A-4207086 63369610
4293 SNP_A-2081925 63379978
4294 SNP_A-1926749 63380218
4295 SNP_A-2057399 63381785
4296 SNP_A-1990035 63382364
4297 SNP_A-1990036 63382661
4298 SNP_A-4212402 63382694
4299 SNP_A-2229927 63387803
4300 SNP_A-2106512 63388636
4301 SNP_A-4236429 63433606
4302 SNP_A-2031886 63441680
4303 SNP_A-1815996 63462363
4304 SNP_A-1880204 63498025
4305 SNP_A-4229532 63507755
4306 SNP_A-2182417 63511584
4307 SNP_A-2269219 63518312
4308 SNP_A-4223805 63532923
4309 SNP_A-2110176 63534231
4310 SNP_A-4220167 63550796
4311 SNP_A-2102801 63642663
4312 SNP_A-1907965 63643641
4313 SNP_A-2217326 63657027
4314 SNP_A-1863418 63710461
4315 SNP_A-2057726 63737238
4316 SNP_A-2141690 63749704
4317 SNP_A-2229217 63751025
4318 SNP_A-1821153 63859252
4319 SNP_A-2037439 63859616
4320 SNP_A-2148582 63935075
4321 SNP_A-2040172 63984914
4322 SNP_A-1798614 64072924
4323 SNP_A-2155775 64091457
4324 SNP_A-2031401 64406176
4325 SNP_A-4230303 64406466
4326 SNP_A-4229300 64419861
4327 SNP_A-2149394 64423262
4328 SNP_A-2304344 64526844
4329 SNP_A-2024106 64533726
4330 SNP_A-2057549 64533786
4331 SNP_A-2169297 64538847
4332 SNP_A-2155716 64540471
4333 SNP_A-1820397 64555335
4334 SNP_A-2191977 64555413
4335 SNP_A-2134322 64706066
4336 SNP_A-4195708 64901959
4337 SNP_A-2142561 65052860
4338 SNP_A-2160053 65053082
4339 SNP_A-4233140 65086976
4340 SNP_A-1990047 65111123
4341 SNP_A-2192925 65217157
4342 SNP_A-2095433 65224088
4343 SNP_A-2211069 65245851
4344 SNP_A-2256811 65246273
4345 SNP_A-2079979 65246636
4346 SNP_A-1883528 65271756
4347 SNP_A-4239552 65368233
4348 SNP_A-1959433 65403788
4349 SNP_A-1854065 65405278
4350 SNP_A-2199490 65525905
4351 SNP_A-1825278 65666864
4352 SNP_A-2021024 65790536
4353 SNP_A-4234195 65848445
4354 SNP_A-2202525 65942457
4355 SNP_A-1883645 65965889
4356 SNP_A-2114755 66016321
4357 SNP_A-1806775 66218804
4358 SNP_A-1910553 66229540
4359 SNP_A-2033847 66250402
4360 SNP_A-2245246 66337919
4361 SNP_A-4227637 66423819
4362 SNP_A-2060608 66469861
4363 SNP_A-2309305 66495539
4364 SNP_A-2297472 66499944
4365 SNP_A-4232672 66525281
4366 SNP_A-4199805 66536044
4367 SNP_A-2108629 66592283
4368 SNP_A-4235541 66603303
4369 SNP_A-1899215 66654897
4370 SNP_A-4199952 66676600
4371 SNP_A-1927238 66706313
4372 SNP_A-2085646 66714616
4373 SNP_A-4225979 66718584
4374 SNP_A-2058390 66767134
4375 SNP_A-2279952 66775099
4376 SNP_A-1990058 66778511
4377 SNP_A-4212405 66778646
4378 SNP_A-2107831 66779370
4379 SNP_A-1786806 66779784
4380 SNP_A-1911522 66780118
4381 SNP_A-2186489 66784667
4382 SNP_A-2115750 66800930
4383 SNP_A-1921190 66801101
4384 SNP_A-1912485 66801140
4385 SNP_A-4240595 66807844
4386 SNP_A-4212406 66809644
4387 SNP_A-2122437 66814410
4388 SNP_A-2313828 66832013
4389 SNP_A-2286642 66834717
4390 SNP_A-4212407 66853863
4391 SNP_A-2282102 66854438
4392 SNP_A-4194957 66857873
4393 SNP_A-2307721 66885125
4394 SNP_A-1830732 66903144
4395 SNP_A-1990062 66907032
4396 SNP_A-1853858 66945390
4397 SNP_A-2072834 66983805
4398 SNP_A-2038129 67003990
4399 SNP_A-1890843 67009664
4400 SNP_A-2156935 67044238
4401 SNP_A-4231688 67054161
4402 SNP_A-2249498 67072282
4403 SNP_A-4205262 67072319
4404 SNP_A-2164562 67072892
4405 SNP_A-2307530 67072967
4406 SNP_A-1880508 67133594
4407 SNP_A-1805297 67133752
4408 SNP_A-4194972 67256346
4409 SNP_A-1872851 67256365
4410 SNP_A-4234826 67269992
4411 SNP_A-1836765 67285342
4412 SNP_A-2237287 67299264
4413 SNP_A-2251094 67311726
4414 SNP_A-4192719 67324119
4415 SNP_A-2047995 67324365
4416 SNP_A-4201854 67324499
4417 SNP_A-1844004 67330181
4418 SNP_A-2155089 67330203
4419 SNP_A-2023109 67345853
4420 SNP_A-4200364 67353813
4421 SNP_A-2052218 67373697
4422 SNP_A-2130885 67380574
4423 SNP_A-2187750 67393688
4424 SNP_A-1896809 67395195
4425 SNP_A-2012636 67412286
4426 SNP_A-4237242 67421507
4427 SNP_A-2185016 67433945
4428 SNP_A-2104504 67452667
4429 SNP_A-1914332 67463826
4430 SNP_A-1990070 67465796
4431 SNP_A-2098392 67486432
4432 SNP_A-1806062 67493310
4433 SNP_A-1990072 67494331
4434 SNP_A-2056336 67497108
4435 SNP_A-2239306 67501340
4436 SNP_A-1990073 67522223
4437 SNP_A-1933823 67533866
4438 SNP_A-2279925 67593887
4439 SNP_A-2060658 67606437
4440 SNP_A-1951268 67640755
4441 SNP_A-2146209 67641213
4442 SNP_A-4229042 67650697
4443 SNP_A-4237173 67651100
4444 SNP_A-2244888 67660742
4445 SNP_A-2222490 67660868
4446 SNP_A-1920641 67669260
4447 SNP_A-1807780 67680481
4448 SNP_A-1831648 67680682
4449 SNP_A-1868551 67728281
4450 SNP_A-1820531 67775989
4451 SNP_A-2081334 67822068
4452 SNP_A-4239318 67822142
4453 SNP_A-2245183 67822370
4454 SNP_A-4231734 67822658
4455 SNP_A-2209613 67822694
4456 SNP_A-2039146 67822769
4457 SNP_A-2069125 67842575
4458 SNP_A-1821005 67852698
4459 SNP_A-1854447 67881058
4460 SNP_A-2061280 67891910
4461 SNP_A-2171407 67892560
4462 SNP_A-2176584 67892695
4463 SNP_A-2198266 67892781
4464 SNP_A-2131721 67961082
4465 SNP_A-1823961 67988284
4466 SNP_A-2024854 67989086
4467 SNP_A-2026767 67990654
4468 SNP_A-1860628 68007015
4469 SNP_A-2095417 68031082
4470 SNP_A-4226192 68034748
4471 SNP_A-2098795 68045132
4472 SNP_A-4226264 68070266
4473 SNP_A-4196660 68087726
4474 SNP_A-2032287 68094239
4475 SNP_A-2195945 68113712
4476 SNP_A-2083381 68118726
4477 SNP_A-2061783 68124570
4478 SNP_A-2289136 68168729
4479 SNP_A-1990089 68172566
4480 SNP_A-1990090 68172652
4481 SNP_A-2264042 68172846
4482 SNP_A-4222674 68172881
4483 SNP_A-2118849 68177768
4484 SNP_A-2239031 68178687
4485 SNP_A-1895851 68179354
4486 SNP_A-1837741 68228090
4487 SNP_A-2152825 68249920
4488 SNP_A-2129955 68282501
4489 SNP_A-2241283 68295883
4490 SNP_A-1990097 68305098
4491 SNP_A-2095449 68374029
4492 SNP_A-2067278 68376008
4493 SNP_A-2209680 68382082
4494 SNP_A-1932006 68382183
4495 SNP_A-2238140 68394182
4496 SNP_A-2225884 68428002
4497 SNP_A-2206587 68464112
4498 SNP_A-1990100 68468860
4499 SNP_A-1877611 68470860
4500 SNP_A-2150030 68471251
4501 SNP_A-2192614 68474773
4502 SNP_A-1860748 68474938
4503 SNP_A-2207397 68510350
4504 SNP_A-4205584 68527153
4505 SNP_A-2186372 68545197
4506 SNP_A-1856219 68553496
4507 SNP_A-2125819 68582208
4508 SNP_A-1990101 68603940
4509 SNP_A-1878827 68670926
4510 SNP_A-4230400 68718136
4511 SNP_A-4227243 68766783
4512 SNP_A-2163456 68784725
4513 SNP_A-2160157 68795203
4514 SNP_A-2160823 68795349
4515 SNP_A-1802616 68801493
4516 SNP_A-1807291 68813589
4517 SNP_A-2205529 68828773
4518 SNP_A-4222290 68919047
4519 SNP_A-1990106 68929503
4520 SNP_A-1990107 68929658
4521 SNP_A-4233915 68930836
4522 SNP_A-1990108 68938904
4523 SNP_A-2188349 68947268
4524 SNP_A-4216280 68952901
4525 SNP_A-1853544 69022498
4526 SNP_A-2298244 69047314
4527 SNP_A-2278373 69058875
4528 SNP_A-4225738 69084530
4529 SNP_A-1809299 69148468
4530 SNP_A-2196290 69166516
4531 SNP_A-1798273 69177076
4532 SNP_A-2134749 69205874
4533 SNP_A-2102049 69234899
4534 SNP_A-2271450 69235008
4535 SNP_A-4235287 69240841
4536 SNP_A-1795795 69282673
4537 SNP_A-2046331 69353057
4538 SNP_A-2272287 69353642
4539 SNP_A-2045400 69372717
4540 SNP_A-4232941 69377626
4541 SNP_A-2025369 69403441
4542 SNP_A-1990115 69411331
4543 SNP_A-1870141 69423540
4544 SNP_A-4236944 69429303
4545 SNP_A-1990117 69442510
4546 SNP_A-2264992 69443348
4547 SNP_A-2158042 69443959
4548 SNP_A-1990119 69457039
4549 SNP_A-1860229 69474084
4550 SNP_A-1990127 69575886
4551 SNP_A-2313174 69590123
4552 SNP_A-1887813 69608956
4553 SNP_A-2248867 69629208
4554 SNP_A-1857321 69639378
4555 SNP_A-1990129 69681606
4556 SNP_A-1990130 69686992
4557 SNP_A-1815655 69688557
4558 SNP_A-2219911 69689569
4559 SNP_A-1926460 69706550
4560 SNP_A-2021047 69713338
4561 SNP_A-4232044 69720025
4562 SNP_A-1990132 69726592
4563 SNP_A-1990133 69726632
4564 SNP_A-1990134 69726845
4565 SNP_A-2071549 69751345
4566 SNP_A-4215237 69776281
4567 SNP_A-2246554 69786612
4568 SNP_A-2263236 69835520
4569 SNP_A-2295521 69839751
4570 SNP_A-2149837 69844069
4571 SNP_A-1790544 69853941
4572 SNP_A-1833655 69858059
4573 SNP_A-2244804 69909844
4574 SNP_A-1900780 69923930
4575 SNP_A-2045175 70003179
4576 SNP_A-2165997 70003525
4577 SNP_A-1827032 70054150
4578 SNP_A-2225250 70057754
4579 SNP_A-4201753 70093809
4580 SNP_A-2214834 70099949
4581 SNP_A-2051193 70108773
4582 SNP_A-2158337 70196421
4583 SNP_A-1940713 70239102
4584 SNP_A-1821058 70239348
4585 SNP_A-2077636 70268956
4586 SNP_A-1868027 70279581
4587 SNP_A-1990139 70280363
4588 SNP_A-2023832 70304235
4589 SNP_A-2144011 70313808
4590 SNP_A-1846792 70314044
4591 SNP_A-1792880 70324021
4592 SNP_A-2165501 70327532
4593 SNP_A-2310845 70327601
4594 SNP_A-4193013 70328654
4595 SNP_A-1843686 70328803
4596 SNP_A-1938267 70357158
4597 SNP_A-1853865 70376665
4598 SNP_A-2199511 70405638
4599 SNP_A-4239051 70475734
4600 SNP_A-1915724 70500692
4601 SNP_A-1990141 70508901
4602 SNP_A-4238589 70553758
4603 SNP_A-2176752 70605584
4604 SNP_A-2012651 70745160
4605 SNP_A-1790949 70760129
4606 SNP_A-2142628 70764434
4607 SNP_A-4212413 70792619
4608 SNP_A-2186818 70805175
4609 SNP_A-2243766 70805299
4610 SNP_A-1835374 70805667
4611 SNP_A-1940852 70805727
4612 SNP_A-2182605 70832057
4613 SNP_A-2263955 70850931
4614 SNP_A-4226342 70861630
4615 SNP_A-2114923 70865009
4616 SNP_A-2204506 70869860
4617 SNP_A-2097275 70915422
4618 SNP_A-2270051 71017160
4619 SNP_A-2263705 71019761
4620 SNP_A-2191547 71046296
4621 SNP_A-4221432 71046750
4622 SNP_A-2161307 71051264
4623 SNP_A-2068798 71052052
4624 SNP_A-2073661 71052221
4625 SNP_A-1784297 71058881
4626 SNP_A-2038977 71061611
4627 SNP_A-1843970 71127160
4628 SNP_A-1919354 71150758
4629 SNP_A-2083191 71223641
4630 SNP_A-2196547 71231397
4631 SNP_A-1950420 71235264
4632 SNP_A-2260171 71235395
4633 SNP_A-4219771 71240963
4634 SNP_A-2198586 71241628
4635 SNP_A-1952647 71270989
4636 SNP_A-1990152 71285932
4637 SNP_A-2193676 71293343
4638 SNP_A-1940561 71293938
4639 SNP_A-1947824 71331564
4640 SNP_A-1871701 71352038
4641 SNP_A-2223556 71389052
4642 SNP_A-1893887 71389252
4643 SNP_A-1844238 71408639
4644 SNP_A-4235099 71431322
4645 SNP_A-2109887 71446681
4646 SNP_A-1792576 71464567
4647 SNP_A-2196497 71472868
4648 SNP_A-1805665 71475237
4649 SNP_A-4225684 71489537
4650 SNP_A-2219194 71496483
4651 SNP_A-2287182 71498675
4652 SNP_A-2165834 71507663
4653 SNP_A-1923444 71527402
4654 SNP_A-1877358 71597254
4655 SNP_A-1890326 71645034
4656 SNP_A-4235038 71680977
4657 SNP_A-2140877 71711652
4658 SNP_A-4225488 71845379
4659 SNP_A-4206467 71851387
4660 SNP_A-4229049 71906230
4661 SNP_A-1869871 72400365
4662 SNP_A-2195315 72403394
4663 SNP_A-1867805 72615834
4664 SNP_A-2081058 72625290
4665 SNP_A-4200841 72825587
4666 SNP_A-2111719 72879322
4667 SNP_A-2068844 72951792
4668 SNP_A-2168174 72997112
4669 SNP_A-4199448 73054378
4670 SNP_A-1844380 73130029
4671 SNP_A-1866369 73131469
4672 SNP_A-1845328 73155050
4673 SNP_A-4227323 73189521
4674 SNP_A-1935324 73189576
4675 SNP_A-4212415 73201992
4676 SNP_A-2281032 73423106
4677 SNP_A-2186394 73437887
4678 SNP_A-4231372 73552324
4679 SNP_A-1808413 75071180
4680 SNP_A-4196039 75124953
4681 SNP_A-1848998 75125239
4682 SNP_A-1990172 75125346
4683 SNP_A-2099440 75132211
4684 SNP_A-4195745 75137795
4685 SNP_A-2102132 75143508
4686 SNP_A-2030235 75149973
4687 SNP_A-2012668 75202053
4688 SNP_A-2231597 75225967
4689 SNP_A-1863583 75279698
4690 SNP_A-1814861 75290520
4691 SNP_A-2287176 75295251
4692 SNP_A-4194551 75313233
4693 SNP_A-2096573 75472623
4694 SNP_A-4193705 75474176
4695 SNP_A-2204768 75501139
4696 SNP_A-1815525 75519030
4697 SNP_A-2221842 75534356
4698 SNP_A-2309608 75534542
4699 SNP_A-2207451 75841903
4700 SNP_A-2244686 75884260
4701 SNP_A-2298691 75981561
4702 SNP_A-2023512 76108223
4703 SNP_A-2060512 76267895
4704 SNP_A-4232055 76287417
4705 SNP_A-1820089 76362317
4706 SNP_A-2048188 76370959
4707 SNP_A-2158844 76403686
4708 SNP_A-1990198 76560331
4709 SNP_A-2073577 76651047
4710 SNP_A-1942244 76668331
4711 SNP_A-2075403 76689200
4712 SNP_A-4219521 76689259
4713 SNP_A-4195540 76701273
4714 SNP_A-2281638 76708934
4715 SNP_A-2096514 76709049
4716 SNP_A-2081943 76713767
4717 SNP_A-2244825 76720858
4718 SNP_A-2177110 76721046
4719 SNP_A-2170349 76722335
4720 SNP_A-1942599 76753189
4721 SNP_A-1957855 76756243
4722 SNP_A-2189331 76756718
4723 SNP_A-1887446 76758434
4724 SNP_A-2180598 76765947
4725 SNP_A-2122588 76787127
4726 SNP_A-2151276 76802707
4727 SNP_A-2148497 76806531
4728 SNP_A-4197408 76818768
4729 SNP_A-1915846 76855378
4730 SNP_A-4200541 76862236
4731 SNP_A-1990206 76870933
4732 SNP_A-2294264 76893821
4733 SNP_A-2227116 76908131
4734 SNP_A-1803918 76928894
4735 SNP_A-2021408 76928967
4736 SNP_A-2221421 76932335
4737 SNP_A-4197079 76937991
4738 SNP_A-4228527 77009890
4739 SNP_A-2038912 77027537
4740 SNP_A-1784600 77037602
4741 SNP_A-2151195 77076080
4742 SNP_A-2104908 77097771
4743 SNP_A-2012673 77114710
4744 SNP_A-1990208 77141415
4745 SNP_A-2298157 77146231
4746 SNP_A-2312078 77152754
4747 SNP_A-1925272 77152788
4748 SNP_A-4212420 77212782
4749 SNP_A-2258541 77220199
4750 SNP_A-2183607 77220224
4751 SNP_A-2069137 77239584
4752 SNP_A-1949990 77297261
4753 SNP_A-4201966 77367820
4754 SNP_A-2221100 77420201
4755 SNP_A-2112143 77505244
4756 SNP_A-2057099 77522833
4757 SNP_A-4199784 77538855
4758 SNP_A-1921221 77545493
4759 SNP_A-1990217 77559409
4760 SNP_A-2103789 77567423
4761 SNP_A-1782072 77572905
4762 SNP_A-4207240 77583217
4763 SNP_A-2047243 77588425
4764 SNP_A-1990221 77596871
4765 SNP_A-2123474 77602015
4766 SNP_A-1990222 77616604
4767 SNP_A-1990223 77617080
4768 SNP_A-2167838 77620825
4769 SNP_A-2202849 77621718
4770 SNP_A-4212421 77624210
4771 SNP_A-1990226 77624277
4772 SNP_A-1930898 77656088
4773 SNP_A-2275663 77656329
4774 SNP_A-2150226 77663588
4775 SNP_A-4195610 77671912
4776 SNP_A-4216185 77697547
4777 SNP_A-1822371 77700188
4778 SNP_A-4197175 77704426
4779 SNP_A-2077548 77710003
4780 SNP_A-2312525 77719466
4781 SNP_A-2054326 77749008
4782 SNP_A-1990232 77772294
4783 SNP_A-2106509 77782814
4784 SNP_A-2096340 77802362
4785 SNP_A-2058043 77802410
4786 SNP_A-2274641 77809595
4787 SNP_A-1838215 77811392
4788 SNP_A-2260202 77835370
4789 SNP_A-1934942 77836956
4790 SNP_A-1913084 77839777
4791 SNP_A-1920618 77839960
4792 SNP_A-4218736 77840439
4793 SNP_A-2264684 77856639
4794 SNP_A-2140651 77856777
4795 SNP_A-1790960 77857005
4796 SNP_A-2200208 77857412
4797 SNP_A-1930116 77857634
4798 SNP_A-1798280 77857855
4799 SNP_A-2177361 77859436
4800 SNP_A-1990237 77878542
4801 SNP_A-1990238 77878699
4802 SNP_A-4222355 77888094
4803 SNP_A-4228698 77904733
4804 SNP_A-4164238 77910638
4805 SNP_A-1833732 77910906
4806 SNP_A-2251852 77910933
4807 SNP_A-1956192 77911305
4808 SNP_A-1871374 77911797
4809 SNP_A-4236486 77912353
4810 SNP_A-2073922 77917186
4811 SNP_A-2060128 77917709
4812 SNP_A-1990245 77918484
4813 SNP_A-1990246 77918756
4814 SNP_A-4212422 77920543
4815 SNP_A-2084123 77920795
4816 SNP_A-2088380 77921358
4817 SNP_A-2071156 77932576
4818 SNP_A-1930668 77937521
4819 SNP_A-4238102 77944492
4820 SNP_A-1990248 77954458
4821 SNP_A-1831981 77956678
4822 SNP_A-2177502 77957045
4823 SNP_A-1921607 77957867
4824 SNP_A-4212423 77959342
4825 SNP_A-1990249 77959394
4826 SNP_A-4212424 77959526
4827 SNP_A-1990250 77960552
4828 SNP_A-4201658 77962360
4829 SNP_A-4227708 77975305
4830 SNP_A-2131295 77985030
4831 SNP_A-1907502 77995814
4832 SNP_A-2036312 78011339
4833 SNP_A-1888557 78013913
4834 SNP_A-2305636 78028121
4835 SNP_A-2123810 78081016
4836 SNP_A-2288282 78083120
4837 SNP_A-2121850 78087129
4838 SNP_A-2163725 78087230
4839 SNP_A-1946726 78117068
4840 SNP_A-4212425 78141822
4841 SNP_A-2170632 78145235
4842 SNP_A-1925499 78146123
4843 SNP_A-1990258 78153527
4844 SNP_A-1990259 78153860
4845 SNP_A-1916275 78157862
4846 SNP_A-4212426 78160095
4847 SNP_A-4225173 78169002
4848 SNP_A-2226306 78181115
4849 SNP_A-2056504 78191817
4850 SNP_A-2046884 78204511
4851 SNP_A-1880346 78213002
4852 SNP_A-1864890 78244217
4853 SNP_A-4222012 78279134
4854 SNP_A-2012678 78284834
4855 SNP_A-2025227 78299747
4856 SNP_A-2012679 78305153
4857 SNP_A-1834032 78305657
4858 SNP_A-1990260 78333273
4859 SNP_A-4212430 78333403
4860 SNP_A-1990261 78333849
4861 SNP_A-4216657 78351756
4862 SNP_A-2250364 78354517
4863 SNP_A-4235881 78363746
4864 SNP_A-1990262 78399728
4865 SNP_A-1780270 78437519
4866 SNP_A-2094178 78450011
4867 SNP_A-2241743 78457083
4868 SNP_A-1990265 78474138
4869 SNP_A-4212432 78478726
4870 SNP_A-1862598 78483026
4871 SNP_A-4201601 78493310
4872 SNP_A-2034880 78494477
4873 SNP_A-4221119 78494855
4874 SNP_A-1871474 78497383
4875 SNP_A-1990266 78524904
4876 SNP_A-1944956 78542314
4877 SNP_A-1846807 78581862
4878 SNP_A-1818719 78589642
4879 SNP_A-1990267 78621037
4880 SNP_A-1990268 78633470
4881 SNP_A-1913969 78634193
4882 SNP_A-2161057 78639527
4883 SNP_A-2159405 78694640
4884 SNP_A-2225886 78694943
4885 SNP_A-1882549 78711114
4886 SNP_A-4212434 78722211
4887 SNP_A-4212435 78722789
4888 SNP_A-1792367 78723517
4889 SNP_A-1868256 78725861
4890 SNP_A-4202970 78728534
4891 SNP_A-1799630 78728627
4892 SNP_A-2235153 78737952
4893 SNP_A-2039046 78738111
4894 SNP_A-2036720 78740620
4895 SNP_A-2050285 78740970
4896 SNP_A-1856186 78753565
4897 SNP_A-1783231 78773417
4898 SNP_A-1932714 78785040
4899 SNP_A-1903307 78790915
4900 SNP_A-2108150 78792215
4901 SNP_A-2290005 78792540
4902 SNP_A-1792659 78812008
4903 SNP_A-1831640 78813398
4904 SNP_A-1990274 78817132
4905 SNP_A-1990275 78817962
4906 SNP_A-2155923 78837686
4907 SNP_A-1948207 78842067
4908 SNP_A-4193639 78842174
4909 SNP_A-1954605 78847570
4910 SNP_A-2103772 78849244
4911 SNP_A-1948209 78863149
4912 SNP_A-1950503 78865894
4913 SNP_A-1815612 78873419
4914 SNP_A-1958097 78885326
4915 SNP_A-4224339 78894096
4916 SNP_A-1990280 78905516
4917 SNP_A-2112066 78908388
4918 SNP_A-2237727 78923279
4919 SNP_A-2134921 78923882
4920 SNP_A-1847039 78924055
4921 SNP_A-1914711 78937675
4922 SNP_A-2186170 78941472
4923 SNP_A-2101995 79090747
4924 SNP_A-2095744 79090898
4925 SNP_A-1887597 79128826
4926 SNP_A-4219024 79129442
4927 SNP_A-4234710 79132516
4928 SNP_A-2087991 79132717
4929 SNP_A-1990282 79150995
4930 SNP_A-1990283 79155754
4931 SNP_A-2012682 79200992
4932 SNP_A-2142964 79248430
4933 SNP_A-1852942 79248989
4934 SNP_A-1803599 79249797
4935 SNP_A-2115253 79264692
4936 SNP_A-2295104 79266999
4937 SNP_A-2012684 79267132
4938 SNP_A-2189021 79289579
4939 SNP_A-1837526 79296790
4940 SNP_A-4201274 79305462
4941 SNP_A-1886753 79341100
4942 SNP_A-1861383 79341121
4943 SNP_A-1880870 79345284
4944 SNP_A-1990287 79347299
4945 SNP_A-4212441 79347347
4946 SNP_A-4203719 79391073
4947 SNP_A-4212442 79391372
4948 SNP_A-1990290 79392365
4949 SNP_A-1803475 79485907
4950 SNP_A-2051072 79501925
4951 SNP_A-1930091 79503753
4952 SNP_A-2246226 79508319
4953 SNP_A-2243149 79512008
4954 SNP_A-2031237 79513339
4955 SNP_A-4194249 79516909
4956 SNP_A-2051628 79517090
4957 SNP_A-1898721 79537747
4958 SNP_A-1876166 79538939
4959 SNP_A-2103028 79545323
4960 SNP_A-4202857 79578697
4961 SNP_A-2269098 79598018
4962 SNP_A-1990293 79614364
4963 SNP_A-1990294 79618228
4964 SNP_A-2123369 79636884
4965 SNP_A-1837953 79662050
4966 SNP_A-1848789 79670569
4967 SNP_A-2033878 79680093
4968 SNP_A-2073891 79687420
4969 SNP_A-1796053 79688271
4970 SNP_A-1794653 79717387
4971 SNP_A-2300558 79718274
4972 SNP_A-4212443 79732430
4973 SNP_A-1912196 79733819
4974 SNP_A-4212444 79806994
4975 SNP_A-2242199 79829410
4976 SNP_A-2243662 79833916
4977 SNP_A-2286233 79841434
4978 SNP_A-1797821 79841610
4979 SNP_A-2183386 79897493
4980 SNP_A-2148816 79909725
4981 SNP_A-2093803 79912152
4982 SNP_A-2084647 79913093
4983 SNP_A-1816862 79978153
4984 SNP_A-1936736 79981291
4985 SNP_A-2078598 79981364
4986 SNP_A-2292010 79995000
4987 SNP_A-2033231 79997284
4988 SNP_A-1836125 80009513
4989 SNP_A-1855123 80019051
4990 SNP_A-2131431 80035222
4991 SNP_A-1930151 80035694
4992 SNP_A-2262257 80036524
4993 SNP_A-2071010 80058544
4994 SNP_A-1918538 80062250
4995 SNP_A-1782792 80103387
4996 SNP_A-2168069 80110504
4997 SNP_A-2275536 80126321
4998 SNP_A-4192553 80136823
4999 SNP_A-2184615 80193146
5000 SNP_A-2277915 80221541
5001 SNP_A-2192787 80226369
5002 SNP_A-2057351 80229579
5003 SNP_A-2090553 80231152
5004 SNP_A-2292191 80231354
5005 SNP_A-2041410 80245737
5006 SNP_A-4227125 80246661
5007 SNP_A-1990312 80384681
5008 SNP_A-4197638 80395060
5009 SNP_A-2061270 80418681
5010 SNP_A-2287135 80418715
5011 SNP_A-2288225 80421216
5012 SNP_A-1803552 80422038
5013 SNP_A-1875377 80455974
5014 SNP_A-2158452 80457543
5015 SNP_A-2269552 80465119
5016 SNP_A-2220981 80469961
5017 SNP_A-1899112 80486009
5018 SNP_A-2120625 80492195
5019 SNP_A-1990318 80505368
5020 SNP_A-2231614 80517630
5021 SNP_A-2214372 80519195
5022 SNP_A-1990320 80526479
5023 SNP_A-1807891 80537767
5024 SNP_A-1926265 80537819
5025 SNP_A-1925246 80606636
5026 SNP_A-4195888 80619470
5027 SNP_A-4239153 80635730
5028 SNP_A-4212446 80638993
5029 SNP_A-4219401 80677589
5030 SNP_A-2246471 80677805
5031 SNP_A-2258528 80677893
5032 SNP_A-1832297 80696715
5033 SNP_A-4223967 80700353
5034 SNP_A-1871444 80702456
5035 SNP_A-1898949 80704089
5036 SNP_A-2304089 80706582
5037 SNP_A-1926650 80712158
5038 SNP_A-4212447 80727157
5039 SNP_A-1843313 80763584
5040 SNP_A-2312570 80797416
5041 SNP_A-2091067 80808571
5042 SNP_A-2109510 80819603
5043 SNP_A-1990326 80859898
5044 SNP_A-4202104 80867215
5045 SNP_A-2261589 80884396
5046 SNP_A-2191214 81099833
5047 SNP_A-4194230 81166417
5048 SNP_A-1942271 81181029
5049 SNP_A-2209911 81200126
5050 SNP_A-1819746 81201833
5051 SNP_A-2193940 81202371
5052 SNP_A-2288799 81207355
5053 SNP_A-2086694 81209555
5054 SNP_A-1801481 81210092
5055 SNP_A-1850281 81240449
5056 SNP_A-1822363 81241905
5057 SNP_A-1898256 81242564
5058 SNP_A-1794822 81247165
5059 SNP_A-1990338 81271054
5060 SNP_A-4212450 81271260
5061 SNP_A-2256730 81272020
5062 SNP_A-4217933 81300383
5063 SNP_A-4212451 81301322
5064 SNP_A-2162333 81304177
5065 SNP_A-4212452 81315172
5066 SNP_A-1862595 81324694
5067 SNP_A-2308940 81381562
5068 SNP_A-2245660 81381822
5069 SNP_A-1921969 81402565
5070 SNP_A-2101697 81409867
5071 SNP_A-2281348 81466033
5072 SNP_A-2130506 81466060
5073 SNP_A-4192746 81505053
5074 SNP_A-2218617 81507489
5075 SNP_A-4206863 81552976
5076 SNP_A-2177813 81564862
5077 SNP_A-2105939 81564965
5078 SNP_A-2264861 81565638
5079 SNP_A-2025422 81565714
5080 SNP_A-2262713 81565790
5081 SNP_A-2102472 81574203
5082 SNP_A-1906491 81575636
5083 SNP_A-1847235 81584556
5084 SNP_A-1946451 81593392
5085 SNP_A-4212454 81596318
5086 SNP_A-4212455 81596333
5087 SNP_A-4212456 81610141
5088 SNP_A-1990347 81610505
5089 SNP_A-1990348 81611085
5090 SNP_A-1990350 81618658
5091 SNP_A-1990351 81618705
5092 SNP_A-4212457 81618987
5093 SNP_A-4212458 81640321
5094 SNP_A-2284652 81642156
5095 SNP_A-2039916 81668762
5096 SNP_A-2119274 81691173
5097 SNP_A-4212461 81695829
5098 SNP_A-1875047 81710681
5099 SNP_A-4212462 81729025
5100 SNP_A-1825024 81785240
5101 SNP_A-2250618 81792947
5102 SNP_A-4212463 81795481
5103 SNP_A-1990356 81795573
5104 SNP_A-4201867 81802793
5105 SNP_A-2245119 81813537
5106 SNP_A-1807504 81816560
5107 SNP_A-2120723 81819131
5108 SNP_A-1796505 81827271
5109 SNP_A-2057008 81829947
5110 SNP_A-1990359 81841829
5111 SNP_A-1990360 81842488
5112 SNP_A-1990361 81843060
5113 SNP_A-2055593 81844264
5114 SNP_A-1851135 81844366
5115 SNP_A-1939465 81847707
5116 SNP_A-2076541 81851270
5117 SNP_A-4215240 81855385
5118 SNP_A-1990364 81878689
5119 SNP_A-2308329 81890848
5120 SNP_A-1941847 81903176
5121 SNP_A-4218404 81922223
5122 SNP_A-2264541 81925395
5123 SNP_A-4218530 81927414
5124 SNP_A-1835644 81935063
5125 SNP_A-1990366 81938101
5126 SNP_A-4233090 81953176
5127 SNP_A-4212464 81953190
5128 SNP_A-4197617 81979766
5129 SNP_A-1990367 81985728
5130 SNP_A-4212465 81986080
5131 SNP_A-1990368 81987676
5132 SNP_A-2022393 82006803
5133 SNP_A-4212466 82035390
5134 SNP_A-4212467 82035405
5135 SNP_A-1840842 82042577
5136 SNP_A-1990370 82069215
5137 SNP_A-1990371 82070258
5138 SNP_A-2241596 82093794
5139 SNP_A-1915183 82094142
5140 SNP_A-1841093 82183532
5141 SNP_A-2102647 82213308
5142 SNP_A-1990374 82233177
5143 SNP_A-4212470 82252869
5144 SNP_A-1990376 82253257
5145 SNP_A-1990377 82255268
5146 SNP_A-1937376 82287971
5147 SNP_A-1958111 82317658
5148 SNP_A-2212202 82322986
5149 SNP_A-4207453 82324403
5150 SNP_A-2229513 82324551
5151 SNP_A-2198501 82324763
5152 SNP_A-2132324 82341345
5153 SNP_A-4205990 82341378
5154 SNP_A-1990378 82393605
5155 SNP_A-2147296 82400276
5156 SNP_A-2282442 82454771
5157 SNP_A-1830106 82454816
5158 SNP_A-1844996 82456775
5159 SNP_A-1855901 82464388
5160 SNP_A-2195976 82483370
5161 SNP_A-2231850 82525096
5162 SNP_A-1854821 82546517
5163 SNP_A-4225969 82546959
5164 SNP_A-4237591 82551382
5165 SNP_A-4240322 82551589
5166 SNP_A-1792953 82551876
5167 SNP_A-4193782 82552595
5168 SNP_A-4239525 82552854
5169 SNP_A-2233279 82555384
5170 SNP_A-2094622 82556104
5171 SNP_A-1893939 82562475
5172 SNP_A-4224794 82563255
5173 SNP_A-1848876 82563554
5174 SNP_A-1818708 82567345
5175 SNP_A-1889224 82578289
5176 SNP_A-4204496 82581867
5177 SNP_A-2089000 82641622
5178 SNP_A-4227389 82656974
5179 SNP_A-2177994 82658817
5180 SNP_A-1871865 82659120
5181 SNP_A-2215243 82659452
5182 SNP_A-2117129 82676606
5183 SNP_A-1892666 82695134
5184 SNP_A-1901047 82727304
5185 SNP_A-4194392 82747718
5186 SNP_A-1990386 82751328
5187 SNP_A-2228706 82760634
5188 SNP_A-4212473 82771544
5189 SNP_A-2147593 82785358
5190 SNP_A-4199371 82785900
5191 SNP_A-2090260 82786107
5192 SNP_A-1990387 82788148
5193 SNP_A-4218411 82793981
5194 SNP_A-1909948 82817000
5195 SNP_A-2040815 82862732
5196 SNP_A-2148978 82881204
5197 SNP_A-1990388 82882893
5198 SNP_A-2133367 82894639
5199 SNP_A-1886593 82895424
5200 SNP_A-2058096 82895964
5201 SNP_A-4224459 82896763
5202 SNP_A-1920651 82934957
5203 SNP_A-2306848 82935056
5204 SNP_A-4201323 82935593
5205 SNP_A-1856733 82935623
5206 SNP_A-2311646 82935734
5207 SNP_A-1912990 82946973
5208 SNP_A-2171671 82970533
5209 SNP_A-4193014 82984970
5210 SNP_A-2117195 82985937
5211 SNP_A-4218368 82989958
5212 SNP_A-2049514 82990250
5213 SNP_A-4227744 82999150
5214 SNP_A-1794857 83009997
5215 SNP_A-2022119 83010648
5216 SNP_A-2037934 83011048
5217 SNP_A-2045343 83011138
5218 SNP_A-2168961 83029806
5219 SNP_A-1990392 83047248
5220 SNP_A-1913669 83051200
5221 SNP_A-1857583 83052230
5222 SNP_A-2012695 83061152
5223 SNP_A-4204203 83070275
5224 SNP_A-1889762 83111711
5225 SNP_A-1847644 83122527
5226 SNP_A-2012697 83136139
5227 SNP_A-2215264 83163593
5228 SNP_A-4227696 83174790
5229 SNP_A-4218115 83189759
5230 SNP_A-1873249 83194778
5231 SNP_A-2070574 83208781
5232 SNP_A-2085839 83231037
5233 SNP_A-4203290 83248361
5234 SNP_A-4196638 83255290
5235 SNP_A-2160206 83271082
5236 SNP_A-2161777 83271372
5237 SNP_A-1813493 83313158
5238 SNP_A-2170725 83328138
5239 SNP_A-4204618 83328177
5240 SNP_A-2036028 83332537
5241 SNP_A-4195246 83340191
5242 SNP_A-2280334 83361852
5243 SNP_A-1860635 83383978
5244 SNP_A-1794463 83384737
5245 SNP_A-2029181 83403962
5246 SNP_A-1930875 83413270
5247 SNP_A-2121599 83415338
5248 SNP_A-1926741 83417034
5249 SNP_A-2142614 83418650
5250 SNP_A-2198308 83422677
5251 SNP_A-1923413 83425851
5252 SNP_A-1946404 83431741
5253 SNP_A-1990401 83444454
5254 SNP_A-4225762 83451819
5255 SNP_A-2069984 83451993
5256 SNP_A-1786445 83453919
5257 SNP_A-4219431 83463069
5258 SNP_A-2154009 83496605
5259 SNP_A-2026591 83502065
5260 SNP_A-2254197 83502084
5261 SNP_A-2259249 83536113
5262 SNP_A-4201345 83538420
5263 SNP_A-1900195 83538621
5264 SNP_A-2190122 83543343
5265 SNP_A-1879073 83543807
5266 SNP_A-1949809 83545891
5267 SNP_A-2103684 83553504
5268 SNP_A-2036768 83557088
5269 SNP_A-1929894 83558987
5270 SNP_A-2064269 83559228
5271 SNP_A-2092841 83559858
5272 SNP_A-2311636 83561283
5273 SNP_A-2249004 83561608
5274 SNP_A-2136807 83564904
5275 SNP_A-1815618 83565919
5276 SNP_A-1990403 83571382
5277 SNP_A-1832102 83572529
5278 SNP_A-2124895 83572561
5279 SNP_A-4212475 83573774
5280 SNP_A-1990405 83573829
5281 SNP_A-4205667 83577574
5282 SNP_A-1892193 83582883
5283 SNP_A-4217403 83590819
5284 SNP_A-1887551 83591271
5285 SNP_A-2196303 83598817
5286 SNP_A-4193302 83602245
5287 SNP_A-1990407 83699028
5288 SNP_A-1826537 83774500
5289 SNP_A-4204356 83777715
5290 SNP_A-1873186 83802374
5291 SNP_A-2034380 83862555
5292 SNP_A-2162236 83906691
5293 SNP_A-1990409 83939710
5294 SNP_A-1943495 83953172
5295 SNP_A-2036256 83974843
5296 SNP_A-1944627 83974866
5297 SNP_A-1891463 83996116
5298 SNP_A-1934767 84003275
5299 SNP_A-1954040 84009402
5300 SNP_A-2220027 84037853
5301 SNP_A-2264998 84043939
5302 SNP_A-4228823 84044441
5303 SNP_A-4204333 84044455
5304 SNP_A-2088658 84057167
5305 SNP_A-2150267 84088471
5306 SNP_A-1990410 84094512
5307 SNP_A-1788854 84106464
5308 SNP_A-2119157 84118785
5309 SNP_A-2149264 84122855
5310 SNP_A-1916628 84183962
5311 SNP_A-2127049 84197220
5312 SNP_A-2099929 84257001
5313 SNP_A-4236506 84281078
5314 SNP_A-1793459 84281292
5315 SNP_A-4207635 84281433
5316 SNP_A-1823537 84281713
5317 SNP_A-1923520 84298290
5318 SNP_A-4207736 84309143
5319 SNP_A-1949778 84315507
5320 SNP_A-2270449 84318615
5321 SNP_A-1940016 84318842
5322 SNP_A-1866890 84341515
5323 SNP_A-2292767 84349139
5324 SNP_A-1827346 84383469
5325 SNP_A-4204066 84383754
5326 SNP_A-2112176 84426177
5327 SNP_A-4237444 84426840
5328 SNP_A-4212477 84431017
5329 SNP_A-2093814 84436837
5330 SNP_A-2247281 84436974
5331 SNP_A-2098061 84441260
5332 SNP_A-1902322 84527187
5333 SNP_A-4197048 84577029
5334 SNP_A-2087589 84587114
5335 SNP_A-1814062 84620152
5336 SNP_A-2053481 84621956
5337 SNP_A-1818934 84624890
5338 SNP_A-1934158 84642212
5339 SNP_A-1797579 84648146
5340 SNP_A-2050583 84663859
5341 SNP_A-2056462 84670754
5342 SNP_A-1929082 84670833
5343 SNP_A-4212479 84683482
5344 SNP_A-1990420 84713203
5345 SNP_A-2051827 84778722
5346 SNP_A-2291036 84792418
5347 SNP_A-1990422 84794738
5348 SNP_A-4212480 84840648
5349 SNP_A-1947404 84840768
5350 SNP_A-2285114 84849133
5351 SNP_A-1953346 84849583
5352 SNP_A-1813796 84850004
5353 SNP_A-1806306 84913086
5354 SNP_A-1934831 84917284
5355 SNP_A-1805073 84932177
5356 SNP_A-1990426 84936535
5357 SNP_A-2157826 84998691
5358 SNP_A-1939560 85002887
5359 SNP_A-2190536 85012769
5360 SNP_A-4219472 85015262
5361 SNP_A-4197992 85015927
5362 SNP_A-2034035 85016016
5363 SNP_A-2102124 85020998
5364 SNP_A-2129806 85021104
5365 SNP_A-2022581 85028007
5366 SNP_A-4228879 85028971
5367 SNP_A-1899703 85048646
5368 SNP_A-4234320 85074573
5369 SNP_A-2281354 85074880
5370 SNP_A-2077509 85113458
5371 SNP_A-4223024 85142056
5372 SNP_A-4202516 85145357
5373 SNP_A-2157397 85169965
5374 SNP_A-1906761 85173254
5375 SNP_A-1793898 85199723
5376 SNP_A-1825186 85208465
5377 SNP_A-4229489 85237549
5378 SNP_A-2100188 85256767
5379 SNP_A-1846491 85285110
5380 SNP_A-1862008 85285979
5381 SNP_A-1800050 85325367
5382 SNP_A-2242198 85325870
5383 SNP_A-4219977 85341351
5384 SNP_A-4198528 85341546
5385 SNP_A-2176052 85348230
5386 SNP_A-1850678 85348868
5387 SNP_A-2023398 85351470
5388 SNP_A-4205162 85353267
5389 SNP_A-2205002 85359287
5390 SNP_A-2057525 85368185
5391 SNP_A-2195352 85393454
5392 SNP_A-4212482 85396174
5393 SNP_A-1990428 85396594
5394 SNP_A-2025582 85398205
5395 SNP_A-4212483 85420855
5396 SNP_A-4206090 85425806
5397 SNP_A-2203555 85426196
5398 SNP_A-2172583 85435993
5399 SNP_A-1851011 85446098
5400 SNP_A-2179134 85447407
5401 SNP_A-4226081 85478161
5402 SNP_A-1990429 85482378
5403 SNP_A-1860557 85510045
5404 SNP_A-2196255 85608257
5405 SNP_A-4197009 85640166
5406 SNP_A-1990431 85641201
5407 SNP_A-1887381 85726895
5408 SNP_A-2206788 85739573
5409 SNP_A-1881624 85766648
5410 SNP_A-2229979 85813502
5411 SNP_A-2104904 85837163
5412 SNP_A-1898980 85840190
5413 SNP_A-2311423 85840455
5414 SNP_A-1847686 85850517
5415 SNP_A-2024664 85855641
5416 SNP_A-2057829 85860906
5417 SNP_A-1849488 85861790
5418 SNP_A-2122468 85862154
5419 SNP_A-1876373 85870351
5420 SNP_A-2258879 85874226
5421 SNP_A-1990434 85878751
5422 SNP_A-1920786 85890934
5423 SNP_A-2215144 85941669
5424 SNP_A-2256855 85941819
5425 SNP_A-1990435 85953473
5426 SNP_A-4212485 85953625
5427 SNP_A-2109736 85968653
5428 SNP_A-4220990 85984457
5429 SNP_A-2313357 85989281
5430 SNP_A-1939242 86023343
5431 SNP_A-2047768 86030321
5432 SNP_A-2021938 86044766
5433 SNP_A-2287943 86060195
5434 SNP_A-4239405 86060483
5435 SNP_A-2066542 86060508
5436 SNP_A-1798713 86065377
5437 SNP_A-2208286 86079324
5438 SNP_A-4227255 86082341
5439 SNP_A-2012704 86090718
5440 SNP_A-4216387 86110735
5441 SNP_A-2302505 86124137
5442 SNP_A-1851560 86124350
5443 SNP_A-2172093 86125039
5444 SNP_A-4238729 86166546
5445 SNP_A-2098931 86212877
5446 SNP_A-2098104 86216832
5447 SNP_A-2158111 86224198
5448 SNP_A-1990440 86239528
5449 SNP_A-2181874 86243954
5450 SNP_A-2039454 86254957
5451 SNP_A-2195396 86255781
5452 SNP_A-4212487 86281104
5453 SNP_A-1852507 86284252
5454 SNP_A-1784900 86350573
5455 SNP_A-1893077 86382603
5456 SNP_A-1852812 86389337
5457 SNP_A-1881204 86396570
5458 SNP_A-2165764 86419681
5459 SNP_A-2046848 86447632
5460 SNP_A-2027174 86465123
5461 SNP_A-1880806 86465185
5462 SNP_A-1990444 86465566
5463 SNP_A-1990445 86465615
5464 SNP_A-1990446 86465662
5465 SNP_A-1990447 86465734
5466 SNP_A-2267393 86465942
5467 SNP_A-1990448 86466306
5468 SNP_A-1990449 86466462
5469 SNP_A-2165559 86474413
5470 SNP_A-2314825 86498669
5471 SNP_A-2189537 86516142
5472 SNP_A-2108446 86550497
5473 SNP_A-1813436 86550531
5474 SNP_A-2280532 86584436
5475 SNP_A-2216900 86614048
5476 SNP_A-2036692 86627362
5477 SNP_A-2053331 86638287
5478 SNP_A-1891156 86718396
5479 SNP_A-1788746 86719432
5480 SNP_A-1933080 86779605
5481 SNP_A-2110941 86820873
5482 SNP_A-1879913 86821651
5483 SNP_A-2060179 86868839
5484 SNP_A-4212489 86886466
5485 SNP_A-2026324 86897100
5486 SNP_A-2166589 86897339
5487 SNP_A-4239021 86920228
5488 SNP_A-1954503 86941606
5489 SNP_A-1880727 86947953
5490 SNP_A-2100939 86966801
5491 SNP_A-2221631 86976581
5492 SNP_A-1937986 86991521
5493 SNP_A-1783889 87003686
5494 SNP_A-2118193 87010817
5495 SNP_A-4212491 87018134
5496 SNP_A-2246386 87040551
5497 SNP_A-2267317 87054753
5498 SNP_A-1990464 87116696
5499 SNP_A-1990467 87441679
5500 SNP_A-1958267 87471187
5501 SNP_A-4237839 87471440
5502 SNP_A-2231608 87579450
5503 SNP_A-1932808 87634202
5504 SNP_A-2275498 87683075
5505 SNP_A-1867729 87691657
5506 SNP_A-1851551 87697892
5507 SNP_A-1948731 87784913
5508 SNP_A-1990472 87819368
5509 SNP_A-1990473 87835320
5510 SNP_A-1929437 87890172
5511 SNP_A-2138786 87892493
5512 SNP_A-2192823 87896199
5513 SNP_A-1942184 87896221
5514 SNP_A-1990475 87899607
5515 SNP_A-2292008 87905859
5516 SNP_A-2091460 87909182
5517 SNP_A-1857213 87922227
5518 SNP_A-2257079 87933893
5519 SNP_A-4232507 87937637
5520 SNP_A-4223195 87938124
5521 SNP_A-1944990 87938204
5522 SNP_A-2307197 87938396
5523 SNP_A-1990477 87946500
5524 SNP_A-1990478 87947159
5525 SNP_A-1848305 87947329
5526 SNP_A-1990479 87947792
5527 SNP_A-2133379 87959496
5528 SNP_A-1990480 87961162
5529 SNP_A-1817862 87963143
5530 SNP_A-1860671 87974867
5531 SNP_A-2287362 88015831
5532 SNP_A-1856293 88040807
5533 SNP_A-1798508 88047704
5534 SNP_A-4239389 88050998
5535 SNP_A-2133459 88051385
5536 SNP_A-2309247 88077167
5537 SNP_A-4198027 88078789
5538 SNP_A-1782236 88100860
5539 SNP_A-1990484 88101138
5540 SNP_A-1990485 88101907
5541 SNP_A-2229733 88102149
5542 SNP_A-2110012 88102282
5543 SNP_A-1990486 88103739
5544 SNP_A-1990487 88106915
5545 SNP_A-2216965 88109439
5546 SNP_A-2189956 88113197
5547 SNP_A-2192550 88133448
5548 SNP_A-4195209 88134024
5549 SNP_A-2301632 88167615
5550 SNP_A-2193365 88217442
5551 SNP_A-4229305 88217721
5552 SNP_A-2155326 88217746
5553 SNP_A-2251161 88225933
5554 SNP_A-1811445 88227649
5555 SNP_A-4200271 88231407
5556 SNP_A-1784558 88247949
5557 SNP_A-4198896 88248976
5558 SNP_A-2241321 88261032
5559 SNP_A-1812729 88286057
5560 SNP_A-2050494 88359300
5561 SNP_A-2199332 88382093
5562 SNP_A-4198483 88382990
5563 SNP_A-2105294 88420262
5564 SNP_A-2058444 88461395
5565 SNP_A-2296993 88464970
5566 SNP_A-1908057 88468366
5567 SNP_A-2067998 88486071
5568 SNP_A-4212499 88495029
5569 SNP_A-1805601 88496196
5570 SNP_A-4230867 88502219
5571 SNP_A-1960507 88539011
5572 SNP_A-2095797 88574819
5573 SNP_A-1868200 88588409
5574 SNP_A-1806703 88626543
5575 SNP_A-1918226 88631866
5576 SNP_A-1780525 88676682
5577 SNP_A-1933861 88689008
5578 SNP_A-2107155 88689428
5579 SNP_A-2021960 88720950
5580 SNP_A-1836280 88728436
5581 SNP_A-1918637 88732692
5582 SNP_A-1823152 88735870
5583 SNP_A-1990501 88740552
5584 SNP_A-4212501 88779880
5585 SNP_A-1850961 88785029
5586 SNP_A-2121214 88812843
5587 SNP_A-1898456 88881333
5588 SNP_A-1784133 88901272
5589 SNP_A-2253737 88950744
5590 SNP_A-1990511 88954427
5591 SNP_A-1990512 88954902
5592 SNP_A-2159607 88965682
5593 SNP_A-2288263 88977508
5594 SNP_A-2080721 88977566
5595 SNP_A-1845685 88996415
5596 SNP_A-1851028 88998346
5597 SNP_A-2229220 88998520
5598 SNP_A-4193749 89000378
5599 SNP_A-2084324 89000421
5600 SNP_A-1952304 89001839
5601 SNP_A-4201042 89002076
5602 SNP_A-1957580 89002161
5603 SNP_A-2092868 89024259
5604 SNP_A-4212502 89030474
5605 SNP_A-2078878 89061320
5606 SNP_A-1862847 89124856
5607 SNP_A-1792897 89159374
5608 SNP_A-2310381 89171609
5609 SNP_A-2292034 89200954
5610 SNP_A-2191169 89206742
5611 SNP_A-2165181 89211599
5612 SNP_A-2168881 89211634
5613 SNP_A-1880021 89220278
5614 SNP_A-2032903 89248034
5615 SNP_A-1886368 89268468
5616 SNP_A-4203188 89268595
5617 SNP_A-1990522 89295282
5618 SNP_A-2086745 89323466
5619 SNP_A-2197559 89338778
5620 SNP_A-2047761 89356880
5621 SNP_A-4196078 89357575
5622 SNP_A-4207641 89370983
5623 SNP_A-2159186 89372223
5624 SNP_A-2089283 89395821
5625 SNP_A-2221102 89416253
5626 SNP_A-4199156 89430762
5627 SNP_A-2240669 89430910
5628 SNP_A-1990526 89433422
5629 SNP_A-1990528 89434383
5630 SNP_A-1873725 89445498
5631 SNP_A-1990532 89460564
5632 SNP_A-1798909 89468258
5633 SNP_A-2194279 89483225
5634 SNP_A-1825528 89483440
5635 SNP_A-4218266 89488794
5636 SNP_A-4212505 89497418
5637 SNP_A-2109343 89511612
5638 SNP_A-2091673 89522229
5639 SNP_A-2180048 89523118
5640 SNP_A-2196419 89523964
5641 SNP_A-2052385 89524683
5642 SNP_A-2062440 89524760
5643 SNP_A-2240957 89524992
5644 SNP_A-2273307 89544542
5645 SNP_A-4219261 89636357
5646 SNP_A-2289963 89661725
5647 SNP_A-1902386 89661983
5648 SNP_A-2089317 89662413
5649 SNP_A-1990538 89694580
5650 SNP_A-4212506 89709656
5651 SNP_A-1990540 89747918
5652 SNP_A-1780728 89781430
5653 SNP_A-1834179 89787533
5654 SNP_A-1843009 89840352
5655 SNP_A-4202027 89842982
5656 SNP_A-4229624 89857773
5657 SNP_A-2205544 89864652
5658 SNP_A-2231251 89868089
5659 SNP_A-2036773 89880793
5660 SNP_A-2162127 89881118
5661 SNP_A-2122035 89884672
5662 SNP_A-4226795 89892789
5663 SNP_A-2064204 89922678
5664 SNP_A-1870739 89933006
5665 SNP_A-1990542 89947011
5666 SNP_A-2217269 89950482
5667 SNP_A-2118222 89955912
5668 SNP_A-4231063 89985172
5669 SNP_A-1990546 90060987
5670 SNP_A-2212131 90064877
5671 SNP_A-2143495 90071554
5672 SNP_A-2147026 90098783
5673 SNP_A-2198367 90099133
5674 SNP_A-1892212 90113672
5675 SNP_A-4241016 90121982
5676 SNP_A-1952225 90122484
5677 SNP_A-4229964 90128328
5678 SNP_A-4199199 90129441
5679 SNP_A-1917173 90134388
5680 SNP_A-1990547 90161222
5681 SNP_A-2078989 90172866
5682 SNP_A-2280306 90174206
5683 SNP_A-1944626 90176786
5684 SNP_A-1920439 90187784
5685 SNP_A-1879328 90223266
5686 SNP_A-1812109 90224430
5687 SNP_A-1990548 90224544
5688 SNP_A-1782276 90251037
5689 SNP_A-2157726 90259055
5690 SNP_A-2256176 90295979
5691 SNP_A-2116845 90299276
5692 SNP_A-2249061 90306677
5693 SNP_A-1871682 90313017
5694 SNP_A-4239632 90313189
5695 SNP_A-2067491 90322237
5696 SNP_A-4212508 90337967
5697 SNP_A-2280862 90361482
5698 SNP_A-1880502 90385756
5699 SNP_A-1801045 90386066
5700 SNP_A-4238459 90391560
5701 SNP_A-2226665 90401470
5702 SNP_A-1922080 90406731
5703 SNP_A-2254952 90406907
5704 SNP_A-2285051 90408254
5705 SNP_A-2215494 90430083
5706 SNP_A-1832130 90438033
5707 SNP_A-4227476 90445942
5708 SNP_A-4199605 90483237
5709 SNP_A-2117613 90483449
5710 SNP_A-4217696 90484434
5711 SNP_A-1890102 90490632
5712 SNP_A-2048464 90511244
5713 SNP_A-2229793 90513131
5714 SNP_A-4212510 90531753
5715 SNP_A-2242433 90565567
5716 SNP_A-4225167 90567330
5717 SNP_A-1805843 90577713
5718 SNP_A-1901780 90613762
5719 SNP_A-4222021 90624550
5720 SNP_A-2287160 90671120
5721 SNP_A-1990559 90697553
5722 SNP_A-4212511 90710592
5723 SNP_A-2240514 90712713
5724 SNP_A-1856988 90716185
5725 SNP_A-2310699 90716231
5726 SNP_A-1990560 90774337
5727 SNP_A-1990561 90783851
5728 SNP_A-1959297 90786445
5729 SNP_A-1990562 90790866
5730 SNP_A-2060781 90792881
5731 SNP_A-2127353 90830257
5732 SNP_A-4197984 90855391
5733 SNP_A-2159578 90877744
5734 SNP_A-2230735 90884929
5735 SNP_A-2233784 90980336
5736 SNP_A-1943522 91005369
5737 SNP_A-4238621 91015547
5738 SNP_A-1827505 91018992
5739 SNP_A-1911092 91020863
5740 SNP_A-1954472 91029600
5741 SNP_A-1990566 91033421
5742 SNP_A-1990567 91033523
5743 SNP_A-4228602 91044719
5744 SNP_A-1862016 91045635
5745 SNP_A-2256282 91134605
5746 SNP_A-1919909 91137097
5747 SNP_A-1924470 91159551
5748 SNP_A-1922368 91160042
5749 SNP_A-2050217 91160122
5750 SNP_A-2248434 91244059
5751 SNP_A-2159885 91255732
5752 SNP_A-2077217 91278278
5753 SNP_A-2101102 91278295
5754 SNP_A-1937379 91328682
5755 SNP_A-2147156 91330039
5756 SNP_A-2274858 91347487
5757 SNP_A-1893733 91358936
5758 SNP_A-2054456 91387873
5759 SNP_A-4226841 91422292
5760 SNP_A-1815007 91425972
5761 SNP_A-4212514 91455027
5762 SNP_A-2271511 91455051
5763 SNP_A-2287623 91464889
5764 SNP_A-2266473 91478709
5765 SNP_A-2150802 91497989
5766 SNP_A-2057232 91522022
5767 SNP_A-2268161 91557544
5768 SNP_A-2080159 91559517
5769 SNP_A-1869757 91617907
5770 SNP_A-1990573 91647593
5771 SNP_A-2303460 91712622
5772 SNP_A-4212515 91763192
5773 SNP_A-1849945 91800936
5774 SNP_A-4237932 91880952
5775 SNP_A-2120582 91983886
5776 SNP_A-2195026 92046282
5777 SNP_A-1990579 92048276
5778 SNP_A-2064297 92084680
5779 SNP_A-1797448 92085048
5780 SNP_A-2177485 92091908
5781 SNP_A-1958761 92101286
5782 SNP_A-1801574 92102346
5783 SNP_A-4217467 92117299
5784 SNP_A-2042996 92121198
5785 SNP_A-2126353 92126042
5786 SNP_A-2083906 92155688
5787 SNP_A-2092338 92215119
5788 SNP_A-2110259 92240989
5789 SNP_A-4219759 92245536
5790 SNP_A-1990580 92249559
5791 SNP_A-1901890 92292138
5792 SNP_A-2280668 92308281
5793 SNP_A-4206555 92371091
5794 SNP_A-4228813 92424285
5795 SNP_A-2060643 92448055
5796 SNP_A-2106354 92454454
5797 SNP_A-4240028 92483716
5798 SNP_A-2069501 92483969
5799 SNP_A-1783944 92490275
5800 SNP_A-4212516 92491270
5801 SNP_A-2141871 92491616
5802 SNP_A-4231055 92529287
5803 SNP_A-4219667 92531339
5804 SNP_A-1931568 92753330
5805 SNP_A-2137762 92799548
5806 SNP_A-2192178 92805599
5807 SNP_A-4218683 92816403
5808 SNP_A-1845779 92825381
5809 SNP_A-2153337 92826334
5810 SNP_A-2055083 92830925
5811 SNP_A-2249990 92850819
5812 SNP_A-1941415 92851542
5813 SNP_A-2048831 92879484
5814 SNP_A-2199449 92899163
5815 SNP_A-4196537 92903128
5816 SNP_A-2127325 92926362
5817 SNP_A-2177701 92935167
5818 SNP_A-2228569 92980365
5819 SNP_A-2032002 92998607
5820 SNP_A-1914635 93005382
5821 SNP_A-1928911 93007325
5822 SNP_A-1940548 93012567
5823 SNP_A-2079977 93017906
5824 SNP_A-2157852 93017926
5825 SNP_A-4230855 93021926
5826 SNP_A-1990597 93063054
5827 SNP_A-2192491 93067389
5828 SNP_A-1862405 93067476
5829 SNP_A-2042641 93094158
5830 SNP_A-2155236 93094337
5831 SNP_A-4215246 93095922
5832 SNP_A-4212522 93197967
5833 SNP_A-2231519 93201335
5834 SNP_A-1895566 93204453
5835 SNP_A-2012722 93206914
5836 SNP_A-2041939 93207579
5837 SNP_A-2152690 93213997
5838 SNP_A-2076206 93217292
5839 SNP_A-4218187 93217676
5840 SNP_A-2178296 93234218
5841 SNP_A-1859826 93234267
5842 SNP_A-4222381 93237883
5843 SNP_A-2313076 93241437
5844 SNP_A-1850569 93242156
5845 SNP_A-2065649 93267250
5846 SNP_A-1820334 93267793
5847 SNP_A-2218840 93395053
5848 SNP_A-2245749 93407241
5849 SNP_A-2052176 93440637
5850 SNP_A-2302597 93441068
5851 SNP_A-2104920 93461394
5852 SNP_A-2195641 93509843
5853 SNP_A-2059383 93515453
5854 SNP_A-1808429 93520166
5855 SNP_A-4196004 93520343
5856 SNP_A-2044283 93521673
5857 SNP_A-2302822 93718078
5858 SNP_A-1868649 93730222
5859 SNP_A-2225705 93761314
5860 SNP_A-4218927 93765986
5861 SNP_A-4235761 93768512
5862 SNP_A-1888618 93783391
5863 SNP_A-1783579 93789820
5864 SNP_A-1890258 93797854
5865 SNP_A-2259321 93803972
5866 SNP_A-1990610 93819025
5867 SNP_A-2076512 93849021
5868 SNP_A-4203241 93852825
5869 SNP_A-1878685 93886101
5870 SNP_A-1990612 93886418
5871 SNP_A-4212527 93886481
5872 SNP_A-1990613 93891936
5873 SNP_A-2076973 93897253
5874 SNP_A-1935654 93925425
5875 SNP_A-1825369 93937788
5876 SNP_A-1990618 93941288
5877 SNP_A-4238405 93971736
5878 SNP_A-2121741 93974338
5879 SNP_A-1925827 93994670
5880 SNP_A-1960344 94020309
5881 SNP_A-1904439 94044729
5882 SNP_A-1823893 94149236
5883 SNP_A-4228284 94172168
5884 SNP_A-2012724 94188047
5885 SNP_A-2124290 94297190
5886 SNP_A-2034921 94304059
5887 SNP_A-1990622 94401225
5888 SNP_A-1990623 94403058
5889 SNP_A-1990624 94411224
5890 SNP_A-1990625 94426906
5891 SNP_A-2085334 94441378
5892 SNP_A-2066932 94468564
5893 SNP_A-1923107 94471862
5894 SNP_A-1847770 94534075
5895 SNP_A-2094323 94562386
5896 SNP_A-1990627 94569490
5897 SNP_A-1885931 94573718
5898 SNP_A-1832429 94589831
5899 SNP_A-2101410 94632721
5900 SNP_A-2107276 94632764
5901 SNP_A-2036398 94638021
5902 SNP_A-4201895 94694392
5903 SNP_A-2033248 94733892
5904 SNP_A-1933721 94747431
5905 SNP_A-1848275 94747835
5906 SNP_A-1782987 94748184
5907 SNP_A-2104344 94772509
5908 SNP_A-2203438 94775829
5909 SNP_A-1914322 94776193
5910 SNP_A-1815305 94780701
5911 SNP_A-2095732 94786562
5912 SNP_A-2043560 94787599
5913 SNP_A-1824370 94787737
5914 SNP_A-2104537 94787864
5915 SNP_A-1882507 94787991
5916 SNP_A-2012725 94792632
5917 SNP_A-2012727 94793157
5918 SNP_A-1801924 94830180
5919 SNP_A-2140754 94830404
5920 SNP_A-2078902 94839491
5921 SNP_A-2179271 94872711
5922 SNP_A-1937249 94878347
5923 SNP_A-2298972 94881786
5924 SNP_A-1916829 94898178
5925 SNP_A-2212265 94916232
5926 SNP_A-4228819 94921352
5927 SNP_A-2228559 94927045
5928 SNP_A-2136183 94937093
5929 SNP_A-4220649 95008777
5930 SNP_A-1899853 95017954
5931 SNP_A-1990634 95025514
5932 SNP_A-2301360 95048322
5933 SNP_A-2047198 95048357
5934 SNP_A-1814325 95049579
5935 SNP_A-1936333 95086305
5936 SNP_A-1990635 95099795
5937 SNP_A-2045153 95115992
5938 SNP_A-1990639 95123426
5939 SNP_A-1927186 95127240
5940 SNP_A-2178092 95137696
5941 SNP_A-2225496 95140002
5942 SNP_A-2129450 95144009
5943 SNP_A-1911119 95150563
5944 SNP_A-1990642 95151506
5945 SNP_A-1990643 95151600
5946 SNP_A-1990644 95152111
5947 SNP_A-1990646 95200791
5948 SNP_A-2046746 95227449
5949 SNP_A-2231228 95238980
5950 SNP_A-2237749 95242508
5951 SNP_A-1856635 95242854
5952 SNP_A-2247867 95257192
5953 SNP_A-1806710 95262393
5954 SNP_A-1849127 95281828
5955 SNP_A-4227767 95284630
5956 SNP_A-1934503 95287919
5957 SNP_A-4227263 95288199
5958 SNP_A-1990648 95293557
5959 SNP_A-1990649 95295096
5960 SNP_A-4215248 95322226
5961 SNP_A-2039364 95342748
5962 SNP_A-4202257 95350898
5963 SNP_A-2237565 95385967
5964 SNP_A-2164687 95386677
5965 SNP_A-4212530 95401789
5966 SNP_A-1798073 95424404
5967 SNP_A-1952190 95427326
5968 SNP_A-1950145 95427925
5969 SNP_A-2170253 95435893
5970 SNP_A-4238110 95451958
5971 SNP_A-2144416 95452403
5972 SNP_A-4197312 95453132
5973 SNP_A-1850354 95493272
5974 SNP_A-2287629 95497816
5975 SNP_A-2042343 95502024
5976 SNP_A-1827450 95517713
5977 SNP_A-2272936 95549237
5978 SNP_A-2012732 95556260
5979 SNP_A-1990659 95556515
5980 SNP_A-1990660 95557193
5981 SNP_A-2222308 95581854
5982 SNP_A-1990661 95596628
5983 SNP_A-1887826 95604779
5984 SNP_A-2050842 95625160
5985 SNP_A-2175864 95651767
5986 SNP_A-2262372 95655167
5987 SNP_A-4216994 95686306
5988 SNP_A-1875990 95705908
5989 SNP_A-2059355 95713592
5990 SNP_A-2012733 95717042
5991 SNP_A-1877949 95775034
5992 SNP_A-2159235 95775113
5993 SNP_A-1960740 95781067
5994 SNP_A-2293401 95781512
5995 SNP_A-2262855 95823897
5996 SNP_A-2259865 95823979
5997 SNP_A-1990663 95848984
5998 SNP_A-2287985 95854947
5999 SNP_A-1942211 95867097
6000 SNP_A-4219053 95884323
6001 SNP_A-1800642 95895276
6002 SNP_A-2024984 95896304
6003 SNP_A-4206918 95918898
6004 SNP_A-1805096 95919847
6005 SNP_A-1811307 95927275
6006 SNP_A-2129735 95927401
6007 SNP_A-1872198 95957417
6008 SNP_A-2143164 95965291
6009 SNP_A-1801552 95968489
6010 SNP_A-2063233 95968574
6011 SNP_A-2055777 95994784
6012 SNP_A-2195668 96006153
6013 SNP_A-1869888 96092455
6014 SNP_A-1844556 96157638
6015 SNP_A-4217062 96158540
6016 SNP_A-4212533 96161861
6017 SNP_A-2097324 96165229
6018 SNP_A-1990671 96168243
6019 SNP_A-2150286 96191021
6020 SNP_A-2254912 96207296
6021 SNP_A-4228872 96246861
6022 SNP_A-1990674 96260042
6023 SNP_A-1865705 96283039
6024 SNP_A-1887522 96291021
6025 SNP_A-4217716 96299470
6026 SNP_A-4219723 96299585
6027 SNP_A-1990675 96307040
6028 SNP_A-2066594 96313573
6029 SNP_A-4212534 96332876
6030 SNP_A-1948054 96333426
6031 SNP_A-4220726 96338099
6032 SNP_A-1888191 96368928
6033 SNP_A-4228483 96375544
6034 SNP_A-2226830 96375809
6035 SNP_A-2272933 96375976
6036 SNP_A-2052114 96400894
6037 SNP_A-2159155 96407216
6038 SNP_A-2225876 96416576
6039 SNP_A-1855574 96419402
6040 SNP_A-1815842 96419747
6041 SNP_A-1990681 96436304
6042 SNP_A-2249688 96444428
6043 SNP_A-1844734 96453948
6044 SNP_A-4224565 96460656
6045 SNP_A-2164178 96468573
6046 SNP_A-4212535 96487292
6047 SNP_A-2012736 96498068
6048 SNP_A-2226265 96535508
6049 SNP_A-1990684 96562388
6050 SNP_A-4212536 96562521
6051 SNP_A-4238353 96574166
6052 SNP_A-1917117 96624561
6053 SNP_A-1990685 96640296
6054 SNP_A-4215251 96648848
6055 SNP_A-1802229 96685697
6056 SNP_A-2047514 96699212
6057 SNP_A-2221794 96752941
6058 SNP_A-1816697 96784579
6059 SNP_A-2062983 96784635
6060 SNP_A-4230910 96806472
6061 SNP_A-1803679 96806741
6062 SNP_A-4236406 96806834
6063 SNP_A-4212537 96807099
6064 SNP_A-2023825 96809502
6065 SNP_A-4212538 96823724
6066 SNP_A-1990689 96850236
6067 SNP_A-2114781 96859258
6068 SNP_A-1933486 96868092
6069 SNP_A-2312019 96925025
6070 SNP_A-2261112 96933520
6071 SNP_A-1990690 96935892
6072 SNP_A-2084108 96941847
6073 SNP_A-2068468 96963422
6074 SNP_A-4212539 96983539
6075 SNP_A-1869073 96984323
6076 SNP_A-4206742 96995477
6077 SNP_A-2086156 96995688
6078 SNP_A-2188419 96998526
6079 SNP_A-2178187 96998611
6080 SNP_A-1900955 97010992
6081 SNP_A-2075212 97022359
6082 SNP_A-1929940 97040183
6083 SNP_A-1990693 97066544
6084 SNP_A-1990694 97067714
6085 SNP_A-1990695 97095028
6086 SNP_A-2310577 97095634
6087 SNP_A-1845564 97122319
6088 SNP_A-1990696 97131910
6089 SNP_A-2100417 97133090
6090 SNP_A-2090516 97155233
6091 SNP_A-1890733 97179888
6092 SNP_A-2250939 97184782
6093 SNP_A-4223357 97210529
6094 SNP_A-1990697 97211605
6095 SNP_A-1892282 97285019
6096 SNP_A-2264471 97314011
6097 SNP_A-1932466 97314091
6098 SNP_A-2214986 97325282
6099 SNP_A-4196352 97338010
6100 SNP_A-2218365 97341076
6101 SNP_A-1803686 97433264
6102 SNP_A-2078342 97514195
6103 SNP_A-2294761 97514369
6104 SNP_A-2204187 97611748
6105 SNP_A-2194335 97654574
6106 SNP_A-1822558 97655257
6107 SNP_A-2077710 97705969
6108 SNP_A-2030341 97775194
6109 SNP_A-1841742 97851043
6110 SNP_A-1990705 97865242
6111 SNP_A-2146575 97913911
6112 SNP_A-2209013 97989391
6113 SNP_A-1781397 98030127
6114 SNP_A-2183700 98030282
6115 SNP_A-1822832 98068593
6116 SNP_A-4192532 98095021
6117 SNP_A-2306302 98113657
6118 SNP_A-2069814 98139862
6119 SNP_A-4212540 98211585
6120 SNP_A-2282973 98340480
6121 SNP_A-2138798 98361309
6122 SNP_A-2100976 98374880
6123 SNP_A-2091014 98397177
6124 SNP_A-1835875 98401080
6125 SNP_A-2149051 98422311
6126 SNP_A-2061610 98442062
6127 SNP_A-1990709 98559821
6128 SNP_A-2061042 98571273
6129 SNP_A-2179503 98729374
6130 SNP_A-2218547 98919666
6131 SNP_A-2288267 99186264
6132 SNP_A-2012747 99298043
6133 SNP_A-2141039 99331747
6134 SNP_A-1806570 99352353
6135 SNP_A-1851478 99361567
6136 SNP_A-4212546 99371047
6137 SNP_A-1875190 99376777
6138 SNP_A-2130205 99421586
6139 SNP_A-1783869 99428829
6140 SNP_A-1937099 99480681
6141 SNP_A-2111153 99560202
6142 SNP_A-2208557 99585066
6143 SNP_A-2222965 99585314
6144 SNP_A-2299203 99630602
6145 SNP_A-1878631 99776800
6146 SNP_A-2312507 99789251
6147 SNP_A-1915515 99799130
6148 SNP_A-1889137 99842479
6149 SNP_A-2242304 99855390
6150 SNP_A-4212547 100052423
6151 SNP_A-2299407 100153453
6152 SNP_A-2067497 100419510
6153 SNP_A-1874767 100488171
6154 SNP_A-1938100 100526402
6155 SNP_A-2273854 100546603
6156 SNP_A-1945240 100546684
6157 SNP_A-4224937 100719050
6158 SNP_A-2290570 100758324
6159 SNP_A-2284858 100766030
6160 SNP_A-1916906 100794497
6161 SNP_A-2244526 100868518
6162 SNP_A-2021109 100903877
6163 SNP_A-4223930 100929249
6164 SNP_A-4233019 100942685
6165 SNP_A-1861800 100948257
6166 SNP_A-2285819 101001016
6167 SNP_A-2040167 101001963
6168 SNP_A-1843456 101004576
6169 SNP_A-2312579 101017488
6170 SNP_A-2070136 101043553
6171 SNP_A-2109224 101137510
6172 SNP_A-2054741 101163134
6173 SNP_A-2058541 101168333
6174 SNP_A-2291396 101233627
6175 SNP_A-2085986 101241336
6176 SNP_A-2085935 101323606
6177 SNP_A-1784322 101422055
6178 SNP_A-2021092 101440426
6179 SNP_A-4200864 101443204
6180 SNP_A-1950240 101447933
6181 SNP_A-4193349 101480995
6182 SNP_A-2030313 101485303
6183 SNP_A-4229014 101486236
6184 SNP_A-2292454 101486484
6185 SNP_A-1815888 101524047
6186 SNP_A-1825155 101524347
6187 SNP_A-1833766 101534295
6188 SNP_A-4232027 101624464
6189 SNP_A-2252609 101807364
6190 SNP_A-1932239 101811250
6191 SNP_A-2252810 101827556
6192 SNP_A-2035699 102277937
6193 SNP_A-2039724 102291490
6194 SNP_A-4195639 102291919
6195 SNP_A-1846070 102295344
6196 SNP_A-2101668 102297652
6197 SNP_A-4231627 102299724
6198 SNP_A-2128826 102459470
6199 SNP_A-2225129 102637962
6200 SNP_A-1792830 102840671
6201 SNP_A-2033143 102844156
6202 SNP_A-4219532 102847563
6203 SNP_A-1990741 102857068
6204 SNP_A-1922839 102858219
6205 SNP_A-1990743 102863927
6206 SNP_A-2012755 102864205
6207 SNP_A-1871897 102869099
6208 SNP_A-4236040 102902878
6209 SNP_A-2031935 102907099
6210 SNP_A-2040889 102918890
6211 SNP_A-2176447 102943213
6212 SNP_A-2180542 102943490
6213 SNP_A-2068476 102952652
6214 SNP_A-2033595 103020445
6215 SNP_A-1908886 103020561
6216 SNP_A-1794923 103020825
6217 SNP_A-2196992 103022979
6218 SNP_A-1939853 103028701
6219 SNP_A-4202843 103028869
6220 SNP_A-1990744 103061803
6221 SNP_A-2245730 103065233
6222 SNP_A-2131107 103077093
6223 SNP_A-1990746 103123571
6224 SNP_A-1990748 103178645
6225 SNP_A-1990749 103179110
6226 SNP_A-1990750 103185455
6227 SNP_A-1846964 103190312
6228 SNP_A-2023037 103226078
6229 SNP_A-1852518 103237509
6230 SNP_A-2242248 103238327
6231 SNP_A-2300416 103257456
6232 SNP_A-1847665 103271612
6233 SNP_A-2208587 103276965
6234 SNP_A-2012756 103291814
6235 SNP_A-1811204 103298853
6236 SNP_A-2273945 103299179
6237 SNP_A-1928032 103303910
6238 SNP_A-1838987 103305167
6239 SNP_A-2066020 103305285
6240 SNP_A-1922961 103307007
6241 SNP_A-1921014 103319019
6242 SNP_A-2124719 103320636
6243 SNP_A-1938835 103321524
6244 SNP_A-2211491 103325638
6245 SNP_A-1951367 103330137
6246 SNP_A-1990753 103331139
6247 SNP_A-1950964 103332528
6248 SNP_A-4230686 103375388
6249 SNP_A-1806925 103385620
6250 SNP_A-2256965 103385907
6251 SNP_A-1785194 103386042
6252 SNP_A-1868709 103386180
6253 SNP_A-2196795 103399138
6254 SNP_A-1956268 103399868
6255 SNP_A-1839886 103400356
6256 SNP_A-4230689 103400675
6257 SNP_A-1990754 103406534
6258 SNP_A-4212554 103408787
6259 SNP_A-1925607 103410093
6260 SNP_A-1956665 103421085
6261 SNP_A-2038501 103426344
6262 SNP_A-1911985 103431611
6263 SNP_A-1928459 103431679
6264 SNP_A-2267784 103473774
6265 SNP_A-2060418 103550142
6266 SNP_A-1894220 103568615
6267 SNP_A-2282299 103568717
6268 SNP_A-2071004 103568814
6269 SNP_A-1812279 103572590
6270 SNP_A-4164839 103573939
6271 SNP_A-2219802 103579281
6272 SNP_A-4212555 103584883
6273 SNP_A-4212556 103585438
6274 SNP_A-2277997 103600758
6275 SNP_A-1990760 103649495
6276 SNP_A-2063665 103664500
6277 SNP_A-2151997 103667481
6278 SNP_A-2198861 103667810
6279 SNP_A-1990761 103670500
6280 SNP_A-1851683 103671941
6281 SNP_A-1886721 103677597
6282 SNP_A-2039092 103694916
6283 SNP_A-2155742 103695674
6284 SNP_A-2274256 103696295
6285 SNP_A-1990762 103696993
6286 SNP_A-2275009 103745644
6287 SNP_A-2192403 103770812
6288 SNP_A-2231565 103774105
6289 SNP_A-2305709 103784167
6290 SNP_A-2266952 103795122
6291 SNP_A-4212557 103810426
6292 SNP_A-2123851 103825729
6293 SNP_A-2299753 103825849
6294 SNP_A-1921484 103860679
6295 SNP_A-2184544 103879005
6296 SNP_A-2131991 103894402
6297 SNP_A-2167856 103895172
6298 SNP_A-2136187 103899966
6299 SNP_A-1949002 103901945
6300 SNP_A-2095253 103920669
6301 SNP_A-1845167 103932855
6302 SNP_A-1880023 103944126
6303 SNP_A-1950123 103962923
6304 SNP_A-1916058 103964549
6305 SNP_A-1822079 103975534
6306 SNP_A-4239421 104027436
6307 SNP_A-2069654 104051901
6308 SNP_A-1990774 104052586
6309 SNP_A-1901174 104075063
6310 SNP_A-4212558 104082410
6311 SNP_A-1990777 104082468
6312 SNP_A-1942414 104095223
6313 SNP_A-2154278 104107543
6314 SNP_A-2192359 104133898
6315 SNP_A-4194967 104182897
6316 SNP_A-1915927 104183996
6317 SNP_A-1803220 104193025
6318 SNP_A-1888771 104201911
6319 SNP_A-1990778 104202651
6320 SNP_A-2111355 104203306
6321 SNP_A-4215254 104247969
6322 SNP_A-4217016 104247983
6323 SNP_A-2012764 104248723
6324 SNP_A-1797804 104259883
6325 SNP_A-2051081 104284914
6326 SNP_A-2155659 104298151
6327 SNP_A-2259781 104335502
6328 SNP_A-4238249 104335555
6329 SNP_A-2051355 104412305
6330 SNP_A-2127194 104422833
6331 SNP_A-2100242 104470292
6332 SNP_A-2112335 104483424
6333 SNP_A-2130896 104487459
6334 SNP_A-4196263 104497371
6335 SNP_A-4227597 104512341
6336 SNP_A-2063191 104516551
6337 SNP_A-1990783 104542750
6338 SNP_A-2045363 104543052
6339 SNP_A-4231409 104556651
6340 SNP_A-4238963 104574561
6341 SNP_A-1958233 104621653
6342 SNP_A-2261780 104629879
6343 SNP_A-4212560 104670541
6344 SNP_A-2103449 104684461
6345 SNP_A-2088973 104705549
6346 SNP_A-1960177 104734789
6347 SNP_A-4207534 104749109
6348 SNP_A-2028722 104795694
6349 SNP_A-2054157 104881900
6350 SNP_A-1783276 104926183
6351 SNP_A-2153481 104937491
6352 SNP_A-4202809 104940478
6353 SNP_A-1815317 105029897
6354 SNP_A-1957184 105065029
6355 SNP_A-2250275 105068098
6356 SNP_A-2056212 105102866
6357 SNP_A-1846099 105109259
6358 SNP_A-1830586 105119055
6359 SNP_A-2143451 105123852
6360 SNP_A-1882858 105153917
6361 SNP_A-4195415 105162851
6362 SNP_A-4212561 105164846
6363 SNP_A-1990788 105167597
6364 SNP_A-2147993 105170475
6365 SNP_A-2192743 105188251
6366 SNP_A-4203146 105195251
6367 SNP_A-2158491 105201158
6368 SNP_A-2126147 105203290
6369 SNP_A-1878590 105208804
6370 SNP_A-2052462 105226423
6371 SNP_A-4237818 105229647
6372 SNP_A-4203781 105236581
6373 SNP_A-1990790 105259988
6374 SNP_A-1990792 105274891
6375 SNP_A-4203590 105307060
6376 SNP_A-2185393 105307276
6377 SNP_A-1950652 105321398
6378 SNP_A-4240045 105341361
6379 SNP_A-2122498 105341758
6380 SNP_A-1990796 105348371
6381 SNP_A-1990797 105349881
6382 SNP_A-1787078 105350400
6383 SNP_A-1913253 105350550
6384 SNP_A-1950183 105353631
6385 SNP_A-2081092 105359419
6386 SNP_A-1894867 105362438
6387 SNP_A-2129390 105374089
6388 SNP_A-2181262 105374182
6389 SNP_A-2296852 105374677
6390 SNP_A-2084883 105384170
6391 SNP_A-1788142 105388529
6392 SNP_A-1901399 105388751
6393 SNP_A-1788178 105394028
6394 SNP_A-1907537 105394219
6395 SNP_A-4233289 105403571
6396 SNP_A-2306434 105406405
6397 SNP_A-2152458 105453366
6398 SNP_A-2123462 105475061
6399 SNP_A-4212563 105488104
6400 SNP_A-4196377 105498561
6401 SNP_A-1839139 105556897
6402 SNP_A-1845245 105557529
6403 SNP_A-2289720 105571462
6404 SNP_A-2304730 105571549
6405 SNP_A-2307403 105575241
6406 SNP_A-1844901 105593834
6407 SNP_A-4192486 105594670
6408 SNP_A-2012774 105601441
6409 SNP_A-2079735 105607600
6410 SNP_A-2211906 105609420
6411 SNP_A-1937795 105633103
6412 SNP_A-1895641 105647773
6413 SNP_A-1990806 105649867
6414 SNP_A-1990807 105650282
6415 SNP_A-2080412 105663927
6416 SNP_A-4212565 105664944
6417 SNP_A-1990810 105665822
6418 SNP_A-2260442 105666297
6419 SNP_A-2068905 105687899
6420 SNP_A-1794765 105688935
6421 SNP_A-2064592 105711183
6422 SNP_A-2200828 105711379
6423 SNP_A-1798102 105711486
6424 SNP_A-2189067 105715751
6425 SNP_A-2068524 105764607
6426 SNP_A-1867660 105782906
6427 SNP_A-1990815 105794793
6428 SNP_A-2224833 105796957
6429 SNP_A-2012776 105842456
6430 SNP_A-2076811 105845634
6431 SNP_A-2092080 105845708
6432 SNP_A-4212566 105858257
6433 SNP_A-1868567 105893574
6434 SNP_A-1853184 105909595
6435 SNP_A-1836534 105934080
6436 SNP_A-2270561 105965690
6437 SNP_A-2269420 105980259
6438 SNP_A-2066877 105985048
6439 SNP_A-1990818 105992535
6440 SNP_A-4192685 106003819
6441 SNP_A-1793351 106014345
6442 SNP_A-1990821 106025298
6443 SNP_A-2305383 106028727
6444 SNP_A-2094805 106051908
6445 SNP_A-2282315 106080918
6446 SNP_A-1781296 106111294
6447 SNP_A-1990822 106111979
6448 SNP_A-4212568 106126225
6449 SNP_A-1990823 106159455
6450 SNP_A-1894442 106185389
6451 SNP_A-2039931 106206208
6452 SNP_A-4206660 106232026
6453 SNP_A-1990825 106278913
6454 SNP_A-4197270 106292714
6455 SNP_A-2028309 106316485
6456 SNP_A-1899444 106319853
6457 SNP_A-4201147 106337138
6458 SNP_A-2084146 106344041
6459 SNP_A-2092774 106345700
6460 SNP_A-1914007 106406248
6461 SNP_A-4216573 106517269
6462 SNP_A-4219957 106517447
6463 SNP_A-2075026 106550083
6464 SNP_A-2137099 106550514
6465 SNP_A-1990832 106581336
6466 SNP_A-1920528 106592630
6467 SNP_A-1860329 106601470
6468 SNP_A-4212570 106613675
6469 SNP_A-2212362 106615032
6470 SNP_A-2087748 106615103
6471 SNP_A-1990834 106621375
6472 SNP_A-2108081 106684473
6473 SNP_A-2279422 106708212
6474 SNP_A-1809884 106771524
6475 SNP_A-1936726 106792482
6476 SNP_A-2254528 106865177
6477 SNP_A-1990836 106891351
6478 SNP_A-2030855 106923556
6479 SNP_A-4234129 107009961
6480 SNP_A-1858337 107019605
6481 SNP_A-4229929 107037496
6482 SNP_A-2278673 107037720
6483 SNP_A-2139674 107057803
6484 SNP_A-2229766 107086820
6485 SNP_A-2268166 107093657
6486 SNP_A-2139847 107104411
6487 SNP_A-2301046 107148672
6488 SNP_A-4207617 107159571
6489 SNP_A-4201702 107183738
6490 SNP_A-2182180 107215809
6491 SNP_A-2169579 107233416
6492 SNP_A-2264934 107237132
6493 SNP_A-4206493 107238281
6494 SNP_A-2125565 107238447
6495 SNP_A-2169170 107251129
6496 SNP_A-2212854 107258041
6497 SNP_A-2194666 107258339
6498 SNP_A-2127178 107259374
6499 SNP_A-2154708 107285455
6500 SNP_A-2042009 107286997
6501 SNP_A-1869533 107287183
6502 SNP_A-2054047 107287232
6503 SNP_A-1869369 107289377
6504 SNP_A-2308967 107296509
6505 SNP_A-2172633 107313250
6506 SNP_A-4212571 107323534
6507 SNP_A-1880012 107337182
6508 SNP_A-2201905 107353724
6509 SNP_A-1990844 107362020
6510 SNP_A-2099933 107368582
6511 SNP_A-1847370 107370862
6512 SNP_A-4224198 107379150
6513 SNP_A-2307815 107390667
6514 SNP_A-2117984 107414006
6515 SNP_A-2229169 107420753
6516 SNP_A-1790390 107473131
6517 SNP_A-2237229 107521229
6518 SNP_A-2145968 107530645
6519 SNP_A-2039243 107531453
6520 SNP_A-2098181 107532679
6521 SNP_A-2154537 107545079
6522 SNP_A-2021640 107570048
6523 SNP_A-2195733 107584854
6524 SNP_A-1942991 107584924
6525 SNP_A-2066434 107585096
6526 SNP_A-1875102 107588905
6527 SNP_A-4225172 107597163
6528 SNP_A-4212573 107598938
6529 SNP_A-2176459 107606087
6530 SNP_A-2151583 107612454
6531 SNP_A-1990850 107617096
6532 SNP_A-1936096 107618181
6533 SNP_A-4220611 107618740
6534 SNP_A-4206937 107618756
6535 SNP_A-2127320 107621970
6536 SNP_A-2064552 107626668
6537 SNP_A-1789508 107628207
6538 SNP_A-1990851 107632152
6539 SNP_A-2257742 107650025
6540 SNP_A-2042671 107650631
6541 SNP_A-2117032 107658198
6542 SNP_A-2058654 107676919
6543 SNP_A-1911321 107685822
6544 SNP_A-1869482 107726975
6545 SNP_A-2161817 107727409
6546 SNP_A-2216366 107735517
6547 SNP_A-2182766 107735567
6548 SNP_A-4212574 107760533
6549 SNP_A-1850442 107761314
6550 SNP_A-1990854 107774321
6551 SNP_A-2277013 107794177
6552 SNP_A-1850742 107795185
6553 SNP_A-1990860 107812351
6554 SNP_A-4240892 107823133
6555 SNP_A-4224193 107851635
6556 SNP_A-2225717 107870462
6557 SNP_A-2266283 107875730
6558 SNP_A-1892679 107885437
6559 SNP_A-1792771 107885459
6560 SNP_A-2168114 107892479
6561 SNP_A-1842014 107892581
6562 SNP_A-4212576 107917450
6563 SNP_A-1840945 107927862
6564 SNP_A-2200471 107932357
6565 SNP_A-2077344 107951831
6566 SNP_A-2012789 107955050
6567 SNP_A-2096671 107960359
6568 SNP_A-1829183 107978861
6569 SNP_A-1869597 107987238
6570 SNP_A-2098460 107989581
6571 SNP_A-2083497 107990161
6572 SNP_A-1990863 108031470
6573 SNP_A-2117545 108036770
6574 SNP_A-1951626 108065419
6575 SNP_A-4204055 108135726
6576 SNP_A-2121554 108138888
6577 SNP_A-2274074 108162372
6578 SNP_A-2121240 108165353
6579 SNP_A-4201860 108167567
6580 SNP_A-2012792 108171378
6581 SNP_A-2237191 108319065
6582 SNP_A-1783126 108319220
6583 SNP_A-2301239 108321430
6584 SNP_A-2139968 108362478
6585 SNP_A-4230881 108393666
6586 SNP_A-2160734 108394285
6587 SNP_A-2214287 108394466
6588 SNP_A-2167655 108459569
6589 SNP_A-1925305 108460751
6590 SNP_A-4212577 108467132
6591 SNP_A-2057778 108506370
6592 SNP_A-1808573 108520515
6593 SNP_A-1887953 108550334
6594 SNP_A-2102247 108580300
6595 SNP_A-2295130 108592234
6596 SNP_A-2265465 108599363
6597 SNP_A-2293313 108633167
6598 SNP_A-1797894 108643910
6599 SNP_A-2270373 108651287
6600 SNP_A-2238230 108651587
6601 SNP_A-2028825 108656476
6602 SNP_A-2215521 108656897
6603 SNP_A-4215257 108657743
6604 SNP_A-2012798 108658099
6605 SNP_A-2197584 108660362
6606 SNP_A-2012799 108660934
6607 SNP_A-1990871 108674243
6608 SNP_A-2190370 108679664
6609 SNP_A-1862815 108679769
6610 SNP_A-2012800 108687730
6611 SNP_A-4239333 108688720
6612 SNP_A-2179595 108689144
6613 SNP_A-1990873 108696569
6614 SNP_A-4212578 108704453
6615 SNP_A-2028935 108706753
6616 SNP_A-4221423 108707266
6617 SNP_A-2024650 108707323
6618 SNP_A-4239094 108707668
6619 SNP_A-4231994 108707696
6620 SNP_A-2097142 108714907
6621 SNP_A-4229538 108715218
6622 SNP_A-2090472 108747586
6623 SNP_A-1990875 108767417
6624 SNP_A-2031437 108790810
6625 SNP_A-1842389 108830436
6626 SNP_A-1915739 108839595
6627 SNP_A-1933382 108860165
6628 SNP_A-2133456 108889389
6629 SNP_A-1841256 108899637
6630 SNP_A-2260340 108909194
6631 SNP_A-2284571 108946192
6632 SNP_A-1990877 108977052
6633 SNP_A-2024233 108996302
6634 SNP_A-2095632 109005918
6635 SNP_A-2218316 109062884
6636 SNP_A-1886483 109095543
6637 SNP_A-2314468 109107249
6638 SNP_A-4228667 109107351
6639 SNP_A-1990878 109113691
6640 SNP_A-1856861 109136611
6641 SNP_A-1990879 109162270
6642 SNP_A-2012804 109204944
6643 SNP_A-1948497 109211812
6644 SNP_A-4234452 109248977
6645 SNP_A-1990882 109249241
6646 SNP_A-2060894 109257076
6647 SNP_A-1990883 109291372
6648 SNP_A-1898611 109297954
6649 SNP_A-2214146 109359745
6650 SNP_A-4194344 109385397
6651 SNP_A-1845558 109417408
6652 SNP_A-2140150 109438931
6653 SNP_A-2288552 109440244
6654 SNP_A-2204014 109440371
6655 SNP_A-1818999 109503373
6656 SNP_A-4227733 109507448
6657 SNP_A-2090885 109534294
6658 SNP_A-2170916 109572857
6659 SNP_A-4202978 109585828
6660 SNP_A-4233882 109585843
6661 SNP_A-2226751 109586435
6662 SNP_A-1829181 109586762
6663 SNP_A-2079434 109586818
6664 SNP_A-2078769 109586847
6665 SNP_A-2154056 109587596
6666 SNP_A-2259057 109614997
6667 SNP_A-2057509 109615035
6668 SNP_A-4228666 109619805
6669 SNP_A-2133234 109619848
6670 SNP_A-1866165 109621103
6671 SNP_A-2058438 109654680
6672 SNP_A-1948153 109674336
6673 SNP_A-2241031 109680842
6674 SNP_A-2205097 109681019
6675 SNP_A-4227811 109697389
6676 SNP_A-2100338 109698572
6677 SNP_A-2068266 109698757
6678 SNP_A-2247627 109726403
6679 SNP_A-2254663 109769917
6680 SNP_A-2269361 109770427
6681 SNP_A-1990891 109774267
6682 SNP_A-1931107 109774659
6683 SNP_A-1990892 109804145
6684 SNP_A-2128465 109805335
6685 SNP_A-1844689 109808190
6686 SNP_A-2282554 109810597
6687 SNP_A-2124122 109811169
6688 SNP_A-1920487 109811255
6689 SNP_A-2023879 109814960
6690 SNP_A-1786632 109815048
6691 SNP_A-4240784 109815510
6692 SNP_A-4196703 109820162
6693 SNP_A-1990893 109823837
6694 SNP_A-4212580 109883921
6695 SNP_A-1990897 109893401
6696 SNP_A-2091325 109893743
6697 SNP_A-2223749 109893829
6698 SNP_A-1990898 109894584
6699 SNP_A-1903766 109921427
6700 SNP_A-4231214 109921826
6701 SNP_A-1852229 109922419
6702 SNP_A-2067777 109944782
6703 SNP_A-2091208 109945482
6704 SNP_A-2190339 109959194
6705 SNP_A-2251101 109959609
6706 SNP_A-1990900 109979397
6707 SNP_A-1990901 110013080
6708 SNP_A-2210153 110023432
6709 SNP_A-4212581 110023917
6710 SNP_A-2102880 110027706
6711 SNP_A-2309609 110031045
6712 SNP_A-2141057 110040196
6713 SNP_A-4234344 110063685
6714 SNP_A-2159477 110090763
6715 SNP_A-1858718 110096779
6716 SNP_A-2065929 110100904
6717 SNP_A-2229647 110107305
6718 SNP_A-1837074 110116891
6719 SNP_A-1931004 110124072
6720 SNP_A-2047392 110129771
6721 SNP_A-4222048 110147784
6722 SNP_A-1795811 110156653
6723 SNP_A-1942612 110160546
6724 SNP_A-2237851 110189554
6725 SNP_A-1990906 110196597
6726 SNP_A-2240908 110219763
6727 SNP_A-2244917 110220175
6728 SNP_A-1990907 110274817
6729 SNP_A-1922074 110274950
6730 SNP_A-2032617 110282238
6731 SNP_A-2057428 110289188
6732 SNP_A-2237304 110321238
6733 SNP_A-4212583 110373363
6734 SNP_A-2138513 110395373
6735 SNP_A-2311478 110397932
6736 SNP_A-2121630 110447291
6737 SNP_A-1895285 110450321
6738 SNP_A-2303169 110496205
6739 SNP_A-1920975 110520953
6740 SNP_A-2147553 110523868
6741 SNP_A-2082191 110682014
6742 SNP_A-2285818 110707452
6743 SNP_A-1784976 110809717
6744 SNP_A-1950021 110833204
6745 SNP_A-1892486 111042916
6746 SNP_A-1814956 111048906
6747 SNP_A-2200159 111052498
6748 SNP_A-2179769 111105700
6749 SNP_A-2062206 111153171
6750 SNP_A-2046736 111187213
6751 SNP_A-2270315 111187737
6752 SNP_A-4212584 111197878
6753 SNP_A-4231330 111220176
6754 SNP_A-1990919 111296410
6755 SNP_A-1868361 111296460
6756 SNP_A-2089749 111298102
6757 SNP_A-2202903 111298199
6758 SNP_A-2201061 111298374
6759 SNP_A-1787875 111298980
6760 SNP_A-4203782 111318884
6761 SNP_A-1943370 111333048
6762 SNP_A-2079634 111410732
6763 SNP_A-2229674 111416261
6764 SNP_A-2237255 111416682
6765 SNP_A-1789379 111425056
6766 SNP_A-1990922 111511784
6767 SNP_A-1923277 111517415
6768 SNP_A-2108853 111519716
6769 SNP_A-4236794 111519792
6770 SNP_A-2263113 111537842
6771 SNP_A-2188308 111538084
6772 SNP_A-4212588 111566495
6773 SNP_A-1990927 111582366
6774 SNP_A-2276247 111596431
6775 SNP_A-1990928 111607137
6776 SNP_A-1990929 111607326
6777 SNP_A-2047341 111616692
6778 SNP_A-2262568 111656410
6779 SNP_A-2032877 111701186
6780 SNP_A-1883171 111725909
6781 SNP_A-1811047 111851474
6782 SNP_A-2093259 111851612
6783 SNP_A-4212589 111855337
6784 SNP_A-2092785 111859031
6785 SNP_A-4212590 111880093
6786 SNP_A-1930192 111901954
6787 SNP_A-4212591 111902894
6788 SNP_A-2162307 111903434
6789 SNP_A-2034650 111903983
6790 SNP_A-2140380 111916214
6791 SNP_A-4227236 111916471
6792 SNP_A-2257759 111916569
6793 SNP_A-2175344 111931088
6794 SNP_A-2248719 111949550
6795 SNP_A-1856511 111949894
6796 SNP_A-2044107 111949963
6797 SNP_A-2214924 111975202
6798 SNP_A-2124975 111992499
6799 SNP_A-2068429 112007730
6800 SNP_A-2281207 112032044
6801 SNP_A-2049937 112036019
6802 SNP_A-4229027 112036838
6803 SNP_A-2044746 112080113
6804 SNP_A-1831998 112139778
6805 SNP_A-4232431 112163233
6806 SNP_A-1781772 112166312
6807 SNP_A-1916355 112187296
6808 SNP_A-1927837 112304213
6809 SNP_A-4219003 112373179
6810 SNP_A-1888401 112374649
6811 SNP_A-1929681 112375199
6812 SNP_A-2034986 112415609
6813 SNP_A-2068081 112418949
6814 SNP_A-2222157 112443291
6815 SNP_A-4212592 112458608
6816 SNP_A-4229327 112516418
6817 SNP_A-2188725 112529988
6818 SNP_A-2248686 112610322
6819 SNP_A-1800262 112610813
6820 SNP_A-1794178 112635865
6821 SNP_A-1873889 112649505
6822 SNP_A-1990944 112651996
6823 SNP_A-2029040 112711304
6824 SNP_A-1990946 112735393
6825 SNP_A-1990948 112756656
6826 SNP_A-1867688 112767312
6827 SNP_A-1798702 112773255
6828 SNP_A-1990950 112774886
6829 SNP_A-1947622 112795509
6830 SNP_A-2091369 112796059
6831 SNP_A-2049440 112820662
6832 SNP_A-2282239 112859306
6833 SNP_A-1990952 112878262
6834 SNP_A-2029741 112878467
6835 SNP_A-1990953 112880134
6836 SNP_A-1926768 112887825
6837 SNP_A-2300178 112887943
6838 SNP_A-1990954 112888395
6839 SNP_A-4212594 112889661
6840 SNP_A-2215071 113005742
6841 SNP_A-2281557 113014981
6842 SNP_A-1797317 113015006
6843 SNP_A-1935558 113015051
6844 SNP_A-1865215 113033857
6845 SNP_A-1953616 113037047
6846 SNP_A-2313440 113066465
6847 SNP_A-2032194 113100278
6848 SNP_A-1990957 113114402
6849 SNP_A-2022482 113115671
6850 SNP_A-2153841 113126411
6851 SNP_A-4197194 113142257
6852 SNP_A-2041531 113142601
6853 SNP_A-4227675 113210161
6854 SNP_A-2212799 113230075
6855 SNP_A-2046870 113254680
6856 SNP_A-2290030 113303559
6857 SNP_A-2170343 113303852
6858 SNP_A-4217322 113318210
6859 SNP_A-2052544 113386235
6860 SNP_A-2083811 113409465
6861 SNP_A-1936085 113424187
6862 SNP_A-2043533 113427015
6863 SNP_A-2166107 113427121
6864 SNP_A-4212595 113428119
6865 SNP_A-2098643 113451297
6866 SNP_A-2046171 113528341
6867 SNP_A-1840292 113660171
6868 SNP_A-2280389 113704386
6869 SNP_A-1872992 113741671
6870 SNP_A-1932865 113760334
6871 SNP_A-1914735 113772004
6872 SNP_A-1990963 113782851
6873 SNP_A-2093144 113797887
6874 SNP_A-4212597 113909742
6875 SNP_A-2089872 114008095
6876 SNP_A-1912128 114097289
6877 SNP_A-2259056 114120900
6878 SNP_A-2028641 114133727
6879 SNP_A-4231825 114133773
6880 SNP_A-1909163 114147908
6881 SNP_A-1826238 114198978
6882 SNP_A-1857271 114209159
6883 SNP_A-2285661 114412582
6884 SNP_A-2032561 114445722
6885 SNP_A-1948536 114452015
6886 SNP_A-1886161 114459956
6887 SNP_A-2061066 114462759
6888 SNP_A-1990970 114491089
6889 SNP_A-2224654 114587145
6890 SNP_A-2312713 114588832
6891 SNP_A-1838302 114623975
6892 SNP_A-2197505 114624143
6893 SNP_A-2262222 114625761
6894 SNP_A-2294762 114652408
6895 SNP_A-1802811 114670626
6896 SNP_A-2253566 114695210
6897 SNP_A-1818743 114699175
6898 SNP_A-1905449 114703883
6899 SNP_A-2241056 114715935
6900 SNP_A-1834260 114734378
6901 SNP_A-2180396 114735587
6902 SNP_A-2283560 114743294
6903 SNP_A-2148921 114751065
6904 SNP_A-1781488 114751682
6905 SNP_A-1852884 114813976
6906 SNP_A-1828028 114828651
6907 SNP_A-1990972 114837737
6908 SNP_A-4212599 114871900
6909 SNP_A-2028926 114891799
6910 SNP_A-4195452 114910807
6911 SNP_A-2213995 114911546
6912 SNP_A-2118322 114921328
6913 SNP_A-4238765 114931355
6914 SNP_A-2160671 114936584
6915 SNP_A-1930396 114956423
6916 SNP_A-2054811 114961243
6917 SNP_A-2062247 114983228
6918 SNP_A-2237554 114991578
6919 SNP_A-2155126 115069436
6920 SNP_A-1812106 115087419
6921 SNP_A-2025238 115105041
6922 SNP_A-2109436 115105130
6923 SNP_A-4227351 115122202
6924 SNP_A-2152629 115235543
6925 SNP_A-1929763 115252956
6926 SNP_A-2158391 115255343
6927 SNP_A-4226145 115274050
6928 SNP_A-2191621 115288870
6929 SNP_A-2109355 115312961
6930 SNP_A-4228350 115313112
6931 SNP_A-2298006 115360240
6932 SNP_A-1936915 115371804
6933 SNP_A-1990978 115373670
6934 SNP_A-1806146 115397084
6935 SNP_A-1836476 115406534
6936 SNP_A-2080613 115408631
6937 SNP_A-2057797 115413525
6938 SNP_A-4195439 115414801
6939 SNP_A-2124466 115443556
6940 SNP_A-1824786 115453615
6941 SNP_A-1990980 115455258
6942 SNP_A-2304359 115486842
6943 SNP_A-1865373 115534382
6944 SNP_A-1893514 115611692
6945 SNP_A-1990981 115624033
6946 SNP_A-1895489 115648200
6947 SNP_A-1940498 115649532
6948 SNP_A-2231061 115655129
6949 SNP_A-2162406 115679531
6950 SNP_A-1829252 115679886
6951 SNP_A-2299323 115682246
6952 SNP_A-2075065 115682471
6953 SNP_A-2174983 115682954
6954 SNP_A-1990982 115684332
6955 SNP_A-4204495 115685107
6956 SNP_A-4222520 115685120
6957 SNP_A-4200023 115698548
6958 SNP_A-1902394 115708280
6959 SNP_A-1873475 115708518
6960 SNP_A-1990985 115716889
6961 SNP_A-2183245 115717261
6962 SNP_A-2299976 115728788
6963 SNP_A-1865474 115728902
6964 SNP_A-1934698 115742333
6965 SNP_A-2282438 115784092
6966 SNP_A-2209350 115785141
6967 SNP_A-4193075 115790298
6968 SNP_A-4219920 115791226
6969 SNP_A-2182668 115805415
6970 SNP_A-4215259 115809759
6971 SNP_A-2045824 115925902
6972 SNP_A-2012830 115985237
6973 SNP_A-2012831 115985326
6974 SNP_A-4193124 115987033
6975 SNP_A-1804095 115987759
6976 SNP_A-2230799 116004265
6977 SNP_A-1879190 116011874
6978 SNP_A-2060488 116107162
6979 SNP_A-2096986 116186367
6980 SNP_A-1990988 116214255
6981 SNP_A-1930452 116222652
6982 SNP_A-2210006 116223004
6983 SNP_A-2034119 116225654
6984 SNP_A-2293621 116225747
6985 SNP_A-1791536 116228825
6986 SNP_A-1950011 116230310
6987 SNP_A-2273032 116236236
6988 SNP_A-2186395 116236286
6989 SNP_A-1890135 116238091
6990 SNP_A-1854038 116315476
6991 SNP_A-4212602 116334251
6992 SNP_A-2031224 116349524
6993 SNP_A-1990991 116473529
6994 SNP_A-2187351 116508266
6995 SNP_A-2110650 116638006
6996 SNP_A-2308775 116649496
6997 SNP_A-2228674 116691764
6998 SNP_A-2233333 116693918
6999 SNP_A-1937421 116694148
7000 SNP_A-1833761 116701279
7001 SNP_A-2084654 116713868
7002 SNP_A-1780963 116739977
7003 SNP_A-2192477 116801308
7004 SNP_A-2134161 116810473
7005 SNP_A-1905393 116810771
7006 SNP_A-1917727 116874378
7007 SNP_A-2066099 116891743
7008 SNP_A-1822549 116899358
7009 SNP_A-1960850 116930838
7010 SNP_A-2029163 116950190
7011 SNP_A-1813359 116950283
7012 SNP_A-4196472 116963342
7013 SNP_A-1829725 116963484
7014 SNP_A-1991000 116987717
7015 SNP_A-4212603 116987746
7016 SNP_A-2128270 117016773
7017 SNP_A-4212604 117048529
7018 SNP_A-2153795 117080788
7019 SNP_A-1949686 117087495
7020 SNP_A-4220400 117111824
7021 SNP_A-2215487 117144129
7022 SNP_A-1828721 117291218
7023 SNP_A-1952779 117332711
7024 SNP_A-2147031 117354473
7025 SNP_A-2096292 117366098
7026 SNP_A-4228426 117367724
7027 SNP_A-2205490 117425775
7028 SNP_A-2086507 117442816
7029 SNP_A-1782426 117455319
7030 SNP_A-4231459 117456756
7031 SNP_A-1940276 117469337
7032 SNP_A-2290276 117476459
7033 SNP_A-1991012 117492493
7034 SNP_A-1991013 117492529
7035 SNP_A-1879697 117504272
7036 SNP_A-2286676 117526636
7037 SNP_A-2174977 117564648
7038 SNP_A-2314112 117570057
7039 SNP_A-4201419 117571663
7040 SNP_A-4202143 117622210
7041 SNP_A-2053744 117622520
7042 SNP_A-1916838 117622892
7043 SNP_A-1847817 117631174
7044 SNP_A-1812302 117681012
7045 SNP_A-2187954 117695225
7046 SNP_A-2197035 117749046
7047 SNP_A-4212606 117776517
7048 SNP_A-1991021 117776750
7049 SNP_A-1991022 117779131
7050 SNP_A-1818260 117785708
7051 SNP_A-2130081 117792831
7052 SNP_A-2041888 117793542
7053 SNP_A-4212607 117796724
7054 SNP_A-2054167 117805161
7055 SNP_A-1811042 117806828
7056 SNP_A-4201489 117807230
7057 SNP_A-4200658 117810278
7058 SNP_A-4199608 117822624
7059 SNP_A-2142018 117848911
7060 SNP_A-4229198 117886894
7061 SNP_A-2269204 117887181
7062 SNP_A-1837786 117993102
7063 SNP_A-1849441 118001104
7064 SNP_A-2183174 118017058
7065 SNP_A-2040487 118027372
7066 SNP_A-1912972 118033916
7067 SNP_A-1925670 118035500
7068 SNP_A-2076923 118038662
7069 SNP_A-1850006 118039793
7070 SNP_A-2198806 118045885
7071 SNP_A-2073945 118072382
7072 SNP_A-2063349 118092615
7073 SNP_A-2119080 118152954
7074 SNP_A-2036112 118153918
7075 SNP_A-2150054 118158245
7076 SNP_A-2045642 118173206
7077 SNP_A-1991029 118189910
7078 SNP_A-1877344 118199519
7079 SNP_A-2093895 118245612
7080 SNP_A-1890315 118245657
7081 SNP_A-1991032 118277916
7082 SNP_A-2284466 118278092
7083 SNP_A-1929466 118286998
7084 SNP_A-2138517 118300752
7085 SNP_A-1840436 118300821
7086 SNP_A-4215261 118305445
7087 SNP_A-1991034 118335909
7088 SNP_A-4203184 118342297
7089 SNP_A-4196265 118388238
7090 SNP_A-4232348 118395420
7091 SNP_A-2064543 118405796
7092 SNP_A-4197493 118437668
7093 SNP_A-1919220 118445246
7094 SNP_A-4234405 118446419
7095 SNP_A-2267458 118446444
7096 SNP_A-4220004 118447850
7097 SNP_A-2290690 118530210
7098 SNP_A-1991036 118531269
7099 SNP_A-2086811 118597002
7100 SNP_A-2012843 118605006
7101 SNP_A-4215262 118606886
7102 SNP_A-1959439 118611290
7103 SNP_A-1991037 118612346
7104 SNP_A-1917106 118700333
7105 SNP_A-1792538 118703284
7106 SNP_A-2049864 118706373
7107 SNP_A-2045248 118907651
7108 SNP_A-4230026 119001234
7109 SNP_A-2227244 119040139
7110 SNP_A-1905557 119078961
7111 SNP_A-1991038 119190118
7112 SNP_A-2281168 119230892
7113 SNP_A-2223417 119236456
7114 SNP_A-1830985 119239431
7115 SNP_A-4229268 119319595
7116 SNP_A-1893036 119332863
7117 SNP_A-2153295 119352292
7118 SNP_A-4222911 119364528
7119 SNP_A-4240224 119557360
7120 SNP_A-1872921 119718161
7121 SNP_A-1852445 119737656
7122 SNP_A-2162909 119785777
7123 SNP_A-4228299 119805723
7124 SNP_A-1831739 119805817
7125 SNP_A-1872532 119828493
7126 SNP_A-1793790 119833141
7127 SNP_A-1991043 119833291
7128 SNP_A-2306885 119834043
7129 SNP_A-1991044 119869019
7130 SNP_A-4217936 119879285
7131 SNP_A-2234877 119925776
7132 SNP_A-2035880 119926165
7133 SNP_A-2266458 119983404
7134 SNP_A-1896693 119989522
7135 SNP_A-1855816 120012310
7136 SNP_A-2267475 120033075
7137 SNP_A-1926135 120046811
7138 SNP_A-4240662 120047070
7139 SNP_A-2204304 120089523
7140 SNP_A-1909829 120107377
7141 SNP_A-2119409 120110963
7142 SNP_A-2133937 120114585
7143 SNP_A-2310179 120117902
7144 SNP_A-1991048 120197820
7145 SNP_A-1991049 120298906
7146 SNP_A-2140560 120307365
7147 SNP_A-2158573 120347892
7148 SNP_A-2257318 120352500
7149 SNP_A-1960015 120375801
7150 SNP_A-2102423 120411401
7151 SNP_A-1991052 120421872
7152 SNP_A-1991053 120423034
7153 SNP_A-1991054 120424032
7154 SNP_A-1910855 120486413
7155 SNP_A-1860858 120502390
7156 SNP_A-2182770 120525505
7157 SNP_A-2214337 120564855
7158 SNP_A-4233445 120579853
7159 SNP_A-1905262 120586918
7160 SNP_A-2121920 120587028
7161 SNP_A-4197805 120635621
7162 SNP_A-2062076 120665597
7163 SNP_A-1991063 120691895
7164 SNP_A-2302417 120764122
7165 SNP_A-4198778 120774355
7166 SNP_A-2146230 120774586
7167 SNP_A-4207804 120776915
7168 SNP_A-4236017 120789829
7169 SNP_A-1937088 120790146
7170 SNP_A-2139022 120795439
7171 SNP_A-2266160 120820357
7172 SNP_A-2065208 120851710
7173 SNP_A-2170375 120862676
7174 SNP_A-4238376 120877414
7175 SNP_A-1991071 120955111
7176 SNP_A-1919034 120959438
7177 SNP_A-4212615 120999360
7178 SNP_A-1909878 121001817
7179 SNP_A-2242895 121006229
7180 SNP_A-2048875 121006784
7181 SNP_A-2295581 121017315
7182 SNP_A-4197616 121086536
7183 SNP_A-1960170 121171064
7184 SNP_A-1944613 121189170
7185 SNP_A-4226093 121247950
7186 SNP_A-2034728 121271092
7187 SNP_A-2217677 121295903
7188 SNP_A-2154487 121296072
7189 SNP_A-2216672 121302113
7190 SNP_A-2300148 121311836
7191 SNP_A-1991077 121317792
7192 SNP_A-2294278 121368175
7193 SNP_A-2287873 121368229
7194 SNP_A-1991078 121372265
7195 SNP_A-4194024 121387176
7196 SNP_A-1862466 121410402
7197 SNP_A-1849443 121448166
7198 SNP_A-4228475 121458363
7199 SNP_A-2209179 121474721
7200 SNP_A-2028676 121486063
7201 SNP_A-1842438 121492742
7202 SNP_A-1861435 121557706
7203 SNP_A-2182257 121584501
7204 SNP_A-2268075 121677567
7205 SNP_A-2045796 121695955
7206 SNP_A-2055488 121713347
7207 SNP_A-1803102 121748332
7208 SNP_A-1862729 121750045
7209 SNP_A-1812861 121751585
7210 SNP_A-1942610 121760839
7211 SNP_A-1991082 121763314
7212 SNP_A-1904115 121766871
7213 SNP_A-2024175 121770145
7214 SNP_A-2039868 121805301
7215 SNP_A-1836201 121805395
7216 SNP_A-1991083 121807995
7217 SNP_A-1898921 121811324
7218 SNP_A-4220572 121845962
7219 SNP_A-2311090 121867133
7220 SNP_A-1928074 121884294
7221 SNP_A-1821769 121978841
7222 SNP_A-2151702 122034228
7223 SNP_A-1884324 122053683
7224 SNP_A-4212617 122054147
7225 SNP_A-4212618 122055480
7226 SNP_A-1991084 122055915
7227 SNP_A-2235673 122066038
7228 SNP_A-1854215 122078956
7229 SNP_A-2031021 122090557
7230 SNP_A-1935120 122093518
7231 SNP_A-1991087 122146928
7232 SNP_A-1991088 122174203
7233 SNP_A-2212698 122176633
7234 SNP_A-2066052 122242607
7235 SNP_A-4206407 122251637
7236 SNP_A-1865138 122258617
7237 SNP_A-4193663 122304360
7238 SNP_A-2061642 122312565
7239 SNP_A-2169157 122316626
7240 SNP_A-1991090 122329673
7241 SNP_A-1991091 122329881
7242 SNP_A-1991093 122330026
7243 SNP_A-4203631 122334366
7244 SNP_A-1899906 122345288
7245 SNP_A-2125636 122345703
7246 SNP_A-2136330 122353165
7247 SNP_A-1926562 122377575
7248 SNP_A-2165336 122378094
7249 SNP_A-2181690 122393343
7250 SNP_A-4194117 122400500
7251 SNP_A-1950694 122402734
7252 SNP_A-2229203 122403878
7253 SNP_A-1818170 122413978
7254 SNP_A-2058489 122427337
7255 SNP_A-2298119 122435630
7256 SNP_A-4230862 122462062
7257 SNP_A-1816226 122475950
7258 SNP_A-4212622 122483459
7259 SNP_A-1991098 122483895
7260 SNP_A-2012858 122501237
7261 SNP_A-2061688 122513694
7262 SNP_A-2132931 122523202
7263 SNP_A-1991100 122533104
7264 SNP_A-1885596 122557321
7265 SNP_A-1809774 122572907
7266 SNP_A-1939792 122585872
7267 SNP_A-1859042 122613192
7268 SNP_A-1906249 122628811
7269 SNP_A-1943878 122631110
7270 SNP_A-1991102 122659570
7271 SNP_A-1932380 122664873
7272 SNP_A-4227541 122679434
7273 SNP_A-2131529 122679514
7274 SNP_A-1894326 122679673
7275 SNP_A-2227720 122679969
7276 SNP_A-2181975 122682544
7277 SNP_A-4224172 122706372
7278 SNP_A-1832380 122720176
7279 SNP_A-4237684 122783040
7280 SNP_A-2311189 122806194
7281 SNP_A-2253656 122806322
7282 SNP_A-1798172 122808496
7283 SNP_A-1839657 122808772
7284 SNP_A-1991112 122822815
7285 SNP_A-1991113 122824393
7286 SNP_A-1842272 122853278
7287 SNP_A-4240338 122939255
7288 SNP_A-4212623 122949413
7289 SNP_A-2247046 122979210
7290 SNP_A-2307912 122997860
7291 SNP_A-1919954 123006449
7292 SNP_A-1827996 123024306
7293 SNP_A-4193568 123093072
7294 SNP_A-4212624 123101682
7295 SNP_A-4206567 123102410
7296 SNP_A-2161739 123104376
7297 SNP_A-2285530 123107671
7298 SNP_A-1831110 123107775
7299 SNP_A-4197070 123110015
7300 SNP_A-1956384 123122586
7301 SNP_A-1832165 123134299
7302 SNP_A-4200858 123135551
7303 SNP_A-2041366 123135980
7304 SNP_A-1991117 123137160
7305 SNP_A-1823810 123144157
7306 SNP_A-1948668 123168766
7307 SNP_A-4212625 123169388
7308 SNP_A-2151495 123180696
7309 SNP_A-2144492 123182436
7310 SNP_A-2127583 123183219
7311 SNP_A-2170159 123189000
7312 SNP_A-2098006 123201827
7313 SNP_A-1991120 123252578
7314 SNP_A-2201206 123254655
7315 SNP_A-2050088 123293851
7316 SNP_A-2209910 123315596
7317 SNP_A-2208245 123361465
7318 SNP_A-1852294 123367578
7319 SNP_A-4212626 123387843
7320 SNP_A-1991123 123394394
7321 SNP_A-1991124 123394512
7322 SNP_A-1856650 123399561
7323 SNP_A-2248329 123400554
7324 SNP_A-1829780 123400999
7325 SNP_A-2107253 123401123
7326 SNP_A-2112765 123502372
7327 SNP_A-4215263 123571957
7328 SNP_A-2062015 123579950
7329 SNP_A-4212627 123580691
7330 SNP_A-2289449 123581273
7331 SNP_A-1921747 123581818
7332 SNP_A-2294800 123588998
7333 SNP_A-4236834 123616370
7334 SNP_A-1991127 123616480
7335 SNP_A-2145120 123624611
7336 SNP_A-1825397 123634627
7337 SNP_A-2133656 123636476
7338 SNP_A-1909452 123636784
7339 SNP_A-1936259 123645842
7340 SNP_A-1919599 123646626
7341 SNP_A-4233851 123703561
7342 SNP_A-2098501 123703661
7343 SNP_A-1810515 123704759
7344 SNP_A-2253825 123708020
7345 SNP_A-2286043 123708118
7346 SNP_A-1841827 123708465
7347 SNP_A-4220995 123718845
7348 SNP_A-1951654 123719842
7349 SNP_A-2056482 123737425
7350 SNP_A-1948304 123754942
7351 SNP_A-1889174 123766717
7352 SNP_A-2294694 123767031
7353 SNP_A-2268434 123790537
7354 SNP_A-2212360 123793787
7355 SNP_A-4231106 123794968
7356 SNP_A-4199761 123802266
7357 SNP_A-2012864 123803999
7358 SNP_A-4237827 123905110
7359 SNP_A-1817935 123913274
7360 SNP_A-2068030 123918443
7361 SNP_A-4235133 123919688
7362 SNP_A-1906462 123933739
7363 SNP_A-2195378 123940628
7364 SNP_A-1783355 123945336
7365 SNP_A-1805259 123951343
7366 SNP_A-2184723 123951363
7367 SNP_A-1991130 123959826
7368 SNP_A-4212629 123963335
7369 SNP_A-1991132 123963613
7370 SNP_A-2127653 123976962
7371 SNP_A-4194725 123985209
7372 SNP_A-1991134 123994579
7373 SNP_A-2151606 124020532
7374 SNP_A-2207700 124025410
7375 SNP_A-1905585 124026287
7376 SNP_A-4193287 124027335
7377 SNP_A-4212630 124027520
7378 SNP_A-2125293 124064704
7379 SNP_A-2229861 124065599
7380 SNP_A-1920638 124071445
7381 SNP_A-2278927 124071534
7382 SNP_A-2091858 124071722
7383 SNP_A-2214700 124132594
7384 SNP_A-2120896 124147545
7385 SNP_A-1803750 124152739
7386 SNP_A-2250793 124171184
7387 SNP_A-2147276 124171563
7388 SNP_A-2058192 124172488
7389 SNP_A-1991135 124177644
7390 SNP_A-2204075 124179748
7391 SNP_A-1991136 124220600
7392 SNP_A-1878032 124226835
7393 SNP_A-2102304 124258197
7394 SNP_A-2249874 124308453
7395 SNP_A-2103429 124311367
7396 SNP_A-1826906 124314969
7397 SNP_A-1837122 124320916
7398 SNP_A-1867955 124345151
7399 SNP_A-2238002 124362920
7400 SNP_A-1886557 124363491
7401 SNP_A-1785616 124363534
7402 SNP_A-1991139 124367563
7403 SNP_A-1955939 124373537
7404 SNP_A-1858558 124378669
7405 SNP_A-2164675 124415543
7406 SNP_A-4212631 124426842
7407 SNP_A-1991141 124445836
7408 SNP_A-1820568 124447120
7409 SNP_A-1991142 124447218
7410 SNP_A-2040603 124455659
7411 SNP_A-4230803 124459835
7412 SNP_A-2028796 124467674
7413 SNP_A-1991144 124481081
7414 SNP_A-1991145 124481279
7415 SNP_A-2116117 124555233
7416 SNP_A-1908303 124558916
7417 SNP_A-1991147 124571085
7418 SNP_A-1991148 124578519
7419 SNP_A-1828447 124590939
7420 SNP_A-1919106 124625674
7421 SNP_A-2203547 124685016
7422 SNP_A-1829433 124758008
7423 SNP_A-1858116 124766492
7424 SNP_A-2170434 124766724
7425 SNP_A-1957020 124782413
7426 SNP_A-2142833 124787604
7427 SNP_A-4193422 124787920
7428 SNP_A-1855931 124814898
7429 SNP_A-1800504 124815484
7430 SNP_A-1870198 124815601
7431 SNP_A-2025126 124817406
7432 SNP_A-1911789 124817455
7433 SNP_A-2086182 124818389
7434 SNP_A-1936658 124832663
7435 SNP_A-4198563 124878160
7436 SNP_A-2043095 124892771
7437 SNP_A-1856721 124902654
7438 SNP_A-2058531 124902839
7439 SNP_A-2225466 124959568
7440 SNP_A-2278409 124959647
7441 SNP_A-4206264 124960420
7442 SNP_A-2030115 125007140
7443 SNP_A-2121895 125067319
7444 SNP_A-2066084 125071275
7445 SNP_A-1800046 125083027
7446 SNP_A-1928163 125151398
7447 SNP_A-2221805 125153269
7448 SNP_A-1787676 125157930
7449 SNP_A-2308306 125193022
7450 SNP_A-4215267 125193772
7451 SNP_A-2300336 125198081
7452 SNP_A-1815979 125201463
7453 SNP_A-2235843 125233235
7454 SNP_A-1961015 125233324
7455 SNP_A-1921133 125267641
7456 SNP_A-4232747 125275205
7457 SNP_A-2263083 125287280
7458 SNP_A-2307078 125304884
7459 SNP_A-1991172 125319892
7460 SNP_A-1991173 125319983
7461 SNP_A-4212635 125320242
7462 SNP_A-1952343 125320538
7463 SNP_A-2201149 125332379
7464 SNP_A-1991174 125356677
7465 SNP_A-4199574 125368029
7466 SNP_A-2054223 125371603
7467 SNP_A-1873538 125375002
7468 SNP_A-1924765 125379474
7469 SNP_A-4205657 125389817
7470 SNP_A-2161350 125389965
7471 SNP_A-2040852 125412791
7472 SNP_A-1991175 125413543
7473 SNP_A-4197285 125415694
7474 SNP_A-4230794 125439791
7475 SNP_A-1918800 125440039
7476 SNP_A-4218395 125442562
7477 SNP_A-4195704 125452130
7478 SNP_A-1862690 125454233
7479 SNP_A-2249207 125454450
7480 SNP_A-4207475 125460485
7481 SNP_A-1936895 125494921
7482 SNP_A-4212636 125500019
7483 SNP_A-1908339 125517227
7484 SNP_A-1938429 125527081
7485 SNP_A-2288985 125532152
7486 SNP_A-1991180 125570670
7487 SNP_A-2177140 125613839
7488 SNP_A-1947398 125637871
7489 SNP_A-2037617 125656552
7490 SNP_A-2103451 125660694
7491 SNP_A-1991182 125673904
7492 SNP_A-2034553 125684818
7493 SNP_A-1903178 125713864
7494 SNP_A-1925183 125718618
7495 SNP_A-1991183 125733626
7496 SNP_A-2171197 125733919
7497 SNP_A-1991184 125748279
7498 SNP_A-1870115 125748508
7499 SNP_A-2255618 125768541
7500 SNP_A-1936945 125780121
7501 SNP_A-2140368 125786195
7502 SNP_A-2182178 125795689
7503 SNP_A-4225116 125810873
7504 SNP_A-1831724 125823014
7505 SNP_A-1825507 125823814
7506 SNP_A-1959605 125824206
7507 SNP_A-2237069 125824617
7508 SNP_A-2148036 125842423
7509 SNP_A-2064938 125845758
7510 SNP_A-2131447 125846009
7511 SNP_A-1991185 125853978
7512 SNP_A-4212638 125854642
7513 SNP_A-1991186 125854910
7514 SNP_A-4218508 125900571
7515 SNP_A-1991187 125912289
7516 SNP_A-1916949 125923221
7517 SNP_A-1897544 125940844
7518 SNP_A-2117835 125944592
7519 SNP_A-2065348 125967485
7520 SNP_A-1940351 125967620
7521 SNP_A-1833556 125968283
7522 SNP_A-4233092 125974975
7523 SNP_A-1830379 125979607
7524 SNP_A-2051488 125985434
7525 SNP_A-2297602 125990427
7526 SNP_A-1950516 126005465
7527 SNP_A-4231367 126016626
7528 SNP_A-2127656 126050231
7529 SNP_A-4217599 126056711
7530 SNP_A-1991189 126066044
7531 SNP_A-1991190 126073837
7532 SNP_A-2033566 126083177
7533 SNP_A-1991191 126084934
7534 SNP_A-2032316 126114635
7535 SNP_A-2084815 126114657
7536 SNP_A-2268490 126155528
7537 SNP_A-4226017 126159625
7538 SNP_A-1797276 126160183
7539 SNP_A-4218675 126163369
7540 SNP_A-1991194 126210931
7541 SNP_A-2096597 126216753
7542 SNP_A-1828423 126220563
7543 SNP_A-2036916 126220773
7544 SNP_A-2258664 126225935
7545 SNP_A-2186631 126234800
7546 SNP_A-1938527 126259983
7547 SNP_A-1991197 126290263
7548 SNP_A-1991198 126290488
7549 SNP_A-2278825 126293834
7550 SNP_A-2112124 126299256
7551 SNP_A-4196747 126322656
7552 SNP_A-2056321 126353388
7553 SNP_A-2012880 126372031
7554 SNP_A-2127078 126392662
7555 SNP_A-4202612 126393736
7556 SNP_A-1807823 126397326
7557 SNP_A-2115085 126398947
7558 SNP_A-2247490 126399294
7559 SNP_A-2138992 126400399
7560 SNP_A-1991201 126407108
7561 SNP_A-2182322 126429581
7562 SNP_A-2147701 126429839
7563 SNP_A-1991205 126483848
7564 SNP_A-2037097 126508297
7565 SNP_A-2253222 126521407
7566 SNP_A-1817977 126525124
7567 SNP_A-2145801 126544201
7568 SNP_A-2269641 126559838
7569 SNP_A-2031247 126582853
7570 SNP_A-1937531 126615107
7571 SNP_A-2306742 126640407
7572 SNP_A-1785707 126644476
7573 SNP_A-1897044 126673249
7574 SNP_A-1883764 126692493
7575 SNP_A-4195914 126699931
7576 SNP_A-1991211 126706828
7577 SNP_A-2101937 126709864
7578 SNP_A-2223805 126754268
7579 SNP_A-1865501 126757282
7580 SNP_A-4218416 126777985
7581 SNP_A-4223414 126785518
7582 SNP_A-1946291 126786692
7583 SNP_A-2304069 126788191
7584 SNP_A-4237719 126794164
7585 SNP_A-2164256 126795005
7586 SNP_A-2051157 126795221
7587 SNP_A-1878961 126795666
7588 SNP_A-2296891 126795725
7589 SNP_A-1991215 126796276
7590 SNP_A-1991216 126839168
7591 SNP_A-1810115 126842023
7592 SNP_A-1916609 126846369
7593 SNP_A-1783693 126846472
7594 SNP_A-4217131 126858699
7595 SNP_A-1991218 126861195
7596 SNP_A-1991219 126861374
7597 SNP_A-1835363 126867613
7598 SNP_A-2218224 126869733
7599 SNP_A-2255891 126890691
7600 SNP_A-1991221 126896213
7601 SNP_A-1845648 126898001
7602 SNP_A-2180670 126898322
7603 SNP_A-1856267 126898714
7604 SNP_A-2279165 126901375
7605 SNP_A-2170714 126905161
7606 SNP_A-2174563 126905338
7607 SNP_A-2072503 126908717
7608 SNP_A-1991225 126926444
7609 SNP_A-1991227 126935389
7610 SNP_A-1991228 126935868
7611 SNP_A-2025989 126945593
7612 SNP_A-2275934 126946171
7613 SNP_A-4212643 126962472
7614 SNP_A-2232067 127059636
7615 SNP_A-4194694 127110225
7616 SNP_A-1991233 127133172
7617 SNP_A-1991234 127133228
7618 SNP_A-1805899 127215618
7619 SNP_A-4203641 127237795
7620 SNP_A-2140235 127245245
7621 SNP_A-2113499 127258876
7622 SNP_A-4224170 127259245
7623 SNP_A-4194787 127276843
7624 SNP_A-2034724 127293316
7625 SNP_A-1943985 127301429
7626 SNP_A-4212644 127306514
7627 SNP_A-4197793 127313715
7628 SNP_A-2142086 127316477
7629 SNP_A-2126636 127325795
7630 SNP_A-4212645 127327103
7631 SNP_A-1955735 127343949
7632 SNP_A-4212646 127344729
7633 SNP_A-1938847 127353714
7634 SNP_A-2229070 127373322
7635 SNP_A-1935924 127412872
7636 SNP_A-2304287 127425939
7637 SNP_A-1917355 127426650
7638 SNP_A-2207756 127447587
7639 SNP_A-1899627 127447856
7640 SNP_A-4217775 127558837
7641 SNP_A-1856206 127584188
7642 SNP_A-4230911 127621231
7643 SNP_A-2202008 127650531
7644 SNP_A-1897559 127651241
7645 SNP_A-2302205 127686365
7646 SNP_A-4240025 127700194
7647 SNP_A-4236650 127743494
7648 SNP_A-2098648 127750430
7649 SNP_A-4239002 127775015
7650 SNP_A-2254218 127831271
7651 SNP_A-1896055 127831398
7652 SNP_A-4204298 127850930
7653 SNP_A-1879779 127865053
7654 SNP_A-2139642 127887274
7655 SNP_A-1888025 128118921
7656 SNP_A-2301500 128120994
7657 SNP_A-2180926 128128069
7658 SNP_A-2295082 128136843
7659 SNP_A-1868108 128136868
7660 SNP_A-1991247 128142173
7661 SNP_A-4203613 128148233
7662 SNP_A-1991248 128153721
7663 SNP_A-1991249 128164136
7664 SNP_A-1881237 128171841
7665 SNP_A-2130206 128183818
7666 SNP_A-2247503 128183918
7667 SNP_A-2189778 128200218
7668 SNP_A-1905452 128245885
7669 SNP_A-2113901 128291178
7670 SNP_A-2266850 128390528
7671 SNP_A-1852496 128445975
7672 SNP_A-4237971 128525718
7673 SNP_A-2268292 128535614
7674 SNP_A-2299442 128535770
7675 SNP_A-1898677 128598207
7676 SNP_A-2273968 128664541
7677 SNP_A-1991255 128678048
7678 SNP_A-4239965 128718064
7679 SNP_A-4238841 128736984
7680 SNP_A-1941426 128807256
7681 SNP_A-4218657 128820977
7682 SNP_A-2149868 128827254
7683 SNP_A-1873760 128890383
7684 SNP_A-2309399 128895753
7685 SNP_A-2179557 128911984
7686 SNP_A-1780392 128919916
7687 SNP_A-2239671 128934721
7688 SNP_A-4226348 128981328
7689 SNP_A-2264212 129042233
7690 SNP_A-2237066 129044744
7691 SNP_A-4241137 129044810
7692 SNP_A-1991259 129045085
7693 SNP_A-4218274 129084568
7694 SNP_A-1926484 129085152
7695 SNP_A-1870949 129131203
7696 SNP_A-2282139 129167037
7697 SNP_A-2085730 129167657
7698 SNP_A-2155975 129167883
7699 SNP_A-2206243 129168392
7700 SNP_A-4234948 129169189
7701 SNP_A-2162345 129192917
7702 SNP_A-2265524 129193043
7703 SNP_A-1951527 129260667
7704 SNP_A-1786840 129260975
7705 SNP_A-4212647 129323939
7706 SNP_A-2108234 129343193
7707 SNP_A-1914405 129343249
7708 SNP_A-2195695 129399322
7709 SNP_A-4232157 129664510
7710 SNP_A-2127371 129668909
7711 SNP_A-1825619 129703266
7712 SNP_A-4197772 129745403
7713 SNP_A-4197700 129748979
7714 SNP_A-2012891 129760458
7715 SNP_A-2168053 129768716
7716 SNP_A-4220024 129787915
7717 SNP_A-2290144 129797075
7718 SNP_A-2290729 129905528
7719 SNP_A-2263405 129905747
7720 SNP_A-1926441 129932825
7721 SNP_A-1960494 129936053
7722 SNP_A-2021836 129936139
7723 SNP_A-2086861 129936297
7724 SNP_A-2250896 129938319
7725 SNP_A-2072096 130002606
7726 SNP_A-2208035 130011632
7727 SNP_A-4231745 130086999
7728 SNP_A-1991265 130087664
7729 SNP_A-1991266 130088016
7730 SNP_A-2097780 130114298
7731 SNP_A-1856389 130122155
7732 SNP_A-2154958 130122985
7733 SNP_A-4204068 130140455
7734 SNP_A-2142602 130170999
7735 SNP_A-1861545 130174008
7736 SNP_A-2061859 130217335
7737 SNP_A-2141359 130218215
7738 SNP_A-1940416 130218996
7739 SNP_A-2044208 130228331
7740 SNP_A-2172179 130230598
7741 SNP_A-2136576 130230883
7742 SNP_A-1911195 130241080
7743 SNP_A-4212648 130245587
7744 SNP_A-1830044 130254415
7745 SNP_A-2122931 130273104
7746 SNP_A-1872966 130273797
7747 SNP_A-1843006 130308568
7748 SNP_A-4227858 130324694
7749 SNP_A-1813905 130325765
7750 SNP_A-4212649 130392606
7751 SNP_A-1793067 130410338
7752 SNP_A-2241106 130419371
7753 SNP_A-4240679 130463637
7754 SNP_A-1882509 130464456
7755 SNP_A-4223265 130476639
7756 SNP_A-1991276 130521901
7757 SNP_A-2138933 130542463
7758 SNP_A-2190221 130574371
7759 SNP_A-1991277 130614311
7760 SNP_A-2065564 130623837
7761 SNP_A-4201818 130625648
7762 SNP_A-1794614 130658876
7763 SNP_A-1991281 130707181
7764 SNP_A-2120255 130760136
7765 SNP_A-1799313 130782880
7766 SNP_A-1886370 130797708
7767 SNP_A-1876319 130847348
7768 SNP_A-4216111 130848324
7769 SNP_A-2065514 130895226
7770 SNP_A-2242208 130950798
7771 SNP_A-2168678 131020579
7772 SNP_A-2094337 131054148
7773 SNP_A-2188223 131058145
7774 SNP_A-2234132 131058210
7775 SNP_A-2237471 131082265
7776 SNP_A-4199477 131102357
7777 SNP_A-4212651 131104065
7778 SNP_A-1991285 131104205
7779 SNP_A-1991286 131104540
7780 SNP_A-2137944 131104596
7781 SNP_A-1991287 131104815
7782 SNP_A-4235744 131108546
7783 SNP_A-1837732 131108565
7784 SNP_A-4212652 131120510
7785 SNP_A-1991290 131120891
7786 SNP_A-2026306 131165524
7787 SNP_A-2158670 131166248
7788 SNP_A-2105072 131168465
7789 SNP_A-2106638 131168939
7790 SNP_A-1807332 131169495
7791 SNP_A-2131872 131175895
7792 SNP_A-2165826 131180762
7793 SNP_A-1934133 131187850
7794 SNP_A-2096591 131200056
7795 SNP_A-1991294 131213812
7796 SNP_A-4224044 131247949
7797 SNP_A-2105898 131248041
7798 SNP_A-4212654 131283132
7799 SNP_A-2012901 131309249
7800 SNP_A-4205565 131335073
7801 SNP_A-2203176 131335430
7802 SNP_A-2042709 131379126
7803 SNP_A-1991299 131379706
7804 SNP_A-1991300 131389413
7805 SNP_A-4216159 131395196
7806 SNP_A-2293905 131398433
7807 SNP_A-1794370 131398780
7808 SNP_A-4203545 131419658
7809 SNP_A-1799933 131428988
7810 SNP_A-2237786 131429032
7811 SNP_A-4215272 131458814
7812 SNP_A-1874520 131465883
7813 SNP_A-1991304 131493578
7814 SNP_A-2104645 131500521
7815 SNP_A-4199711 131551243
7816 SNP_A-2162435 131552090
7817 SNP_A-4232505 131562279
7818 SNP_A-4205950 131571779
7819 SNP_A-1937586 131590799
7820 SNP_A-1928520 131593489
7821 SNP_A-1991309 131634215
7822 SNP_A-1936558 131634470
7823 SNP_A-4205047 131655945
7824 SNP_A-2167832 131657919
7825 SNP_A-2313191 131658310
7826 SNP_A-4206390 131665826
7827 SNP_A-2313909 131681256
7828 SNP_A-1910244 131720267
7829 SNP_A-4212656 131765600
7830 SNP_A-1905821 131775010
7831 SNP_A-2216429 131787244
7832 SNP_A-1942089 131823589
7833 SNP_A-1917043 131875750
7834 SNP_A-1821237 131926606
7835 SNP_A-1991322 131952611
7836 SNP_A-4226611 131971962
7837 SNP_A-4207372 131976136
7838 SNP_A-1991323 131987815
7839 SNP_A-2314359 131992995
7840 SNP_A-2240931 131993069
7841 SNP_A-2096549 132008236
7842 SNP_A-4212658 132017770
7843 SNP_A-2266834 132019009
7844 SNP_A-1846257 132055624
7845 SNP_A-1797784 132077143
7846 SNP_A-2157930 132134696
7847 SNP_A-2046441 132161148
7848 SNP_A-2034694 132163075
7849 SNP_A-2135833 132174002
7850 SNP_A-2190132 132194395
7851 SNP_A-1991327 132209813
7852 SNP_A-1900343 132213794
7853 SNP_A-2094048 132220139
7854 SNP_A-1907115 132248223
7855 SNP_A-1864395 132250526
7856 SNP_A-2297646 132255439
7857 SNP_A-1788936 132290117
7858 SNP_A-2084931 132295762
7859 SNP_A-4204042 132308624
7860 SNP_A-2191989 132331633
7861 SNP_A-1937890 132331966
7862 SNP_A-4212660 132335038
7863 SNP_A-1817766 132353311
7864 SNP_A-2309002 132380354
7865 SNP_A-2102786 132380521
7866 SNP_A-1991329 132386471
7867 SNP_A-2077303 132424443
7868 SNP_A-4194229 132430005
7869 SNP_A-4212662 132436682
7870 SNP_A-2224115 132482858
7871 SNP_A-2297376 132520374
7872 SNP_A-4229766 132528049
7873 SNP_A-1949674 132552341
7874 SNP_A-4204094 132558334
7875 SNP_A-4212663 132604238
7876 SNP_A-1991331 132623758
7877 SNP_A-4212664 132624062
7878 SNP_A-1891094 132647772
7879 SNP_A-2236700 132711076
7880 SNP_A-2106423 132715116
7881 SNP_A-2180956 132725020
7882 SNP_A-2185785 132727425
7883 SNP_A-1953119 132728495
7884 SNP_A-1991332 132756739
7885 SNP_A-1881501 132781480
7886 SNP_A-1991333 132788184
7887 SNP_A-1991334 132788407
7888 SNP_A-4212665 132789020
7889 SNP_A-1960729 132838685
7890 SNP_A-2277404 132865705
7891 SNP_A-2209576 132873557
7892 SNP_A-2078222 132875721
7893 SNP_A-4197684 132917865
7894 SNP_A-2156359 132960758
7895 SNP_A-1827101 132975527
7896 SNP_A-2261225 132978762
7897 SNP_A-2114767 132984276
7898 SNP_A-4222397 133001900
7899 SNP_A-1792774 133004505
7900 SNP_A-2070552 133019407
7901 SNP_A-2247825 133081441
7902 SNP_A-1802790 133091326
7903 SNP_A-2149177 133118867
7904 SNP_A-1922896 133123645
7905 SNP_A-2039151 133140624
7906 SNP_A-2210409 133141361
7907 SNP_A-4212667 133144797
7908 SNP_A-1794542 133147173
7909 SNP_A-1890646 133152927
7910 SNP_A-1947360 133155641
7911 SNP_A-1991337 133180188
7912 SNP_A-2122808 133201864
7913 SNP_A-1991338 133204517
7914 SNP_A-1932297 133208570
7915 SNP_A-4232794 133235926
7916 SNP_A-2107304 133236529
7917 SNP_A-2062631 133236629
7918 SNP_A-1991339 133240148
7919 SNP_A-2298047 133240336
7920 SNP_A-2260124 133240386
7921 SNP_A-1843470 133352637
7922 SNP_A-1991341 133356447
7923 SNP_A-4212669 133356923
7924 SNP_A-2283991 133373761
7925 SNP_A-1788431 133374585
7926 SNP_A-4224454 133376632
7927 SNP_A-2283344 133377492
7928 SNP_A-2146967 133378037
7929 SNP_A-2106202 133421147
7930 SNP_A-2267070 133465931
7931 SNP_A-2297901 133473390
7932 SNP_A-1877193 133476941
7933 SNP_A-1938488 133477997
7934 SNP_A-2275324 133478561
7935 SNP_A-4212670 133501403
7936 SNP_A-1926198 133521183
7937 SNP_A-1941073 133614101
7938 SNP_A-2255440 133619979
7939 SNP_A-1790678 133621290
7940 SNP_A-2106564 133638853
7941 SNP_A-2144984 133658127
7942 SNP_A-1947058 133678930
7943 SNP_A-1936040 133679120
7944 SNP_A-1791704 133696459
7945 SNP_A-2150689 133696916
7946 SNP_A-4197011 133697080
7947 SNP_A-1782905 133702052
7948 SNP_A-2104224 133703001
7949 SNP_A-2183400 133710706
7950 SNP_A-1991347 133718628
7951 SNP_A-1800908 133744353
7952 SNP_A-2216035 133746430
7953 SNP_A-2259751 133753006
7954 SNP_A-4212672 133844362
7955 SNP_A-2068149 133859156
7956 SNP_A-2023490 133859614
7957 SNP_A-4212673 133914216
7958 SNP_A-4212674 133914826
7959 SNP_A-2211824 133962240
7960 SNP_A-1945880 133973952
7961 SNP_A-2289951 133974167
7962 SNP_A-1991358 133975951
7963 SNP_A-4212675 133976484
7964 SNP_A-1991359 133976517
7965 SNP_A-4237292 133976659
7966 SNP_A-1991360 133976812
7967 SNP_A-2259330 133998921
7968 SNP_A-2166287 134001808
7969 SNP_A-1870419 134001908
7970 SNP_A-2067622 134034657
7971 SNP_A-2117033 134039058
7972 SNP_A-1991363 134042414
7973 SNP_A-1918349 134047888
7974 SNP_A-2178698 134047929
7975 SNP_A-1927946 134048047
7976 SNP_A-1991365 134055850
7977 SNP_A-2284509 134077222
7978 SNP_A-1814854 134077303
7979 SNP_A-2158958 134077446
7980 SNP_A-2106371 134079429
7981 SNP_A-2093456 134079518
7982 SNP_A-1817936 134093518
7983 SNP_A-2145207 134114362
7984 SNP_A-1824671 134148837
7985 SNP_A-4224832 134151672
7986 SNP_A-1991368 134158606
7987 SNP_A-1991369 134158627
7988 SNP_A-1865784 134174606
7989 SNP_A-4219595 134204434
7990 SNP_A-2282584 134269706
7991 SNP_A-4240529 134281182
7992 SNP_A-1846911 134321002
7993 SNP_A-1781370 134321159
7994 SNP_A-2265378 134340974
7995 SNP_A-1891789 134347420
7996 SNP_A-1991373 134442958
7997 SNP_A-2099741 134451990
7998 SNP_A-2012910 134481588
7999 SNP_A-1915151 134494515
8000 SNP_A-4196794 134495853
8001 SNP_A-2226446 134495972
8002 SNP_A-2177279 134501265
8003 SNP_A-2142377 134523508
8004 SNP_A-1838766 134539804
8005 SNP_A-4206796 134541848
8006 SNP_A-1820190 134614424
8007 SNP_A-2229201 134614612
8008 SNP_A-2047024 134614983
8009 SNP_A-4199383 134641954
8010 SNP_A-1906524 134646620
8011 SNP_A-4218467 134649057
8012 SNP_A-2059528 134649131
8013 SNP_A-2046020 134663671
8014 SNP_A-1834682 134679028
8015 SNP_A-2047227 134679396
8016 SNP_A-2198341 134691293
8017 SNP_A-1813648 134691380
8018 SNP_A-1991385 134722681
8019 SNP_A-2026706 134723587
8020 SNP_A-1844520 134767466
8021 SNP_A-1849150 134769957
8022 SNP_A-1849833 134781889
8023 SNP_A-2195701 134805906
8024 SNP_A-2189747 134855962
8025 SNP_A-1781281 134864952
8026 SNP_A-2046535 134898394
8027 SNP_A-2111757 134956426
8028 SNP_A-1991387 134963112
8029 SNP_A-2296414 134976487
8030 SNP_A-2314934 135035164
8031 SNP_A-4234460 135042741
8032 SNP_A-1790132 135042862
8033 SNP_A-1905574 135053569
8034 SNP_A-4193388 135065286
8035 SNP_A-4193175 135091218
8036 SNP_A-2012916 135091671
8037 SNP_A-1789513 135105764
8038 SNP_A-2117624 135133308
8039 SNP_A-2184981 135133591
8040 SNP_A-2145998 135135592
8041 SNP_A-1896901 135138875
8042 SNP_A-2266059 135146745
8043 SNP_A-4200331 135147867
8044 SNP_A-1819889 135147941
8045 SNP_A-1939342 135158784
8046 SNP_A-1857477 135175634
8047 SNP_A-2191932 135195955
8048 SNP_A-1991391 135210857
8049 SNP_A-1829844 135240571
8050 SNP_A-2189380 135271179
8051 SNP_A-2148891 135292559
8052 SNP_A-1922321 135300903
8053 SNP_A-1961098 135350397
8054 SNP_A-4236493 135442673
8055 SNP_A-1884766 135486297
8056 SNP_A-2283341 135486597
8057 SNP_A-2134890 135487057
8058 SNP_A-1991402 135503883
8059 SNP_A-1991403 135504123
8060 SNP_A-1785399 135515421
8061 SNP_A-2204152 135515726
8062 SNP_A-1792615 135524221
8063 SNP_A-4212681 135529556
8064 SNP_A-1991404 135534411
8065 SNP_A-4195277 135540221
8066 SNP_A-2108848 135550052
8067 SNP_A-1937075 135563225
8068 SNP_A-2240775 135584917
8069 SNP_A-1991406 135589440
8070 SNP_A-1991408 135589825
8071 SNP_A-4229380 135591467
8072 SNP_A-4226597 135603558
8073 SNP_A-1943213 135609177
8074 SNP_A-2241971 135618237
8075 SNP_A-4239235 135622254
8076 SNP_A-4197271 135622266
8077 SNP_A-2101048 135622398
8078 SNP_A-2278039 135627784
8079 SNP_A-2021320 135627984
8080 SNP_A-2213768 135687162
8081 SNP_A-4212683 135689032
8082 SNP_A-2253890 135702674
8083 SNP_A-2075143 135704394
8084 SNP_A-1825842 135708187
8085 SNP_A-1823456 135708572
8086 SNP_A-2239440 135713501
8087 SNP_A-2131761 135715174
8088 SNP_A-2180221 135715191
8089 SNP_A-2033864 135715222
8090 SNP_A-1780637 135728554
8091 SNP_A-2087420 135728581
8092 SNP_A-4207570 135728612
8093 SNP_A-2231683 135835468
8094 SNP_A-2058324 135877057
8095 SNP_A-1877916 135878932
8096 SNP_A-1781389 135879112
8097 SNP_A-1867651 135879190
8098 SNP_A-1801009 135886942
8099 SNP_A-1957230 135892655
8100 SNP_A-1839766 135892804
8101 SNP_A-2236669 135954984
8102 SNP_A-1868780 135955499
8103 SNP_A-1909264 135974517
8104 SNP_A-1931140 135982881
8105 SNP_A-4199512 135986301
8106 SNP_A-2225903 135990777
8107 SNP_A-2212453 136032985
8108 SNP_A-1849024 136076787
8109 SNP_A-2240098 136078178
8110 SNP_A-2056927 136091036
8111 SNP_A-1811333 136091394
8112 SNP_A-4231550 136092188
8113 SNP_A-2012923 136107678
8114 SNP_A-1887933 136134010
8115 SNP_A-1849527 136157739
8116 SNP_A-2181691 136178682
8117 SNP_A-2091166 136185682
8118 SNP_A-4233280 136192913
8119 SNP_A-1794741 136210788
8120 SNP_A-1838851 136228460
8121 SNP_A-1893916 136230296
8122 SNP_A-1991420 136239367
8123 SNP_A-4212685 136255998
8124 SNP_A-2238554 136258699
8125 SNP_A-2172262 136258808
8126 SNP_A-2244566 136263357
8127 SNP_A-2234411 136272217
8128 SNP_A-2195642 136278839
8129 SNP_A-1991430 136327110
8130 SNP_A-1991426 136355691
8131 SNP_A-2012924 136357075
8132 SNP_A-1991425 136357767
8133 SNP_A-2141578 136359708
8134 SNP_A-1991423 136362695
8135 SNP_A-4216849 136363273
8136 SNP_A-1921621 136421389
8137 SNP_A-2291732 136448706
8138 SNP_A-2275049 136448967
8139 SNP_A-1933780 136449308
8140 SNP_A-2263372 136450123
8141 SNP_A-2290426 136450611
8142 SNP_A-1851311 136451026
8143 SNP_A-4212686 136455488
8144 SNP_A-1803092 136461245
8145 SNP_A-2244328 136465208
8146 SNP_A-4219906 136468177
8147 SNP_A-1879054 136468309
8148 SNP_A-1839740 136482803
8149 SNP_A-2215648 136483666
8150 SNP_A-2303382 136486982
8151 SNP_A-1991439 136505450
8152 SNP_A-2293645 136552209
8153 SNP_A-2083853 136557788
8154 SNP_A-2133417 136562354
8155 SNP_A-2232264 136563763
8156 SNP_A-2043287 136565902
8157 SNP_A-1781031 136571602
8158 SNP_A-4215273 136579239
8159 SNP_A-2244634 136591100
8160 SNP_A-2120478 136591119
8161 SNP_A-2028096 136591340
8162 SNP_A-1802342 136611130
8163 SNP_A-1939772 136612635
8164 SNP_A-2201045 136672280
8165 SNP_A-1991447 136691488
8166 SNP_A-2204301 136701367
8167 SNP_A-1875224 136726387
8168 SNP_A-1926713 136735790
8169 SNP_A-2088181 136757487
8170 SNP_A-4204872 136775455
8171 SNP_A-2205637 136854007
8172 SNP_A-4224483 137021109
8173 SNP_A-1912322 137028657
8174 SNP_A-2037224 137031459
8175 SNP_A-1806895 137044963
8176 SNP_A-1880927 137053258
8177 SNP_A-1857159 137053972
8178 SNP_A-1871689 137055321
8179 SNP_A-1865762 137075841
8180 SNP_A-4237483 137085593
8181 SNP_A-2012931 137090132
8182 SNP_A-2012932 137107660
8183 SNP_A-2266701 137127111
8184 SNP_A-1786860 137166153
8185 SNP_A-2039799 137197091
8186 SNP_A-2140975 137198340
8187 SNP_A-1819960 137203650
8188 SNP_A-1816284 137233746
8189 SNP_A-1796051 137251230
8190 SNP_A-1991458 137276439
8191 SNP_A-1991459 137276507
8192 SNP_A-4239568 137281315
8193 SNP_A-1874753 137300584
8194 SNP_A-4219371 137343428
8195 SNP_A-2203748 137362184
8196 SNP_A-1957696 137405683
8197 SNP_A-2022054 137439032
8198 SNP_A-2150091 137448787
8199 SNP_A-1825171 137450160
8200 SNP_A-1991464 137451205
8201 SNP_A-2240317 137499521
8202 SNP_A-2152794 137577041
8203 SNP_A-2283238 137579923
8204 SNP_A-4199895 137580652
8205 SNP_A-2149809 137581128
8206 SNP_A-2273011 137589866
8207 SNP_A-4231202 137592748
8208 SNP_A-2296539 137652308
8209 SNP_A-2198364 137652622
8210 SNP_A-1991468 137656211
8211 SNP_A-2257329 137659308
8212 SNP_A-2258663 137659430
8213 SNP_A-2235786 137659617
8214 SNP_A-2129373 137691869
8215 SNP_A-1935945 137715870
8216 SNP_A-1890522 137716210
8217 SNP_A-1830470 137737035
8218 SNP_A-1991471 137931895
8219 SNP_A-1817529 137935512
8220 SNP_A-1892428 137951574
8221 SNP_A-2219097 137969227
8222 SNP_A-2263139 137987148
8223 SNP_A-2305931 137995597
8224 SNP_A-1806641 137996551
8225 SNP_A-4222203 138017544
8226 SNP_A-4237995 138059961
8227 SNP_A-1864829 138062252
8228 SNP_A-2305993 138068258
8229 SNP_A-1841200 138068744
8230 SNP_A-2300451 138074586
8231 SNP_A-4224319 138086355
8232 SNP_A-2098604 138087038
8233 SNP_A-1852123 138089027
8234 SNP_A-4212690 138102425
8235 SNP_A-2262205 138140423
8236 SNP_A-2210744 138144716
8237 SNP_A-2256213 138150201
8238 SNP_A-2039642 138151002
8239 SNP_A-1859274 138169323
8240 SNP_A-2043451 138185511
8241 SNP_A-1829858 138282995
8242 SNP_A-2302899 138283698
8243 SNP_A-1787445 138298283
8244 SNP_A-4218071 138299077
8245 SNP_A-4227861 138328021
8246 SNP_A-4223879 138374407
8247 SNP_A-2104158 138419433
8248 SNP_A-2116704 138419523
8249 SNP_A-2043599 138423551
8250 SNP_A-1829612 138446410
8251 SNP_A-4225878 138453563
8252 SNP_A-1958532 138453963
8253 SNP_A-2235193 138459817
8254 SNP_A-2065483 138668210
8255 SNP_A-1801659 138687138
8256 SNP_A-4219118 138702824
8257 SNP_A-2194455 138702850
8258 SNP_A-4221512 138703085
8259 SNP_A-1854810 138711609
8260 SNP_A-1802182 138727780
8261 SNP_A-2284155 138730484
8262 SNP_A-1874331 138762588
8263 SNP_A-2012940 138773119
8264 SNP_A-2263092 138839449
8265 SNP_A-2159524 138891011
8266 SNP_A-4219495 138942156
8267 SNP_A-4196378 138971401
8268 SNP_A-2244219 138988673
8269 SNP_A-1870981 138997858
8270 SNP_A-1891648 139011268
8271 SNP_A-4196526 139016652
8272 SNP_A-4236242 139021084
8273 SNP_A-2218030 139022078
8274 SNP_A-2181528 139024552
8275 SNP_A-2032950 139073841
8276 SNP_A-2032298 139097254
8277 SNP_A-4212691 139101312
8278 SNP_A-1991484 139160821
8279 SNP_A-2257505 139184991
8280 SNP_A-4203232 139194605
8281 SNP_A-2293098 139204991
8282 SNP_A-2206359 139205023
8283 SNP_A-2313917 139244349
8284 SNP_A-2314201 139259899
8285 SNP_A-4218652 139295371
8286 SNP_A-2092585 139303078
8287 SNP_A-1840269 139317586
8288 SNP_A-2303891 139369869
8289 SNP_A-1880138 139373604
8290 SNP_A-1805091 139399549
8291 SNP_A-2168176 139401288
8292 SNP_A-2052951 139456043
8293 SNP_A-2284408 139478054
8294 SNP_A-4197188 139483408
8295 SNP_A-2190295 139483530
8296 SNP_A-4236315 139485274
8297 SNP_A-2233530 139507677
8298 SNP_A-2033718 139695359
8299 SNP_A-2225096 139696487
8300 SNP_A-2190550 139697532
8301 SNP_A-4232219 139793163
8302 SNP_A-2085508 139795153
8303 SNP_A-4227804 139798117
8304 SNP_A-1805064 139814627
8305 SNP_A-1788034 139884475
8306 SNP_A-2149719 139909578
8307 SNP_A-1991493 140145576
8308 SNP_A-4220380 140151569
8309 SNP_A-1930042 140213921
8310 SNP_A-1940619 140260681
8311 SNP_A-1789100 140361766
8312 SNP_A-2069812 140459408
8313 SNP_A-1838117 140459526
8314 SNP_A-1801913 140562490
8315 SNP_A-2221815 140566857
8316 SNP_A-2255475 140592723
8317 SNP_A-1933703 140608368
8318 SNP_A-4201548 140611316
8319 SNP_A-2045835 140615980
8320 SNP_A-2239153 140637196
8321 SNP_A-2302823 140649514
8322 SNP_A-2053606 140654507
8323 SNP_A-2135221 140654846
8324 SNP_A-2156161 140666070
8325 SNP_A-2037391 140667652
8326 SNP_A-2119524 140686651
8327 SNP_A-1915703 140699988
8328 SNP_A-2078370 140774027
8329 SNP_A-2313777 140792569
8330 SNP_A-2234883 140792894
8331 SNP_A-1806067 140793406
8332 SNP_A-2205469 140888009
8333 SNP_A-4200225 141034655
8334 SNP_A-4194463 141103150
8335 SNP_A-2029010 141109112
8336 SNP_A-2138680 141109207
8337 SNP_A-1780826 141114211
8338 SNP_A-4224958 141114307
8339 SNP_A-1811754 141114722
8340 SNP_A-2160856 141183638
8341 SNP_A-4206965 141183706
8342 SNP_A-2313127 141183766
8343 SNP_A-1802381 141186583
8344 SNP_A-2080017 141187017
8345 SNP_A-1872412 141209110
8346 SNP_A-4212692 141211249
8347 SNP_A-4212693 141214038
8348 SNP_A-4202943 141242125
8349 SNP_A-2269423 141253683
8350 SNP_A-1799230 141253854
8351 SNP_A-1991518 141274408
8352 SNP_A-1991520 141353999
8353 SNP_A-1991521 141355094
8354 SNP_A-4215279 141375104
8355 SNP_A-2086008 141376097
8356 SNP_A-1917305 141398345
8357 SNP_A-2073074 141399622
8358 SNP_A-1945615 141455042
8359 SNP_A-1820560 141494251
8360 SNP_A-4206115 141522063
8361 SNP_A-2087906 141522140
8362 SNP_A-2310784 141522588
8363 SNP_A-2012954 141544492
8364 SNP_A-1946811 141547791
8365 SNP_A-2055974 141555389
8366 SNP_A-1943138 141570834
8367 SNP_A-1803392 141587030
8368 SNP_A-2073264 141587367
8369 SNP_A-2185410 141587663
8370 SNP_A-1848048 141590755
8371 SNP_A-1786263 141590874
8372 SNP_A-4230499 141591087
8373 SNP_A-2154361 141598258
8374 SNP_A-1865385 141598333
8375 SNP_A-1831828 141598476
8376 SNP_A-2065925 141599096
8377 SNP_A-2058532 141608241
8378 SNP_A-1932459 141609452
8379 SNP_A-2238866 141641324
8380 SNP_A-1918386 141648712
8381 SNP_A-1991526 141651578
8382 SNP_A-2169371 141688428
8383 SNP_A-4231639 141690519
8384 SNP_A-4204748 141690532
8385 SNP_A-1904579 141724403
8386 SNP_A-2116429 141747071
8387 SNP_A-4228025 141752651
8388 SNP_A-4218638 141752666
8389 SNP_A-2180529 141775506
8390 SNP_A-4236515 141775963
8391 SNP_A-2249176 141776008
8392 SNP_A-1780815 141776410
8393 SNP_A-2213348 141776454
8394 SNP_A-2213646 141788427
8395 SNP_A-1800213 141863297
8396 SNP_A-1991537 141873791
8397 SNP_A-4197705 141878299
8398 SNP_A-4193492 141902885
8399 SNP_A-4212696 141908580
8400 SNP_A-2290132 141944540
8401 SNP_A-1959164 141946146
8402 SNP_A-4194818 141964900
8403 SNP_A-4220547 141975170
8404 SNP_A-4219224 141980701
8405 SNP_A-2082567 141990907
8406 SNP_A-2270455 141992975
8407 SNP_A-2273812 142023343
8408 SNP_A-1991546 142031222
8409 SNP_A-1991547 142035507
8410 SNP_A-2244183 142045831
8411 SNP_A-4216686 142095052
8412 SNP_A-4215280 142176424
8413 SNP_A-1822059 142191578
8414 SNP_A-4205307 142213198
8415 SNP_A-2106320 142213403
8416 SNP_A-2039591 142215281
8417 SNP_A-4199062 142218503
8418 SNP_A-1876151 142247098
8419 SNP_A-2044406 142247710
8420 SNP_A-1930662 142265373
8421 SNP_A-1957992 142437682
8422 SNP_A-1830043 142458285
8423 SNP_A-2223966 142458327
8424 SNP_A-4212699 142527049
8425 SNP_A-4238056 142542377
8426 SNP_A-1911895 142591662
8427 SNP_A-2012961 142704105
8428 SNP_A-2243174 142726288
8429 SNP_A-1787713 142726613
8430 SNP_A-2192934 142727050
8431 SNP_A-2241195 142727117
8432 SNP_A-2259281 142741019
8433 SNP_A-2101680 142748241
8434 SNP_A-4195777 142750349
8435 SNP_A-4236289 142750483
8436 SNP_A-4206818 142756304
8437 SNP_A-2173895 142779432
8438 SNP_A-1843311 142817710
8439 SNP_A-1919221 142837893
8440 SNP_A-1897050 142847738
8441 SNP_A-1888884 142872766
8442 SNP_A-2274258 142877245
8443 SNP_A-2302986 142903469
8444 SNP_A-1826962 142903927
8445 SNP_A-1840759 142904065
8446 SNP_A-2169052 142904367
8447 SNP_A-1991560 142907048
8448 SNP_A-2050526 142915034
8449 SNP_A-1810832 142927312
8450 SNP_A-2146055 143206916
8451 SNP_A-2036942 143244520
8452 SNP_A-2060997 143294988
8453 SNP_A-2146534 143303897
8454 SNP_A-2102427 143327183
8455 SNP_A-1910620 143340453
8456 SNP_A-2025734 143355690
8457 SNP_A-1991564 143356114
8458 SNP_A-4212700 143356203
8459 SNP_A-1991565 143356291
8460 SNP_A-1894549 143360707
8461 SNP_A-1881257 143375211
8462 SNP_A-2111972 143379031
8463 SNP_A-2067656 143379817
8464 SNP_A-2128426 143385892
8465 SNP_A-2305623 143386091
8466 SNP_A-1953434 143401995
8467 SNP_A-4219786 143409773
8468 SNP_A-1991567 143411301
8469 SNP_A-2035754 143430844
8470 SNP_A-4220694 143434848
8471 SNP_A-2271681 143438237
8472 SNP_A-2112101 143439110
8473 SNP_A-1897924 143447161
8474 SNP_A-1991568 143458715
8475 SNP_A-1894552 143492683
8476 SNP_A-1991570 143495603
8477 SNP_A-4222188 143706682
8478 SNP_A-1991572 143739019
8479 SNP_A-1991573 143742640
8480 SNP_A-1855396 143744468
8481 SNP_A-2151012 143753985
8482 SNP_A-2186342 143765584
8483 SNP_A-1863170 143765861
8484 SNP_A-1991576 143790603
8485 SNP_A-2193623 143791481
8486 SNP_A-2182404 143804005
8487 SNP_A-4197413 143814677
8488 SNP_A-1869916 143817288
8489 SNP_A-1991580 143838676
8490 SNP_A-2170760 143905668
8491 SNP_A-2146196 143930083
8492 SNP_A-2266865 143936452
8493 SNP_A-1991585 143985380
8494 SNP_A-1784639 144009784
8495 SNP_A-4212701 144039366
8496 SNP_A-1823781 144054292
8497 SNP_A-1954389 144072120
8498 SNP_A-2089701 144072685
8499 SNP_A-2091775 144086524
8500 SNP_A-2251764 144090131
8501 SNP_A-2124128 144101259
8502 SNP_A-4204720 144101791
8503 SNP_A-1895518 144110669
8504 SNP_A-2275342 144116314
8505 SNP_A-1862617 144122673
8506 SNP_A-2220011 144144299
8507 SNP_A-2221089 144206648
8508 SNP_A-2271452 144234358
8509 SNP_A-1991588 144248689
8510 SNP_A-2023957 144255618
8511 SNP_A-1991593 144308447
8512 SNP_A-1991594 144310364
8513 SNP_A-1853144 144311142
8514 SNP_A-1828421 144315303
8515 SNP_A-2034614 144324462
8516 SNP_A-2133295 144327383
8517 SNP_A-1991595 144337884
8518 SNP_A-1828754 144359224
8519 SNP_A-4197103 144359693
8520 SNP_A-2026176 144360489
8521 SNP_A-1844528 144361310
8522 SNP_A-1786903 144378831
8523 SNP_A-1852603 144414456
8524 SNP_A-2141169 144414779
8525 SNP_A-2126435 144426690
8526 SNP_A-2221328 144436480
8527 SNP_A-2285351 144443231
8528 SNP_A-1991596 144456909
8529 SNP_A-2241678 144457506
8530 SNP_A-2220991 144462478
8531 SNP_A-2299546 144504487
8532 SNP_A-2141414 144519631
8533 SNP_A-2154720 144520091
8534 SNP_A-1878826 144520219
8535 SNP_A-2109061 144523019
8536 SNP_A-2182975 144577365
8537 SNP_A-4212703 144586909
8538 SNP_A-1821972 144596470
8539 SNP_A-1991600 144634255
8540 SNP_A-1935469 144649450
8541 SNP_A-2054083 144649660
8542 SNP_A-2221703 144659900
8543 SNP_A-1991601 144665545
8544 SNP_A-2291563 144702020
8545 SNP_A-2080375 144710874
8546 SNP_A-4230497 144715369
8547 SNP_A-1871503 144715640
8548 SNP_A-2189872 144715684
8549 SNP_A-4226780 144725310
8550 SNP_A-1804066 144768973
8551 SNP_A-2226464 144779322
8552 SNP_A-4205055 144786600
8553 SNP_A-2052549 144824911
8554 SNP_A-1808740 144847760
8555 SNP_A-2024120 144847825
8556 SNP_A-1909643 144867423
8557 SNP_A-2085498 144868194
8558 SNP_A-2130739 144868251
8559 SNP_A-1818819 144869330
8560 SNP_A-2283459 144869535
8561 SNP_A-1853935 144869678
8562 SNP_A-2226152 144883150
8563 SNP_A-2218937 144898133
8564 SNP_A-2241632 144899141
8565 SNP_A-4165647 144917466
8566 SNP_A-2012966 144927017
8567 SNP_A-2059244 144927146
8568 SNP_A-1788909 144938746
8569 SNP_A-2278212 144938930
8570 SNP_A-1820861 144939275
8571 SNP_A-2250563 144953146
8572 SNP_A-1947268 144982187
8573 SNP_A-2156080 144992868
8574 SNP_A-2115330 144999310
8575 SNP_A-2069090 145030038
8576 SNP_A-2045440 145152968
8577 SNP_A-2283364 145158574
8578 SNP_A-4205254 145285382
8579 SNP_A-4212705 145307815
8580 SNP_A-2196657 145327439
8581 SNP_A-2302532 145331014
8582 SNP_A-2074961 145331283
8583 SNP_A-1991609 145357645
8584 SNP_A-4229307 145364455
8585 SNP_A-2173922 145374959
8586 SNP_A-2158985 145378391
8587 SNP_A-1929010 145383398
8588 SNP_A-4234489 145395780
8589 SNP_A-1891983 145437713
8590 SNP_A-1991614 145455252
8591 SNP_A-4216251 145541092
8592 SNP_A-2060573 145550166
8593 SNP_A-2286911 145555129
8594 SNP_A-1991621 145688576
8595 SNP_A-2098015 145723891
8596 SNP_A-2179499 145724016
8597 SNP_A-1961171 145724542
8598 SNP_A-1925400 145724972
8599 SNP_A-1855103 145725211
8600 SNP_A-2256503 145783332
8601 SNP_A-1854851 145823691
8602 SNP_A-4235754 145824467
8603 SNP_A-1840525 145824835
8604 SNP_A-4193529 145835285
8605 SNP_A-1828785 145857515
8606 SNP_A-4228918 145876686
8607 SNP_A-4222661 145884625
8608 SNP_A-4192780 145885593
8609 SNP_A-4221509 145891147
8610 SNP_A-1991630 145906353
8611 SNP_A-2056365 145923738
8612 SNP_A-2087112 145924030
8613 SNP_A-2025766 145928060
8614 SNP_A-2128671 145928583
8615 SNP_A-2047535 145936108
8616 SNP_A-4212708 145942785
8617 SNP_A-2250353 145956345
8618 SNP_A-1947356 145956949
8619 SNP_A-1835757 145979495
8620 SNP_A-2297464 145984552
8621 SNP_A-2078706 146013921
8622 SNP_A-1991636 146019940
8623 SNP_A-1991637 146020094
8624 SNP_A-4212709 146020192
8625 SNP_A-2152732 146078397
8626 SNP_A-2076636 146117034
8627 SNP_A-2081263 146120539
8628 SNP_A-2141874 146164307
8629 SNP_A-2012974 146204639
8630 SNP_A-2304099 146211646
8631 SNP_A-1869554 146231271
8632 SNP_A-1826993 146250698
8633 SNP_A-2012976 146255113
8634 SNP_A-1922137 146283095
8635 SNP_A-2035072 146299484
8636 SNP_A-2054439 146309441
8637 SNP_A-2230446 146316482
8638 SNP_A-1991643 146321670
8639 SNP_A-4212710 146321859
8640 SNP_A-1927216 146325374
8641 SNP_A-1991644 146339485
8642 SNP_A-2012977 146339897
8643 SNP_A-1991645 146361495
8644 SNP_A-2089801 146367051
8645 SNP_A-1991647 146371510
8646 SNP_A-2110765 146377248
8647 SNP_A-2060412 146390833
8648 SNP_A-4195035 146399760
8649 SNP_A-2221222 146405829
8650 SNP_A-1951593 146414565
8651 SNP_A-2285062 146458813
8652 SNP_A-1950013 146486489
8653 SNP_A-2302679 146499544
8654 SNP_A-1991651 146515359
8655 SNP_A-2063305 146539852
8656 SNP_A-4216184 146558248
8657 SNP_A-2254693 146585330
8658 SNP_A-1956771 146599228
8659 SNP_A-2012982 146600980
8660 SNP_A-2026678 146602245
8661 SNP_A-4239463 146638597
8662 SNP_A-1991654 146648356
8663 SNP_A-1814094 146652391
8664 SNP_A-1991655 146652430
8665 SNP_A-1838644 146657009
8666 SNP_A-2042534 146668586
8667 SNP_A-2268616 146670401
8668 SNP_A-1991659 146671711
8669 SNP_A-1991660 146671930
8670 SNP_A-4212714 146675785
8671 SNP_A-4230261 146679853
8672 SNP_A-1991663 146684795
8673 SNP_A-1991664 146685306
8674 SNP_A-1991666 146689924
8675 SNP_A-2273091 146697096
8676 SNP_A-1991667 146704296
8677 SNP_A-1991668 146704487
8678 SNP_A-1991669 146704681
8679 SNP_A-1991670 146704766
8680 SNP_A-2221368 146706249
8681 SNP_A-2126211 146723973
8682 SNP_A-4197991 146724262
8683 SNP_A-1991672 146730160
8684 SNP_A-4212715 146731577
8685 SNP_A-1991676 146747016
8686 SNP_A-4205489 146751967
8687 SNP_A-2032014 146752273
8688 SNP_A-1801187 146760526
8689 SNP_A-2040910 146762365
8690 SNP_A-2168141 146791664
8691 SNP_A-1853500 146791891
8692 SNP_A-1783778 146792055
8693 SNP_A-1958999 146792712
8694 SNP_A-2307560 146795212
8695 SNP_A-1832120 146795377
8696 SNP_A-1888072 146795593
8697 SNP_A-4239664 146800067
8698 SNP_A-2023778 146800208
8699 SNP_A-1890414 146819452
8700 SNP_A-2278178 146819618
8701 SNP_A-2298300 146820000
8702 SNP_A-1902166 146820673
8703 SNP_A-1927047 146822270
8704 SNP_A-2161136 146822789
8705 SNP_A-1908803 146823608
8706 SNP_A-4203270 146825762
8707 SNP_A-1859886 146825843
8708 SNP_A-4220285 146826006
8709 SNP_A-1904282 146829273
8710 SNP_A-4218184 146829435
8711 SNP_A-1908018 146831398
8712 SNP_A-2060750 146832379
8713 SNP_A-2049760 146833830
8714 SNP_A-2149600 146834700
8715 SNP_A-4198102 146841869
8716 SNP_A-1991679 146861398
8717 SNP_A-2196112 146883481
8718 SNP_A-4227293 146884134
8719 SNP_A-4212716 146890038
8720 SNP_A-1991680 146890371
8721 SNP_A-2222480 146890661
8722 SNP_A-2192154 146890913
8723 SNP_A-2264043 146891011
8724 SNP_A-4240518 146892795
8725 SNP_A-4204051 146892818
8726 SNP_A-1812337 146893017
8727 SNP_A-2158010 146898541
8728 SNP_A-1799675 146904740
8729 SNP_A-1797361 146905195
8730 SNP_A-2112017 146908993
8731 SNP_A-1832622 146909805
8732 SNP_A-1991682 146909998
8733 SNP_A-1991683 146910108
8734 SNP_A-4212717 146910195
8735 SNP_A-4212718 146910880
8736 SNP_A-1991685 146910933
8737 SNP_A-1991686 146911130
8738 SNP_A-1991687 146911170
8739 SNP_A-2043210 146911250
8740 SNP_A-1859007 146911315
8741 SNP_A-4238989 146911591
8742 SNP_A-4240567 146913183
8743 SNP_A-1934474 146915047
8744 SNP_A-2012985 146915397
8745 SNP_A-4235471 146918355
8746 SNP_A-4222362 146952476
8747 SNP_A-1954819 147032172
8748 SNP_A-2052269 147039426
8749 SNP_A-1827240 147055395
8750 SNP_A-2052661 147069599
8751 SNP_A-1991689 147073223
8752 SNP_A-4233849 147107591
8753 SNP_A-1900969 147126299
8754 SNP_A-4212719 147142551
8755 SNP_A-1924891 147170297
8756 SNP_A-1885977 147187586
8757 SNP_A-2141983 147190603
8758 SNP_A-2237933 147208470
8759 SNP_A-1827027 147239381
8760 SNP_A-2194227 147240310
8761 SNP_A-2044734 147254489
8762 SNP_A-2185464 147255913
8763 SNP_A-4224264 147294868
8764 SNP_A-2012994 147341121
8765 SNP_A-2228119 147344735
8766 SNP_A-2119884 147344913
8767 SNP_A-2097711 147360459
8768 SNP_A-1904910 147362673
8769 SNP_A-4222215 147363582
8770 SNP_A-4212721 147368519
8771 SNP_A-4221693 147381128
8772 SNP_A-2117772 147436518
8773 SNP_A-1884657 147443125
8774 SNP_A-2012995 147491144
8775 SNP_A-4207461 147495544
8776 SNP_A-1856173 147499191
8777 SNP_A-1798366 147501402
8778 SNP_A-2144391 147510490
8779 SNP_A-2051383 147512091
8780 SNP_A-1865993 147551257
8781 SNP_A-1886478 147561722
8782 SNP_A-2179937 147562262
8783 SNP_A-1991709 147567496
8784 SNP_A-1991711 147568065
8785 SNP_A-2087123 147599002
8786 SNP_A-2107195 147599562
8787 SNP_A-4218994 147600535
8788 SNP_A-2279132 147617444
8789 SNP_A-4224897 147620864
8790 SNP_A-4215282 147624155
8791 SNP_A-4239146 147624171
8792 SNP_A-1815658 147644191
8793 SNP_A-2238057 147646890
8794 SNP_A-1811712 147671065
8795 SNP_A-1793474 147671181
8796 SNP_A-2024588 147681441
8797 SNP_A-2153747 147685755
8798 SNP_A-1991719 147688535
8799 SNP_A-2261292 147690775
8800 SNP_A-2207558 147748438
8801 SNP_A-2116864 147749182
8802 SNP_A-1940409 147825986
8803 SNP_A-2242651 147844657
8804 SNP_A-1818935 147863576
8805 SNP_A-2230003 147887487
8806 SNP_A-1833414 147888981
8807 SNP_A-2191461 147889094
8808 SNP_A-1863088 147901436
8809 SNP_A-2267929 147943453
8810 SNP_A-1938767 147951323
8811 SNP_A-1921643 147961973
8812 SNP_A-2314010 147996719
8813 SNP_A-2133359 148007500
8814 SNP_A-1848340 148034245
8815 SNP_A-4202562 148053514
8816 SNP_A-1890172 148058806
8817 SNP_A-2272711 148083355
8818 SNP_A-4223533 148083838
8819 SNP_A-1991724 148095608
8820 SNP_A-4195851 148110581
8821 SNP_A-2225335 148118262
8822 SNP_A-1835892 148118328
8823 SNP_A-4238527 148136393
8824 SNP_A-1881702 148136997
8825 SNP_A-1866909 148139130
8826 SNP_A-2313605 148149944
8827 SNP_A-1938520 148220802
8828 SNP_A-1892098 148246576
8829 SNP_A-4221569 148273938
8830 SNP_A-2132841 148290549
8831 SNP_A-1991728 148350516
8832 SNP_A-4212722 148350589
8833 SNP_A-2066424 148415428
8834 SNP_A-2035757 148478111
8835 SNP_A-1991730 148482146
8836 SNP_A-4223429 148488728
8837 SNP_A-2120091 148500428
8838 SNP_A-1803309 148505095
8839 SNP_A-1904483 148505599
8840 SNP_A-1940041 148506565
8841 SNP_A-1820107 148508538
8842 SNP_A-4232817 148527198
8843 SNP_A-1873264 148528954
8844 SNP_A-2221907 148538134
8845 SNP_A-2195593 148538803
8846 SNP_A-4240271 148545055
8847 SNP_A-2249857 148545983
8848 SNP_A-1959453 148547560
8849 SNP_A-2232092 148624907
8850 SNP_A-2194161 148650645
8851 SNP_A-1991733 148693201
8852 SNP_A-2226206 148695870
8853 SNP_A-4201556 148696411
8854 SNP_A-1794858 148698508
8855 SNP_A-2227575 148722173
8856 SNP_A-2263208 148729330
8857 SNP_A-1925358 148730247
8858 SNP_A-2113818 148773662
8859 SNP_A-2122082 148778216
8860 SNP_A-2244970 148778393
8861 SNP_A-1873176 148804685
8862 SNP_A-1898957 148860012
8863 SNP_A-1843130 148887371
8864 SNP_A-2077247 148892174
8865 SNP_A-2310224 148932837
8866 SNP_A-2288855 148991927
8867 SNP_A-2089309 148992942
8868 SNP_A-2201002 149016055
8869 SNP_A-2179911 149052143
8870 SNP_A-2013003 149072251
8871 SNP_A-2310223 149080461
8872 SNP_A-4194526 149081596
8873 SNP_A-1788303 149103441
8874 SNP_A-1925970 149167147
8875 SNP_A-2299666 149198031
8876 SNP_A-2049989 149210512
8877 SNP_A-1863128 149475572
8878 SNP_A-4203531 149659891
8879 SNP_A-1781928 149723617
8880 SNP_A-1913030 149766136
8881 SNP_A-2081668 149767040
8882 SNP_A-1909381 149767256
8883 SNP_A-1865742 149767830
8884 SNP_A-1991738 149784746
8885 SNP_A-4229211 149807879
8886 SNP_A-1958228 149816724
8887 SNP_A-4236075 149816758
8888 SNP_A-1919166 149837973
8889 SNP_A-2246077 149844084
8890 SNP_A-1913321 149876189
8891 SNP_A-2265157 149883752
8892 SNP_A-1991743 149884846
8893 SNP_A-2022339 149915833
8894 SNP_A-1799388 149939135
8895 SNP_A-4239465 149943582
8896 SNP_A-2113904 149954580
8897 SNP_A-4222124 149971728
8898 SNP_A-1817511 150000380
8899 SNP_A-4197082 150011964
8900 SNP_A-4193260 150020610
8901 SNP_A-1991746 150043250
8902 SNP_A-2252216 150058561
8903 SNP_A-1881636 150070433
8904 SNP_A-2123766 150070976
8905 SNP_A-2229530 150078004
8906 SNP_A-1858059 150096169
8907 SNP_A-1924120 150108985
8908 SNP_A-2043611 150109336
8909 SNP_A-2197979 150152029
8910 SNP_A-2299640 150152590
8911 SNP_A-1899689 150156812
8912 SNP_A-1791683 150165305
8913 SNP_A-2024991 150201062
8914 SNP_A-2282658 150203503
8915 SNP_A-1991748 150209134
8916 SNP_A-4229383 150209400
8917 SNP_A-2263348 150216113
8918 SNP_A-2273947 150223295
8919 SNP_A-2259920 150268767
8920 SNP_A-1915409 150268953
8921 SNP_A-4200501 150333365
8922 SNP_A-2301886 150356655
8923 SNP_A-1878879 150357853
8924 SNP_A-1912737 150382999
8925 SNP_A-2305325 150383541
8926 SNP_A-2097787 150479470
8927 SNP_A-2084373 150480097
8928 SNP_A-2265002 150486177
8929 SNP_A-1804529 150524562
8930 SNP_A-1991749 150536377
8931 SNP_A-1991750 150550762
8932 SNP_A-2173087 150619105
8933 SNP_A-1991751 150623142
8934 SNP_A-2244953 150635966
8935 SNP_A-2213402 150635989
8936 SNP_A-2211847 150643249
8937 SNP_A-2253329 150647808
8938 SNP_A-2174625 150658887
8939 SNP_A-2226811 150674205
8940 SNP_A-4212723 150693281
8941 SNP_A-2013014 150694997
8942 SNP_A-1991754 150695355
8943 SNP_A-2128836 150697474
8944 SNP_A-2179300 150707507
8945 SNP_A-1870753 150707594
8946 SNP_A-2107424 150712724
8947 SNP_A-1814776 150722823
8948 SNP_A-2222959 150732186
8949 SNP_A-2232161 150755021
8950 SNP_A-2224158 150815918
8951 SNP_A-2167158 150875025
8952 SNP_A-4193278 150875430
8953 SNP_A-2096503 150876187
8954 SNP_A-1950771 150883532
8955 SNP_A-2084145 150883551
8956 SNP_A-1991757 150906739
8957 SNP_A-1784479 150919943
8958 SNP_A-4222472 150956126
8959 SNP_A-1788050 150956192
8960 SNP_A-1812832 150978395
8961 SNP_A-2309081 150987207
8962 SNP_A-2111566 151045974
8963 SNP_A-2202651 151054129
8964 SNP_A-2253591 151093470
8965 SNP_A-2291492 151094097
8966 SNP_A-2107674 151094445
8967 SNP_A-2307014 151255989
8968 SNP_A-2013019 151262647
8969 SNP_A-1866651 151274842
8970 SNP_A-1841808 151289681
8971 SNP_A-4202621 151294785
8972 SNP_A-2245577 151312777
8973 SNP_A-1834353 151333092
8974 SNP_A-2013020 151504786
8975 SNP_A-1876952 151950636
8976 SNP_A-1783543 151950666
8977 SNP_A-1902907 151968495
8978 SNP_A-2213184 151968579
8979 SNP_A-2233408 151980320
8980 SNP_A-4201846 151987547
8981 SNP_A-2057097 152056156
8982 SNP_A-2163421 152130755
8983 SNP_A-4235576 152239239
8984 SNP_A-1852202 152257065
8985 SNP_A-2139178 152281021
8986 SNP_A-2222298 152292559
8987 SNP_A-2184181 152306133
8988 SNP_A-1991763 152320581
8989 SNP_A-1911901 152382073
8990 SNP_A-2314978 152382105
8991 SNP_A-4237281 152389404
8992 SNP_A-4219956 152429251
8993 SNP_A-1867479 152431199
8994 SNP_A-1851367 152442644
8995 SNP_A-2013026 152477154
8996 SNP_A-1991764 152477234
8997 SNP_A-2146036 152480992
8998 SNP_A-2236717 152481057
8999 SNP_A-4232902 152504234
9000 SNP_A-1926282 152507787
9001 SNP_A-2146420 152507910
9002 SNP_A-2274618 152530229
9003 SNP_A-4228805 152553181
9004 SNP_A-2089465 152576081
9005 SNP_A-2175155 152576217
9006 SNP_A-2273497 152591231
9007 SNP_A-4228428 152626909
9008 SNP_A-1794245 152632167
9009 SNP_A-1991768 152648959
9010 SNP_A-2281576 152649615
9011 SNP_A-2106912 152649763
9012 SNP_A-2042472 152658133
9013 SNP_A-2099291 152658543
9014 SNP_A-2145728 152658585
9015 SNP_A-4230650 152658776
9016 SNP_A-2158750 152659282
9017 SNP_A-1991769 152661746
9018 SNP_A-1914269 152665738
9019 SNP_A-1912739 152666982
9020 SNP_A-2237446 152712631
9021 SNP_A-2165309 152715434
9022 SNP_A-2138919 152717582
9023 SNP_A-1949966 152725610
9024 SNP_A-4228418 152730560
9025 SNP_A-2090936 152765482
9026 SNP_A-2027786 152778552
9027 SNP_A-2300410 152778571
9028 SNP_A-2194926 152778648
9029 SNP_A-4239814 152786095
9030 SNP_A-4212725 152786455
9031 SNP_A-2186181 152798127
9032 SNP_A-1930749 152801694
9033 SNP_A-2125230 152891451
9034 SNP_A-2253772 152921453
9035 SNP_A-2239914 152934304
9036 SNP_A-2056641 152939752
9037 SNP_A-2089354 152947294
9038 SNP_A-2196733 152947932
9039 SNP_A-2013033 152948216
9040 SNP_A-2283881 152950977
9041 SNP_A-2238776 152956591
9042 SNP_A-1924902 152980730
9043 SNP_A-2192508 153033017
9044 SNP_A-4201574 153094324
9045 SNP_A-2119194 153163623
9046 SNP_A-1878297 153163767
9047 SNP_A-2144839 153164061
9048 SNP_A-2286634 153189882
9049 SNP_A-1784202 153237978
9050 SNP_A-2121967 153239054
9051 SNP_A-4225098 153247307
9052 SNP_A-2307393 153247692
9053 SNP_A-1897155 153262672
9054 SNP_A-1828637 153263552
9055 SNP_A-2036837 153273511
9056 SNP_A-1904580 153274362
9057 SNP_A-1792832 153359077
9058 SNP_A-1900379 153531173
9059 SNP_A-4193256 153534506
9060 SNP_A-2165419 153534523
9061 SNP_A-1947945 153543971
9062 SNP_A-2279493 153544400
9063 SNP_A-2090092 153637987
9064 SNP_A-1991779 153642682
9065 SNP_A-1991780 153642917
9066 SNP_A-1836546 153647354
9067 SNP_A-1786209 153657371
9068 SNP_A-4212726 153705030
9069 SNP_A-2187724 153735075
9070 SNP_A-2292948 153735292
9071 SNP_A-2275578 153741153
9072 SNP_A-1859172 153741415
9073 SNP_A-1991785 153742175
9074 SNP_A-1991786 153742404
9075 SNP_A-1991789 153764675
9076 SNP_A-2263242 153770893
9077 SNP_A-1942872 153778506
9078 SNP_A-2170654 153812564
9079 SNP_A-2179953 153817459
9080 SNP_A-4196318 153831053
9081 SNP_A-4240887 153831063
9082 SNP_A-1783045 153832411
9083 SNP_A-2275855 153833116
9084 SNP_A-2271112 153848888
9085 SNP_A-2284690 153877668
9086 SNP_A-2199704 154020828
9087 SNP_A-2022462 154053103
9088 SNP_A-2076050 154061206
9089 SNP_A-2304620 154061766
9090 SNP_A-2052840 154092045
9091 SNP_A-2241631 154092898
9092 SNP_A-2299261 154093004
9093 SNP_A-1904787 154095665
9094 SNP_A-1893694 154096124
9095 SNP_A-2117225 154108311
9096 SNP_A-2203036 154142096
9097 SNP_A-2107881 154218726
9098 SNP_A-1878817 154228874
9099 SNP_A-1896193 154228943
9100 SNP_A-2114702 154246349
9101 SNP_A-2024746 154251473
9102 SNP_A-2013044 154255067
9103 SNP_A-4239455 154274070
9104 SNP_A-4227108 154280197
9105 SNP_A-2217376 154287181
9106 SNP_A-2286336 154296867
9107 SNP_A-2223358 154299938
9108 SNP_A-2166379 154303742
9109 SNP_A-2202807 154305108
9110 SNP_A-1950430 154385359
9111 SNP_A-2243826 154389304
9112 SNP_A-2272820 154391822
9113 SNP_A-2134110 154391957
9114 SNP_A-2108754 154392377
9115 SNP_A-2089795 154403882
9116 SNP_A-1820343 154450217
9117 SNP_A-1991803 154486622
9118 SNP_A-1991805 154486762
9119 SNP_A-2265181 154490773
9120 SNP_A-4197141 154497192
9121 SNP_A-2027523 154513733
9122 SNP_A-2102580 154515757
9123 SNP_A-2108346 154516170
9124 SNP_A-4237544 154518336
9125 SNP_A-2107877 154529170
9126 SNP_A-1898885 154531827
9127 SNP_A-2013048 154532150
9128 SNP_A-1937682 154535003
9129 SNP_A-1888813 154565580
9130 SNP_A-1928593 154566356
9131 SNP_A-4226973 154567378
9132 SNP_A-2261199 154568415
9133 SNP_A-4215288 154569985
9134 SNP_A-4227420 154572462
9135 SNP_A-1814252 154581980
9136 SNP_A-2136368 154585550
9137 SNP_A-1807902 154594196
9138 SNP_A-2041024 154594584
9139 SNP_A-2150708 154594692
9140 SNP_A-2111329 154597467
9141 SNP_A-2195158 154606378
9142 SNP_A-2146529 154651951
9143 SNP_A-1782852 154652109
9144 SNP_A-2232860 154670477
9145 SNP_A-2260788 154671141
9146 SNP_A-2069861 154691663
9147 SNP_A-1781608 154730440
9148 SNP_A-4195283 154730570
9149 SNP_A-1936630 154876017
9150 SNP_A-1947251 154878544
9151 SNP_A-4239361 154905883
9152 SNP_A-1898382 154911201
9153 SNP_A-1892933 154996933
9154 SNP_A-2259092 155005086
9155 SNP_A-1832069 155115871
9156 SNP_A-2270997 155139727
9157 SNP_A-2202336 155153060
9158 SNP_A-1991813 155154711
9159 SNP_A-4220385 155171500
9160 SNP_A-2168497 155221768
9161 SNP_A-2084453 155228872
9162 SNP_A-1877796 155237501
9163 SNP_A-1991815 155240619
9164 SNP_A-1832195 155253313
9165 SNP_A-2023942 155253771
9166 SNP_A-2224612 155261928
9167 SNP_A-2045814 155365410
9168 SNP_A-4193572 155410590
9169 SNP_A-2308118 155411002
9170 SNP_A-2117224 155427591
9171 SNP_A-2178252 155460238
9172 SNP_A-2213389 155490447
9173 SNP_A-2229950 155518765
9174 SNP_A-4193351 155529323
9175 SNP_A-4241123 155576440
9176 SNP_A-4207683 155628305
9177 SNP_A-1863499 155628329
9178 SNP_A-1795913 155645607
9179 SNP_A-2261497 155645824
9180 SNP_A-1807133 155657437
9181 SNP_A-1991819 155667768
9182 SNP_A-2202029 155701605
9183 SNP_A-2101482 155704176
9184 SNP_A-2151863 155721317
9185 SNP_A-2280900 155734945
9186 SNP_A-1873188 155735004
9187 SNP_A-2013059 155744997
9188 SNP_A-4231711 155759812
9189 SNP_A-2013060 155782298
9190 SNP_A-2181750 155784949
9191 SNP_A-2224886 155794822
9192 SNP_A-4199634 155815028
9193 SNP_A-2121675 155847844
9194 SNP_A-2032088 155850514
9195 SNP_A-1946016 155850750
9196 SNP_A-4238348 155851480
9197 SNP_A-4229748 155857993
9198 SNP_A-1991826 155890093
9199 SNP_A-1930664 155924851
9200 SNP_A-2071748 155954363
9201 SNP_A-2051321 155996373
9202 SNP_A-2059099 156014482
9203 SNP_A-1877498 156016580
9204 SNP_A-1891287 156016639
9205 SNP_A-2268653 156020645
9206 SNP_A-1849283 156031360
9207 SNP_A-4232338 156047209
9208 SNP_A-2089334 156067119
9209 SNP_A-2046357 156087791
9210 SNP_A-2308143 156129530
9211 SNP_A-2128123 156129626
9212 SNP_A-1856423 156305897
9213 SNP_A-1922962 156307836
9214 SNP_A-2078235 156431056
9215 SNP_A-2076880 156440656
9216 SNP_A-4224775 156440680
9217 SNP_A-1852522 156441320
9218 SNP_A-2089662 156441671
9219 SNP_A-1913772 156441797
9220 SNP_A-2082338 156454985
9221 SNP_A-2027776 156455009
9222 SNP_A-2032646 156456833
9223 SNP_A-4226919 156460346
9224 SNP_A-4218787 156573159
9225 SNP_A-4212728 156693922
9226 SNP_A-2257032 156697644
9227 SNP_A-2107301 156701798
9228 SNP_A-2090694 156713827
9229 SNP_A-2130285 156731564
9230 SNP_A-2210237 156733344
9231 SNP_A-1925773 156805124
9232 SNP_A-2236553 156820915
9233 SNP_A-4232907 156840923
9234 SNP_A-1939612 156848912
9235 SNP_A-2039914 156853347
9236 SNP_A-2040877 156856981
9237 SNP_A-4217912 156918473
9238 SNP_A-2292694 156920388
9239 SNP_A-2096645 156920431
9240 SNP_A-2095925 156970589
9241 SNP_A-2124584 156970709
9242 SNP_A-2112848 157031497
9243 SNP_A-2280422 157052050
9244 SNP_A-2301473 157060284
9245 SNP_A-4193271 157062744
9246 SNP_A-2255589 157064274
9247 SNP_A-2232867 157096700
9248 SNP_A-1944458 157165983
9249 SNP_A-2222442 157202956
9250 SNP_A-2253841 157203244
9251 SNP_A-2050679 157205051
9252 SNP_A-1797923 157242599
9253 SNP_A-2095094 157264359
9254 SNP_A-4240266 157275941
9255 SNP_A-1879478 157375374
9256 SNP_A-1806369 157405851
9257 SNP_A-2222484 157406005
9258 SNP_A-2082280 157413314
9259 SNP_A-2175007 157425165
9260 SNP_A-1825978 157447081
9261 SNP_A-2273372 157461158
9262 SNP_A-1782909 157463674
9263 SNP_A-1821471 157470622
9264 SNP_A-2051713 157511759
9265 SNP_A-4230235 157520308
9266 SNP_A-2173057 157520348
9267 SNP_A-2296172 157568104
9268 SNP_A-2162964 157578364
9269 SNP_A-1829824 157619927
9270 SNP_A-2252097 157619954
9271 SNP_A-4220583 157621007
9272 SNP_A-2109951 157621221
9273 SNP_A-1830528 157647665
9274 SNP_A-2254395 157662662
9275 SNP_A-4224182 157744094
9276 SNP_A-1945220 157744679
9277 SNP_A-2184667 157768530
9278 SNP_A-2115697 157770111
9279 SNP_A-1899343 157875149
9280 SNP_A-2066754 157904553
9281 SNP_A-2305284 157906709
9282 SNP_A-2161995 157919551
9283 SNP_A-1902421 157919888
9284 SNP_A-1920642 157920073
9285 SNP_A-2037786 157920856
9286 SNP_A-2138404 157950730
9287 SNP_A-1991836 157957951
9288 SNP_A-1991838 157958216
9289 SNP_A-2309639 158029235
9290 SNP_A-2199995 158077879
9291 SNP_A-2040035 158085482
9292 SNP_A-2189509 158085547
9293 SNP_A-4212729 158086249
9294 SNP_A-1991841 158123668
9295 SNP_A-1991842 158133036
9296 SNP_A-1821387 158167134
9297 SNP_A-4194968 158181801
9298 SNP_A-2150859 158182058
9299 SNP_A-2229162 158186435
9300 SNP_A-2129504 158217591
9301 SNP_A-2115975 158247340
9302 SNP_A-4229486 158249103
9303 SNP_A-1799561 158259128
9304 SNP_A-4206156 158263253
9305 SNP_A-2042244 158266034
9306 SNP_A-2173766 158384811
9307 SNP_A-4207050 158398927
9308 SNP_A-4199336 158665326
9309 SNP_A-2266134 158678840
9310 SNP_A-2265133 158690918
9311 SNP_A-1945036 158732568
9312 SNP_A-1955280 158739616
9313 SNP_A-1859481 158739645
9314 SNP_A-2210156 158739710
9315 SNP_A-2271558 158747563
9316 SNP_A-2013075 158747713
9317 SNP_A-2013076 158748462
9318 SNP_A-4219305 158765589
9319 SNP_A-4235589 158776261
9320 SNP_A-2066014 158798338
