# Supplementary material for: Genetic Structure of the Spanish Population
Source: BMC Genomics. 2010 May 25;11:326. doi: 10.1186/1471-2164-11-326 (PMC2887418; doi:10.1186/1471-2164-11-326)
Supplement: Additional file 1 — List of haplotype blocks across all autosomal chromosomes in the Spanish population. Each block is described by the SNPs that compose it, the major haplotypes with haplotypic frequencies, and the LD (D') among adjacent blocks. For each chromosome, the correspondence list between the SNP names and numbers is included in a separate table. [file 1471-2164-11-326-S1.ZIP › chr8.snpkey.txt]

1 SNP_A-1804294 198834
2 SNP_A-2274396 201877
3 SNP_A-2189210 202498
4 SNP_A-1833504 204809
5 SNP_A-1859673 209677
6 SNP_A-2277494 227333
7 SNP_A-1883517 255337
8 SNP_A-2049435 284150
9 SNP_A-4200728 292527
10 SNP_A-2074266 305843
11 SNP_A-2283085 390600
12 SNP_A-1871859 390619
13 SNP_A-1991851 405401
14 SNP_A-2245278 413694
15 SNP_A-2283646 426230
16 SNP_A-2029374 426550
17 SNP_A-2300409 430424
18 SNP_A-2098297 431457
19 SNP_A-2040341 431776
20 SNP_A-1991853 436359
21 SNP_A-4226878 438442
22 SNP_A-1904285 446602
23 SNP_A-4232521 447775
24 SNP_A-1991854 448148
25 SNP_A-2108094 457521
26 SNP_A-2196463 473971
27 SNP_A-4241279 536302
28 SNP_A-4212734 539908
29 SNP_A-1938300 541687
30 SNP_A-2170466 552629
31 SNP_A-2077423 596117
32 SNP_A-4219904 596452
33 SNP_A-1821119 597161
34 SNP_A-1787799 623684
35 SNP_A-1806938 624073
36 SNP_A-1852832 632076
37 SNP_A-2173468 632770
38 SNP_A-1930057 632842
39 SNP_A-2074447 646238
40 SNP_A-2167465 647650
41 SNP_A-2219768 650032
42 SNP_A-1874495 710237
43 SNP_A-1924609 750502
44 SNP_A-4217635 791584
45 SNP_A-2046480 791912
46 SNP_A-1801465 801180
47 SNP_A-1915229 837144
48 SNP_A-1923203 846022
49 SNP_A-2165120 852188
50 SNP_A-2201796 883453
51 SNP_A-1991859 892064
52 SNP_A-1805604 907210
53 SNP_A-2025106 916867
54 SNP_A-4235879 924262
55 SNP_A-2057203 934852
56 SNP_A-4236169 955780
57 SNP_A-1991860 956750
58 SNP_A-1794038 957674
59 SNP_A-1951353 976429
60 SNP_A-1815359 986025
61 SNP_A-4221237 986870
62 SNP_A-4218199 990699
63 SNP_A-1991861 991436
64 SNP_A-1991862 1000297
65 SNP_A-1991863 1001166
66 SNP_A-1945689 1001584
67 SNP_A-1858800 1001734
68 SNP_A-2038739 1001973
69 SNP_A-1939389 1009575
70 SNP_A-1991864 1037318
71 SNP_A-4212735 1057421
72 SNP_A-2196128 1116480
73 SNP_A-2021487 1117571
74 SNP_A-2138518 1117914
75 SNP_A-2179245 1117945
76 SNP_A-4204101 1134406
77 SNP_A-2202541 1135002
78 SNP_A-2215213 1135389
79 SNP_A-2028814 1135680
80 SNP_A-1822176 1135748
81 SNP_A-2177437 1136435
82 SNP_A-2227209 1136821
83 SNP_A-2099333 1140018
84 SNP_A-1991865 1141434
85 SNP_A-1991866 1141599
86 SNP_A-1991867 1141619
87 SNP_A-1991868 1141716
88 SNP_A-2136735 1141787
89 SNP_A-2052332 1157789
90 SNP_A-2174166 1157946
91 SNP_A-4206209 1162336
92 SNP_A-2034393 1164313
93 SNP_A-2114162 1202852
94 SNP_A-4218120 1205940
95 SNP_A-2013083 1214243
96 SNP_A-2185543 1214920
97 SNP_A-2286700 1227460
98 SNP_A-2242174 1231781
99 SNP_A-2089187 1232410
100 SNP_A-4202475 1255434
101 SNP_A-2060528 1264988
102 SNP_A-1991871 1271739
103 SNP_A-1991872 1271776
104 SNP_A-4207205 1278622
105 SNP_A-2216167 1280468
106 SNP_A-2241912 1359806
107 SNP_A-2170597 1395855
108 SNP_A-2291357 1414264
109 SNP_A-2251446 1421123
110 SNP_A-1944420 1422485
111 SNP_A-2293711 1450747
112 SNP_A-1991874 1478011
113 SNP_A-2173767 1494476
114 SNP_A-2093580 1495085
115 SNP_A-2248438 1499978
116 SNP_A-2053060 1501416
117 SNP_A-2058086 1501577
118 SNP_A-4233333 1502156
119 SNP_A-2245901 1549163
120 SNP_A-1834236 1571047
121 SNP_A-2232363 1587874
122 SNP_A-2124997 1588076
123 SNP_A-1914451 1600639
124 SNP_A-2078747 1640286
125 SNP_A-1941783 1641097
126 SNP_A-4203048 1679412
127 SNP_A-2148244 1690318
128 SNP_A-1807006 1691437
129 SNP_A-2164583 1693448
130 SNP_A-1818174 1720163
131 SNP_A-1849332 1743437
132 SNP_A-4195333 1744954
133 SNP_A-1898638 1766104
134 SNP_A-4240497 1772266
135 SNP_A-4232646 1779092
136 SNP_A-2153970 1790830
137 SNP_A-2253934 1811066
138 SNP_A-1797463 1828359
139 SNP_A-1832086 1828620
140 SNP_A-2098292 1839757
141 SNP_A-2242503 1839832
142 SNP_A-2144633 1855820
143 SNP_A-2139929 1859902
144 SNP_A-1861933 1884581
145 SNP_A-1906315 1885064
146 SNP_A-2168120 1897485
147 SNP_A-2238279 1907797
148 SNP_A-2176136 1922643
149 SNP_A-1885839 1939582
150 SNP_A-1869958 1964808
151 SNP_A-2043607 1992310
152 SNP_A-2248103 1992362
153 SNP_A-2060224 2015040
154 SNP_A-2271459 2015517
155 SNP_A-4216498 2037647
156 SNP_A-2042708 2042502
157 SNP_A-1820682 2050668
158 SNP_A-1840282 2051528
159 SNP_A-1991884 2079891
160 SNP_A-1991883 2080588
161 SNP_A-1786539 2084654
162 SNP_A-1955221 2084810
163 SNP_A-1822744 2090000
164 SNP_A-4230567 2093028
165 SNP_A-2073445 2093140
166 SNP_A-2263726 2095060
167 SNP_A-2271565 2100948
168 SNP_A-4240776 2101183
169 SNP_A-2267505 2113807
170 SNP_A-4220527 2114504
171 SNP_A-2272019 2258689
172 SNP_A-1794251 2277246
173 SNP_A-1825134 2277300
174 SNP_A-1796902 2279924
175 SNP_A-1942253 2283162
176 SNP_A-1876835 2290333
177 SNP_A-4240943 2299733
178 SNP_A-2217897 2301019
179 SNP_A-2116437 2301843
180 SNP_A-2278989 2310221
181 SNP_A-2291424 2335314
182 SNP_A-1941703 2348422
183 SNP_A-1781880 2366165
184 SNP_A-1889336 2368411
185 SNP_A-2249633 2371548
186 SNP_A-1879656 2375383
187 SNP_A-1991891 2390378
188 SNP_A-1793090 2434687
189 SNP_A-2140240 2436906
190 SNP_A-2063883 2437197
191 SNP_A-1820636 2437323
192 SNP_A-2257712 2466359
193 SNP_A-2069665 2466666
194 SNP_A-2146144 2466863
195 SNP_A-1895707 2467333
196 SNP_A-2258094 2475225
197 SNP_A-4197369 2488866
198 SNP_A-2284570 2492195
199 SNP_A-1866658 2492557
200 SNP_A-1926059 2492653
201 SNP_A-1874347 2501291
202 SNP_A-1809073 2510805
203 SNP_A-1878191 2517853
204 SNP_A-2104337 2536554
205 SNP_A-2013090 2549313
206 SNP_A-2067754 2554590
207 SNP_A-1819209 2555874
208 SNP_A-2124469 2569886
209 SNP_A-4206987 2583091
210 SNP_A-2239577 2584738
211 SNP_A-1939901 2597332
212 SNP_A-4200870 2597905
213 SNP_A-2078838 2599237
214 SNP_A-1991892 2606688
215 SNP_A-1901050 2613660
216 SNP_A-2158745 2613802
217 SNP_A-1991894 2623936
218 SNP_A-2279323 2662516
219 SNP_A-2112314 2689047
220 SNP_A-1826332 2715498
221 SNP_A-1882189 2716298
222 SNP_A-2077891 2716485
223 SNP_A-4203064 2717476
224 SNP_A-2276166 2719393
225 SNP_A-2270148 2719451
226 SNP_A-2039102 2720583
227 SNP_A-1991899 2722178
228 SNP_A-4212737 2722323
229 SNP_A-1957313 2732027
230 SNP_A-1854539 2738169
231 SNP_A-2276157 2742477
232 SNP_A-1928564 2743574
233 SNP_A-2036820 2746707
234 SNP_A-2250906 2746939
235 SNP_A-4212738 2747585
236 SNP_A-2314611 2756483
237 SNP_A-1896990 2763808
238 SNP_A-2058049 2770196
239 SNP_A-2139296 2770590
240 SNP_A-2171543 2785126
241 SNP_A-2286985 2785183
242 SNP_A-2158712 2790152
243 SNP_A-4201733 2790267
244 SNP_A-1835733 2790579
245 SNP_A-2305684 2790744
246 SNP_A-1991904 2793553
247 SNP_A-4212739 2795939
248 SNP_A-2242645 2800783
249 SNP_A-1875428 2801865
250 SNP_A-2057251 2819856
251 SNP_A-2055938 2821843
252 SNP_A-2260256 2899175
253 SNP_A-1862159 2913355
254 SNP_A-1954253 2922143
255 SNP_A-2047179 2922759
256 SNP_A-2118150 2922792
257 SNP_A-4217745 2923754
258 SNP_A-2260727 2923850
259 SNP_A-1848746 2923868
260 SNP_A-2159319 2924110
261 SNP_A-1991907 2943570
262 SNP_A-1991908 2951410
263 SNP_A-2073292 3005790
264 SNP_A-2284736 3023076
265 SNP_A-2250331 3032637
266 SNP_A-2021908 3037931
267 SNP_A-2179065 3038563
268 SNP_A-1845970 3047485
269 SNP_A-2199675 3069474
270 SNP_A-4237597 3074691
271 SNP_A-1928240 3077146
272 SNP_A-1991919 3078991
273 SNP_A-2166096 3080601
274 SNP_A-2055612 3115312
275 SNP_A-1782783 3115425
276 SNP_A-2088979 3115455
277 SNP_A-2158931 3128759
278 SNP_A-2211691 3128993
279 SNP_A-1895855 3141574
280 SNP_A-1991921 3148256
281 SNP_A-1958964 3165318
282 SNP_A-2123323 3190352
283 SNP_A-1991922 3193869
284 SNP_A-4236580 3198106
285 SNP_A-2172575 3202674
286 SNP_A-4194779 3203432
287 SNP_A-2237806 3206762
288 SNP_A-2030534 3207377
289 SNP_A-2149976 3210534
290 SNP_A-1879426 3210892
291 SNP_A-4231265 3213817
292 SNP_A-2145806 3230805
293 SNP_A-4237727 3232022
294 SNP_A-1926468 3236163
295 SNP_A-4203793 3241175
296 SNP_A-1896937 3245103
297 SNP_A-2211030 3248327
298 SNP_A-4218126 3248429
299 SNP_A-2138215 3265302
300 SNP_A-1904715 3274472
301 SNP_A-4199340 3283553
302 SNP_A-1940297 3284128
303 SNP_A-1925503 3292328
304 SNP_A-2184132 3292439
305 SNP_A-2154064 3302965
306 SNP_A-1956996 3303507
307 SNP_A-2186836 3304394
308 SNP_A-4235911 3319644
309 SNP_A-2181885 3320429
310 SNP_A-4217558 3321148
311 SNP_A-4193766 3322606
312 SNP_A-4239638 3327306
313 SNP_A-2121583 3330955
314 SNP_A-4236577 3333636
315 SNP_A-4206686 3333743
316 SNP_A-1991924 3340467
317 SNP_A-1991925 3343653
318 SNP_A-1796843 3344663
319 SNP_A-2045553 3345841
320 SNP_A-2013096 3347557
321 SNP_A-1919781 3359439
322 SNP_A-1953234 3368305
323 SNP_A-1805953 3396695
324 SNP_A-1921732 3409405
325 SNP_A-4220798 3430516
326 SNP_A-2167819 3430697
327 SNP_A-2175732 3440295
328 SNP_A-1991928 3442067
329 SNP_A-2248002 3442221
330 SNP_A-4220022 3442288
331 SNP_A-4194085 3450943
332 SNP_A-2013098 3454057
333 SNP_A-2013099 3454325
334 SNP_A-2161480 3455588
335 SNP_A-2050237 3461263
336 SNP_A-1787319 3479450
337 SNP_A-1928473 3479692
338 SNP_A-1840607 3479839
339 SNP_A-1830080 3520862
340 SNP_A-1920982 3520908
341 SNP_A-4236045 3520966
342 SNP_A-1955298 3535435
343 SNP_A-2281297 3535658
344 SNP_A-2140917 3553308
345 SNP_A-1888667 3553615
346 SNP_A-1921015 3553643
347 SNP_A-2207188 3566058
348 SNP_A-4192573 3566152
349 SNP_A-1991941 3569591
350 SNP_A-2254081 3570156
351 SNP_A-4204674 3571585
352 SNP_A-1785531 3571678
353 SNP_A-1991942 3575939
354 SNP_A-2206656 3589505
355 SNP_A-2096200 3590337
356 SNP_A-2255502 3590568
357 SNP_A-2278117 3609045
358 SNP_A-1834096 3614559
359 SNP_A-2051906 3614718
360 SNP_A-1786550 3628741
361 SNP_A-4225748 3642765
362 SNP_A-4225556 3643247
363 SNP_A-1991947 3652805
364 SNP_A-4212744 3653506
365 SNP_A-2305814 3653990
366 SNP_A-1807488 3664116
367 SNP_A-2150562 3665233
368 SNP_A-1814143 3667819
369 SNP_A-2108276 3668188
370 SNP_A-4222761 3668924
371 SNP_A-4231376 3671607
372 SNP_A-4204347 3674807
373 SNP_A-4233594 3675112
374 SNP_A-1859162 3675256
375 SNP_A-1808378 3676118
376 SNP_A-1916244 3693558
377 SNP_A-4236197 3697468
378 SNP_A-4212746 3722394
379 SNP_A-1909069 3724126
380 SNP_A-2134802 3724510
381 SNP_A-2110464 3735700
382 SNP_A-1845624 3735937
383 SNP_A-2175018 3738538
384 SNP_A-1952340 3746554
385 SNP_A-2255121 3746747
386 SNP_A-2170270 3750688
387 SNP_A-2150632 3751996
388 SNP_A-2222538 3752396
389 SNP_A-2223405 3752732
390 SNP_A-1841126 3755874
391 SNP_A-4207032 3757258
392 SNP_A-2083768 3757310
393 SNP_A-4224122 3778955
394 SNP_A-4237262 3780096
395 SNP_A-1913573 3782733
396 SNP_A-4225252 3782940
397 SNP_A-2208734 3782982
398 SNP_A-1849261 3783028
399 SNP_A-2023508 3783318
400 SNP_A-2193373 3783510
401 SNP_A-4204736 3783529
402 SNP_A-2225484 3801685
403 SNP_A-2130302 3801901
404 SNP_A-4225512 3803470
405 SNP_A-1991959 3803489
406 SNP_A-1991960 3803529
407 SNP_A-1991961 3803629
408 SNP_A-1991964 3803776
409 SNP_A-2247141 3807238
410 SNP_A-2027422 3807740
411 SNP_A-4222581 3812181
412 SNP_A-1931200 3812233
413 SNP_A-1848483 3819346
414 SNP_A-2294659 3820589
415 SNP_A-4192577 3823387
416 SNP_A-4219486 3823849
417 SNP_A-4221403 3823862
418 SNP_A-2302015 3824243
419 SNP_A-4232492 3842395
420 SNP_A-1907036 3842575
421 SNP_A-4196214 3843246
422 SNP_A-2231826 3843429
423 SNP_A-1792096 3857266
424 SNP_A-4217226 3861929
425 SNP_A-2256133 3869383
426 SNP_A-4231002 3869620
427 SNP_A-1809342 3869740
428 SNP_A-2050348 3874354
429 SNP_A-4202343 3881301
430 SNP_A-2200192 3883839
431 SNP_A-4229370 3883888
432 SNP_A-2269810 3884033
433 SNP_A-2104266 3884261
434 SNP_A-1991967 3885086
435 SNP_A-1991968 3885132
436 SNP_A-4230048 3891656
437 SNP_A-4220446 3892125
438 SNP_A-4194372 3892138
439 SNP_A-4228182 3892636
440 SNP_A-2259725 3893085
441 SNP_A-2069020 3893325
442 SNP_A-2113657 3907080
443 SNP_A-2046214 3907114
444 SNP_A-1926683 3907186
445 SNP_A-4237988 3907290
446 SNP_A-2055277 3907327
447 SNP_A-2288281 3907612
448 SNP_A-1890891 3907720
449 SNP_A-1921964 3907803
450 SNP_A-4201999 3911152
451 SNP_A-2143177 3924312
452 SNP_A-2223127 3939504
453 SNP_A-1906317 3939796
454 SNP_A-2043173 3940031
455 SNP_A-1809248 3940054
456 SNP_A-4219579 3940374
457 SNP_A-4198666 3945370
458 SNP_A-2219906 3945429
459 SNP_A-2230317 3948810
460 SNP_A-1877686 3948987
461 SNP_A-4239777 3949289
462 SNP_A-1932721 3952784
463 SNP_A-1991976 3953333
464 SNP_A-4227258 3964245
465 SNP_A-4237666 3967421
466 SNP_A-4237583 3981508
467 SNP_A-1924224 3981721
468 SNP_A-2193695 3982139
469 SNP_A-4228941 3984017
470 SNP_A-2156183 3984068
471 SNP_A-2041566 3984221
472 SNP_A-2123507 3984697
473 SNP_A-1991980 3989439
474 SNP_A-1991981 3990624
475 SNP_A-1991983 3990969
476 SNP_A-2089923 3992783
477 SNP_A-4193574 3993078
478 SNP_A-2162275 4006821
479 SNP_A-2135072 4009590
480 SNP_A-1920050 4010104
481 SNP_A-2291672 4010219
482 SNP_A-1991984 4027441
483 SNP_A-1991986 4028371
484 SNP_A-2154523 4028983
485 SNP_A-1827563 4032278
486 SNP_A-2013107 4036782
487 SNP_A-1827199 4038118
488 SNP_A-4197134 4039531
489 SNP_A-2264534 4039629
490 SNP_A-2053234 4040455
491 SNP_A-1912307 4040487
492 SNP_A-4240464 4058512
493 SNP_A-2071534 4071445
494 SNP_A-2146328 4078056
495 SNP_A-2211468 4086002
496 SNP_A-2224769 4086239
497 SNP_A-1884297 4087225
498 SNP_A-1925601 4090538
499 SNP_A-1817842 4092991
500 SNP_A-1831570 4109135
501 SNP_A-4212748 4117728
502 SNP_A-4212749 4117771
503 SNP_A-4205729 4118520
504 SNP_A-1924625 4132486
505 SNP_A-2082315 4149858
506 SNP_A-4232176 4150270
507 SNP_A-2076232 4150823
508 SNP_A-2091766 4151157
509 SNP_A-4207732 4151475
510 SNP_A-1816834 4151827
511 SNP_A-4225555 4151852
512 SNP_A-4212750 4152613
513 SNP_A-1991995 4152868
514 SNP_A-1991997 4153438
515 SNP_A-1896389 4155016
516 SNP_A-2234549 4155128
517 SNP_A-2309322 4155262
518 SNP_A-4201671 4162041
519 SNP_A-2130322 4164349
520 SNP_A-1867947 4164397
521 SNP_A-2178844 4166391
522 SNP_A-2188254 4166992
523 SNP_A-2039327 4167213
524 SNP_A-2091449 4167267
525 SNP_A-2036968 4167498
526 SNP_A-1992000 4170617
527 SNP_A-1930870 4170776
528 SNP_A-1823309 4175588
529 SNP_A-2082626 4175919
530 SNP_A-4233406 4177720
531 SNP_A-1918279 4178201
532 SNP_A-1945688 4182291
533 SNP_A-1992001 4201587
534 SNP_A-4212751 4201688
535 SNP_A-4204550 4214384
536 SNP_A-2068209 4216864
537 SNP_A-2025495 4224699
538 SNP_A-4197213 4234311
539 SNP_A-1992006 4244699
540 SNP_A-4212752 4246642
541 SNP_A-2157485 4253570
542 SNP_A-2119185 4254177
543 SNP_A-4212753 4270026
544 SNP_A-4212754 4270039
545 SNP_A-4195842 4273016
546 SNP_A-2159101 4276894
547 SNP_A-4226035 4293187
548 SNP_A-1992009 4323090
549 SNP_A-2089127 4331981
550 SNP_A-2164764 4332865
551 SNP_A-2098989 4350231
552 SNP_A-2089913 4350531
553 SNP_A-2185288 4356742
554 SNP_A-2091643 4356937
555 SNP_A-2214829 4376431
556 SNP_A-2190458 4378785
557 SNP_A-2290679 4379340
558 SNP_A-2013113 4398160
559 SNP_A-2170864 4399666
560 SNP_A-2034431 4426937
561 SNP_A-1956652 4427037
562 SNP_A-1947117 4432000
563 SNP_A-1957597 4438281
564 SNP_A-1992012 4440793
565 SNP_A-1826201 4455261
566 SNP_A-2152333 4464278
567 SNP_A-2037831 4464621
568 SNP_A-4212756 4474300
569 SNP_A-1992015 4475303
570 SNP_A-1868184 4487444
571 SNP_A-1992019 4489894
572 SNP_A-2167110 4490278
573 SNP_A-1858620 4490319
574 SNP_A-1992020 4493322
575 SNP_A-1957122 4517353
576 SNP_A-4223855 4518433
577 SNP_A-1960786 4529900
578 SNP_A-2212515 4530002
579 SNP_A-2077147 4534184
580 SNP_A-1992021 4542585
581 SNP_A-4194730 4545958
582 SNP_A-1795033 4565887
583 SNP_A-2085330 4576576
584 SNP_A-2066820 4578585
585 SNP_A-1830842 4584209
586 SNP_A-2101492 4584431
587 SNP_A-2044511 4584481
588 SNP_A-1992024 4592774
589 SNP_A-1992026 4592896
590 SNP_A-4237695 4596640
591 SNP_A-2109212 4596692
592 SNP_A-2072060 4597504
593 SNP_A-1992028 4607132
594 SNP_A-1936688 4611277
595 SNP_A-2139177 4618514
596 SNP_A-1829014 4618657
597 SNP_A-1811102 4618813
598 SNP_A-2043346 4619313
599 SNP_A-2303905 4656521
600 SNP_A-2134746 4660347
601 SNP_A-1861992 4662739
602 SNP_A-2132578 4662801
603 SNP_A-1889023 4680724
604 SNP_A-1992032 4687004
605 SNP_A-4212758 4687403
606 SNP_A-1992033 4687540
607 SNP_A-2024034 4692091
608 SNP_A-1838211 4692731
609 SNP_A-1992034 4695376
610 SNP_A-4217090 4718985
611 SNP_A-2282034 4732763
612 SNP_A-4215297 4745606
613 SNP_A-2105892 4748908
614 SNP_A-1860961 4749173
615 SNP_A-4196311 4752273
616 SNP_A-2253268 4754112
617 SNP_A-2243310 4757537
618 SNP_A-1865707 4785214
619 SNP_A-2034949 4785239
620 SNP_A-2216708 4785498
621 SNP_A-2161826 4785537
622 SNP_A-1945813 4786192
623 SNP_A-1789241 4787351
624 SNP_A-1887444 4787997
625 SNP_A-4240493 4791654
626 SNP_A-2102960 4792649
627 SNP_A-2277878 4798418
628 SNP_A-2127063 4800267
629 SNP_A-2233176 4804596
630 SNP_A-1893972 4809939
631 SNP_A-1832050 4810178
632 SNP_A-1815836 4822195
633 SNP_A-2221215 4827409
634 SNP_A-1783655 4827440
635 SNP_A-1813371 4830337
636 SNP_A-2288836 4834657
637 SNP_A-1956947 4846646
638 SNP_A-2161541 4846697
639 SNP_A-2189191 4850755
640 SNP_A-4216142 4851079
641 SNP_A-1930414 4851649
642 SNP_A-2112000 4860324
643 SNP_A-1867166 4861511
644 SNP_A-4212759 4880761
645 SNP_A-2065517 4882812
646 SNP_A-2293614 4891417
647 SNP_A-2013122 4895706
648 SNP_A-2027007 4898830
649 SNP_A-2257483 4912550
650 SNP_A-2013125 4912668
651 SNP_A-1992043 4914550
652 SNP_A-1829657 4917841
653 SNP_A-2256013 4924179
654 SNP_A-4206989 4926185
655 SNP_A-2164947 4926837
656 SNP_A-4229082 4930938
657 SNP_A-1857334 4931447
658 SNP_A-1821157 4947759
659 SNP_A-1992047 4961603
660 SNP_A-2117907 4975387
661 SNP_A-2148645 4975677
662 SNP_A-2161378 4976549
663 SNP_A-1858228 4978049
664 SNP_A-1992048 4980114
665 SNP_A-2031324 4981061
666 SNP_A-1870634 4981351
667 SNP_A-2160891 4981420
668 SNP_A-2089531 4988033
669 SNP_A-2042576 4988121
670 SNP_A-2239271 4988177
671 SNP_A-1927088 4988229
672 SNP_A-2221765 4988280
673 SNP_A-4231088 4988298
674 SNP_A-2150829 4989050
675 SNP_A-1960027 5003107
676 SNP_A-1801887 5019950
677 SNP_A-4235230 5020832
678 SNP_A-1850817 5022215
679 SNP_A-2052676 5028739
680 SNP_A-2053205 5028825
681 SNP_A-2030458 5045226
682 SNP_A-4196748 5058820
683 SNP_A-2192310 5063717
684 SNP_A-2143250 5064543
685 SNP_A-1878994 5064561
686 SNP_A-2281545 5066516
687 SNP_A-2043484 5066662
688 SNP_A-2165377 5079962
689 SNP_A-2095149 5081361
690 SNP_A-1920205 5081449
691 SNP_A-2176350 5082011
692 SNP_A-1863057 5082418
693 SNP_A-1880865 5088928
694 SNP_A-1900436 5126059
695 SNP_A-1893324 5149306
696 SNP_A-2262592 5149755
697 SNP_A-1852347 5159862
698 SNP_A-4226902 5160043
699 SNP_A-1928760 5177031
700 SNP_A-1842452 5177088
701 SNP_A-4240635 5177130
702 SNP_A-4204634 5181079
703 SNP_A-1897649 5193215
704 SNP_A-1919583 5194678
705 SNP_A-2087460 5202235
706 SNP_A-4196044 5202541
707 SNP_A-4197416 5206286
708 SNP_A-2172190 5218900
709 SNP_A-4234525 5219613
710 SNP_A-1919942 5236244
711 SNP_A-2185457 5236834
712 SNP_A-4198635 5238068
713 SNP_A-1891303 5264865
714 SNP_A-1879727 5290424
715 SNP_A-2217169 5290497
716 SNP_A-2179174 5290712
717 SNP_A-4220331 5294772
718 SNP_A-4237088 5300760
719 SNP_A-2255801 5324005
720 SNP_A-1956339 5326099
721 SNP_A-1811559 5326756
722 SNP_A-2036269 5326925
723 SNP_A-2193026 5327342
724 SNP_A-2288049 5327636
725 SNP_A-1808912 5344747
726 SNP_A-1841440 5345291
727 SNP_A-1946053 5375967
728 SNP_A-1992057 5377571
729 SNP_A-2135914 5383607
730 SNP_A-1881095 5383633
731 SNP_A-4224318 5383911
732 SNP_A-2157104 5384039
733 SNP_A-4227378 5408016
734 SNP_A-1831971 5408337
735 SNP_A-2177730 5413664
736 SNP_A-1957672 5414423
737 SNP_A-2081885 5419859
738 SNP_A-1862011 5428726
739 SNP_A-2049095 5451892
740 SNP_A-1992063 5454385
741 SNP_A-1992064 5454564
742 SNP_A-1870337 5456598
743 SNP_A-2079701 5456620
744 SNP_A-2033952 5456765
745 SNP_A-2133071 5457282
746 SNP_A-2211905 5473106
747 SNP_A-1845839 5474803
748 SNP_A-2066892 5475116
749 SNP_A-4203902 5477532
750 SNP_A-4212765 5478536
751 SNP_A-4225313 5479129
752 SNP_A-2138096 5482414
753 SNP_A-4235875 5482876
754 SNP_A-1992068 5498709
755 SNP_A-4212766 5498858
756 SNP_A-1780527 5503071
757 SNP_A-1814656 5505580
758 SNP_A-4212767 5505862
759 SNP_A-1808500 5511953
760 SNP_A-2076189 5522257
761 SNP_A-1834733 5522614
762 SNP_A-2192977 5523480
763 SNP_A-1781175 5524031
764 SNP_A-2225323 5524611
765 SNP_A-1992074 5530529
766 SNP_A-2141688 5535394
767 SNP_A-1799137 5540259
768 SNP_A-2267105 5547157
769 SNP_A-2164255 5548227
770 SNP_A-1810142 5549471
771 SNP_A-2203067 5558641
772 SNP_A-2167824 5559100
773 SNP_A-1783177 5560754
774 SNP_A-2198075 5560784
775 SNP_A-1794965 5561105
776 SNP_A-2167674 5581540
777 SNP_A-2071022 5588817
778 SNP_A-1992075 5594564
779 SNP_A-4237689 5595284
780 SNP_A-2192220 5595490
781 SNP_A-2097285 5595597
782 SNP_A-2168957 5595762
783 SNP_A-1860694 5602396
784 SNP_A-2206501 5602716
785 SNP_A-1898642 5603940
786 SNP_A-1794817 5604020
787 SNP_A-2237152 5619015
788 SNP_A-2232767 5625392
789 SNP_A-2224479 5625413
790 SNP_A-1892633 5625845
791 SNP_A-1992077 5628399
792 SNP_A-2286465 5628851
793 SNP_A-2142549 5630262
794 SNP_A-2278341 5635001
795 SNP_A-2053410 5648643
796 SNP_A-2231674 5649070
797 SNP_A-4224007 5661959
798 SNP_A-2060897 5661983
799 SNP_A-2043927 5662714
800 SNP_A-1934745 5679257
801 SNP_A-1851979 5726700
802 SNP_A-2242462 5741248
803 SNP_A-2097300 5741458
804 SNP_A-1848691 5752350
805 SNP_A-4231021 5752614
806 SNP_A-2090665 5752789
807 SNP_A-4166001 5758935
808 SNP_A-2013135 5759880
809 SNP_A-1827491 5763524
810 SNP_A-2158408 5764993
811 SNP_A-1888049 5765409
812 SNP_A-2099889 5768099
813 SNP_A-2107000 5771188
814 SNP_A-1841081 5771287
815 SNP_A-2244596 5777510
816 SNP_A-4212770 5780360
817 SNP_A-1992088 5780467
818 SNP_A-1992089 5780617
819 SNP_A-2054165 5789636
820 SNP_A-1805143 5791804
821 SNP_A-1824890 5791955
822 SNP_A-1809076 5791980
823 SNP_A-2151647 5792133
824 SNP_A-2217655 5796951
825 SNP_A-1889037 5796970
826 SNP_A-2277800 5798297
827 SNP_A-1944669 5799553
828 SNP_A-2300140 5800042
829 SNP_A-1992093 5804832
830 SNP_A-1992096 5806737
831 SNP_A-1840471 5812473
832 SNP_A-1894235 5821198
833 SNP_A-1816419 5824945
834 SNP_A-1844010 5834549
835 SNP_A-2022917 5848974
836 SNP_A-1992101 5862903
837 SNP_A-1992102 5864585
838 SNP_A-2039526 5885043
839 SNP_A-1888474 5886922
840 SNP_A-1949532 5911964
841 SNP_A-1904898 5918267
842 SNP_A-1830166 5918503
843 SNP_A-2056841 5920612
844 SNP_A-2277582 5925904
845 SNP_A-1905906 5930054
846 SNP_A-4240907 5938253
847 SNP_A-1992107 5940352
848 SNP_A-1881456 5942813
849 SNP_A-2276294 5964271
850 SNP_A-1817477 5972325
851 SNP_A-2136006 5972360
852 SNP_A-2070660 5972385
853 SNP_A-1831350 5976347
854 SNP_A-2269862 5981818
855 SNP_A-1849968 5982006
856 SNP_A-4198267 5982065
857 SNP_A-4228061 5996980
858 SNP_A-4224238 6002824
859 SNP_A-2174669 6003207
860 SNP_A-1992108 6003550
861 SNP_A-2189267 6004058
862 SNP_A-2259572 6013715
863 SNP_A-2216789 6015339
864 SNP_A-2222186 6017976
865 SNP_A-2040450 6018017
866 SNP_A-2052976 6019230
867 SNP_A-4202568 6047363
868 SNP_A-4202500 6047837
869 SNP_A-1917429 6048578
870 SNP_A-2177725 6049479
871 SNP_A-4199638 6051714
872 SNP_A-2232314 6053023
873 SNP_A-2077453 6053417
874 SNP_A-2261984 6054414
875 SNP_A-4206040 6060950
876 SNP_A-1788969 6066540
877 SNP_A-2149382 6081814
878 SNP_A-4218409 6091337
879 SNP_A-2303603 6091681
880 SNP_A-1796076 6091823
881 SNP_A-1862246 6092020
882 SNP_A-2143353 6092046
883 SNP_A-2177522 6092189
884 SNP_A-1828517 6092262
885 SNP_A-2161594 6092385
886 SNP_A-1898064 6116508
887 SNP_A-1880687 6118080
888 SNP_A-1791518 6118677
889 SNP_A-4196554 6123920
890 SNP_A-2036774 6130460
891 SNP_A-2248439 6160762
892 SNP_A-2181693 6167872
893 SNP_A-2232431 6167892
894 SNP_A-1948129 6175745
895 SNP_A-1828834 6195546
896 SNP_A-2273144 6202573
897 SNP_A-2108401 6257504
898 SNP_A-1833026 6257591
899 SNP_A-1992122 6266316
900 SNP_A-4202780 6266787
901 SNP_A-2013144 6277345
902 SNP_A-2220308 6288880
903 SNP_A-1992125 6290433
904 SNP_A-1992126 6290817
905 SNP_A-1992127 6290919
906 SNP_A-4195204 6292222
907 SNP_A-2309038 6293432
908 SNP_A-1918600 6293470
909 SNP_A-4221851 6294077
910 SNP_A-1795684 6294245
911 SNP_A-1992129 6298146
912 SNP_A-1852874 6306668
913 SNP_A-1884748 6306745
914 SNP_A-2143897 6306930
915 SNP_A-1873271 6307055
916 SNP_A-1842228 6307171
917 SNP_A-1806922 6314156
918 SNP_A-2076886 6314682
919 SNP_A-2199420 6322956
920 SNP_A-4239979 6325407
921 SNP_A-1870087 6351392
922 SNP_A-1992130 6355722
923 SNP_A-1794250 6356758
924 SNP_A-2152725 6357338
925 SNP_A-4201625 6357455
926 SNP_A-1992132 6362452
927 SNP_A-2133567 6375621
928 SNP_A-2127417 6375655
929 SNP_A-1815890 6375714
930 SNP_A-1992137 6375871
931 SNP_A-1992139 6376528
932 SNP_A-1992140 6376791
933 SNP_A-1992141 6376832
934 SNP_A-1992142 6377122
935 SNP_A-2095231 6378710
936 SNP_A-2197566 6383749
937 SNP_A-2229630 6383766
938 SNP_A-2124022 6385578
939 SNP_A-1992144 6402090
940 SNP_A-2222464 6407942
941 SNP_A-2290383 6434685
942 SNP_A-1782696 6434931
943 SNP_A-2069214 6440779
944 SNP_A-2036465 6440883
945 SNP_A-2252117 6441194
946 SNP_A-2022638 6460526
947 SNP_A-1951208 6461123
948 SNP_A-1870070 6461154
949 SNP_A-2071450 6475913
950 SNP_A-2077515 6475985
951 SNP_A-2310752 6482724
952 SNP_A-1795424 6482851
953 SNP_A-4228704 6508840
954 SNP_A-4220188 6509698
955 SNP_A-2131471 6542023
956 SNP_A-2073815 6549500
957 SNP_A-2305367 6566971
958 SNP_A-1831631 6572054
959 SNP_A-2210844 6572293
960 SNP_A-4233606 6573272
961 SNP_A-4239034 6573287
962 SNP_A-4212777 6587757
963 SNP_A-1873013 6595480
964 SNP_A-1992149 6597571
965 SNP_A-2205821 6599627
966 SNP_A-4218090 6601950
967 SNP_A-2275754 6610095
968 SNP_A-4226237 6630532
969 SNP_A-2104008 6630639
970 SNP_A-4199589 6630711
971 SNP_A-1954642 6630796
972 SNP_A-4199756 6672229
973 SNP_A-1804241 6672308
974 SNP_A-2071660 6677583
975 SNP_A-2111559 6677686
976 SNP_A-4217956 6710072
977 SNP_A-4222601 6724992
978 SNP_A-1875174 6736585
979 SNP_A-4205212 6737180
980 SNP_A-2161875 6742329
981 SNP_A-1992155 6751071
982 SNP_A-2013150 6751139
983 SNP_A-2028682 6769681
984 SNP_A-2163378 6774191
985 SNP_A-1903460 6778969
986 SNP_A-1909839 6779125
987 SNP_A-2077547 6780416
988 SNP_A-1841653 6780481
989 SNP_A-1904962 6789239
990 SNP_A-2095663 6795791
991 SNP_A-2261154 6812946
992 SNP_A-1992165 6884098
993 SNP_A-1829802 6885601
994 SNP_A-4212779 6891605
995 SNP_A-1870129 6892865
996 SNP_A-1834487 6892895
997 SNP_A-1877924 6899381
998 SNP_A-2201589 6908814
999 SNP_A-4236442 6986630
1000 SNP_A-1992170 8149069
1001 SNP_A-2064778 8162906
1002 SNP_A-4227435 8192885
1003 SNP_A-2265902 8218928
1004 SNP_A-2092035 8225954
1005 SNP_A-2300919 8227900
1006 SNP_A-2090743 8227975
1007 SNP_A-2313679 8229639
1008 SNP_A-1943199 8232580
1009 SNP_A-1886104 8238782
1010 SNP_A-2138997 8308662
1011 SNP_A-2061777 8309288
1012 SNP_A-4222496 8312472
1013 SNP_A-1889151 8344538
1014 SNP_A-2083877 8384658
1015 SNP_A-2246431 8385232
1016 SNP_A-2207774 8387780
1017 SNP_A-2187636 8398664
1018 SNP_A-2181522 8400120
1019 SNP_A-2062173 8422746
1020 SNP_A-2241525 8426550
1021 SNP_A-2174859 8434296
1022 SNP_A-1869645 8443156
1023 SNP_A-2248592 8443600
1024 SNP_A-4216089 8467882
1025 SNP_A-2293834 8474533
1026 SNP_A-1949274 8484184
1027 SNP_A-2266226 8510570
1028 SNP_A-4193086 8510948
1029 SNP_A-4204659 8512334
1030 SNP_A-2244343 8519621
1031 SNP_A-2115977 8523115
1032 SNP_A-2041550 8531804
1033 SNP_A-1950717 8537743
1034 SNP_A-2028884 8538134
1035 SNP_A-1992180 8584258
1036 SNP_A-1821068 8584520
1037 SNP_A-4202380 8598962
1038 SNP_A-4196479 8599418
1039 SNP_A-1992182 8614018
1040 SNP_A-4212781 8614052
1041 SNP_A-4212782 8614065
1042 SNP_A-1992183 8614749
1043 SNP_A-2160794 8614886
1044 SNP_A-4201513 8627268
1045 SNP_A-1850101 8627966
1046 SNP_A-1936458 8650797
1047 SNP_A-2060944 8656791
1048 SNP_A-1802481 8657551
1049 SNP_A-2242143 8696969
1050 SNP_A-4235245 8702032
1051 SNP_A-2013157 8702350
1052 SNP_A-1992191 8702557
1053 SNP_A-4235035 8709372
1054 SNP_A-2025400 8745049
1055 SNP_A-4212783 8756260
1056 SNP_A-1801796 8764214
1057 SNP_A-2013159 8767171
1058 SNP_A-2252499 8805453
1059 SNP_A-2124027 8805514
1060 SNP_A-4240078 8805709
1061 SNP_A-1902373 8805785
1062 SNP_A-2082560 8808383
1063 SNP_A-1897619 8808812
1064 SNP_A-1866853 8808857
1065 SNP_A-2206236 8823160
1066 SNP_A-4226769 8831064
1067 SNP_A-1992198 8849712
1068 SNP_A-2222967 8856596
1069 SNP_A-2205904 8862903
1070 SNP_A-1960049 8871938
1071 SNP_A-4212784 8875531
1072 SNP_A-1857668 8886403
1073 SNP_A-4194739 8890266
1074 SNP_A-2066555 8899931
1075 SNP_A-2293978 8915922
1076 SNP_A-2094767 8936114
1077 SNP_A-4201114 8939000
1078 SNP_A-4223558 8944704
1079 SNP_A-1926882 8968150
1080 SNP_A-4212785 8973511
1081 SNP_A-2054101 8985925
1082 SNP_A-4198462 9000905
1083 SNP_A-2198056 9001172
1084 SNP_A-1809615 9004844
1085 SNP_A-2214708 9030961
1086 SNP_A-1867312 9047316
1087 SNP_A-1802438 9077716
1088 SNP_A-4234840 9083722
1089 SNP_A-2210129 9097487
1090 SNP_A-2310766 9099900
1091 SNP_A-1942337 9100437
1092 SNP_A-2028087 9101412
1093 SNP_A-2219771 9111331
1094 SNP_A-2259298 9112689
1095 SNP_A-1943805 9122765
1096 SNP_A-1880843 9123433
1097 SNP_A-2297430 9137986
1098 SNP_A-1840327 9140857
1099 SNP_A-2134619 9182492
1100 SNP_A-1847018 9191804
1101 SNP_A-2279000 9193878
1102 SNP_A-2211292 9208381
1103 SNP_A-1839892 9216331
1104 SNP_A-2254453 9216904
1105 SNP_A-2232152 9229356
1106 SNP_A-2153959 9229660
1107 SNP_A-4221026 9230911
1108 SNP_A-4232405 9231582
1109 SNP_A-1992213 9235071
1110 SNP_A-1921503 9237882
1111 SNP_A-4239074 9263282
1112 SNP_A-2259874 9302874
1113 SNP_A-1898769 9313653
1114 SNP_A-2199087 9313740
1115 SNP_A-1789803 9326347
1116 SNP_A-2093577 9331134
1117 SNP_A-1859391 9331881
1118 SNP_A-2031547 9332048
1119 SNP_A-2078095 9361858
1120 SNP_A-2246357 9362129
1121 SNP_A-4222599 9392981
1122 SNP_A-2289602 9413939
1123 SNP_A-1816641 9446388
1124 SNP_A-2094485 9452052
1125 SNP_A-2154697 9452800
1126 SNP_A-1958976 9473235
1127 SNP_A-1925526 9497859
1128 SNP_A-1889076 9499993
1129 SNP_A-2225648 9508470
1130 SNP_A-4195396 9516559
1131 SNP_A-2045958 9521536
1132 SNP_A-2180815 9549119
1133 SNP_A-2047858 9594257
1134 SNP_A-1893270 9604100
1135 SNP_A-2046060 9638327
1136 SNP_A-1850937 9639109
1137 SNP_A-1937269 9643674
1138 SNP_A-2230696 9650964
1139 SNP_A-1900593 9687101
1140 SNP_A-2189874 9717633
1141 SNP_A-2173531 9755688
1142 SNP_A-1865898 9811668
1143 SNP_A-4237416 9831779
1144 SNP_A-1840055 9856583
1145 SNP_A-2063069 9858434
1146 SNP_A-1992226 9899326
1147 SNP_A-2273516 9915751
1148 SNP_A-1791226 9933429
1149 SNP_A-2025629 9936665
1150 SNP_A-2186795 9956896
1151 SNP_A-1945368 9965207
1152 SNP_A-2032459 9969351
1153 SNP_A-2179559 9969388
1154 SNP_A-1939841 9970074
1155 SNP_A-1832776 9994149
1156 SNP_A-1992228 10015328
1157 SNP_A-4207000 10015933
1158 SNP_A-2241206 10016182
1159 SNP_A-2080205 10016329
1160 SNP_A-4200414 10023934
1161 SNP_A-1992229 10048546
1162 SNP_A-2096053 10088028
1163 SNP_A-2287059 10091292
1164 SNP_A-2087520 10092338
1165 SNP_A-4216140 10107778
1166 SNP_A-1947131 10116263
1167 SNP_A-2237643 10119614
1168 SNP_A-4221523 10124803
1169 SNP_A-1870359 10143913
1170 SNP_A-4202655 10144792
1171 SNP_A-2239637 10150116
1172 SNP_A-1852695 10157039
1173 SNP_A-1812377 10173386
1174 SNP_A-4228282 10173750
1175 SNP_A-1911010 10181547
1176 SNP_A-2027426 10193073
1177 SNP_A-4200724 10193704
1178 SNP_A-1960182 10198387
1179 SNP_A-2085525 10198892
1180 SNP_A-1992232 10202605
1181 SNP_A-1848996 10218816
1182 SNP_A-1828667 10219554
1183 SNP_A-2253089 10222001
1184 SNP_A-4212791 10238296
1185 SNP_A-2263961 10240890
1186 SNP_A-1992234 10266043
1187 SNP_A-4230337 10288675
1188 SNP_A-1992235 10298478
1189 SNP_A-1879554 10312298
1190 SNP_A-4195615 10325417
1191 SNP_A-1836475 10327073
1192 SNP_A-1873329 10360894
1193 SNP_A-2093595 10363522
1194 SNP_A-4229779 10368283
1195 SNP_A-2107855 10369046
1196 SNP_A-2082488 10369164
1197 SNP_A-1875458 10370887
1198 SNP_A-4204875 10396804
1199 SNP_A-2077238 10399753
1200 SNP_A-1913539 10428703
1201 SNP_A-1900370 10428766
1202 SNP_A-1844783 10432305
1203 SNP_A-2300626 10432736
1204 SNP_A-4198552 10476206
1205 SNP_A-2049305 10483112
1206 SNP_A-4220309 10563844
1207 SNP_A-1838172 10564152
1208 SNP_A-1886065 10605834
1209 SNP_A-2085665 10619507
1210 SNP_A-2193643 10622572
1211 SNP_A-2013186 10631884
1212 SNP_A-4215305 10639519
1213 SNP_A-2129825 10640239
1214 SNP_A-2288120 10649292
1215 SNP_A-2311537 10653359
1216 SNP_A-4231195 10665254
1217 SNP_A-4237556 10665270
1218 SNP_A-1992239 10667288
1219 SNP_A-1992240 10668078
1220 SNP_A-1992242 10669906
1221 SNP_A-2077440 10686738
1222 SNP_A-2062879 10691571
1223 SNP_A-1813749 10691637
1224 SNP_A-2163767 10692740
1225 SNP_A-2296302 10692826
1226 SNP_A-1855609 10705457
1227 SNP_A-1953237 10710382
1228 SNP_A-2294571 10719627
1229 SNP_A-1904283 10720084
1230 SNP_A-2103482 10720187
1231 SNP_A-1940097 10723261
1232 SNP_A-1871902 10743572
1233 SNP_A-4234751 10743733
1234 SNP_A-1911986 10743821
1235 SNP_A-2208484 10750355
1236 SNP_A-1803123 10767033
1237 SNP_A-2038548 10767102
1238 SNP_A-4193507 10768210
1239 SNP_A-2236249 10782879
1240 SNP_A-2013188 10801065
1241 SNP_A-2013189 10801146
1242 SNP_A-2209850 10805158
1243 SNP_A-2231890 10812822
1244 SNP_A-1913328 10812864
1245 SNP_A-1785051 10846399
1246 SNP_A-2240018 10883455
1247 SNP_A-1804771 10990502
1248 SNP_A-2267518 11006336
1249 SNP_A-2268722 11047207
1250 SNP_A-1992252 11047528
1251 SNP_A-1815469 11059516
1252 SNP_A-2177718 11074209
1253 SNP_A-4231670 11074329
1254 SNP_A-2028728 11075313
1255 SNP_A-2079631 11082571
1256 SNP_A-2289392 11093585
1257 SNP_A-2076571 11100292
1258 SNP_A-1945342 11109430
1259 SNP_A-2310100 11109959
1260 SNP_A-2119089 11124885
1261 SNP_A-2122663 11129662
1262 SNP_A-1792669 11135851
1263 SNP_A-1899625 11137022
1264 SNP_A-1992256 11140092
1265 SNP_A-1992257 11141305
1266 SNP_A-2199758 11151238
1267 SNP_A-4201277 11156393
1268 SNP_A-1992259 11156447
1269 SNP_A-1847432 11166122
1270 SNP_A-2114980 11183321
1271 SNP_A-2249617 11191768
1272 SNP_A-1992262 11193530
1273 SNP_A-2160939 11261203
1274 SNP_A-2055280 11262890
1275 SNP_A-2101893 11263320
1276 SNP_A-2098699 11264514
1277 SNP_A-2150418 11277172
1278 SNP_A-1799658 11279435
1279 SNP_A-2212520 11286671
1280 SNP_A-2258572 11303541
1281 SNP_A-1992265 11322596
1282 SNP_A-1814159 11344528
1283 SNP_A-2261282 11344982
1284 SNP_A-2077029 11346687
1285 SNP_A-1819654 11346917
1286 SNP_A-2035066 11360435
1287 SNP_A-2135493 11366954
1288 SNP_A-2158608 11381382
1289 SNP_A-1913921 11406140
1290 SNP_A-1860715 11407230
1291 SNP_A-2059647 11407398
1292 SNP_A-1841403 11421965
1293 SNP_A-1992271 11422250
1294 SNP_A-1886410 11464750
1295 SNP_A-2256326 11476422
1296 SNP_A-2181164 11519090
1297 SNP_A-4225431 11551480
1298 SNP_A-2262687 11617363
1299 SNP_A-2121257 11617645
1300 SNP_A-2191957 11618316
1301 SNP_A-4235081 11618857
1302 SNP_A-2223251 11621250
1303 SNP_A-2186864 11633846
1304 SNP_A-2035419 11646578
1305 SNP_A-4199524 11648095
1306 SNP_A-1807419 11686198
1307 SNP_A-1992274 11686478
1308 SNP_A-2217252 11688962
1309 SNP_A-2182300 11704905
1310 SNP_A-4199959 11729348
1311 SNP_A-4224114 11730047
1312 SNP_A-2229427 11732013
1313 SNP_A-2073446 11737139
1314 SNP_A-2305613 11737397
1315 SNP_A-2069600 11748468
1316 SNP_A-4238298 11750567
1317 SNP_A-2061296 11751714
1318 SNP_A-2312970 11757636
1319 SNP_A-1992280 11778408
1320 SNP_A-1808945 11784641
1321 SNP_A-1863615 11852821
1322 SNP_A-1792040 11862365
1323 SNP_A-4239022 11868234
1324 SNP_A-2220018 12285367
1325 SNP_A-1827170 12517929
1326 SNP_A-1928822 12630632
1327 SNP_A-1992286 12654325
1328 SNP_A-4224191 12658765
1329 SNP_A-1919602 12672249
1330 SNP_A-2094270 12677322
1331 SNP_A-1800537 12708433
1332 SNP_A-1931525 12708688
1333 SNP_A-1809234 12722750
1334 SNP_A-1931521 12723422
1335 SNP_A-2207402 12739903
1336 SNP_A-2131453 12762461
1337 SNP_A-1780758 12773076
1338 SNP_A-1847153 12778736
1339 SNP_A-2025559 12788444
1340 SNP_A-2261359 12796626
1341 SNP_A-2121404 12814377
1342 SNP_A-2182313 12830965
1343 SNP_A-1901533 12831100
1344 SNP_A-2029196 12849586
1345 SNP_A-2305126 12864210
1346 SNP_A-4196758 12911723
1347 SNP_A-1780572 12915299
1348 SNP_A-1781915 12919286
1349 SNP_A-2083955 12919307
1350 SNP_A-1862583 12926648
1351 SNP_A-1992290 12944303
1352 SNP_A-2159390 12951706
1353 SNP_A-2082319 12961591
1354 SNP_A-4212797 12971578
1355 SNP_A-1992294 12981181
1356 SNP_A-4202883 12986080
1357 SNP_A-1911827 13008562
1358 SNP_A-1992296 13091178
1359 SNP_A-2245860 13130927
1360 SNP_A-2198063 13144616
1361 SNP_A-1992298 13152374
1362 SNP_A-1992299 13152420
1363 SNP_A-2234775 13154175
1364 SNP_A-1992300 13154673
1365 SNP_A-2031422 13172595
1366 SNP_A-2168625 13172734
1367 SNP_A-2241979 13194245
1368 SNP_A-1928132 13195326
1369 SNP_A-1992306 13210100
1370 SNP_A-1992307 13210138
1371 SNP_A-2192835 13215122
1372 SNP_A-1816126 13217455
1373 SNP_A-4233205 13217498
1374 SNP_A-1992310 13243522
1375 SNP_A-2013211 13244007
1376 SNP_A-1992313 13246509
1377 SNP_A-1901238 13254092
1378 SNP_A-1932765 13259608
1379 SNP_A-2156638 13259814
1380 SNP_A-1820200 13265322
1381 SNP_A-4239268 13266109
1382 SNP_A-1928448 13269142
1383 SNP_A-2189244 13269177
1384 SNP_A-1992315 13270959
1385 SNP_A-4195472 13272807
1386 SNP_A-1923222 13273566
1387 SNP_A-1953362 13280469
1388 SNP_A-1945865 13285510
1389 SNP_A-1807503 13285544
1390 SNP_A-1952378 13300297
1391 SNP_A-4217321 13300340
1392 SNP_A-1914823 13304907
1393 SNP_A-2199083 13313779
1394 SNP_A-4240803 13314065
1395 SNP_A-2042191 13330455
1396 SNP_A-4212798 13330531
1397 SNP_A-2013213 13332518
1398 SNP_A-2135579 13354305
1399 SNP_A-2094673 13393385
1400 SNP_A-1837284 13393442
1401 SNP_A-4204543 13430193
1402 SNP_A-1808708 13441843
1403 SNP_A-2259207 13442070
1404 SNP_A-1919455 13442177
1405 SNP_A-4217777 13442420
1406 SNP_A-4207427 13448487
1407 SNP_A-1838974 13448716
1408 SNP_A-4235085 13449249
1409 SNP_A-2173844 13453730
1410 SNP_A-4239523 13461037
1411 SNP_A-1992323 13471164
1412 SNP_A-1992324 13471203
1413 SNP_A-1992325 13472088
1414 SNP_A-2135309 13499009
1415 SNP_A-2070176 13499552
1416 SNP_A-2177974 13499901
1417 SNP_A-4212800 13500919
1418 SNP_A-2272988 13503165
1419 SNP_A-1837093 13505075
1420 SNP_A-2192363 13505188
1421 SNP_A-2310796 13518784
1422 SNP_A-2178387 13526448
1423 SNP_A-4194528 13527002
1424 SNP_A-2063819 13527051
1425 SNP_A-2045810 13531277
1426 SNP_A-4212801 13531665
1427 SNP_A-4212802 13534694
1428 SNP_A-4212803 13534710
1429 SNP_A-2090514 13553100
1430 SNP_A-1868036 13554370
1431 SNP_A-1992329 13570704
1432 SNP_A-1899433 13579983
1433 SNP_A-4220530 13581301
1434 SNP_A-1992332 13604374
1435 SNP_A-4201600 13604468
1436 SNP_A-4198482 13604569
1437 SNP_A-2213523 13631654
1438 SNP_A-2070619 13634728
1439 SNP_A-2248293 13643904
1440 SNP_A-4212804 13647847
1441 SNP_A-4212805 13678383
1442 SNP_A-2287131 13678755
1443 SNP_A-2047921 13693864
1444 SNP_A-1896956 13698151
1445 SNP_A-2058689 13698354
1446 SNP_A-1836802 13703873
1447 SNP_A-1912396 13711639
1448 SNP_A-1864055 13712058
1449 SNP_A-1992336 13713705
1450 SNP_A-1992337 13714185
1451 SNP_A-2236993 13714709
1452 SNP_A-4212806 13722205
1453 SNP_A-2013216 13724314
1454 SNP_A-4203964 13724575
1455 SNP_A-1992339 13749851
1456 SNP_A-1871941 13751665
1457 SNP_A-2153685 13770025
1458 SNP_A-1992340 13772572
1459 SNP_A-1992341 13772865
1460 SNP_A-4195240 13774801
1461 SNP_A-2282253 13775599
1462 SNP_A-2128025 13775907
1463 SNP_A-2072283 13781886
1464 SNP_A-2298158 13782669
1465 SNP_A-2298680 13791052
1466 SNP_A-2140689 13791232
1467 SNP_A-2151185 13794782
1468 SNP_A-2104051 13794892
1469 SNP_A-1992342 13796634
1470 SNP_A-2049216 13796882
1471 SNP_A-1944079 13799778
1472 SNP_A-1867392 13815315
1473 SNP_A-2080303 13848795
1474 SNP_A-1922821 13854793
1475 SNP_A-4220947 13871334
1476 SNP_A-4201944 13871555
1477 SNP_A-2135123 13877219
1478 SNP_A-4205567 13883519
1479 SNP_A-1836215 13883701
1480 SNP_A-2088766 13886125
1481 SNP_A-2095145 13886163
1482 SNP_A-2295167 13900518
1483 SNP_A-1992346 13910499
1484 SNP_A-4212807 13911011
1485 SNP_A-2304087 13911363
1486 SNP_A-1789975 13935401
1487 SNP_A-4199251 13935429
1488 SNP_A-2147780 13935981
1489 SNP_A-1948727 13940902
1490 SNP_A-2059653 13940934
1491 SNP_A-1930004 13941175
1492 SNP_A-4215309 13952943
1493 SNP_A-2030512 13953165
1494 SNP_A-2033698 13954530
1495 SNP_A-2052550 13956060
1496 SNP_A-1845816 13990356
1497 SNP_A-1815605 14016175
1498 SNP_A-4234596 14023660
1499 SNP_A-2175458 14029212
1500 SNP_A-2312400 14067767
1501 SNP_A-2163230 14072885
1502 SNP_A-1913333 14074676
1503 SNP_A-2252145 14081955
1504 SNP_A-2241719 14082205
1505 SNP_A-2196803 14087350
1506 SNP_A-2295322 14088846
1507 SNP_A-2063034 14118719
1508 SNP_A-1872446 14127442
1509 SNP_A-2032526 14128749
1510 SNP_A-1930570 14129590
1511 SNP_A-1992353 14129768
1512 SNP_A-1896590 14132107
1513 SNP_A-2124330 14132722
1514 SNP_A-2290138 14134101
1515 SNP_A-1992355 14150292
1516 SNP_A-4212808 14150522
1517 SNP_A-1834171 14158131
1518 SNP_A-2103994 14176359
1519 SNP_A-4198601 14177244
1520 SNP_A-1811323 14184424
1521 SNP_A-4226098 14203436
1522 SNP_A-2151219 14218917
1523 SNP_A-4218871 14236338
1524 SNP_A-2294333 14239259
1525 SNP_A-4198864 14247697
1526 SNP_A-2251907 14259396
1527 SNP_A-1787069 14285269
1528 SNP_A-4212810 14288586
1529 SNP_A-2269768 14303019
1530 SNP_A-4201502 14311192
1531 SNP_A-4204573 14313399
1532 SNP_A-2238917 14316640
1533 SNP_A-1854302 14316760
1534 SNP_A-4212811 14317598
1535 SNP_A-4228806 14330923
1536 SNP_A-4197438 14357736
1537 SNP_A-4234668 14362495
1538 SNP_A-4220315 14388912
1539 SNP_A-1887409 14389274
1540 SNP_A-2301486 14390316
1541 SNP_A-2209926 14390504
1542 SNP_A-2157636 14390686
1543 SNP_A-1833551 14396454
1544 SNP_A-4224377 14420466
1545 SNP_A-1992370 14429708
1546 SNP_A-1992373 14431172
1547 SNP_A-1992374 14442736
1548 SNP_A-4212812 14473514
1549 SNP_A-1992375 14473658
1550 SNP_A-1992377 14474524
1551 SNP_A-2035001 14480611
1552 SNP_A-2270520 14494737
1553 SNP_A-2035019 14498282
1554 SNP_A-1890441 14509578
1555 SNP_A-2153326 14509849
1556 SNP_A-1849401 14510052
1557 SNP_A-2259101 14511722
1558 SNP_A-1992379 14512492
1559 SNP_A-1831089 14515450
1560 SNP_A-1992380 14517468
1561 SNP_A-2204292 14517871
1562 SNP_A-2100364 14519359
1563 SNP_A-1923225 14519569
1564 SNP_A-4212814 14547325
1565 SNP_A-1921672 14549778
1566 SNP_A-2048785 14549919
1567 SNP_A-4212815 14553279
1568 SNP_A-1992383 14553644
1569 SNP_A-2271858 14555058
1570 SNP_A-1856016 14555138
1571 SNP_A-2134146 14567685
1572 SNP_A-2064272 14567748
1573 SNP_A-4212816 14567973
1574 SNP_A-1992384 14568188
1575 SNP_A-1992385 14568760
1576 SNP_A-1865822 14586341
1577 SNP_A-1961423 14611006
1578 SNP_A-4227613 14615022
1579 SNP_A-1868610 14619388
1580 SNP_A-1854889 14620431
1581 SNP_A-2278270 14625719
1582 SNP_A-1871391 14626045
1583 SNP_A-4219527 14634243
1584 SNP_A-1800339 14650122
1585 SNP_A-1992392 14653073
1586 SNP_A-2040716 14675298
1587 SNP_A-2142141 14678685
1588 SNP_A-2250919 14679483
1589 SNP_A-1868739 14694706
1590 SNP_A-1921602 14697183
1591 SNP_A-2215935 14697420
1592 SNP_A-2260058 14698345
1593 SNP_A-2123202 14698487
1594 SNP_A-2256375 14700476
1595 SNP_A-4212817 14715248
1596 SNP_A-2263239 14717509
1597 SNP_A-2055779 14718576
1598 SNP_A-2100756 14718958
1599 SNP_A-2189505 14731468
1600 SNP_A-2224331 14731549
1601 SNP_A-2076742 14733048
1602 SNP_A-4195609 14763659
1603 SNP_A-2093686 14852373
1604 SNP_A-1822191 14852843
1605 SNP_A-1829345 14853084
1606 SNP_A-4237696 14897055
1607 SNP_A-4212819 14898152
1608 SNP_A-1992397 14903851
1609 SNP_A-4203279 14904583
1610 SNP_A-1827606 14905780
1611 SNP_A-2282109 14906496
1612 SNP_A-2166059 14906785
1613 SNP_A-4232851 14913007
1614 SNP_A-4194875 14913722
1615 SNP_A-4204549 14915292
1616 SNP_A-2055516 14915797
1617 SNP_A-1890386 14921659
1618 SNP_A-1938351 14925939
1619 SNP_A-4212820 14971700
1620 SNP_A-1992400 14974008
1621 SNP_A-2065614 14979635
1622 SNP_A-2221340 14982775
1623 SNP_A-1992401 14993450
1624 SNP_A-1992402 15018241
1625 SNP_A-2232943 15041646
1626 SNP_A-1950340 15049486
1627 SNP_A-2063043 15053350
1628 SNP_A-2158545 15056435
1629 SNP_A-2219472 15056494
1630 SNP_A-1992403 15075938
1631 SNP_A-2090692 15076490
1632 SNP_A-1881549 15090690
1633 SNP_A-2051760 15096243
1634 SNP_A-2177547 15119681
1635 SNP_A-4234695 15120601
1636 SNP_A-2103758 15136614
1637 SNP_A-4212822 15153578
1638 SNP_A-1992406 15155021
1639 SNP_A-4203705 15160909
1640 SNP_A-2093961 15164026
1641 SNP_A-4237605 15189009
1642 SNP_A-2294072 15191991
1643 SNP_A-1868892 15195385
1644 SNP_A-2049227 15226263
1645 SNP_A-2231642 15232333
1646 SNP_A-1922975 15233301
1647 SNP_A-2163406 15235059
1648 SNP_A-2030399 15258339
1649 SNP_A-1859101 15261419
1650 SNP_A-2290655 15288560
1651 SNP_A-2116961 15288659
1652 SNP_A-4207281 15291341
1653 SNP_A-1839639 15309542
1654 SNP_A-2057587 15309962
1655 SNP_A-4239862 15310149
1656 SNP_A-1890538 15316773
1657 SNP_A-1783398 15317330
1658 SNP_A-2260866 15318096
1659 SNP_A-1939048 15318148
1660 SNP_A-2270706 15319736
1661 SNP_A-2030564 15350982
1662 SNP_A-2222171 15367926
1663 SNP_A-1911347 15368500
1664 SNP_A-2040001 15395500
1665 SNP_A-2178608 15403172
1666 SNP_A-2190176 15432612
1667 SNP_A-2122068 15437751
1668 SNP_A-2077394 15444945
1669 SNP_A-1881413 15467641
1670 SNP_A-4212823 15471526
1671 SNP_A-4212824 15471819
1672 SNP_A-1848594 15484957
1673 SNP_A-4206024 15485788
1674 SNP_A-2196583 15500410
1675 SNP_A-1909033 15507563
1676 SNP_A-2037477 15520802
1677 SNP_A-4234682 15523295
1678 SNP_A-2200796 15537788
1679 SNP_A-2177957 15554164
1680 SNP_A-2172035 15574261
1681 SNP_A-2048945 15574448
1682 SNP_A-2044287 15580087
1683 SNP_A-2298648 15589523
1684 SNP_A-2294993 15634824
1685 SNP_A-1807005 15634913
1686 SNP_A-1796271 15638091
1687 SNP_A-1843020 15643069
1688 SNP_A-4229762 15643418
1689 SNP_A-1883362 15672655
1690 SNP_A-1919715 15672695
1691 SNP_A-1952392 15677768
1692 SNP_A-1992417 15688930
1693 SNP_A-2217186 15704000
1694 SNP_A-1807969 15710484
1695 SNP_A-1938068 15712594
1696 SNP_A-2275433 15712852
1697 SNP_A-2307975 15712889
1698 SNP_A-2248637 15719081
1699 SNP_A-1992421 15721312
1700 SNP_A-1992423 15721658
1701 SNP_A-2184812 15728894
1702 SNP_A-4199576 15734785
1703 SNP_A-2150601 15734826
1704 SNP_A-2227641 15744097
1705 SNP_A-4228424 15744498
1706 SNP_A-2232064 15745054
1707 SNP_A-1913905 15745231
1708 SNP_A-1900464 15747114
1709 SNP_A-2111718 15747196
1710 SNP_A-2076023 15747468
1711 SNP_A-1860585 15747493
1712 SNP_A-1896725 15758900
1713 SNP_A-2095161 15759096
1714 SNP_A-1879087 15783039
1715 SNP_A-2096353 15783302
1716 SNP_A-2237341 15784027
1717 SNP_A-1992424 15791692
1718 SNP_A-2135740 15805264
1719 SNP_A-2166151 15805499
1720 SNP_A-4218469 15833296
1721 SNP_A-2029190 15840128
1722 SNP_A-2287260 15853267
1723 SNP_A-4206111 15853736
1724 SNP_A-4231852 15874507
1725 SNP_A-4231153 15876988
1726 SNP_A-1823329 15894802
1727 SNP_A-2092036 15926526
1728 SNP_A-2288667 15927857
1729 SNP_A-2163844 15928697
1730 SNP_A-2059655 15950903
1731 SNP_A-4194817 15960760
1732 SNP_A-1796182 15988012
1733 SNP_A-1992433 15988678
1734 SNP_A-1860354 15995420
1735 SNP_A-1801369 15996109
1736 SNP_A-4197122 16016055
1737 SNP_A-1802309 16043410
1738 SNP_A-1992435 16044606
1739 SNP_A-1835050 16055320
1740 SNP_A-1992438 16065839
1741 SNP_A-1992439 16073441
1742 SNP_A-4222370 16079209
1743 SNP_A-4222828 16079224
1744 SNP_A-2089204 16079673
1745 SNP_A-1992440 16085228
1746 SNP_A-2202211 16085267
1747 SNP_A-2277361 16111218
1748 SNP_A-2078074 16279640
1749 SNP_A-2132660 16290819
1750 SNP_A-2128943 16298654
1751 SNP_A-1870209 16349619
1752 SNP_A-2295467 16360423
1753 SNP_A-1992447 16370937
1754 SNP_A-1992448 16371341
1755 SNP_A-1992449 16382006
1756 SNP_A-4225603 16384020
1757 SNP_A-4212828 16413967
1758 SNP_A-4212829 16441711
1759 SNP_A-1786399 16492644
1760 SNP_A-1949870 16493053
1761 SNP_A-2122597 16532881
1762 SNP_A-4238542 16533371
1763 SNP_A-1890786 16533862
1764 SNP_A-2209704 16557658
1765 SNP_A-4224993 16557725
1766 SNP_A-2210510 16565719
1767 SNP_A-4235189 16567300
1768 SNP_A-1929884 16589571
1769 SNP_A-2295205 16649057
1770 SNP_A-1823607 16651765
1771 SNP_A-2089166 16674398
1772 SNP_A-4195157 16678934
1773 SNP_A-1992462 16723732
1774 SNP_A-4195500 16730934
1775 SNP_A-2042528 16731145
1776 SNP_A-1992463 16740641
1777 SNP_A-4199125 16748188
1778 SNP_A-2313286 16748470
1779 SNP_A-1803407 16749276
1780 SNP_A-4206979 16756372
1781 SNP_A-2063400 16756732
1782 SNP_A-2148616 16762389
1783 SNP_A-2022436 16767711
1784 SNP_A-2259149 16781883
1785 SNP_A-2131048 16832384
1786 SNP_A-4217837 16832618
1787 SNP_A-4234932 16841052
1788 SNP_A-1992469 16857563
1789 SNP_A-1992470 16857802
1790 SNP_A-2044888 16863856
1791 SNP_A-1992472 16874301
1792 SNP_A-1843755 16874464
1793 SNP_A-1831301 16874532
1794 SNP_A-1936247 16875397
1795 SNP_A-1805676 16875423
1796 SNP_A-1815686 16875655
1797 SNP_A-2265458 16890561
1798 SNP_A-4230065 16890680
1799 SNP_A-2047191 16902846
1800 SNP_A-1929762 16905554
1801 SNP_A-2312775 16906573
1802 SNP_A-2167002 16907413
1803 SNP_A-1922677 16979131
1804 SNP_A-2205752 16982357
1805 SNP_A-1949607 16983655
1806 SNP_A-2302766 16991666
1807 SNP_A-2269702 16992155
1808 SNP_A-2138545 17047096
1809 SNP_A-2013238 17054669
1810 SNP_A-4212832 17069804
1811 SNP_A-4202955 17071223
1812 SNP_A-2026107 17091505
1813 SNP_A-1926328 17099215
1814 SNP_A-2013240 17100900
1815 SNP_A-2288231 17115056
1816 SNP_A-1952580 17119011
1817 SNP_A-4201052 17128227
1818 SNP_A-4212833 17188201
1819 SNP_A-4198815 17198427
1820 SNP_A-2013241 17202683
1821 SNP_A-4241149 17210139
1822 SNP_A-2245324 17220498
1823 SNP_A-2232575 17220866
1824 SNP_A-1939598 17221576
1825 SNP_A-2048621 17224066
1826 SNP_A-1905404 17224369
1827 SNP_A-2310003 17226912
1828 SNP_A-2291415 17245669
1829 SNP_A-1885513 17255432
1830 SNP_A-2218576 17285087
1831 SNP_A-1992485 17285880
1832 SNP_A-1992486 17285935
1833 SNP_A-2275890 17286849
1834 SNP_A-2293343 17287631
1835 SNP_A-2271566 17288619
1836 SNP_A-2265453 17311940
1837 SNP_A-4195339 17330712
1838 SNP_A-2178762 17342442
1839 SNP_A-1992488 17344321
1840 SNP_A-4222173 17353942
1841 SNP_A-2028937 17357108
1842 SNP_A-2102857 17357142
1843 SNP_A-1945104 17363721
1844 SNP_A-1858041 17364260
1845 SNP_A-2171907 17364531
1846 SNP_A-1869996 17367002
1847 SNP_A-2230426 17383467
1848 SNP_A-2141797 17390390
1849 SNP_A-1832927 17408047
1850 SNP_A-4203126 17408320
1851 SNP_A-1992490 17415462
1852 SNP_A-4212834 17415901
1853 SNP_A-1912686 17424377
1854 SNP_A-2091866 17431383
1855 SNP_A-4196493 17443528
1856 SNP_A-4215312 17451157
1857 SNP_A-1927297 17456625
1858 SNP_A-2107803 17523773
1859 SNP_A-2242677 17544503
1860 SNP_A-4222045 17565037
1861 SNP_A-2079957 17576594
1862 SNP_A-1815395 17576853
1863 SNP_A-2190284 17578642
1864 SNP_A-1992494 17579338
1865 SNP_A-1992495 17579537
1866 SNP_A-1878119 17585213
1867 SNP_A-1992496 17594903
1868 SNP_A-2034372 17595067
1869 SNP_A-1992497 17595134
1870 SNP_A-1877029 17595262
1871 SNP_A-2220069 17595342
1872 SNP_A-2035664 17599309
1873 SNP_A-2085817 17599702
1874 SNP_A-4196188 17600016
1875 SNP_A-1852362 17601638
1876 SNP_A-1950935 17602300
1877 SNP_A-2162248 17608911
1878 SNP_A-2300400 17609253
1879 SNP_A-2250743 17615200
1880 SNP_A-1992498 17617387
1881 SNP_A-1857731 17619599
1882 SNP_A-1917457 17621367
1883 SNP_A-2149636 17623070
1884 SNP_A-4226205 17627431
1885 SNP_A-2290725 17648796
1886 SNP_A-2262933 17651768
1887 SNP_A-1883577 17656166
1888 SNP_A-1810284 17657126
1889 SNP_A-4234258 17657886
1890 SNP_A-2107331 17660471
1891 SNP_A-2132177 17676357
1892 SNP_A-2041045 17677017
1893 SNP_A-1834436 17677223
1894 SNP_A-2245581 17681954
1895 SNP_A-4240048 17685190
1896 SNP_A-4198440 17685992
1897 SNP_A-1946357 17706450
1898 SNP_A-1811218 17716220
1899 SNP_A-2298271 17716950
1900 SNP_A-4199779 17719208
1901 SNP_A-4221705 17719268
1902 SNP_A-2039040 17719306
1903 SNP_A-2034775 17720649
1904 SNP_A-4203926 17723581
1905 SNP_A-2013249 17725682
1906 SNP_A-4216798 17732107
1907 SNP_A-2153492 17732157
1908 SNP_A-1797910 17732235
1909 SNP_A-1873954 17757400
1910 SNP_A-1885334 17757470
1911 SNP_A-2288464 17769932
1912 SNP_A-2108778 17780151
1913 SNP_A-2013250 17782258
1914 SNP_A-2013251 17782361
1915 SNP_A-2199276 17816150
1916 SNP_A-1874592 17827148
1917 SNP_A-2030949 17831098
1918 SNP_A-1821267 17831285
1919 SNP_A-2013252 17842523
1920 SNP_A-2116141 17842795
1921 SNP_A-1950494 17843128
1922 SNP_A-1801239 17845176
1923 SNP_A-4212837 17861833
1924 SNP_A-2228069 17864092
1925 SNP_A-1992507 17905246
1926 SNP_A-2245296 17919828
1927 SNP_A-2229923 17932657
1928 SNP_A-1879623 17942663
1929 SNP_A-2284712 17954491
1930 SNP_A-2250779 17964617
1931 SNP_A-2295630 17966201
1932 SNP_A-1992513 17966676
1933 SNP_A-2087431 17969611
1934 SNP_A-4205539 17979922
1935 SNP_A-2169667 17980231
1936 SNP_A-2041532 17980309
1937 SNP_A-2296643 17981512
1938 SNP_A-4206906 17981593
1939 SNP_A-2151828 17981644
1940 SNP_A-2045345 18002533
1941 SNP_A-2096133 18020166
1942 SNP_A-2211092 18026157
1943 SNP_A-2278570 18042716
1944 SNP_A-2277741 18042797
1945 SNP_A-1796469 18073300
1946 SNP_A-2197643 18073557
1947 SNP_A-1949197 18079306
1948 SNP_A-2250430 18079523
1949 SNP_A-2066231 18099864
1950 SNP_A-2131019 18117126
1951 SNP_A-1992522 18145035
1952 SNP_A-1793903 18187886
1953 SNP_A-1946143 18238498
1954 SNP_A-2086639 18238667
1955 SNP_A-2047383 18251823
1956 SNP_A-2044470 18258016
1957 SNP_A-1933254 18258050
1958 SNP_A-2297583 18258123
1959 SNP_A-1845346 18272396
1960 SNP_A-4193578 18286035
1961 SNP_A-4233049 18286051
1962 SNP_A-4224759 18287393
1963 SNP_A-1992527 18290413
1964 SNP_A-4236431 18291729
1965 SNP_A-1992529 18300156
1966 SNP_A-2215803 18301560
1967 SNP_A-1931750 18305959
1968 SNP_A-1917092 18315400
1969 SNP_A-2256037 18316413
1970 SNP_A-4202899 18317181
1971 SNP_A-1918238 18317580
1972 SNP_A-2214405 18318276
1973 SNP_A-2155302 18353354
1974 SNP_A-1937424 18387241
1975 SNP_A-4229456 18387483
1976 SNP_A-2151874 18406480
1977 SNP_A-2043720 18407593
1978 SNP_A-4192794 18409054
1979 SNP_A-2282161 18410095
1980 SNP_A-1992532 18428754
1981 SNP_A-2216861 18434303
1982 SNP_A-4212840 18474753
1983 SNP_A-2139837 18474836
1984 SNP_A-4217063 18489138
1985 SNP_A-2226713 18501290
1986 SNP_A-4231337 18501959
1987 SNP_A-2296292 18503868
1988 SNP_A-2130326 18559152
1989 SNP_A-1992540 18563312
1990 SNP_A-4233423 18668607
1991 SNP_A-2239298 18673653
1992 SNP_A-2293530 18676373
1993 SNP_A-1992548 18698609
1994 SNP_A-4212842 18699074
1995 SNP_A-1885963 18707763
1996 SNP_A-2102682 18709772
1997 SNP_A-2230509 18709803
1998 SNP_A-2309214 18709877
1999 SNP_A-4233785 18716063
2000 SNP_A-1992549 18728828
2001 SNP_A-2125953 18734189
2002 SNP_A-1992550 18737733
2003 SNP_A-1992551 18737939
2004 SNP_A-1922593 18742311
2005 SNP_A-1819768 18742698
2006 SNP_A-2112487 18748794
2007 SNP_A-1992556 18772229
2008 SNP_A-2054764 18772915
2009 SNP_A-1992557 18773018
2010 SNP_A-2144912 18822188
2011 SNP_A-4226773 18851888
2012 SNP_A-2167853 18852572
2013 SNP_A-1807832 18871110
2014 SNP_A-4212843 18875549
2015 SNP_A-4212844 18875568
2016 SNP_A-1835278 18890814
2017 SNP_A-2285713 18890923
2018 SNP_A-1790651 18890960
2019 SNP_A-4219450 18891083
2020 SNP_A-2098296 18900123
2021 SNP_A-1956570 18901009
2022 SNP_A-1840034 18901280
2023 SNP_A-2149095 18901337
2024 SNP_A-2102849 18902519
2025 SNP_A-2206963 18944359
2026 SNP_A-2208692 18953095
2027 SNP_A-1788597 18971080
2028 SNP_A-1905833 18977446
2029 SNP_A-2226765 18977824
2030 SNP_A-4239300 18979323
2031 SNP_A-1992567 18985253
2032 SNP_A-2231854 18985621
2033 SNP_A-1929836 19018009
2034 SNP_A-2173491 19018088
2035 SNP_A-2133054 19031627
2036 SNP_A-2194879 19032029
2037 SNP_A-1992568 19038163
2038 SNP_A-1959169 19040717
2039 SNP_A-1992569 19064177
2040 SNP_A-2013260 19064538
2041 SNP_A-1802729 19072929
2042 SNP_A-1992570 19084046
2043 SNP_A-4212845 19094091
2044 SNP_A-4215314 19094104
2045 SNP_A-4235071 19099202
2046 SNP_A-4205750 19099484
2047 SNP_A-2148892 19111858
2048 SNP_A-2057370 19133242
2049 SNP_A-2240691 19133554
2050 SNP_A-1992573 19177828
2051 SNP_A-4204294 19193116
2052 SNP_A-2127571 19193316
2053 SNP_A-1992575 19195160
2054 SNP_A-1919390 19206223
2055 SNP_A-2197273 19206468
2056 SNP_A-1864193 19217659
2057 SNP_A-2070359 19234037
2058 SNP_A-2123316 19243968
2059 SNP_A-2294765 19249163
2060 SNP_A-2309387 19256196
2061 SNP_A-2198682 19257994
2062 SNP_A-4212848 19260902
2063 SNP_A-1992578 19296882
2064 SNP_A-1912465 19314423
2065 SNP_A-1859380 19315312
2066 SNP_A-1992580 19329169
2067 SNP_A-2062405 19330006
2068 SNP_A-1912899 19330461
2069 SNP_A-2249543 19349985
2070 SNP_A-2281199 19350542
2071 SNP_A-4193172 19367342
2072 SNP_A-2314687 19367683
2073 SNP_A-2125215 19368021
2074 SNP_A-2051188 19368059
2075 SNP_A-1912243 19368363
2076 SNP_A-1947724 19385519
2077 SNP_A-2146724 19389160
2078 SNP_A-1939309 19396011
2079 SNP_A-2060030 19404858
2080 SNP_A-2108800 19405067
2081 SNP_A-2081799 19405094
2082 SNP_A-1876790 19408243
2083 SNP_A-2130150 19415110
2084 SNP_A-1844908 19415147
2085 SNP_A-4225628 19426197
2086 SNP_A-2270438 19426611
2087 SNP_A-1992583 19434020
2088 SNP_A-1947137 19439556
2089 SNP_A-2266245 19441560
2090 SNP_A-1791674 19442157
2091 SNP_A-1992585 19454071
2092 SNP_A-2089812 19462308
2093 SNP_A-2270308 19462517
2094 SNP_A-2284892 19465541
2095 SNP_A-2173939 19471744
2096 SNP_A-4201465 19483828
2097 SNP_A-4217648 19484119
2098 SNP_A-2146957 19509899
2099 SNP_A-4217991 19526378
2100 SNP_A-2259985 19574607
2101 SNP_A-1992589 19599502
2102 SNP_A-2144405 19603659
2103 SNP_A-2291228 19612672
2104 SNP_A-1829347 19612976
2105 SNP_A-2041444 19619249
2106 SNP_A-2105735 19622548
2107 SNP_A-4231250 19623249
2108 SNP_A-1781937 19628613
2109 SNP_A-2159078 19629456
2110 SNP_A-1944335 19630705
2111 SNP_A-1815783 19630860
2112 SNP_A-2098710 19631397
2113 SNP_A-1931720 19634292
2114 SNP_A-2175654 19634378
2115 SNP_A-2169774 19635080
2116 SNP_A-2061593 19637864
2117 SNP_A-1992590 19645817
2118 SNP_A-4212850 19646975
2119 SNP_A-1829418 19650882
2120 SNP_A-2277992 19652996
2121 SNP_A-1957186 19653054
2122 SNP_A-1787306 19653214
2123 SNP_A-2284799 19653309
2124 SNP_A-1790068 19670192
2125 SNP_A-2103403 19679608
2126 SNP_A-1992592 19695441
2127 SNP_A-2208694 19708290
2128 SNP_A-1882624 19709012
2129 SNP_A-2035537 19731143
2130 SNP_A-2118639 19791156
2131 SNP_A-2196915 19793136
2132 SNP_A-2299800 19793201
2133 SNP_A-1892871 19867897
2134 SNP_A-4200463 19868351
2135 SNP_A-2105269 19876926
2136 SNP_A-2077138 19891539
2137 SNP_A-4212851 19891970
2138 SNP_A-2305697 19892360
2139 SNP_A-1809373 19910554
2140 SNP_A-2255525 19911725
2141 SNP_A-2072422 19912570
2142 SNP_A-2068733 19922636
2143 SNP_A-2013262 19943326
2144 SNP_A-1834498 19947600
2145 SNP_A-1848486 19947635
2146 SNP_A-2265957 19950973
2147 SNP_A-2102210 19958878
2148 SNP_A-1862543 19959673
2149 SNP_A-4207491 19960070
2150 SNP_A-2050379 19960284
2151 SNP_A-2193434 19980635
2152 SNP_A-1992594 20011702
2153 SNP_A-2076433 20056363
2154 SNP_A-4227276 20073110
2155 SNP_A-1908711 20073544
2156 SNP_A-1897262 20073883
2157 SNP_A-1936592 20080993
2158 SNP_A-2112418 20082218
2159 SNP_A-2121174 20082870
2160 SNP_A-1782116 20110329
2161 SNP_A-2251200 20116050
2162 SNP_A-1858699 20146286
2163 SNP_A-2170624 20169287
2164 SNP_A-4224374 20186399
2165 SNP_A-2150235 20188960
2166 SNP_A-1796408 20189026
2167 SNP_A-2169734 20218747
2168 SNP_A-1887729 20277596
2169 SNP_A-1826233 20299494
2170 SNP_A-2310292 20321046
2171 SNP_A-2260869 20330370
2172 SNP_A-4197798 20330412
2173 SNP_A-2258192 20350532
2174 SNP_A-2213434 20353318
2175 SNP_A-2265156 20356159
2176 SNP_A-1916512 20359881
2177 SNP_A-1900792 20373334
2178 SNP_A-1992609 20385758
2179 SNP_A-1992610 20386594
2180 SNP_A-4198750 20413719
2181 SNP_A-2197270 20414886
2182 SNP_A-2074022 20415781
2183 SNP_A-2241078 20417712
2184 SNP_A-1889535 20443994
2185 SNP_A-1852642 20444621
2186 SNP_A-2013263 20459784
2187 SNP_A-2164743 20483927
2188 SNP_A-4234761 20499934
2189 SNP_A-1869301 20502442
2190 SNP_A-2240003 20510821
2191 SNP_A-4202499 20524255
2192 SNP_A-4212852 20524551
2193 SNP_A-1832985 20534120
2194 SNP_A-2140332 20568047
2195 SNP_A-1787249 20572840
2196 SNP_A-1828949 20592901
2197 SNP_A-2303838 20609078
2198 SNP_A-1912302 20611415
2199 SNP_A-1852790 20627791
2200 SNP_A-2033459 20634068
2201 SNP_A-1780769 20638333
2202 SNP_A-2279619 20639046
2203 SNP_A-1813125 20657617
2204 SNP_A-2293924 20673745
2205 SNP_A-4232187 20673882
2206 SNP_A-2277342 20675892
2207 SNP_A-1798392 20676302
2208 SNP_A-1930975 20676895
2209 SNP_A-1800838 20691207
2210 SNP_A-2115685 20691655
2211 SNP_A-1786887 20699488
2212 SNP_A-1992619 20699948
2213 SNP_A-1959249 20711439
2214 SNP_A-1792612 20728567
2215 SNP_A-4196751 20735575
2216 SNP_A-2143981 20768748
2217 SNP_A-1895806 20776539
2218 SNP_A-1818376 20831089
2219 SNP_A-2189984 20847621
2220 SNP_A-1992622 20851152
2221 SNP_A-1926056 20855788
2222 SNP_A-4207256 20856392
2223 SNP_A-1800343 20896248
2224 SNP_A-2206896 20897554
2225 SNP_A-2259786 20925819
2226 SNP_A-1899157 20974700
2227 SNP_A-2262333 20994765
2228 SNP_A-1803328 21003036
2229 SNP_A-2310970 21034678
2230 SNP_A-2233052 21043795
2231 SNP_A-1808983 21061824
2232 SNP_A-1818061 21111313
2233 SNP_A-2255437 21111545
2234 SNP_A-4197219 21117496
2235 SNP_A-2206412 21118419
2236 SNP_A-2117779 21119368
2237 SNP_A-1923092 21119952
2238 SNP_A-2302124 21121737
2239 SNP_A-1992630 21148688
2240 SNP_A-1808312 21169654
2241 SNP_A-2054237 21217335
2242 SNP_A-1992632 21217512
2243 SNP_A-1898494 21259011
2244 SNP_A-1806390 21287381
2245 SNP_A-1794292 21287665
2246 SNP_A-2096322 21288977
2247 SNP_A-1898472 21290144
2248 SNP_A-2233912 21290809
2249 SNP_A-4202418 21296738
2250 SNP_A-4212853 21296748
2251 SNP_A-4240228 21320787
2252 SNP_A-2290878 21325136
2253 SNP_A-4204878 21327701
2254 SNP_A-2226938 21327877
2255 SNP_A-1915404 21329388
2256 SNP_A-1860790 21329675
2257 SNP_A-2274533 21329990
2258 SNP_A-1948165 21341925
2259 SNP_A-4223489 21345280
2260 SNP_A-4228908 21392035
2261 SNP_A-2134337 21396041
2262 SNP_A-2024348 21396318
2263 SNP_A-1935929 21411679
2264 SNP_A-1956246 21436962
2265 SNP_A-1933505 21437199
2266 SNP_A-2081234 21454874
2267 SNP_A-1935012 21461146
2268 SNP_A-2223070 21501127
2269 SNP_A-2069245 21501538
2270 SNP_A-2235860 21501592
2271 SNP_A-2040406 21554368
2272 SNP_A-2262316 21737990
2273 SNP_A-1803020 21749167
2274 SNP_A-1951073 21831260
2275 SNP_A-4221219 21840935
2276 SNP_A-1992646 21854262
2277 SNP_A-1799335 21883108
2278 SNP_A-2229547 21883337
2279 SNP_A-4232593 21883779
2280 SNP_A-2225561 21886104
2281 SNP_A-2192297 21889911
2282 SNP_A-1942513 21892330
2283 SNP_A-2051802 21895614
2284 SNP_A-4237914 21898697
2285 SNP_A-1992652 21904778
2286 SNP_A-1810205 21913213
2287 SNP_A-2063584 21916371
2288 SNP_A-1784040 21920486
2289 SNP_A-1992654 21922879
2290 SNP_A-1957039 21924970
2291 SNP_A-1807136 21952043
2292 SNP_A-2299579 22084613
2293 SNP_A-2139722 22364095
2294 SNP_A-2268847 22416883
2295 SNP_A-4217938 22417197
2296 SNP_A-2200109 22430019
2297 SNP_A-2268384 22430145
2298 SNP_A-2043324 22520009
2299 SNP_A-1891838 22547997
2300 SNP_A-2255167 22548048
2301 SNP_A-4201511 22575760
2302 SNP_A-2114884 22611014
2303 SNP_A-4212855 22634532
2304 SNP_A-2109512 22699268
2305 SNP_A-2205842 22793353
2306 SNP_A-2196216 22806762
2307 SNP_A-4212856 22831364
2308 SNP_A-1992671 22831661
2309 SNP_A-4212857 22831800
2310 SNP_A-2106128 22835130
2311 SNP_A-2054876 22842095
2312 SNP_A-2131608 22872629
2313 SNP_A-1900855 22892733
2314 SNP_A-1878885 22915252
2315 SNP_A-1885959 22948979
2316 SNP_A-2228984 23075194
2317 SNP_A-1816053 23116201
2318 SNP_A-4238329 23178045
2319 SNP_A-2183912 23237687
2320 SNP_A-1870401 23263528
2321 SNP_A-2283527 23315322
2322 SNP_A-1992682 23343136
2323 SNP_A-2052250 23386484
2324 SNP_A-1836481 23423702
2325 SNP_A-1812599 23423828
2326 SNP_A-1939980 23431647
2327 SNP_A-2301661 23439149
2328 SNP_A-4212858 23452046
2329 SNP_A-1802283 23454180
2330 SNP_A-2123020 23466270
2331 SNP_A-2071051 23497698
2332 SNP_A-4227139 23507838
2333 SNP_A-2185832 23511479
2334 SNP_A-1904427 23512893
2335 SNP_A-1908672 23513532
2336 SNP_A-2180516 23514747
2337 SNP_A-1992692 23515197
2338 SNP_A-4192783 23523636
2339 SNP_A-2255068 23524869
2340 SNP_A-1784262 23534754
2341 SNP_A-2137960 23557596
2342 SNP_A-1838625 23558533
2343 SNP_A-1889389 23582408
2344 SNP_A-1816592 23607066
2345 SNP_A-1884711 23615169
2346 SNP_A-2104859 23631657
2347 SNP_A-1849369 23660376
2348 SNP_A-2064497 23668329
2349 SNP_A-4206878 23668589
2350 SNP_A-1804544 23668700
2351 SNP_A-2193221 23668901
2352 SNP_A-4198869 23671724
2353 SNP_A-1911599 23673824
2354 SNP_A-1992694 23692226
2355 SNP_A-2031501 23711729
2356 SNP_A-1898968 23742319
2357 SNP_A-2192011 23742889
2358 SNP_A-2142295 23748012
2359 SNP_A-2045499 23753357
2360 SNP_A-1915549 23753437
2361 SNP_A-1992696 23777042
2362 SNP_A-2053466 23809396
2363 SNP_A-4203661 23842326
2364 SNP_A-4217077 23843684
2365 SNP_A-2199363 23874397
2366 SNP_A-4199684 23983658
2367 SNP_A-1860103 24148887
2368 SNP_A-2216591 24179184
2369 SNP_A-1800691 24183714
2370 SNP_A-1908115 24189480
2371 SNP_A-1992702 24190747
2372 SNP_A-2149528 24194605
2373 SNP_A-2087715 24200543
2374 SNP_A-1909529 24200617
2375 SNP_A-4226280 24221500
2376 SNP_A-1935942 24222041
2377 SNP_A-2256138 24226369
2378 SNP_A-1814892 24226996
2379 SNP_A-1858868 24229884
2380 SNP_A-2116942 24230475
2381 SNP_A-1800687 24296649
2382 SNP_A-1805238 24313082
2383 SNP_A-1893852 24338666
2384 SNP_A-4212862 24339419
2385 SNP_A-1886263 24340060
2386 SNP_A-2270855 24343459
2387 SNP_A-1924618 24359590
2388 SNP_A-4225817 24376453
2389 SNP_A-2075502 24387094
2390 SNP_A-2090729 24397275
2391 SNP_A-4222297 24401168
2392 SNP_A-1924733 24413053
2393 SNP_A-1952055 24423713
2394 SNP_A-1992707 24440418
2395 SNP_A-1911590 24443891
2396 SNP_A-2128083 24449293
2397 SNP_A-1788800 24459112
2398 SNP_A-4234534 24465992
2399 SNP_A-4224547 24466451
2400 SNP_A-2215094 24486972
2401 SNP_A-4194208 24510872
2402 SNP_A-1936044 24512803
2403 SNP_A-2027441 24530957
2404 SNP_A-4212863 24556400
2405 SNP_A-2076996 24566268
2406 SNP_A-4234364 24600097
2407 SNP_A-1851727 24607879
2408 SNP_A-2105592 24612816
2409 SNP_A-4212865 24627438
2410 SNP_A-1992711 24627980
2411 SNP_A-4193280 24642702
2412 SNP_A-1861003 24643767
2413 SNP_A-1888795 24653171
2414 SNP_A-2236588 24700614
2415 SNP_A-1957319 24700639
2416 SNP_A-2042994 24733380
2417 SNP_A-1896422 24747330
2418 SNP_A-4201124 24765857
2419 SNP_A-1992713 24782519
2420 SNP_A-1868818 24797627
2421 SNP_A-2231467 24797741
2422 SNP_A-1992716 24839743
2423 SNP_A-1922868 24843114
2424 SNP_A-2305188 24847465
2425 SNP_A-2013295 24850208
2426 SNP_A-2048940 24873358
2427 SNP_A-4192650 24873412
2428 SNP_A-1815136 24874922
2429 SNP_A-2035244 24875360
2430 SNP_A-2054624 24875821
2431 SNP_A-2134735 24877564
2432 SNP_A-1857746 24877700
2433 SNP_A-2100144 24894385
2434 SNP_A-4203482 24894532
2435 SNP_A-2191069 24894579
2436 SNP_A-2076300 24895987
2437 SNP_A-2252357 24896045
2438 SNP_A-1799012 24896236
2439 SNP_A-2295473 24931867
2440 SNP_A-2028120 24933247
2441 SNP_A-1904325 24955439
2442 SNP_A-1871854 24956093
2443 SNP_A-2108037 24956473
2444 SNP_A-4224147 24956526
2445 SNP_A-4201774 24975056
2446 SNP_A-2028413 25003079
2447 SNP_A-1959820 25009640
2448 SNP_A-2186495 25055251
2449 SNP_A-4203612 25065006
2450 SNP_A-1953158 25065073
2451 SNP_A-2051617 25114755
2452 SNP_A-1992727 25117950
2453 SNP_A-2176801 25171989
2454 SNP_A-4236437 25213943
2455 SNP_A-4227486 25230627
2456 SNP_A-4238950 25230640
2457 SNP_A-4236135 25236028
2458 SNP_A-2208849 25237925
2459 SNP_A-1945035 25278436
2460 SNP_A-2073341 25306722
2461 SNP_A-2310904 25306874
2462 SNP_A-4203448 25308633
2463 SNP_A-2174945 25310098
2464 SNP_A-1918645 25312650
2465 SNP_A-2293705 25336717
2466 SNP_A-4212866 25354592
2467 SNP_A-4200688 25354627
2468 SNP_A-2060678 25354812
2469 SNP_A-2288085 25360346
2470 SNP_A-2146901 25361025
2471 SNP_A-2128982 25367186
2472 SNP_A-1849342 25369136
2473 SNP_A-1992734 25381647
2474 SNP_A-4228043 25406369
2475 SNP_A-1882729 25419545
2476 SNP_A-4199992 25454487
2477 SNP_A-4237117 25463209
2478 SNP_A-1858925 25473445
2479 SNP_A-1992737 25487827
2480 SNP_A-2233569 25501292
2481 SNP_A-1810523 25501360
2482 SNP_A-2168698 25511199
2483 SNP_A-1798947 25511318
2484 SNP_A-1905161 25512214
2485 SNP_A-1846269 25531135
2486 SNP_A-2034080 25538274
2487 SNP_A-2047888 25544789
2488 SNP_A-2049593 25578051
2489 SNP_A-1893950 25579053
2490 SNP_A-2237003 25604183
2491 SNP_A-2187604 25608687
2492 SNP_A-2106693 25609224
2493 SNP_A-4224986 25609300
2494 SNP_A-1799243 25640020
2495 SNP_A-2204962 25643546
2496 SNP_A-1822936 25654318
2497 SNP_A-1894105 25654515
2498 SNP_A-2175417 25662080
2499 SNP_A-2172809 25665753
2500 SNP_A-4234169 25678243
2501 SNP_A-1878736 25690699
2502 SNP_A-1814685 25696110
2503 SNP_A-1853994 25700478
2504 SNP_A-4236293 25702617
2505 SNP_A-4197659 25705033
2506 SNP_A-2188720 25709040
2507 SNP_A-4234087 25756544
2508 SNP_A-4212868 25760996
2509 SNP_A-1992740 25761125
2510 SNP_A-4212869 25788612
2511 SNP_A-4212870 25788688
2512 SNP_A-1858301 25826193
2513 SNP_A-2267299 25830254
2514 SNP_A-2303202 25833280
2515 SNP_A-1935602 25838541
2516 SNP_A-2110789 25860425
2517 SNP_A-4212871 25889869
2518 SNP_A-4212872 25891859
2519 SNP_A-2013296 25892036
2520 SNP_A-2205692 25966073
2521 SNP_A-1894919 25972790
2522 SNP_A-2167337 25972881
2523 SNP_A-2136469 25989057
2524 SNP_A-2200204 25997297
2525 SNP_A-1861770 26033556
2526 SNP_A-4231485 26036878
2527 SNP_A-1805356 26051679
2528 SNP_A-2312510 26058275
2529 SNP_A-1937501 26079409
2530 SNP_A-1811020 26079565
2531 SNP_A-2115241 26079708
2532 SNP_A-2087363 26093642
2533 SNP_A-2279763 26108130
2534 SNP_A-2067113 26125859
2535 SNP_A-1783749 26134241
2536 SNP_A-2297861 26159815
2537 SNP_A-4237364 26172649
2538 SNP_A-2302588 26180112
2539 SNP_A-4195736 26182054
2540 SNP_A-2034089 26266095
2541 SNP_A-1891238 26274249
2542 SNP_A-1992756 26279375
2543 SNP_A-1791280 26321824
2544 SNP_A-1992757 26324949
2545 SNP_A-1992758 26325108
2546 SNP_A-4212874 26325329
2547 SNP_A-1913928 26371644
2548 SNP_A-2175863 26394068
2549 SNP_A-2085335 26395056
2550 SNP_A-1869441 26395659
2551 SNP_A-4197059 26395676
2552 SNP_A-2078588 26396020
2553 SNP_A-2069693 26484973
2554 SNP_A-2013303 26499000
2555 SNP_A-1992761 26511632
2556 SNP_A-2024744 26540530
2557 SNP_A-2168924 26548805
2558 SNP_A-2275095 26549551
2559 SNP_A-1933511 26558254
2560 SNP_A-2013304 26566208
2561 SNP_A-1992762 26571375
2562 SNP_A-1841185 26597610
2563 SNP_A-1825267 26599653
2564 SNP_A-1807144 26607314
2565 SNP_A-2312738 26611312
2566 SNP_A-4212875 26611360
2567 SNP_A-4212876 26614030
2568 SNP_A-4196071 26615067
2569 SNP_A-2153141 26624963
2570 SNP_A-1798954 26625224
2571 SNP_A-1870871 26626716
2572 SNP_A-1992764 26630770
2573 SNP_A-1925957 26635699
2574 SNP_A-2105076 26638230
2575 SNP_A-2055134 26704663
2576 SNP_A-1862910 26706739
2577 SNP_A-1815032 26719017
2578 SNP_A-1823100 26728846
2579 SNP_A-1992772 26751534
2580 SNP_A-2190323 26797585
2581 SNP_A-1992775 26798867
2582 SNP_A-1992776 26799223
2583 SNP_A-1824995 26799850
2584 SNP_A-2286307 26864886
2585 SNP_A-2120803 26874173
2586 SNP_A-2068024 26875080
2587 SNP_A-4194043 26875170
2588 SNP_A-1992777 26878210
2589 SNP_A-2013305 26880855
2590 SNP_A-1992778 26880979
2591 SNP_A-1992780 26881502
2592 SNP_A-1797390 26890163
2593 SNP_A-2062808 26891884
2594 SNP_A-1890836 26894087
2595 SNP_A-2087584 26894474
2596 SNP_A-2309166 26895504
2597 SNP_A-2260844 26904565
2598 SNP_A-4237225 26914356
2599 SNP_A-2060196 26914907
2600 SNP_A-1890518 26918290
2601 SNP_A-1959625 26919513
2602 SNP_A-2106308 26919554
2603 SNP_A-1925240 26945820
2604 SNP_A-1891928 26945842
2605 SNP_A-2243476 26947049
2606 SNP_A-4197800 26948131
2607 SNP_A-2140774 26951138
2608 SNP_A-4227002 26963606
2609 SNP_A-1802657 26963761
2610 SNP_A-1992786 26963824
2611 SNP_A-1992787 26963854
2612 SNP_A-1925932 27001597
2613 SNP_A-2262529 27004930
2614 SNP_A-2081012 27023405
2615 SNP_A-1855766 27025518
2616 SNP_A-4199699 27036504
2617 SNP_A-2055751 27037064
2618 SNP_A-2047348 27037581
2619 SNP_A-1862093 27057092
2620 SNP_A-1992791 27061872
2621 SNP_A-2065164 27102318
2622 SNP_A-4203955 27166402
2623 SNP_A-2042624 27195325
2624 SNP_A-1961442 27199091
2625 SNP_A-2128445 27230778
2626 SNP_A-1842382 27230817
2627 SNP_A-1865877 27267250
2628 SNP_A-1851555 27268193
2629 SNP_A-2272252 27283471
2630 SNP_A-2154531 27299633
2631 SNP_A-1916207 27300639
2632 SNP_A-2307533 27311180
2633 SNP_A-2291811 27312231
2634 SNP_A-4203759 27319350
2635 SNP_A-2013308 27324667
2636 SNP_A-1844634 27355570
2637 SNP_A-2185487 27358932
2638 SNP_A-1866007 27365256
2639 SNP_A-2120770 27372897
2640 SNP_A-2213355 27372960
2641 SNP_A-4221914 27380739
2642 SNP_A-2285593 27437111
2643 SNP_A-1886395 27450456
2644 SNP_A-2291494 27481994
2645 SNP_A-1992800 27502817
2646 SNP_A-1992801 27514021
2647 SNP_A-2151849 27532734
2648 SNP_A-1900518 27532938
2649 SNP_A-1822397 27533428
2650 SNP_A-1992805 27560929
2651 SNP_A-1895362 27561054
2652 SNP_A-4225269 27605340
2653 SNP_A-1920151 27607659
2654 SNP_A-4219255 27623804
2655 SNP_A-4223529 27639247
2656 SNP_A-1992808 27646494
2657 SNP_A-2096598 27647768
2658 SNP_A-1878284 27649069
2659 SNP_A-1850338 27657513
2660 SNP_A-1807463 27664098
2661 SNP_A-1953806 27668810
2662 SNP_A-1948130 27670057
2663 SNP_A-1942496 27680859
2664 SNP_A-2312089 27681120
2665 SNP_A-2302636 27706347
2666 SNP_A-4225657 27719840
2667 SNP_A-2091381 27729323
2668 SNP_A-1843274 27729539
2669 SNP_A-4235403 27754156
2670 SNP_A-4212878 27755087
2671 SNP_A-1956286 27762207
2672 SNP_A-2061978 27766019
2673 SNP_A-2260938 27766421
2674 SNP_A-1795370 27770841
2675 SNP_A-2305834 27771492
2676 SNP_A-2034467 27772520
2677 SNP_A-2128138 27773525
2678 SNP_A-2195669 27781432
2679 SNP_A-2074451 27787698
2680 SNP_A-4193758 27832922
2681 SNP_A-4212879 27878513
2682 SNP_A-1783954 27880817
2683 SNP_A-1889020 27882821
2684 SNP_A-1830804 27922241
2685 SNP_A-1882820 27946777
2686 SNP_A-1788256 27947300
2687 SNP_A-2063630 27948734
2688 SNP_A-1889325 27979470
2689 SNP_A-2033122 28007475
2690 SNP_A-4212880 28052285
2691 SNP_A-4212881 28052359
2692 SNP_A-1837260 28061285
2693 SNP_A-2258647 28089738
2694 SNP_A-2080699 28112716
2695 SNP_A-2126486 28120336
2696 SNP_A-2048015 28141727
2697 SNP_A-2113929 28154639
2698 SNP_A-2278179 28154703
2699 SNP_A-1798170 28159363
2700 SNP_A-2257668 28180474
2701 SNP_A-2245033 28180632
2702 SNP_A-2081316 28184005
2703 SNP_A-4194331 28191413
2704 SNP_A-1841106 28234932
2705 SNP_A-1929098 28235903
2706 SNP_A-2113654 28242365
2707 SNP_A-2113125 28242393
2708 SNP_A-2043014 28247225
2709 SNP_A-2152147 28249765
2710 SNP_A-4229818 28253666
2711 SNP_A-4207388 28268555
2712 SNP_A-1884270 28356379
2713 SNP_A-2274250 28392963
2714 SNP_A-2080231 28399153
2715 SNP_A-1841223 28418711
2716 SNP_A-1992844 28429267
2717 SNP_A-1866140 28471748
2718 SNP_A-4229279 28477700
2719 SNP_A-1824988 28490949
2720 SNP_A-4222766 28497250
2721 SNP_A-1921642 28497485
2722 SNP_A-2197239 28524936
2723 SNP_A-2187293 28641371
2724 SNP_A-1954311 28649318
2725 SNP_A-2013318 28657473
2726 SNP_A-1992850 28671025
2727 SNP_A-1799181 28677088
2728 SNP_A-2182917 28684339
2729 SNP_A-2243102 28698390
2730 SNP_A-2028818 28698624
2731 SNP_A-4212886 28699641
2732 SNP_A-2167979 28723285
2733 SNP_A-4238382 28752314
2734 SNP_A-1992852 28761899
2735 SNP_A-1992853 28761984
2736 SNP_A-2243737 28770796
2737 SNP_A-2027106 28802243
2738 SNP_A-4212887 28879014
2739 SNP_A-1992856 28941389
2740 SNP_A-1992857 28941580
2741 SNP_A-1821035 28969807
2742 SNP_A-4207340 28994929
2743 SNP_A-1854457 29033031
2744 SNP_A-2254171 29045136
2745 SNP_A-2195952 29075983
2746 SNP_A-1906090 29126531
2747 SNP_A-1794559 29128829
2748 SNP_A-1844063 29135215
2749 SNP_A-2112882 29142862
2750 SNP_A-1817228 29199260
2751 SNP_A-1931862 29209798
2752 SNP_A-2283132 29236107
2753 SNP_A-2235296 29254981
2754 SNP_A-1992865 29282859
2755 SNP_A-2252529 29353437
2756 SNP_A-1957377 29362090
2757 SNP_A-2285549 29418482
2758 SNP_A-1817422 29427069
2759 SNP_A-2157652 29433050
2760 SNP_A-2197798 29445534
2761 SNP_A-4217408 29465991
2762 SNP_A-1992868 29469355
2763 SNP_A-1992869 29483684
2764 SNP_A-1933707 29505915
2765 SNP_A-1992870 29514956
2766 SNP_A-1992872 29525559
2767 SNP_A-4212889 29526594
2768 SNP_A-1859686 29552681
2769 SNP_A-1958301 29557981
2770 SNP_A-1940870 29575780
2771 SNP_A-2183679 29585981
2772 SNP_A-2180260 29590188
2773 SNP_A-2143639 29600314
2774 SNP_A-2259479 29608631
2775 SNP_A-2175729 29666206
2776 SNP_A-2232531 29689613
2777 SNP_A-2045800 29824331
2778 SNP_A-2309020 29827410
2779 SNP_A-2051085 29861290
2780 SNP_A-1855752 29864735
2781 SNP_A-2077301 29950807
2782 SNP_A-2213027 29968208
2783 SNP_A-2248225 30005177
2784 SNP_A-4233848 30005683
2785 SNP_A-1992877 30013376
2786 SNP_A-1872181 30013453
2787 SNP_A-4206393 30030657
2788 SNP_A-2194169 30031214
2789 SNP_A-1992878 30040830
2790 SNP_A-2067443 30051826
2791 SNP_A-1992883 30165096
2792 SNP_A-2025498 30167862
2793 SNP_A-2013327 30177491
2794 SNP_A-1860778 30294506
2795 SNP_A-1798186 30294695
2796 SNP_A-2138890 30305114
2797 SNP_A-4198473 30306998
2798 SNP_A-1835175 30405716
2799 SNP_A-1894329 30433191
2800 SNP_A-1900072 30435704
2801 SNP_A-2052228 30454053
2802 SNP_A-1992892 30487143
2803 SNP_A-2140923 30505833
2804 SNP_A-2163027 30512876
2805 SNP_A-2043884 30522359
2806 SNP_A-1992893 30556394
2807 SNP_A-1992894 30556550
2808 SNP_A-1992895 30556573
2809 SNP_A-2248110 30567360
2810 SNP_A-1786092 30606886
2811 SNP_A-1830414 30622913
2812 SNP_A-4220472 30623334
2813 SNP_A-2240580 30641855
2814 SNP_A-2180210 30680429
2815 SNP_A-1859798 30694482
2816 SNP_A-2110117 30717966
2817 SNP_A-4238531 30728603
2818 SNP_A-1923319 30845258
2819 SNP_A-2246761 30850713
2820 SNP_A-2102873 30851071
2821 SNP_A-2013331 30905027
2822 SNP_A-1787241 30909547
2823 SNP_A-4235719 30960133
2824 SNP_A-1891632 30960193
2825 SNP_A-4204648 30973921
2826 SNP_A-4222803 30977596
2827 SNP_A-1992902 31093499
2828 SNP_A-1992903 31096202
2829 SNP_A-4240991 31112677
2830 SNP_A-2290037 31112917
2831 SNP_A-1992906 31116868
2832 SNP_A-1832571 31124838
2833 SNP_A-2039631 31133012
2834 SNP_A-2084467 31166646
2835 SNP_A-2165809 31167176
2836 SNP_A-2121480 31184184
2837 SNP_A-4219500 31191707
2838 SNP_A-4236923 31242883
2839 SNP_A-4222980 31245918
2840 SNP_A-1863278 31257669
2841 SNP_A-2052986 31260412
2842 SNP_A-2091172 31266000
2843 SNP_A-2049059 31266118
2844 SNP_A-2226461 31268655
2845 SNP_A-2175409 31357375
2846 SNP_A-4212894 31368545
2847 SNP_A-2037585 31376726
2848 SNP_A-2024770 31376743
2849 SNP_A-2195215 31392134
2850 SNP_A-2122793 31474300
2851 SNP_A-1892841 31520978
2852 SNP_A-2053412 31596973
2853 SNP_A-1940688 31599165
2854 SNP_A-1945108 31618950
2855 SNP_A-4233035 31626313
2856 SNP_A-1945362 31637636
2857 SNP_A-2049853 31659484
2858 SNP_A-2201063 31695557
2859 SNP_A-2269222 31705995
2860 SNP_A-2098331 31713684
2861 SNP_A-1842108 31755376
2862 SNP_A-4221111 31755819
2863 SNP_A-2281137 31756106
2864 SNP_A-4205797 31756288
2865 SNP_A-4207177 31772663
2866 SNP_A-1917285 31777396
2867 SNP_A-4212895 31790956
2868 SNP_A-2266726 31794458
2869 SNP_A-2274489 31816063
2870 SNP_A-4212896 31824975
2871 SNP_A-1800392 31856167
2872 SNP_A-2052695 31878531
2873 SNP_A-4212898 31889700
2874 SNP_A-2094701 31927661
2875 SNP_A-1839850 31931688
2876 SNP_A-4202925 31932469
2877 SNP_A-1821985 31960246
2878 SNP_A-1833495 31994780
2879 SNP_A-1888947 32018391
2880 SNP_A-1992929 32018806
2881 SNP_A-4223097 32022947
2882 SNP_A-4217758 32038753
2883 SNP_A-1992931 32041263
2884 SNP_A-1992934 32050583
2885 SNP_A-2214511 32055605
2886 SNP_A-1869521 32056094
2887 SNP_A-2054277 32057445
2888 SNP_A-4233983 32073626
2889 SNP_A-1927422 32101823
2890 SNP_A-2242204 32102609
2891 SNP_A-1992942 32123716
2892 SNP_A-2203487 32128308
2893 SNP_A-2094371 32139224
2894 SNP_A-2252855 32144061
2895 SNP_A-1878997 32189347
2896 SNP_A-4212900 32198643
2897 SNP_A-1810311 32199797
2898 SNP_A-1992945 32204234
2899 SNP_A-2157719 32210926
2900 SNP_A-1900738 32238717
2901 SNP_A-1810559 32259194
2902 SNP_A-1992948 32259275
2903 SNP_A-1864793 32267282
2904 SNP_A-1992951 32272706
2905 SNP_A-2034415 32275327
2906 SNP_A-4212901 32291504
2907 SNP_A-4212902 32291552
2908 SNP_A-1992952 32292603
2909 SNP_A-1886562 32293859
2910 SNP_A-2172004 32306622
2911 SNP_A-2103508 32314776
2912 SNP_A-1902564 32314801
2913 SNP_A-1881132 32315085
2914 SNP_A-2288598 32316790
2915 SNP_A-2198704 32317140
2916 SNP_A-2173554 32317192
2917 SNP_A-1992953 32318980
2918 SNP_A-4212903 32319285
2919 SNP_A-4212904 32320096
2920 SNP_A-1873919 32336767
2921 SNP_A-2172528 32338224
2922 SNP_A-4194832 32355423
2923 SNP_A-1825167 32369571
2924 SNP_A-2303707 32375403
2925 SNP_A-1934607 32378468
2926 SNP_A-4206781 32392739
2927 SNP_A-4212905 32404719
2928 SNP_A-1992959 32417642
2929 SNP_A-2149782 32426748
2930 SNP_A-4218439 32460587
2931 SNP_A-4231369 32464334
2932 SNP_A-4212906 32464892
2933 SNP_A-2166607 32466772
2934 SNP_A-2160270 32466789
2935 SNP_A-4225375 32466934
2936 SNP_A-1837924 32475346
2937 SNP_A-2232731 32479762
2938 SNP_A-4228379 32488768
2939 SNP_A-2127483 32489443
2940 SNP_A-1992964 32495159
2941 SNP_A-1956220 32496606
2942 SNP_A-1929358 32499495
2943 SNP_A-2187722 32531041
2944 SNP_A-2304848 32531846
2945 SNP_A-2203378 32531901
2946 SNP_A-4199758 32535224
2947 SNP_A-2195985 32545285
2948 SNP_A-2130800 32545488
2949 SNP_A-2270196 32545878
2950 SNP_A-4205161 32547745
2951 SNP_A-1992966 32558752
2952 SNP_A-4204572 32561898
2953 SNP_A-2050134 32566424
2954 SNP_A-2167677 32575724
2955 SNP_A-1826569 32576053
2956 SNP_A-2155557 32607893
2957 SNP_A-1903942 32619282
2958 SNP_A-1870113 32638301
2959 SNP_A-1992971 32646220
2960 SNP_A-2279426 32649799
2961 SNP_A-2081255 32659578
2962 SNP_A-1992972 32660202
2963 SNP_A-1992973 32660449
2964 SNP_A-1992974 32660601
2965 SNP_A-4217038 32670846
2966 SNP_A-2187755 32692415
2967 SNP_A-2077175 32693125
2968 SNP_A-2243523 32717763
2969 SNP_A-2041573 32724930
2970 SNP_A-1782881 32725125
2971 SNP_A-1992975 32748740
2972 SNP_A-1799924 32811880
2973 SNP_A-1992981 32819965
2974 SNP_A-4212910 32820047
2975 SNP_A-1915925 32859002
2976 SNP_A-4203330 32881490
2977 SNP_A-2082723 32897185
2978 SNP_A-1992982 32931772
2979 SNP_A-2137889 32962597
2980 SNP_A-1992985 32991625
2981 SNP_A-2122362 33042060
2982 SNP_A-1992986 33082393
2983 SNP_A-2197878 33110776
2984 SNP_A-2083860 33116698
2985 SNP_A-2073514 33201578
2986 SNP_A-2271531 33208700
2987 SNP_A-1992989 33212470
2988 SNP_A-2045126 33223790
2989 SNP_A-1785142 33232858
2990 SNP_A-2143813 33233463
2991 SNP_A-1840814 33233564
2992 SNP_A-2249160 33234170
2993 SNP_A-1863526 33234379
2994 SNP_A-4226854 33234420
2995 SNP_A-2025353 33235086
2996 SNP_A-1813386 33257726
2997 SNP_A-2143712 33257766
2998 SNP_A-2287303 33258021
2999 SNP_A-2285582 33258816
3000 SNP_A-1921885 33273043
3001 SNP_A-2245981 33288517
3002 SNP_A-1992991 33300951
3003 SNP_A-2262932 33358523
3004 SNP_A-1992992 33391963
3005 SNP_A-2027393 33409791
3006 SNP_A-1824110 33411574
3007 SNP_A-1839857 33475428
3008 SNP_A-1938620 33475616
3009 SNP_A-1992993 33483162
3010 SNP_A-2123611 33483377
3011 SNP_A-1901939 33512592
3012 SNP_A-1992994 33529619
3013 SNP_A-1904330 33651668
3014 SNP_A-1906576 33655517
3015 SNP_A-1992996 33655579
3016 SNP_A-1942131 33693168
3017 SNP_A-2052324 33735159
3018 SNP_A-2260865 33782923
3019 SNP_A-2232301 33846587
3020 SNP_A-4195095 33884668
3021 SNP_A-2200382 33973410
3022 SNP_A-2267902 34007445
3023 SNP_A-4193816 34043002
3024 SNP_A-2276377 34046772
3025 SNP_A-1993004 34056433
3026 SNP_A-2110224 34104342
3027 SNP_A-2069040 34116528
3028 SNP_A-2082239 34116593
3029 SNP_A-2200949 34129345
3030 SNP_A-2231541 34140209
3031 SNP_A-1945113 34208038
3032 SNP_A-1822966 34230252
3033 SNP_A-1954312 34251485
3034 SNP_A-1877218 34251528
3035 SNP_A-2126754 34251617
3036 SNP_A-1841696 34259144
3037 SNP_A-4201766 34260969
3038 SNP_A-1920762 34261534
3039 SNP_A-1924824 34269007
3040 SNP_A-1862676 34289363
3041 SNP_A-1834905 34304704
3042 SNP_A-4232827 34305596
3043 SNP_A-1827108 34331325
3044 SNP_A-1993010 34347883
3045 SNP_A-1993011 34348223
3046 SNP_A-1993012 34348859
3047 SNP_A-1993013 34349462
3048 SNP_A-2024429 34349796
3049 SNP_A-4220036 34350740
3050 SNP_A-2134024 34358819
3051 SNP_A-2060089 34364827
3052 SNP_A-1825345 34375482
3053 SNP_A-4221960 34379815
3054 SNP_A-1820646 34386355
3055 SNP_A-4197517 34394967
3056 SNP_A-1819634 34402836
3057 SNP_A-2249853 34403018
3058 SNP_A-1891628 34403553
3059 SNP_A-1829225 34405637
3060 SNP_A-2080905 34407114
3061 SNP_A-1938205 34407303
3062 SNP_A-4195144 34439478
3063 SNP_A-2256235 34446325
3064 SNP_A-2065352 34467544
3065 SNP_A-1883189 34491769
3066 SNP_A-2116460 34502276
3067 SNP_A-4219441 34511999
3068 SNP_A-2171726 34525439
3069 SNP_A-1885044 34531852
3070 SNP_A-2107922 34534365
3071 SNP_A-2052155 34537918
3072 SNP_A-2294702 34561225
3073 SNP_A-2164336 34607433
3074 SNP_A-4240052 34608703
3075 SNP_A-1784785 34608831
3076 SNP_A-1960165 34617928
3077 SNP_A-2024847 34636184
3078 SNP_A-1993015 34658236
3079 SNP_A-2044657 34676955
3080 SNP_A-2124240 34704383
3081 SNP_A-4228319 34712025
3082 SNP_A-2147528 34724264
3083 SNP_A-1793128 34725047
3084 SNP_A-4224453 34730817
3085 SNP_A-1815058 34738305
3086 SNP_A-1993018 34747088
3087 SNP_A-1993019 34747247
3088 SNP_A-2153434 34769782
3089 SNP_A-2121955 34770292
3090 SNP_A-4207143 34774314
3091 SNP_A-4205143 34778779
3092 SNP_A-2013343 34941296
3093 SNP_A-2013344 34944185
3094 SNP_A-2080363 34951559
3095 SNP_A-4216078 34963254
3096 SNP_A-2215677 34976953
3097 SNP_A-2174561 34976996
3098 SNP_A-2237091 34977018
3099 SNP_A-4220536 34979919
3100 SNP_A-1913062 34985572
3101 SNP_A-1993021 34985910
3102 SNP_A-4200151 34986072
3103 SNP_A-1920882 34997876
3104 SNP_A-4230209 34998781
3105 SNP_A-1783553 35006302
3106 SNP_A-1880699 35013243
3107 SNP_A-4212914 35018711
3108 SNP_A-4212915 35018804
3109 SNP_A-1993023 35018934
3110 SNP_A-2256354 35019032
3111 SNP_A-4212916 35019363
3112 SNP_A-1800049 35048829
3113 SNP_A-4195756 35060279
3114 SNP_A-1869544 35098187
3115 SNP_A-4199540 35099237
3116 SNP_A-2085543 35099889
3117 SNP_A-4198070 35105333
3118 SNP_A-2246161 35117678
3119 SNP_A-2245097 35126983
3120 SNP_A-4212917 35140953
3121 SNP_A-1993026 35195495
3122 SNP_A-2107593 35195722
3123 SNP_A-4226492 35200237
3124 SNP_A-2275820 35247506
3125 SNP_A-2133296 35247980
3126 SNP_A-2125559 35269651
3127 SNP_A-4198978 35276445
3128 SNP_A-4196792 35280653
3129 SNP_A-2214469 35298226
3130 SNP_A-2089031 35298971
3131 SNP_A-2114344 35348940
3132 SNP_A-1892963 35351246
3133 SNP_A-1894652 35376987
3134 SNP_A-2149024 35400272
3135 SNP_A-2177395 35423940
3136 SNP_A-1841500 35493674
3137 SNP_A-4212919 35534179
3138 SNP_A-1993039 35534272
3139 SNP_A-1811570 35541296
3140 SNP_A-1806534 35543999
3141 SNP_A-2192674 35544036
3142 SNP_A-2116440 35627942
3143 SNP_A-2143221 35648583
3144 SNP_A-1911706 35944835
3145 SNP_A-1993041 36047709
3146 SNP_A-1792627 36086137
3147 SNP_A-2287535 36196622
3148 SNP_A-2283544 36233781
3149 SNP_A-4228740 36243876
3150 SNP_A-4234639 36249528
3151 SNP_A-2249051 36250253
3152 SNP_A-2305285 36278313
3153 SNP_A-2157825 36401443
3154 SNP_A-2089843 36450603
3155 SNP_A-1993055 36497057
3156 SNP_A-2139807 36514743
3157 SNP_A-1815072 36542865
3158 SNP_A-2113770 36631926
3159 SNP_A-2298302 36638511
3160 SNP_A-1818108 36684863
3161 SNP_A-2013346 36761630
3162 SNP_A-4206435 36780115
3163 SNP_A-2261670 36780844
3164 SNP_A-1879028 36836021
3165 SNP_A-2208555 36836117
3166 SNP_A-4221280 36837777
3167 SNP_A-2249150 36857364
3168 SNP_A-1811207 36863175
3169 SNP_A-1868897 36871722
3170 SNP_A-1993062 36897477
3171 SNP_A-1908759 36908891
3172 SNP_A-2105150 36948046
3173 SNP_A-2313481 36965267
3174 SNP_A-4198307 36967714
3175 SNP_A-2027619 36969176
3176 SNP_A-2160321 36971059
3177 SNP_A-1804408 36971343
3178 SNP_A-4195781 36980525
3179 SNP_A-1993063 36981828
3180 SNP_A-1838496 36985497
3181 SNP_A-4230542 36986056
3182 SNP_A-2280030 36987108
3183 SNP_A-1993065 36999960
3184 SNP_A-2246459 37001676
3185 SNP_A-2258938 37007719
3186 SNP_A-2056947 37023709
3187 SNP_A-1893203 37030465
3188 SNP_A-2171920 37049213
3189 SNP_A-1813618 37057475
3190 SNP_A-1800057 37100805
3191 SNP_A-1786622 37113244
3192 SNP_A-4217951 37115065
3193 SNP_A-1944109 37125889
3194 SNP_A-1823125 37173943
3195 SNP_A-2156329 37174989
3196 SNP_A-2026556 37177332
3197 SNP_A-2214106 37181663
3198 SNP_A-4212923 37194096
3199 SNP_A-2222121 37246977
3200 SNP_A-1993073 37251453
3201 SNP_A-1993074 37251704
3202 SNP_A-1993075 37252869
3203 SNP_A-2260568 37267544
3204 SNP_A-1949184 37275026
3205 SNP_A-4235830 37275954
3206 SNP_A-1899532 37280959
3207 SNP_A-2239258 37281338
3208 SNP_A-4202480 37281701
3209 SNP_A-2058252 37292475
3210 SNP_A-2080562 37298652
3211 SNP_A-2292741 37299193
3212 SNP_A-2046498 37328458
3213 SNP_A-2222620 37328680
3214 SNP_A-1950557 37330616
3215 SNP_A-2298935 37336538
3216 SNP_A-2132308 37344465
3217 SNP_A-2078446 37344728
3218 SNP_A-2204252 37354229
3219 SNP_A-2252176 37355984
3220 SNP_A-1886904 37356460
3221 SNP_A-4207500 37361853
3222 SNP_A-1806453 37362149
3223 SNP_A-2283619 37362755
3224 SNP_A-1937102 37375203
3225 SNP_A-2177879 37393406
3226 SNP_A-2040711 37427930
3227 SNP_A-1877003 37448473
3228 SNP_A-2226466 37455521
3229 SNP_A-2179163 37466672
3230 SNP_A-2301562 37473635
3231 SNP_A-2142380 37591961
3232 SNP_A-2115861 37592069
3233 SNP_A-2109047 37592228
3234 SNP_A-2047729 37592265
3235 SNP_A-1929453 37709604
3236 SNP_A-1931384 37835460
3237 SNP_A-4207518 38150502
3238 SNP_A-2057895 38279200
3239 SNP_A-2151522 38286806
3240 SNP_A-2181204 38345434
3241 SNP_A-1890260 38355751
3242 SNP_A-1888252 38356047
3243 SNP_A-2301364 38405382
3244 SNP_A-4225118 38449100
3245 SNP_A-2069697 38559948
3246 SNP_A-2151622 38566506
3247 SNP_A-1993086 38671914
3248 SNP_A-1909744 38687007
3249 SNP_A-1875900 38784934
3250 SNP_A-1783127 38800233
3251 SNP_A-2049275 38839713
3252 SNP_A-2303571 38853285
3253 SNP_A-2276758 38853738
3254 SNP_A-2278510 38854509
3255 SNP_A-2067305 38854951
3256 SNP_A-1930979 38886941
3257 SNP_A-1938424 38901784
3258 SNP_A-1841345 38940822
3259 SNP_A-2052037 38959521
3260 SNP_A-2024210 38959748
3261 SNP_A-1918662 39029018
3262 SNP_A-2291628 39062448
3263 SNP_A-1838382 39074725
3264 SNP_A-2226861 39092304
3265 SNP_A-1948700 39112762
3266 SNP_A-1829678 39138193
3267 SNP_A-1859850 39140192
3268 SNP_A-2034375 39165544
3269 SNP_A-2148414 39293436
3270 SNP_A-1794737 39295787
3271 SNP_A-1933688 39548228
3272 SNP_A-4222736 39577556
3273 SNP_A-2030096 39597005
3274 SNP_A-2154391 39613659
3275 SNP_A-2013358 39624983
3276 SNP_A-2214571 39639013
3277 SNP_A-1814400 39640576
3278 SNP_A-2189110 39692225
3279 SNP_A-1846580 39710473
3280 SNP_A-2271387 39724361
3281 SNP_A-4203851 39738317
3282 SNP_A-2045830 39766809
3283 SNP_A-1949533 39841095
3284 SNP_A-2208703 39841614
3285 SNP_A-1815563 39870563
3286 SNP_A-2250833 39870727
3287 SNP_A-2060088 39877975
3288 SNP_A-2125995 39888532
3289 SNP_A-2053678 39888750
3290 SNP_A-2097373 39904478
3291 SNP_A-2173052 39912071
3292 SNP_A-2065493 39912525
3293 SNP_A-2221268 39912838
3294 SNP_A-4206196 39924954
3295 SNP_A-4201462 39928509
3296 SNP_A-1858001 39935691
3297 SNP_A-4212928 39938349
3298 SNP_A-2312996 39939387
3299 SNP_A-1993092 39949857
3300 SNP_A-4212929 39953976
3301 SNP_A-2306487 39974651
3302 SNP_A-1796342 39974880
3303 SNP_A-2286860 40000344
3304 SNP_A-2200385 40004466
3305 SNP_A-2205918 40005785
3306 SNP_A-1907408 40018544
3307 SNP_A-2230750 40020918
3308 SNP_A-2035539 40024079
3309 SNP_A-4207726 40043175
3310 SNP_A-2264284 40043513
3311 SNP_A-2166503 40047207
3312 SNP_A-2232499 40048312
3313 SNP_A-2216023 40067477
3314 SNP_A-1803823 40068118
3315 SNP_A-1808318 40074409
3316 SNP_A-4212931 40075222
3317 SNP_A-2260656 40076812
3318 SNP_A-2213385 40094160
3319 SNP_A-1863707 40132968
3320 SNP_A-2209612 40179967
3321 SNP_A-2273541 40180475
3322 SNP_A-2304820 40181530
3323 SNP_A-2023154 40182013
3324 SNP_A-4219459 40182489
3325 SNP_A-2272387 40183122
3326 SNP_A-1993104 40190982
3327 SNP_A-2265166 40191717
3328 SNP_A-1788565 40193013
3329 SNP_A-2022181 40201487
3330 SNP_A-1993105 40218904
3331 SNP_A-1928985 40222212
3332 SNP_A-4235294 40225928
3333 SNP_A-1929985 40241991
3334 SNP_A-1809306 40269752
3335 SNP_A-1939730 40298540
3336 SNP_A-1867823 40300770
3337 SNP_A-4240421 40300789
3338 SNP_A-4212932 40322699
3339 SNP_A-1869523 40337562
3340 SNP_A-2245980 40344269
3341 SNP_A-2162537 40357294
3342 SNP_A-4218014 40359266
3343 SNP_A-4221194 40359279
3344 SNP_A-1935068 40359620
3345 SNP_A-2062868 40375473
3346 SNP_A-4233075 40375616
3347 SNP_A-1802493 40403678
3348 SNP_A-1949711 40430166
3349 SNP_A-1783542 40433882
3350 SNP_A-2259597 40437244
3351 SNP_A-1993112 40439110
3352 SNP_A-2036439 40452908
3353 SNP_A-1859893 40456827
3354 SNP_A-2161251 40456851
3355 SNP_A-2273936 40456921
3356 SNP_A-2150724 40456940
3357 SNP_A-2234282 40457100
3358 SNP_A-4212933 40461981
3359 SNP_A-4225590 40462058
3360 SNP_A-1897791 40467132
3361 SNP_A-1890692 40475857
3362 SNP_A-4218885 40492666
3363 SNP_A-1993113 40501973
3364 SNP_A-2295386 40520022
3365 SNP_A-2197416 40520192
3366 SNP_A-1993114 40530944
3367 SNP_A-2240148 40560110
3368 SNP_A-2116197 40574484
3369 SNP_A-2308820 40616135
3370 SNP_A-1839082 40670095
3371 SNP_A-4219581 40699795
3372 SNP_A-1862001 40705832
3373 SNP_A-1796594 40711465
3374 SNP_A-2191564 40712467
3375 SNP_A-2230069 40755199
3376 SNP_A-2211560 40756136
3377 SNP_A-2041735 40782946
3378 SNP_A-2113535 40793103
3379 SNP_A-2032329 40802880
3380 SNP_A-1935919 40812188
3381 SNP_A-2098052 40820923
3382 SNP_A-2291704 40845551
3383 SNP_A-2298615 40845739
3384 SNP_A-4236554 40848655
3385 SNP_A-1854933 40850636
3386 SNP_A-4223729 40858849
3387 SNP_A-2295392 40880943
3388 SNP_A-1801077 40917962
3389 SNP_A-2013364 40924308
3390 SNP_A-1819675 40934299
3391 SNP_A-2026683 40948600
3392 SNP_A-1953201 41040675
3393 SNP_A-2021828 41042506
3394 SNP_A-1861495 41149582
3395 SNP_A-1896637 41150105
3396 SNP_A-2299804 41168760
3397 SNP_A-2168888 41221594
3398 SNP_A-2241185 41244318
3399 SNP_A-4227917 41247867
3400 SNP_A-1935475 41320238
3401 SNP_A-1937609 41380701
3402 SNP_A-1827038 41386501
3403 SNP_A-2242925 41394379
3404 SNP_A-1947957 41395128
3405 SNP_A-2154886 41422839
3406 SNP_A-1993125 41430379
3407 SNP_A-1960991 41435583
3408 SNP_A-1947125 41441493
3409 SNP_A-2216628 41447679
3410 SNP_A-4226494 41481305
3411 SNP_A-2238435 41491159
3412 SNP_A-2013365 41532175
3413 SNP_A-2151676 41537292
3414 SNP_A-2097859 41537320
3415 SNP_A-2180290 41574736
3416 SNP_A-1993126 41593447
3417 SNP_A-1857277 41599666
3418 SNP_A-2052938 41620595
3419 SNP_A-2190057 41635738
3420 SNP_A-2037882 41635947
3421 SNP_A-2173715 41636072
3422 SNP_A-2072091 41636148
3423 SNP_A-4235595 41640626
3424 SNP_A-2245267 41640820
3425 SNP_A-1993128 41643965
3426 SNP_A-2265468 41652554
3427 SNP_A-1852049 41657443
3428 SNP_A-2276449 41659544
3429 SNP_A-1948113 41730902
3430 SNP_A-1918017 41730951
3431 SNP_A-1888875 41733660
3432 SNP_A-2109802 41733872
3433 SNP_A-1943592 41737370
3434 SNP_A-1831475 41767515
3435 SNP_A-2149747 41803645
3436 SNP_A-2304316 41828227
3437 SNP_A-2200449 41863251
3438 SNP_A-1913142 41863768
3439 SNP_A-4193473 41870456
3440 SNP_A-1915283 42004277
3441 SNP_A-2290687 42066927
3442 SNP_A-1802569 42078137
3443 SNP_A-2148215 42088927
3444 SNP_A-2141564 42089087
3445 SNP_A-2059017 42157081
3446 SNP_A-1993137 42259706
3447 SNP_A-2046298 42277059
3448 SNP_A-4220994 42502241
3449 SNP_A-4220456 42544556
3450 SNP_A-2041213 42555808
3451 SNP_A-4219791 42556113
3452 SNP_A-1993142 42624110
3453 SNP_A-4233976 42723948
3454 SNP_A-2225490 42727356
3455 SNP_A-2189175 42737443
3456 SNP_A-2287986 43269531
3457 SNP_A-2186393 47056005
3458 SNP_A-2182837 47059642
3459 SNP_A-2216475 47165297
3460 SNP_A-2237167 47309786
3461 SNP_A-2058884 47535393
3462 SNP_A-2048426 47568003
3463 SNP_A-1853932 47583027
3464 SNP_A-1958884 47589318
3465 SNP_A-2212828 47597918
3466 SNP_A-2068492 47702006
3467 SNP_A-1993148 47717099
3468 SNP_A-1826750 47839348
3469 SNP_A-2048377 47872422
3470 SNP_A-2099900 47877902
3471 SNP_A-1853481 47894116
3472 SNP_A-2111712 47915603
3473 SNP_A-1993147 47936698
3474 SNP_A-1993146 47938378
3475 SNP_A-2295315 47955132
3476 SNP_A-2065628 47998179
3477 SNP_A-1812290 48007940
3478 SNP_A-2139717 48059141
3479 SNP_A-1961024 48124531
3480 SNP_A-1851899 48152175
3481 SNP_A-1816132 48175131
3482 SNP_A-1840985 48178242
3483 SNP_A-1897463 48208696
3484 SNP_A-2174520 48220958
3485 SNP_A-1932296 48221951
3486 SNP_A-4231325 48367867
3487 SNP_A-1900212 48368488
3488 SNP_A-2204548 48413707
3489 SNP_A-1808654 48414151
3490 SNP_A-2225261 48669181
3491 SNP_A-2072001 48977140
3492 SNP_A-2311570 49203389
3493 SNP_A-1950361 49265300
3494 SNP_A-4222444 49319443
3495 SNP_A-2053827 49333511
3496 SNP_A-2246716 49333697
3497 SNP_A-1917861 49333780
3498 SNP_A-1931268 49355429
3499 SNP_A-1818323 49376463
3500 SNP_A-4238138 49438908
3501 SNP_A-2259971 49491077
3502 SNP_A-4223177 49491554
3503 SNP_A-2274303 49496240
3504 SNP_A-1872023 49519288
3505 SNP_A-1853139 49532144
3506 SNP_A-1827753 49588686
3507 SNP_A-2146012 49654428
3508 SNP_A-1916666 49677446
3509 SNP_A-1811087 49699157
3510 SNP_A-2299425 49717849
3511 SNP_A-2066375 49717935
3512 SNP_A-4235908 49718026
3513 SNP_A-1993156 49725873
3514 SNP_A-2195398 49729522
3515 SNP_A-1993159 49752638
3516 SNP_A-1941416 49769053
3517 SNP_A-2180177 49785649
3518 SNP_A-1794298 49880037
3519 SNP_A-1905725 49891723
3520 SNP_A-4215323 49978377
3521 SNP_A-2308582 49982983
3522 SNP_A-4194643 49986758
3523 SNP_A-1790809 50006930
3524 SNP_A-2270766 50043528
3525 SNP_A-2166469 50044540
3526 SNP_A-4206776 50123083
3527 SNP_A-1993169 50186153
3528 SNP_A-1993170 50187447
3529 SNP_A-1993171 50187497
3530 SNP_A-1993173 50215053
3531 SNP_A-1886043 50221706
3532 SNP_A-2275891 50232651
3533 SNP_A-2181491 50252713
3534 SNP_A-2168541 50255830
3535 SNP_A-2236251 50255975
3536 SNP_A-2285983 50256195
3537 SNP_A-2219854 50257567
3538 SNP_A-2027565 50257676
3539 SNP_A-1858967 50259861
3540 SNP_A-4212938 50267811
3541 SNP_A-4199656 50271632
3542 SNP_A-2138202 50274011
3543 SNP_A-4195420 50279128
3544 SNP_A-1780452 50279250
3545 SNP_A-1941497 50283728
3546 SNP_A-4212939 50287631
3547 SNP_A-2184535 50287756
3548 SNP_A-2225491 50288203
3549 SNP_A-4202642 50290452
3550 SNP_A-2277465 50338188
3551 SNP_A-2122336 50338528
3552 SNP_A-2293569 50339799
3553 SNP_A-2198519 50357738
3554 SNP_A-1832391 50370584
3555 SNP_A-2214670 50380150
3556 SNP_A-2265537 50385341
3557 SNP_A-1836629 50392941
3558 SNP_A-1783455 50394639
3559 SNP_A-2037726 50421664
3560 SNP_A-1993180 50423332
3561 SNP_A-2234312 50443270
3562 SNP_A-4212940 50451575
3563 SNP_A-2273548 50455663
3564 SNP_A-1857362 50456097
3565 SNP_A-4224468 50459222
3566 SNP_A-2172649 50479898
3567 SNP_A-2096968 50480537
3568 SNP_A-1993182 50512976
3569 SNP_A-4224409 50570760
3570 SNP_A-2254390 50571075
3571 SNP_A-2289809 50670255
3572 SNP_A-4238590 50671045
3573 SNP_A-4228914 50701922
3574 SNP_A-2170102 50710060
3575 SNP_A-4201789 50711279
3576 SNP_A-2309947 50713920
3577 SNP_A-1993188 50755257
3578 SNP_A-4197418 50816259
3579 SNP_A-2273399 50892565
3580 SNP_A-2118073 50914591
3581 SNP_A-2243505 50914765
3582 SNP_A-1993191 50919613
3583 SNP_A-1909722 50920166
3584 SNP_A-2240145 50924141
3585 SNP_A-1993195 50990529
3586 SNP_A-1918930 51010187
3587 SNP_A-4236725 51015468
3588 SNP_A-1993198 51035846
3589 SNP_A-2197594 51037075
3590 SNP_A-2288259 51082766
3591 SNP_A-2060698 51083470
3592 SNP_A-1922607 51084495
3593 SNP_A-2200021 51109255
3594 SNP_A-2303162 51127991
3595 SNP_A-2118495 51139090
3596 SNP_A-1950262 51139936
3597 SNP_A-2122213 51151214
3598 SNP_A-1993200 51165822
3599 SNP_A-4198603 51173297
3600 SNP_A-1993201 51214588
3601 SNP_A-1959574 51234566
3602 SNP_A-2143904 51234670
3603 SNP_A-1993204 51249774
3604 SNP_A-1908827 51277581
3605 SNP_A-2038241 51289749
3606 SNP_A-1993207 51297341
3607 SNP_A-2275807 51318770
3608 SNP_A-1843795 51320466
3609 SNP_A-4217111 51332915
3610 SNP_A-2228967 51333190
3611 SNP_A-2039776 51339189
3612 SNP_A-2143779 51358291
3613 SNP_A-1993210 51372073
3614 SNP_A-4212946 51372172
3615 SNP_A-1993211 51377597
3616 SNP_A-2112327 51392832
3617 SNP_A-2086038 51427177
3618 SNP_A-1993214 51428760
3619 SNP_A-2078170 51437397
3620 SNP_A-2056719 51441469
3621 SNP_A-4204516 51451367
3622 SNP_A-2281233 51454425
3623 SNP_A-2057710 51455302
3624 SNP_A-1858682 51469016
3625 SNP_A-2266190 51473649
3626 SNP_A-4203395 51506205
3627 SNP_A-2150643 51511311
3628 SNP_A-2132611 51511374
3629 SNP_A-2132083 51512819
3630 SNP_A-1806715 51520944
3631 SNP_A-2075720 51523063
3632 SNP_A-1961356 51534019
3633 SNP_A-4234740 51541463
3634 SNP_A-4217136 51541878
3635 SNP_A-2022493 51552222
3636 SNP_A-1829397 51553922
3637 SNP_A-1801379 51557371
3638 SNP_A-1993218 51563239
3639 SNP_A-2265987 51605982
3640 SNP_A-1874720 51616502
3641 SNP_A-1921640 51620897
3642 SNP_A-2046087 51622219
3643 SNP_A-2293183 51651167
3644 SNP_A-1937391 51651512
3645 SNP_A-1993221 51712398
3646 SNP_A-2062612 51723458
3647 SNP_A-1993222 51727199
3648 SNP_A-2230782 51730833
3649 SNP_A-2183687 51753354
3650 SNP_A-2151001 51756680
3651 SNP_A-2086177 51780168
3652 SNP_A-1993223 51805005
3653 SNP_A-2013388 51859645
3654 SNP_A-1819627 51859715
3655 SNP_A-2126502 51866630
3656 SNP_A-4199849 51884347
3657 SNP_A-2260759 51888421
3658 SNP_A-2258910 51900540
3659 SNP_A-2147522 51932442
3660 SNP_A-2295301 51941043
3661 SNP_A-2045171 51979461
3662 SNP_A-4206004 51979598
3663 SNP_A-1880357 52006606
3664 SNP_A-1920800 52021786
3665 SNP_A-2291000 52036135
3666 SNP_A-2260772 52037226
3667 SNP_A-4202203 52079813
3668 SNP_A-1937329 52079874
3669 SNP_A-1920731 52080057
3670 SNP_A-2024615 52109252
3671 SNP_A-2193106 52191086
3672 SNP_A-4232474 52191973
3673 SNP_A-2043311 52192291
3674 SNP_A-2099778 52222867
3675 SNP_A-2109191 52238534
3676 SNP_A-1993228 52264413
3677 SNP_A-1993229 52308699
3678 SNP_A-4231160 52315823
3679 SNP_A-2013390 52326067
3680 SNP_A-2130049 52352800
3681 SNP_A-2141312 52353124
3682 SNP_A-2183042 52383821
3683 SNP_A-2067358 52392474
3684 SNP_A-1805577 52395040
3685 SNP_A-1993238 52411872
3686 SNP_A-4234559 52416620
3687 SNP_A-2130691 52417210
3688 SNP_A-4212948 52424024
3689 SNP_A-2268583 52449065
3690 SNP_A-1993240 52463524
3691 SNP_A-2082035 52477148
3692 SNP_A-2260991 52498594
3693 SNP_A-2270099 52528853
3694 SNP_A-4205355 52530771
3695 SNP_A-1835935 52548159
3696 SNP_A-2170834 52566819
3697 SNP_A-2288834 52578754
3698 SNP_A-2139508 52584231
3699 SNP_A-1993246 52585385
3700 SNP_A-2091985 52590614
3701 SNP_A-2262768 52591120
3702 SNP_A-1993248 52599315
3703 SNP_A-1840960 52601581
3704 SNP_A-2300963 52637092
3705 SNP_A-2045474 52643682
3706 SNP_A-2058933 52664675
3707 SNP_A-1993252 52691343
3708 SNP_A-2082907 52764125
3709 SNP_A-4234779 52764304
3710 SNP_A-1878919 52855337
3711 SNP_A-2307394 52855694
3712 SNP_A-4233765 52875559
3713 SNP_A-1993254 52878018
3714 SNP_A-2099022 52878690
3715 SNP_A-2224632 52921455
3716 SNP_A-4193900 52932316
3717 SNP_A-2024765 52982718
3718 SNP_A-2046188 52982827
3719 SNP_A-1871827 53016439
3720 SNP_A-4227651 53050094
3721 SNP_A-2094630 53063166
3722 SNP_A-4212949 53076205
3723 SNP_A-1993261 53076300
3724 SNP_A-1817309 53080022
3725 SNP_A-1993266 53094411
3726 SNP_A-1993267 53111034
3727 SNP_A-1813367 53115836
3728 SNP_A-4199844 53194160
3729 SNP_A-1892736 53209580
3730 SNP_A-2194524 53210531
3731 SNP_A-4230033 53212852
3732 SNP_A-2081144 53239838
3733 SNP_A-2122724 53273605
3734 SNP_A-2288165 53273627
3735 SNP_A-2178275 53273786
3736 SNP_A-1899178 53292766
3737 SNP_A-1858064 53303519
3738 SNP_A-1940052 53304268
3739 SNP_A-2247246 53305498
3740 SNP_A-2054521 53319224
3741 SNP_A-2067934 53338179
3742 SNP_A-2180295 53372167
3743 SNP_A-4240468 53373151
3744 SNP_A-2041135 53394440
3745 SNP_A-2023863 53394490
3746 SNP_A-2039336 53409710
3747 SNP_A-2219871 53486339
3748 SNP_A-2240458 53504175
3749 SNP_A-2034162 53527202
3750 SNP_A-4197829 53528417
3751 SNP_A-1811919 53539031
3752 SNP_A-1804503 53539206
3753 SNP_A-2291666 53565917
3754 SNP_A-1948544 53576011
3755 SNP_A-2113975 53612101
3756 SNP_A-4240620 53669436
3757 SNP_A-2074643 53715730
3758 SNP_A-1926868 53734627
3759 SNP_A-1858085 53749259
3760 SNP_A-4229326 53824891
3761 SNP_A-4202416 53832031
3762 SNP_A-1882021 53856043
3763 SNP_A-1879890 53859480
3764 SNP_A-2257538 53859513
3765 SNP_A-2249703 53868716
3766 SNP_A-1993286 53891616
3767 SNP_A-1993287 53893196
3768 SNP_A-1993288 53893879
3769 SNP_A-1899228 53894272
3770 SNP_A-4201085 53894483
3771 SNP_A-1818637 53894666
3772 SNP_A-4223293 53896925
3773 SNP_A-2292566 53897210
3774 SNP_A-4220133 53897556
3775 SNP_A-4232559 53900586
3776 SNP_A-1993289 53908391
3777 SNP_A-1993290 53908561
3778 SNP_A-1875527 53913268
3779 SNP_A-1918650 53915471
3780 SNP_A-1911154 53916301
3781 SNP_A-1917228 53928816
3782 SNP_A-2066855 53928945
3783 SNP_A-1993293 53972009
3784 SNP_A-1811652 54042607
3785 SNP_A-4218535 54043330
3786 SNP_A-1881170 54043684
3787 SNP_A-2253264 54065270
3788 SNP_A-2088280 54080020
3789 SNP_A-1880258 54089668
3790 SNP_A-1816656 54089687
3791 SNP_A-2290367 54090134
3792 SNP_A-1844755 54108723
3793 SNP_A-2259504 54163602
3794 SNP_A-4204192 54163645
3795 SNP_A-4227905 54166313
3796 SNP_A-4224710 54169597
3797 SNP_A-2030002 54194537
3798 SNP_A-2284944 54194860
3799 SNP_A-1832214 54227785
3800 SNP_A-2281859 54237584
3801 SNP_A-2230028 54268198
3802 SNP_A-2108505 54279606
3803 SNP_A-2307238 54279786
3804 SNP_A-2285925 54312587
3805 SNP_A-4212954 54315344
3806 SNP_A-1817981 54367017
3807 SNP_A-2207212 54439800
3808 SNP_A-2208445 54476458
3809 SNP_A-2069606 54510156
3810 SNP_A-2162534 54519001
3811 SNP_A-4203323 54519451
3812 SNP_A-1905332 54527478
3813 SNP_A-4225119 54545779
3814 SNP_A-1809854 54556406
3815 SNP_A-1887776 54585406
3816 SNP_A-1903938 54595290
3817 SNP_A-1822750 54602759
3818 SNP_A-4199187 54641512
3819 SNP_A-2256491 54651769
3820 SNP_A-2013407 54652050
3821 SNP_A-1993304 54657013
3822 SNP_A-1893631 54700335
3823 SNP_A-1850940 54703461
3824 SNP_A-4199219 54703880
3825 SNP_A-4197777 54705410
3826 SNP_A-2114874 54745068
3827 SNP_A-2108339 54747208
3828 SNP_A-2064149 54762787
3829 SNP_A-2044337 54791289
3830 SNP_A-2050714 54908091
3831 SNP_A-1925845 55062402
3832 SNP_A-2013410 55075543
3833 SNP_A-1914380 55225990
3834 SNP_A-2043776 55226091
3835 SNP_A-2137675 55231614
3836 SNP_A-1874519 55240770
3837 SNP_A-1827632 55256208
3838 SNP_A-2096139 55260962
3839 SNP_A-4223524 55279884
3840 SNP_A-1993309 55286628
3841 SNP_A-2176571 55356703
3842 SNP_A-1954237 55357227
3843 SNP_A-2225842 55373358
3844 SNP_A-2192511 55379973
3845 SNP_A-2231295 55392499
3846 SNP_A-1993312 55418958
3847 SNP_A-1877394 55421807
3848 SNP_A-2176707 55425332
3849 SNP_A-1848139 55453157
3850 SNP_A-1787140 55454389
3851 SNP_A-2038743 55464784
3852 SNP_A-2051544 55486710
3853 SNP_A-1902591 55496229
3854 SNP_A-1850644 55506317
3855 SNP_A-2310828 55506968
3856 SNP_A-2262493 55527743
3857 SNP_A-1993314 55556364
3858 SNP_A-4240102 55556822
3859 SNP_A-1900476 55560721
3860 SNP_A-2260894 55583973
3861 SNP_A-2150752 55585937
3862 SNP_A-4232150 55603578
3863 SNP_A-1935745 55605425
3864 SNP_A-2039969 55608121
3865 SNP_A-4199450 55617059
3866 SNP_A-1860829 55627536
3867 SNP_A-1802156 55649197
3868 SNP_A-4220875 55691626
3869 SNP_A-2310812 55729655
3870 SNP_A-1935521 55735791
3871 SNP_A-1945644 55747804
3872 SNP_A-2249496 55748193
3873 SNP_A-4226086 55748460
3874 SNP_A-1787809 55782062
3875 SNP_A-2174933 55819136
3876 SNP_A-1859573 55883620
3877 SNP_A-1922115 55889299
3878 SNP_A-2026864 55914412
3879 SNP_A-1993324 55942059
3880 SNP_A-4212956 55946529
3881 SNP_A-1867031 55980283
3882 SNP_A-2301644 55987936
3883 SNP_A-2176436 55988950
3884 SNP_A-2069690 55993247
3885 SNP_A-1947039 56011955
3886 SNP_A-2035893 56011981
3887 SNP_A-2274965 56012658
3888 SNP_A-1892319 56015808
3889 SNP_A-2292456 56040013
3890 SNP_A-1881000 56040344
3891 SNP_A-2137471 56071201
3892 SNP_A-2129287 56073331
3893 SNP_A-1927391 56074705
3894 SNP_A-2153215 56110156
3895 SNP_A-2313014 56110495
3896 SNP_A-1993329 56180526
3897 SNP_A-2013416 56181108
3898 SNP_A-2251029 56184846
3899 SNP_A-2293237 56196987
3900 SNP_A-1889515 56203745
3901 SNP_A-1918886 56210614
3902 SNP_A-4199836 56211575
3903 SNP_A-1872962 56221035
3904 SNP_A-1993333 56222422
3905 SNP_A-2112912 56235546
3906 SNP_A-2101948 56239345
3907 SNP_A-2115510 56239440
3908 SNP_A-2162489 56245378
3909 SNP_A-1993335 56251075
3910 SNP_A-1945153 56281611
3911 SNP_A-1821341 56284211
3912 SNP_A-4203169 56289637
3913 SNP_A-2034066 56312923
3914 SNP_A-1993338 56317603
3915 SNP_A-1924226 56318060
3916 SNP_A-2013420 56318712
3917 SNP_A-1840403 56324224
3918 SNP_A-4192606 56327627
3919 SNP_A-2201838 56330134
3920 SNP_A-1993340 56371801
3921 SNP_A-2142652 56372104
3922 SNP_A-1851900 56375314
3923 SNP_A-2205849 56375684
3924 SNP_A-1834887 56381051
3925 SNP_A-2096486 56382197
3926 SNP_A-1934675 56385062
3927 SNP_A-1794329 56409692
3928 SNP_A-1993344 56470201
3929 SNP_A-1993347 56479295
3930 SNP_A-1920715 56497457
3931 SNP_A-4231104 56501344
3932 SNP_A-2078821 56501915
3933 SNP_A-1785588 56511861
3934 SNP_A-2033607 56511974
3935 SNP_A-2239200 56513192
3936 SNP_A-2294042 56528005
3937 SNP_A-1902557 56542326
3938 SNP_A-4205855 56542473
3939 SNP_A-4239049 56543364
3940 SNP_A-1937904 56545989
3941 SNP_A-4197518 56558277
3942 SNP_A-4231501 56558566
3943 SNP_A-2027298 56568360
3944 SNP_A-1929476 56576523
3945 SNP_A-1993352 56583177
3946 SNP_A-1861250 56596740
3947 SNP_A-1993353 56606117
3948 SNP_A-4212960 56623117
3949 SNP_A-2218432 56627279
3950 SNP_A-1895810 56654233
3951 SNP_A-4204216 56661494
3952 SNP_A-1791615 56661659
3953 SNP_A-4216635 56677473
3954 SNP_A-4226771 56678956
3955 SNP_A-4224589 56689168
3956 SNP_A-1814426 56702589
3957 SNP_A-1836331 56702789
3958 SNP_A-2157879 56760806
3959 SNP_A-1934686 56771579
3960 SNP_A-2107797 56816615
3961 SNP_A-1958153 56817393
3962 SNP_A-2229023 56849821
3963 SNP_A-2166030 56869548
3964 SNP_A-2032660 56981889
3965 SNP_A-2084167 56987448
3966 SNP_A-4231300 57013886
3967 SNP_A-2257608 57016726
3968 SNP_A-2111705 57024322
3969 SNP_A-1915910 57030172
3970 SNP_A-2242097 57030499
3971 SNP_A-2087701 57031471
3972 SNP_A-2280982 57031639
3973 SNP_A-2055921 57032420
3974 SNP_A-4229121 57032602
3975 SNP_A-4218134 57034636
3976 SNP_A-1892133 57034656
3977 SNP_A-2296409 57107537
3978 SNP_A-1809262 57108529
3979 SNP_A-2053428 57108914
3980 SNP_A-2061759 57128099
3981 SNP_A-1867460 57246679
3982 SNP_A-2148233 57263345
3983 SNP_A-4237773 57334786
3984 SNP_A-2106943 57358793
3985 SNP_A-2130347 57365000
3986 SNP_A-2183278 57368445
3987 SNP_A-2092151 57373160
3988 SNP_A-2071984 57449160
3989 SNP_A-2292167 57463527
3990 SNP_A-2258228 57476460
3991 SNP_A-1789233 57477217
3992 SNP_A-4212962 57489992
3993 SNP_A-2031282 57501954
3994 SNP_A-2179309 57511934
3995 SNP_A-2013424 57518099
3996 SNP_A-1787819 57525987
3997 SNP_A-1806329 57546914
3998 SNP_A-4212963 57558427
3999 SNP_A-4220222 57578730
4000 SNP_A-1993367 57578956
4001 SNP_A-1993368 57580089
4002 SNP_A-1993369 57580146
4003 SNP_A-1993370 57580478
4004 SNP_A-1993371 57580584
4005 SNP_A-1993372 57580886
4006 SNP_A-1993374 57586892
4007 SNP_A-4231257 57591559
4008 SNP_A-4202799 57619876
4009 SNP_A-1865515 57641823
4010 SNP_A-1854491 57642107
4011 SNP_A-1811498 57656940
4012 SNP_A-2069113 57657585
4013 SNP_A-1910381 57662837
4014 SNP_A-2134702 57664145
4015 SNP_A-2210742 57678517
4016 SNP_A-2239772 57695617
4017 SNP_A-1914310 57695773
4018 SNP_A-1811864 57695801
4019 SNP_A-1873833 57697683
4020 SNP_A-2108604 57722274
4021 SNP_A-1839743 57727891
4022 SNP_A-1895596 57728022
4023 SNP_A-2290414 57728418
4024 SNP_A-2065200 57738405
4025 SNP_A-2289274 57738727
4026 SNP_A-2055072 57762359
4027 SNP_A-1993378 57772702
4028 SNP_A-2221786 57773383
4029 SNP_A-1873948 57796100
4030 SNP_A-1909070 57796311
4031 SNP_A-2240613 57848096
4032 SNP_A-2230895 57851040
4033 SNP_A-2151208 57853713
4034 SNP_A-4221860 57862401
4035 SNP_A-1932333 57863884
4036 SNP_A-2314476 57868935
4037 SNP_A-1894087 57913958
4038 SNP_A-1836162 57915377
4039 SNP_A-2186316 57920173
4040 SNP_A-1854251 57920323
4041 SNP_A-2233785 57926689
4042 SNP_A-1879575 57927125
4043 SNP_A-2298744 57927246
4044 SNP_A-1944659 57938391
4045 SNP_A-1993384 57947542
4046 SNP_A-1831095 57953734
4047 SNP_A-2271045 57953792
4048 SNP_A-2154132 57956411
4049 SNP_A-2083658 57973858
4050 SNP_A-4216826 57975972
4051 SNP_A-1824089 57976444
4052 SNP_A-2161569 57980052
4053 SNP_A-1785032 57980918
4054 SNP_A-4194885 57984794
4055 SNP_A-1780540 57990051
4056 SNP_A-2274033 58005810
4057 SNP_A-1956507 58006460
4058 SNP_A-4218735 58007616
4059 SNP_A-1993386 58007786
4060 SNP_A-1993387 58007822
4061 SNP_A-2149534 58015588
4062 SNP_A-2282430 58104912
4063 SNP_A-2227347 58107486
4064 SNP_A-1993389 58129571
4065 SNP_A-1937721 58139800
4066 SNP_A-2235942 58140499
4067 SNP_A-2196675 58181407
4068 SNP_A-2058626 58197031
4069 SNP_A-2043099 58198812
4070 SNP_A-1901110 58208998
4071 SNP_A-1993393 58209600
4072 SNP_A-1993394 58210005
4073 SNP_A-1993395 58211691
4074 SNP_A-4240850 58211775
4075 SNP_A-1993396 58211816
4076 SNP_A-4207341 58244139
4077 SNP_A-2279031 58258374
4078 SNP_A-2072182 58258421
4079 SNP_A-2091409 58258438
4080 SNP_A-4219170 58261416
4081 SNP_A-4237284 58262926
4082 SNP_A-1938110 58263081
4083 SNP_A-2051637 58263506
4084 SNP_A-2152236 58264674
4085 SNP_A-2082459 58280040
4086 SNP_A-2272884 58307564
4087 SNP_A-2123065 58323602
4088 SNP_A-2088514 58323993
4089 SNP_A-2185812 58332087
4090 SNP_A-2107805 58332352
4091 SNP_A-2102551 58362727
4092 SNP_A-1954341 58377571
4093 SNP_A-4212967 58386566
4094 SNP_A-2293240 58388614
4095 SNP_A-2013428 58415293
4096 SNP_A-2084044 58428893
4097 SNP_A-2023658 58491189
4098 SNP_A-1900039 58493979
4099 SNP_A-1821565 58505688
4100 SNP_A-2027859 58512321
4101 SNP_A-2141903 58536851
4102 SNP_A-2054357 58553476
4103 SNP_A-2135175 58556491
4104 SNP_A-1993406 58574197
4105 SNP_A-1993407 58574277
4106 SNP_A-1993408 58576970
4107 SNP_A-1923451 58577247
4108 SNP_A-4216993 58580951
4109 SNP_A-2063947 58583420
4110 SNP_A-1941917 58595327
4111 SNP_A-2312899 58595552
4112 SNP_A-4240061 58595738
4113 SNP_A-1859608 58616303
4114 SNP_A-1910599 58652111
4115 SNP_A-4232469 58677487
4116 SNP_A-2225938 58680947
4117 SNP_A-1915783 58748963
4118 SNP_A-2201196 58780122
4119 SNP_A-2188063 58792389
4120 SNP_A-1796191 58818400
4121 SNP_A-1882856 58825543
4122 SNP_A-4228530 58840748
4123 SNP_A-1993412 58902764
4124 SNP_A-1993413 58902908
4125 SNP_A-2306507 58920288
4126 SNP_A-4226487 58920414
4127 SNP_A-2258303 58921404
4128 SNP_A-2272026 58921768
4129 SNP_A-2143106 58922602
4130 SNP_A-4198770 58943035
4131 SNP_A-2291567 58961622
4132 SNP_A-2181091 59023567
4133 SNP_A-2309344 59024110
4134 SNP_A-2284257 59026145
4135 SNP_A-1855746 59053304
4136 SNP_A-2264118 59089219
4137 SNP_A-4222159 59089520
4138 SNP_A-4231967 59091426
4139 SNP_A-1993421 59092187
4140 SNP_A-2027141 59106597
4141 SNP_A-1850467 59106854
4142 SNP_A-4212970 59118522
4143 SNP_A-1993425 59164166
4144 SNP_A-1954842 59220572
4145 SNP_A-2258144 59222829
4146 SNP_A-2041204 59241922
4147 SNP_A-2306894 59245176
4148 SNP_A-2013437 59251382
4149 SNP_A-4216779 59266834
4150 SNP_A-4212971 59284616
4151 SNP_A-1855821 59294932
4152 SNP_A-2283604 59310810
4153 SNP_A-2243565 59356084
4154 SNP_A-1993429 59361287
4155 SNP_A-1993430 59361438
4156 SNP_A-1820869 59388605
4157 SNP_A-1797526 59393343
4158 SNP_A-2109778 59412694
4159 SNP_A-1820274 59413964
4160 SNP_A-1993433 59417458
4161 SNP_A-4229501 59428857
4162 SNP_A-4207351 59430018
4163 SNP_A-1926731 59430575
4164 SNP_A-4205024 59432719
4165 SNP_A-4228272 59438410
4166 SNP_A-4212972 59468528
4167 SNP_A-1837383 59520010
4168 SNP_A-1925159 59529488
4169 SNP_A-4237798 59532713
4170 SNP_A-2051186 59535010
4171 SNP_A-4202923 59551647
4172 SNP_A-2074661 59575478
4173 SNP_A-2193958 59575744
4174 SNP_A-1993437 59580896
4175 SNP_A-2013438 59589319
4176 SNP_A-2124816 59593456
4177 SNP_A-1788372 59617889
4178 SNP_A-4224769 59633886
4179 SNP_A-4236926 59659044
4180 SNP_A-2219372 59685998
4181 SNP_A-2069387 59705255
4182 SNP_A-1811310 59777966
4183 SNP_A-2170660 59807054
4184 SNP_A-2231787 59843227
4185 SNP_A-2251265 59845496
4186 SNP_A-2034370 59845955
4187 SNP_A-2197434 59872940
4188 SNP_A-2203767 59881250
4189 SNP_A-2060780 59881321
4190 SNP_A-4195895 59883158
4191 SNP_A-1944926 59901887
4192 SNP_A-1802642 59915262
4193 SNP_A-1893409 59915880
4194 SNP_A-1928379 59921972
4195 SNP_A-1908609 59922133
4196 SNP_A-1993445 59939916
4197 SNP_A-1894208 59948237
4198 SNP_A-2106046 59951467
4199 SNP_A-1915967 59951540
4200 SNP_A-1920697 59952254
4201 SNP_A-2273695 59952764
4202 SNP_A-1835874 59966273
4203 SNP_A-1912510 60019315
4204 SNP_A-1993449 60021252
4205 SNP_A-4226551 60035169
4206 SNP_A-1856350 60044733
4207 SNP_A-1993451 60092116
4208 SNP_A-1993452 60092818
4209 SNP_A-1875677 60097005
4210 SNP_A-2072360 60120695
4211 SNP_A-4212975 60132891
4212 SNP_A-2268667 60133102
4213 SNP_A-4238932 60148346
4214 SNP_A-2075158 60170978
4215 SNP_A-2118004 60184462
4216 SNP_A-1993455 60212394
4217 SNP_A-2258603 60238953
4218 SNP_A-1859024 60254769
4219 SNP_A-1993456 60260538
4220 SNP_A-1993457 60261097
4221 SNP_A-4237452 60278722
4222 SNP_A-2282436 60303997
4223 SNP_A-1794233 60308793
4224 SNP_A-1934703 60348186
4225 SNP_A-2126335 60382005
4226 SNP_A-1791360 60383011
4227 SNP_A-1786323 60403396
4228 SNP_A-2090769 60404370
4229 SNP_A-2293080 60551155
4230 SNP_A-2249884 60620592
4231 SNP_A-1897228 60620732
4232 SNP_A-2233480 60697417
4233 SNP_A-1823201 60701859
4234 SNP_A-2088578 60753909
4235 SNP_A-4196320 60787872
4236 SNP_A-2199717 60813659
4237 SNP_A-2163922 60816815
4238 SNP_A-2170903 60839087
4239 SNP_A-4228314 60841835
4240 SNP_A-4212978 60877285
4241 SNP_A-2246486 60880034
4242 SNP_A-2170854 60880058
4243 SNP_A-2071176 60942202
4244 SNP_A-1887792 60954202
4245 SNP_A-2087229 60964005
4246 SNP_A-1901092 61009822
4247 SNP_A-1854461 61014695
4248 SNP_A-1923383 61045553
4249 SNP_A-4234016 61052968
4250 SNP_A-2293661 61083981
4251 SNP_A-1888847 61105620
4252 SNP_A-1800715 61105683
4253 SNP_A-1993481 61116613
4254 SNP_A-1817094 61121445
4255 SNP_A-1881826 61146767
4256 SNP_A-2047249 61172818
4257 SNP_A-4234277 61178600
4258 SNP_A-1951589 61184397
4259 SNP_A-2248544 61184420
4260 SNP_A-1924587 61189072
4261 SNP_A-2272647 61192167
4262 SNP_A-4231723 61192342
4263 SNP_A-4212981 61195665
4264 SNP_A-1932044 61214705
4265 SNP_A-2268879 61253449
4266 SNP_A-2013450 61267301
4267 SNP_A-4215332 61275148
4268 SNP_A-4216324 61286135
4269 SNP_A-2202546 61286201
4270 SNP_A-1942589 61289604
4271 SNP_A-2179101 61305549
4272 SNP_A-2202490 61339505
4273 SNP_A-1861913 61347567
4274 SNP_A-1780880 61348276
4275 SNP_A-1827526 61355409
4276 SNP_A-4202569 61366755
4277 SNP_A-2140488 61395962
4278 SNP_A-1893426 61402469
4279 SNP_A-4223380 61405911
4280 SNP_A-4201309 61415054
4281 SNP_A-2050610 61424344
4282 SNP_A-1829440 61424373
4283 SNP_A-4230131 61424524
4284 SNP_A-1858418 61438801
4285 SNP_A-2251558 61449599
4286 SNP_A-2210166 61486646
4287 SNP_A-4200884 61508314
4288 SNP_A-1993487 61559383
4289 SNP_A-2071455 61603216
4290 SNP_A-4199299 61647342
4291 SNP_A-4231922 61651378
4292 SNP_A-2080371 61668401
4293 SNP_A-4203278 61675652
4294 SNP_A-1938557 61678243
4295 SNP_A-2250472 61688954
4296 SNP_A-1993489 61696982
4297 SNP_A-4212982 61697449
4298 SNP_A-2013455 61697679
4299 SNP_A-2127524 61697971
4300 SNP_A-1866758 61700164
4301 SNP_A-2200093 61701832
4302 SNP_A-2163454 61721807
4303 SNP_A-1993490 61739352
4304 SNP_A-2244593 61743230
4305 SNP_A-4212983 61743978
4306 SNP_A-2146123 61775579
4307 SNP_A-2174283 61775958
4308 SNP_A-4198458 61789086
4309 SNP_A-1906545 61809602
4310 SNP_A-1993492 61819359
4311 SNP_A-2181495 61820387
4312 SNP_A-4193600 61820916
4313 SNP_A-2081881 61829834
4314 SNP_A-2185806 61837109
4315 SNP_A-4215335 61863611
4316 SNP_A-2067730 61866637
4317 SNP_A-1886746 61874924
4318 SNP_A-4198420 61886331
4319 SNP_A-1935940 61902831
4320 SNP_A-4227067 61946902
4321 SNP_A-1993495 61948428
4322 SNP_A-1780943 61952879
4323 SNP_A-1824140 61981518
4324 SNP_A-1895656 61981567
4325 SNP_A-1833694 61991464
4326 SNP_A-2222335 62005118
4327 SNP_A-2283698 62017395
4328 SNP_A-2263156 62023150
4329 SNP_A-2013459 62056477
4330 SNP_A-1782454 62089351
4331 SNP_A-2256579 62096264
4332 SNP_A-1993497 62111788
4333 SNP_A-2150036 62113757
4334 SNP_A-1933603 62133213
4335 SNP_A-1993501 62133694
4336 SNP_A-2175628 62142427
4337 SNP_A-2085972 62172621
4338 SNP_A-2127819 62175603
4339 SNP_A-1993504 62181021
4340 SNP_A-2013460 62181098
4341 SNP_A-1872865 62233265
4342 SNP_A-2229384 62259122
4343 SNP_A-2270468 62263205
4344 SNP_A-2146629 62271508
4345 SNP_A-1993505 62276742
4346 SNP_A-2065008 62278859
4347 SNP_A-2164703 62306256
4348 SNP_A-1993507 62310382
4349 SNP_A-1993508 62311226
4350 SNP_A-1993512 62335222
4351 SNP_A-2202909 62337503
4352 SNP_A-1813721 62341693
4353 SNP_A-4192714 62342019
4354 SNP_A-4224033 62342696
4355 SNP_A-4232181 62350257
4356 SNP_A-1993513 62352329
4357 SNP_A-1993514 62354583
4358 SNP_A-2041176 62356446
4359 SNP_A-4222437 62357454
4360 SNP_A-2245556 62357640
4361 SNP_A-2267492 62379287
4362 SNP_A-4212985 62393067
4363 SNP_A-1795653 62402587
4364 SNP_A-2240452 62416109
4365 SNP_A-2282245 62456229
4366 SNP_A-2150300 62457407
4367 SNP_A-1905091 62477485
4368 SNP_A-2062527 62529736
4369 SNP_A-1874730 62545317
4370 SNP_A-2205334 62566348
4371 SNP_A-1860942 62566445
4372 SNP_A-1832566 62566886
4373 SNP_A-2189602 62567110
4374 SNP_A-1993520 62571219
4375 SNP_A-2171824 62574028
4376 SNP_A-4212986 62599596
4377 SNP_A-1799478 62606255
4378 SNP_A-2047534 62637199
4379 SNP_A-2104935 62680839
4380 SNP_A-2238849 62695250
4381 SNP_A-1835205 62703140
4382 SNP_A-4240632 62704549
4383 SNP_A-1841390 62720080
4384 SNP_A-2296437 62720868
4385 SNP_A-2025254 62742812
4386 SNP_A-1933714 62747549
4387 SNP_A-4192612 62749599
4388 SNP_A-2168929 62787786
4389 SNP_A-2196263 62796402
4390 SNP_A-2222503 62804551
4391 SNP_A-1993528 62804615
4392 SNP_A-4212987 62815120
4393 SNP_A-1993530 62845621
4394 SNP_A-4212989 62845682
4395 SNP_A-4212990 62853304
4396 SNP_A-2055818 62870287
4397 SNP_A-2079978 62893756
4398 SNP_A-2063221 62909014
4399 SNP_A-2087051 62909278
4400 SNP_A-2131590 62918325
4401 SNP_A-4207035 62947239
4402 SNP_A-1917437 62956158
4403 SNP_A-1881614 62967834
4404 SNP_A-2064838 62983613
4405 SNP_A-1862014 62994726
4406 SNP_A-2069032 63000615
4407 SNP_A-2026743 63002053
4408 SNP_A-1940512 63013684
4409 SNP_A-2305454 63022405
4410 SNP_A-1993537 63029664
4411 SNP_A-2306675 63034891
4412 SNP_A-1826652 63083690
4413 SNP_A-2248217 63084209
4414 SNP_A-4226579 63085460
4415 SNP_A-1885398 63086491
4416 SNP_A-1837899 63109676
4417 SNP_A-1993539 63110294
4418 SNP_A-2174944 63110844
4419 SNP_A-1993540 63111037
4420 SNP_A-2153032 63113409
4421 SNP_A-2048617 63113946
4422 SNP_A-1993541 63116618
4423 SNP_A-1993542 63116802
4424 SNP_A-2166171 63158035
4425 SNP_A-2289869 63158593
4426 SNP_A-1993543 63164817
4427 SNP_A-1993544 63170714
4428 SNP_A-4201215 63172817
4429 SNP_A-4223889 63173364
4430 SNP_A-2176434 63174981
4431 SNP_A-1993545 63176769
4432 SNP_A-4225955 63202305
4433 SNP_A-1850827 63207496
4434 SNP_A-1798570 63222780
4435 SNP_A-1993549 63225135
4436 SNP_A-1848716 63227545
4437 SNP_A-1993550 63229286
4438 SNP_A-1993551 63229338
4439 SNP_A-2226509 63257711
4440 SNP_A-2280771 63272213
4441 SNP_A-2194799 63273320
4442 SNP_A-2269851 63276675
4443 SNP_A-4235259 63319367
4444 SNP_A-2242835 63345848
4445 SNP_A-2075651 63411877
4446 SNP_A-2260212 63422736
4447 SNP_A-2116719 63450405
4448 SNP_A-2034478 63450524
4449 SNP_A-2135333 63450713
4450 SNP_A-1993554 63490044
4451 SNP_A-4238332 63491605
4452 SNP_A-1834632 63496176
4453 SNP_A-1850858 63498689
4454 SNP_A-1826083 63498893
4455 SNP_A-1919057 63551193
4456 SNP_A-2251671 63552090
4457 SNP_A-4220720 63555581
4458 SNP_A-4231231 63556186
4459 SNP_A-1926907 63557344
4460 SNP_A-1930555 63599030
4461 SNP_A-1878317 63644314
4462 SNP_A-4212991 63651711
4463 SNP_A-2152622 63659439
4464 SNP_A-1993566 63662642
4465 SNP_A-1993567 63666453
4466 SNP_A-4227896 63679797
4467 SNP_A-1801575 63680129
4468 SNP_A-2119499 63700005
4469 SNP_A-2230685 63701796
4470 SNP_A-2234879 63706766
4471 SNP_A-2111121 63708685
4472 SNP_A-2067613 63711876
4473 SNP_A-2056448 63750511
4474 SNP_A-2314018 63781261
4475 SNP_A-4226426 63796569
4476 SNP_A-1908946 63799285
4477 SNP_A-1917297 63817324
4478 SNP_A-2221468 63825859
4479 SNP_A-1993571 63845049
4480 SNP_A-2293694 63858473
4481 SNP_A-1949503 63861838
4482 SNP_A-2044269 63862125
4483 SNP_A-2068739 63897999
4484 SNP_A-1993572 63900353
4485 SNP_A-4237121 63903626
4486 SNP_A-1809280 63938162
4487 SNP_A-2284032 63979434
4488 SNP_A-4221492 63989029
4489 SNP_A-2272434 63990420
4490 SNP_A-4235172 63994228
4491 SNP_A-2024678 63996139
4492 SNP_A-1841181 63996201
4493 SNP_A-1993576 64011110
4494 SNP_A-2150674 64020373
4495 SNP_A-1830186 64020514
4496 SNP_A-4226533 64033505
4497 SNP_A-2180432 64068304
4498 SNP_A-1876450 64069382
4499 SNP_A-4233024 64117745
4500 SNP_A-2204872 64162115
4501 SNP_A-1993580 64333676
4502 SNP_A-1834244 64336503
4503 SNP_A-2098875 64339789
4504 SNP_A-2082690 64345814
4505 SNP_A-2213766 64363375
4506 SNP_A-4226926 64364514
4507 SNP_A-1887894 64369917
4508 SNP_A-1839285 64388446
4509 SNP_A-2013475 64411075
4510 SNP_A-1903036 64441191
4511 SNP_A-2013476 64448311
4512 SNP_A-2155009 64457327
4513 SNP_A-1920513 64468843
4514 SNP_A-1861522 64469859
4515 SNP_A-1870577 64469966
4516 SNP_A-4212993 64471072
4517 SNP_A-1993582 64471395
4518 SNP_A-2104518 64478319
4519 SNP_A-2095580 64481764
4520 SNP_A-1993583 64482607
4521 SNP_A-1993587 64522613
4522 SNP_A-2160109 64527818
4523 SNP_A-2282665 64591950
4524 SNP_A-4212994 64610644
4525 SNP_A-1993591 64696484
4526 SNP_A-2078108 64709872
4527 SNP_A-2063770 64739990
4528 SNP_A-2232376 64749290
4529 SNP_A-2196800 64749916
4530 SNP_A-1875378 64766772
4531 SNP_A-2013479 64781183
4532 SNP_A-1993592 64787846
4533 SNP_A-4220136 64871078
4534 SNP_A-2077302 64871261
4535 SNP_A-4212995 64880673
4536 SNP_A-1812586 64919211
4537 SNP_A-1993595 64966773
4538 SNP_A-2266755 64967358
4539 SNP_A-1797896 64979657
4540 SNP_A-1823597 65031744
4541 SNP_A-1993597 65056684
4542 SNP_A-2069334 65059600
4543 SNP_A-4212996 65059969
4544 SNP_A-2278196 65070255
4545 SNP_A-2132086 65092271
4546 SNP_A-4197970 65094502
4547 SNP_A-1935548 65123409
4548 SNP_A-2083751 65147893
4549 SNP_A-2135837 65169305
4550 SNP_A-1815534 65183859
4551 SNP_A-2296879 65236159
4552 SNP_A-4201899 65236558
4553 SNP_A-2068469 65291231
4554 SNP_A-1911146 65295502
4555 SNP_A-1846180 65346519
4556 SNP_A-2133039 65355244
4557 SNP_A-1899956 65355691
4558 SNP_A-1993603 65391007
4559 SNP_A-2044160 65398572
4560 SNP_A-2290602 65416726
4561 SNP_A-2094752 65421657
4562 SNP_A-4222768 65459720
4563 SNP_A-2040428 65465668
4564 SNP_A-4240719 65466089
4565 SNP_A-2099516 65466665
4566 SNP_A-4238951 65467757
4567 SNP_A-1844959 65467888
4568 SNP_A-2132835 65490948
4569 SNP_A-1993604 65510571
4570 SNP_A-2208164 65523095
4571 SNP_A-1993605 65526999
4572 SNP_A-1993607 65530781
4573 SNP_A-1993609 65543485
4574 SNP_A-1931487 65547912
4575 SNP_A-1993612 65555633
4576 SNP_A-1993613 65555877
4577 SNP_A-2150343 65573311
4578 SNP_A-2191837 65581660
4579 SNP_A-1865199 65605308
4580 SNP_A-1993615 65610991
4581 SNP_A-1843779 65666584
4582 SNP_A-2212974 65706679
4583 SNP_A-2102331 65723932
4584 SNP_A-1806723 65802814
4585 SNP_A-2013483 65883288
4586 SNP_A-2232341 65892761
4587 SNP_A-1879455 65956095
4588 SNP_A-4234332 65974389
4589 SNP_A-2268572 66056937
4590 SNP_A-2311729 66077344
4591 SNP_A-2037867 66092192
4592 SNP_A-1831165 66092544
4593 SNP_A-1816991 66092870
4594 SNP_A-1993616 66158149
4595 SNP_A-2273579 66170843
4596 SNP_A-1993618 66171849
4597 SNP_A-2118540 66175515
4598 SNP_A-1921762 66223804
4599 SNP_A-2165117 66242782
4600 SNP_A-2215850 66251925
4601 SNP_A-2158450 66278801
4602 SNP_A-2241129 66283606
4603 SNP_A-2174916 66294726
4604 SNP_A-2013486 66306772
4605 SNP_A-2097448 66321831
4606 SNP_A-1869954 66324710
4607 SNP_A-2101251 66328543
4608 SNP_A-2278478 66334382
4609 SNP_A-2280137 66355135
4610 SNP_A-2281186 66464133
4611 SNP_A-2045911 66467441
4612 SNP_A-2158663 66470027
4613 SNP_A-2164895 66483318
4614 SNP_A-1993621 66486847
4615 SNP_A-1993622 66490879
4616 SNP_A-2225006 66493016
4617 SNP_A-1822657 66517616
4618 SNP_A-4196222 66522653
4619 SNP_A-1939233 66527928
4620 SNP_A-2196473 66528777
4621 SNP_A-2310355 66546120
4622 SNP_A-2068801 66559385
4623 SNP_A-4202448 66575484
4624 SNP_A-4225081 66599172
4625 SNP_A-2036852 66600199
4626 SNP_A-2123072 66600572
4627 SNP_A-2040491 66625862
4628 SNP_A-2033725 66626227
4629 SNP_A-2128691 66637302
4630 SNP_A-1901412 66666117
4631 SNP_A-1993623 66667658
4632 SNP_A-1954885 66677508
4633 SNP_A-1927230 66678337
4634 SNP_A-1993624 66681555
4635 SNP_A-2068632 66729044
4636 SNP_A-2146736 66731055
4637 SNP_A-2235888 66807267
4638 SNP_A-1877682 66855999
4639 SNP_A-2045916 66977541
4640 SNP_A-2144186 67075781
4641 SNP_A-1852928 67075841
4642 SNP_A-4202675 67077134
4643 SNP_A-2223357 67083278
4644 SNP_A-1809451 67107260
4645 SNP_A-1910451 67186263
4646 SNP_A-2013490 67206597
4647 SNP_A-1908969 67207630
4648 SNP_A-1943580 67208428
4649 SNP_A-4199237 67213573
4650 SNP_A-2206360 67245286
4651 SNP_A-2167453 67339616
4652 SNP_A-2147879 67389626
4653 SNP_A-2258405 67506559
4654 SNP_A-1798274 67508175
4655 SNP_A-4197649 67526166
4656 SNP_A-1993634 67538073
4657 SNP_A-1993635 67538192
4658 SNP_A-2237864 67557999
4659 SNP_A-2207688 67570428
4660 SNP_A-1783254 67572395
4661 SNP_A-1800670 67613738
4662 SNP_A-2029578 68358371
4663 SNP_A-2276637 68407143
4664 SNP_A-4206443 68407756
4665 SNP_A-1929450 68509247
4666 SNP_A-2310151 68605301
4667 SNP_A-1867464 68608293
4668 SNP_A-4233890 68637293
4669 SNP_A-1993641 68652693
4670 SNP_A-1886156 68656541
4671 SNP_A-1909253 68660518
4672 SNP_A-1993643 68678679
4673 SNP_A-2096935 68689136
4674 SNP_A-1993646 68703124
4675 SNP_A-1835888 68703246
4676 SNP_A-1816333 68703526
4677 SNP_A-1955510 68704404
4678 SNP_A-1993649 68742367
4679 SNP_A-1922168 68762513
4680 SNP_A-2058203 68770846
4681 SNP_A-1799939 68777945
4682 SNP_A-1993651 68812139
4683 SNP_A-4224548 68816781
4684 SNP_A-4227710 68818725
4685 SNP_A-4237374 68819013
4686 SNP_A-4223561 68819585
4687 SNP_A-2067442 68840303
4688 SNP_A-1993655 68847408
4689 SNP_A-2065378 68847578
4690 SNP_A-2080701 68849480
4691 SNP_A-2251388 68849759
4692 SNP_A-2108945 68849890
4693 SNP_A-1818389 68857010
4694 SNP_A-1783829 68858285
4695 SNP_A-1881507 68902486
4696 SNP_A-1993658 68907841
4697 SNP_A-1993660 68921528
4698 SNP_A-2276193 68924809
4699 SNP_A-2287812 68924867
4700 SNP_A-2044319 68937625
4701 SNP_A-1819267 68938371
4702 SNP_A-2112652 68945433
4703 SNP_A-1846546 68984354
4704 SNP_A-2043411 68988409
4705 SNP_A-2063172 68992777
4706 SNP_A-1873309 69006050
4707 SNP_A-2176974 69085540
4708 SNP_A-4228349 69098456
4709 SNP_A-4195402 69098725
4710 SNP_A-2159168 69102428
4711 SNP_A-2130955 69121712
4712 SNP_A-1912887 69125515
4713 SNP_A-1993662 69129934
4714 SNP_A-1888351 69136562
4715 SNP_A-1853934 69136776
4716 SNP_A-1908790 69141932
4717 SNP_A-2105298 69143473
4718 SNP_A-2309221 69156370
4719 SNP_A-1993663 69166928
4720 SNP_A-4224424 69171822
4721 SNP_A-1993664 69207400
4722 SNP_A-1993665 69208963
4723 SNP_A-1993666 69209296
4724 SNP_A-1993667 69210057
4725 SNP_A-2047401 69228813
4726 SNP_A-2214190 69229021
4727 SNP_A-2287125 69229251
4728 SNP_A-2173369 69229347
4729 SNP_A-1959920 69307900
4730 SNP_A-1826891 69307939
4731 SNP_A-1957323 69308908
4732 SNP_A-2226341 69312737
4733 SNP_A-2307002 69312994
4734 SNP_A-2314304 69360767
4735 SNP_A-2142412 69466284
4736 SNP_A-1878959 69466623
4737 SNP_A-2145548 69509383
4738 SNP_A-1808744 69510426
4739 SNP_A-1832289 69551771
4740 SNP_A-2306455 69553999
4741 SNP_A-2303969 69571996
4742 SNP_A-1859363 69572083
4743 SNP_A-2068464 69572345
4744 SNP_A-2090824 69601112
4745 SNP_A-4195431 69605137
4746 SNP_A-1867358 69605167
4747 SNP_A-1824801 69606895
4748 SNP_A-1805159 69615159
4749 SNP_A-1864257 69633982
4750 SNP_A-1993677 69666644
4751 SNP_A-1993678 69666816
4752 SNP_A-4213000 69667213
4753 SNP_A-2140177 69669251
4754 SNP_A-2211399 69693761
4755 SNP_A-2013501 69703166
4756 SNP_A-2083965 69710923
4757 SNP_A-2021407 69711422
4758 SNP_A-1916423 69720379
4759 SNP_A-1940166 69721021
4760 SNP_A-1800011 69805094
4761 SNP_A-2071251 69854962
4762 SNP_A-2070807 69880596
4763 SNP_A-1947187 69884777
4764 SNP_A-4213003 69892123
4765 SNP_A-1993683 69918164
4766 SNP_A-2200568 69918918
4767 SNP_A-1858820 69951700
4768 SNP_A-1824272 69956408
4769 SNP_A-2100665 70018061
4770 SNP_A-2258714 70018288
4771 SNP_A-1909314 70018806
4772 SNP_A-4234282 70020486
4773 SNP_A-4213004 70021434
4774 SNP_A-2013503 70025396
4775 SNP_A-4215336 70025611
4776 SNP_A-2037697 70081721
4777 SNP_A-2185313 70081936
4778 SNP_A-1993690 70100527
4779 SNP_A-1993692 70109310
4780 SNP_A-1882484 70119357
4781 SNP_A-1911024 70136555
4782 SNP_A-2175893 70136991
4783 SNP_A-1857701 70137061
4784 SNP_A-2296101 70140411
4785 SNP_A-1894839 70140441
4786 SNP_A-2085247 70140482
4787 SNP_A-1849459 70140537
4788 SNP_A-1993696 70160054
4789 SNP_A-2165087 70160515
4790 SNP_A-2052375 70171768
4791 SNP_A-1877931 70174745
4792 SNP_A-1807875 70187572
4793 SNP_A-4192510 70221448
4794 SNP_A-1899374 70222138
4795 SNP_A-4201168 70227913
4796 SNP_A-2202665 70227953
4797 SNP_A-2039772 70239898
4798 SNP_A-1993703 70287122
4799 SNP_A-1840556 70295144
4800 SNP_A-2119642 70296636
4801 SNP_A-4240390 70307510
4802 SNP_A-1993704 70311811
4803 SNP_A-4213005 70314533
4804 SNP_A-2149173 70318471
4805 SNP_A-2086896 70337030
4806 SNP_A-1958329 70342805
4807 SNP_A-2295250 70416323
4808 SNP_A-2268357 70435751
4809 SNP_A-2127630 70448882
4810 SNP_A-2171246 70476982
4811 SNP_A-1831720 70513720
4812 SNP_A-4213006 70527562
4813 SNP_A-4201402 70536282
4814 SNP_A-2256428 70537515
4815 SNP_A-4236803 70537646
4816 SNP_A-2312210 70543739
4817 SNP_A-2159102 70545940
4818 SNP_A-2232702 70560940
4819 SNP_A-1807098 70600664
4820 SNP_A-2158633 70635891
4821 SNP_A-2278879 70656528
4822 SNP_A-2184051 70666473
4823 SNP_A-4225131 70669327
4824 SNP_A-2021580 70669523
4825 SNP_A-1792902 70676670
4826 SNP_A-1949457 70678947
4827 SNP_A-1993713 70679234
4828 SNP_A-4197828 70743336
4829 SNP_A-2252256 70747363
4830 SNP_A-1792624 70772461
4831 SNP_A-1869310 70781065
4832 SNP_A-2095810 70782153
4833 SNP_A-2276574 70782323
4834 SNP_A-2013511 70791404
4835 SNP_A-1930592 70801068
4836 SNP_A-4192551 70801807
4837 SNP_A-2283728 70839611
4838 SNP_A-4238610 70858588
4839 SNP_A-1866084 70917229
4840 SNP_A-2218589 70924348
4841 SNP_A-1855627 70924464
4842 SNP_A-2195573 71074995
4843 SNP_A-1804442 71075014
4844 SNP_A-1837281 71086937
4845 SNP_A-1993721 71089425
4846 SNP_A-1922284 71090361
4847 SNP_A-1959015 71100825
4848 SNP_A-2172787 71104783
4849 SNP_A-2034787 71104962
4850 SNP_A-2159387 71114753
4851 SNP_A-2311483 71130733
4852 SNP_A-1993723 71133068
4853 SNP_A-1993724 71133363
4854 SNP_A-1993725 71167651
4855 SNP_A-2161273 71196023
4856 SNP_A-1843597 71208965
4857 SNP_A-2192504 71212244
4858 SNP_A-4194261 71236226
4859 SNP_A-2090540 71239749
4860 SNP_A-1993726 71246007
4861 SNP_A-1993728 71251571
4862 SNP_A-2013514 71263910
4863 SNP_A-4226665 71308604
4864 SNP_A-2100818 71422501
4865 SNP_A-1993731 71422886
4866 SNP_A-4223880 71498430
4867 SNP_A-2185365 71503543
4868 SNP_A-2175019 71503694
4869 SNP_A-2087961 71507138
4870 SNP_A-4203398 71508556
4871 SNP_A-2168746 71513297
4872 SNP_A-2256360 71596309
4873 SNP_A-1832209 71601874
4874 SNP_A-4203277 71606570
4875 SNP_A-1798960 71669188
4876 SNP_A-2302920 71732965
4877 SNP_A-2053899 71732985
4878 SNP_A-2269820 71764563
4879 SNP_A-2269067 71787952
4880 SNP_A-1825159 71816641
4881 SNP_A-2261777 71817053
4882 SNP_A-2072112 71825295
4883 SNP_A-1920843 71876687
4884 SNP_A-2283368 71944403
4885 SNP_A-2127010 71981177
4886 SNP_A-2260348 71997088
4887 SNP_A-1993734 72022993
4888 SNP_A-1993735 72023266
4889 SNP_A-2309419 72073280
4890 SNP_A-2213872 72116309
4891 SNP_A-1993746 72125182
4892 SNP_A-1993750 72140513
4893 SNP_A-1826912 72141368
4894 SNP_A-1947834 72141558
4895 SNP_A-4213009 72143184
4896 SNP_A-4213010 72143281
4897 SNP_A-1993751 72152557
4898 SNP_A-4213011 72152834
4899 SNP_A-4213012 72156904
4900 SNP_A-2229613 72178578
4901 SNP_A-2132371 72188089
4902 SNP_A-1958324 72203022
4903 SNP_A-1818144 72203823
4904 SNP_A-1940539 72204890
4905 SNP_A-1859012 72205888
4906 SNP_A-2051166 72206305
4907 SNP_A-1905066 72206342
4908 SNP_A-1833046 72206559
4909 SNP_A-1835197 72206677
4910 SNP_A-1993757 72232578
4911 SNP_A-2077409 72233983
4912 SNP_A-1828958 72240611
4913 SNP_A-4238386 72265440
4914 SNP_A-4213013 72278157
4915 SNP_A-4238705 72279147
4916 SNP_A-2036121 72282676
4917 SNP_A-1852535 72296384
4918 SNP_A-4202587 72328807
4919 SNP_A-2013515 72357872
4920 SNP_A-4200552 72359226
4921 SNP_A-1948676 72360941
4922 SNP_A-4213014 72372751
4923 SNP_A-1993767 72384903
4924 SNP_A-2109132 72397912
4925 SNP_A-2159050 72416270
4926 SNP_A-2149728 72452840
4927 SNP_A-2132170 72457868
4928 SNP_A-1854479 72464470
4929 SNP_A-1807756 72506520
4930 SNP_A-1912987 72506745
4931 SNP_A-2026255 72512044
4932 SNP_A-4201771 72512111
4933 SNP_A-2193175 72557545
4934 SNP_A-1947837 72569276
4935 SNP_A-1906181 72602437
4936 SNP_A-2135093 72625673
4937 SNP_A-1957424 72688481
4938 SNP_A-1928273 72715809
4939 SNP_A-2293190 72719023
4940 SNP_A-4197066 72731348
4941 SNP_A-1913014 72760240
4942 SNP_A-4193185 72770461
4943 SNP_A-2089180 72772449
4944 SNP_A-2260097 72773501
4945 SNP_A-1897687 72782372
4946 SNP_A-1853018 72796174
4947 SNP_A-1839581 72799160
4948 SNP_A-2013517 72807404
4949 SNP_A-1993783 72827780
4950 SNP_A-2013518 72846955
4951 SNP_A-2155332 72849597
4952 SNP_A-1912915 72881221
4953 SNP_A-2049945 72909605
4954 SNP_A-1993784 72911162
4955 SNP_A-1993785 72912118
4956 SNP_A-1993786 72923703
4957 SNP_A-1993787 72923744
4958 SNP_A-1941205 72936903
4959 SNP_A-4231241 72940095
4960 SNP_A-2198424 72981315
4961 SNP_A-1941947 72987499
4962 SNP_A-1993791 72995816
4963 SNP_A-4201875 73023814
4964 SNP_A-4223601 73042078
4965 SNP_A-1882964 73090669
4966 SNP_A-1993793 73096945
4967 SNP_A-2052235 73104287
4968 SNP_A-2107795 73105678
4969 SNP_A-2200297 73111417
4970 SNP_A-1993794 73115712
4971 SNP_A-1993797 73127677
4972 SNP_A-1993800 73130833
4973 SNP_A-4236812 73141147
4974 SNP_A-1993801 73163435
4975 SNP_A-1993802 73164216
4976 SNP_A-2190720 73166081
4977 SNP_A-2300276 73171999
4978 SNP_A-1916346 73172073
4979 SNP_A-2078046 73172159
4980 SNP_A-4213016 73182877
4981 SNP_A-2265262 73185849
4982 SNP_A-2279955 73193493
4983 SNP_A-1955527 73200864
4984 SNP_A-2314555 73210302
4985 SNP_A-1993804 73210926
4986 SNP_A-4197586 73221546
4987 SNP_A-2313139 73222030
4988 SNP_A-2177227 73251347
4989 SNP_A-1993807 73269470
4990 SNP_A-2282308 73273331
4991 SNP_A-4203016 73304269
4992 SNP_A-1854694 73315391
4993 SNP_A-2122153 73320928
4994 SNP_A-1832438 73321244
4995 SNP_A-1993811 73348552
4996 SNP_A-4213017 73359601
4997 SNP_A-2065954 73392334
4998 SNP_A-1950399 73405227
4999 SNP_A-1942412 73466215
5000 SNP_A-2261979 73468228
5001 SNP_A-2258546 73492563
5002 SNP_A-2101765 73510587
5003 SNP_A-1861356 73522480
5004 SNP_A-4200180 73523468
5005 SNP_A-2181774 73534216
5006 SNP_A-2264700 73540375
5007 SNP_A-2165645 73541454
5008 SNP_A-2148744 73542004
5009 SNP_A-2134617 73552044
5010 SNP_A-4220118 73563929
5011 SNP_A-1943172 73565189
5012 SNP_A-1819556 73569011
5013 SNP_A-2232673 73582340
5014 SNP_A-4237564 73590452
5015 SNP_A-2227096 73594355
5016 SNP_A-1883755 73601624
5017 SNP_A-1993817 73614029
5018 SNP_A-2146580 73618324
5019 SNP_A-2095344 73623242
5020 SNP_A-4233351 73623268
5021 SNP_A-4239274 73628966
5022 SNP_A-2228880 73651827
5023 SNP_A-2059171 73666440
5024 SNP_A-2310838 73707908
5025 SNP_A-1900676 73740057
5026 SNP_A-2026640 73740108
5027 SNP_A-1916471 73746947
5028 SNP_A-4213018 73756664
5029 SNP_A-2170712 73771177
5030 SNP_A-1805262 73776211
5031 SNP_A-4213019 73783806
5032 SNP_A-1829840 73798241
5033 SNP_A-2052442 73807892
5034 SNP_A-1785744 73813319
5035 SNP_A-1944352 73821159
5036 SNP_A-2064416 73826462
5037 SNP_A-2307478 73848828
5038 SNP_A-1951064 73852999
5039 SNP_A-1839971 73876668
5040 SNP_A-4224655 73905902
5041 SNP_A-1939712 73906242
5042 SNP_A-4213020 73906305
5043 SNP_A-4213021 73906336
5044 SNP_A-2237641 73933883
5045 SNP_A-1805961 73947391
5046 SNP_A-2164554 73961546
5047 SNP_A-1949090 73970760
5048 SNP_A-1993831 73984785
5049 SNP_A-2214751 73986586
5050 SNP_A-2307298 73989253
5051 SNP_A-4193771 73989338
5052 SNP_A-4237348 74001540
5053 SNP_A-1883619 74057667
5054 SNP_A-4202793 74059557
5055 SNP_A-4221020 74087966
5056 SNP_A-1887414 74088145
5057 SNP_A-1993833 74094278
5058 SNP_A-4213023 74094984
5059 SNP_A-4233240 74116173
5060 SNP_A-4213024 74128325
5061 SNP_A-1828647 74141373
5062 SNP_A-2216921 74172026
5063 SNP_A-2013527 74179785
5064 SNP_A-2013528 74182745
5065 SNP_A-1958775 74223209
5066 SNP_A-2085138 74229948
5067 SNP_A-2026934 74230049
5068 SNP_A-2232725 74230199
5069 SNP_A-2030386 74246317
5070 SNP_A-1838910 74249204
5071 SNP_A-2104828 74249632
5072 SNP_A-1993841 74252292
5073 SNP_A-2257212 74256766
5074 SNP_A-2139082 74259268
5075 SNP_A-2058204 74265051
5076 SNP_A-1856446 74265614
5077 SNP_A-2246558 74270037
5078 SNP_A-1908416 74276055
5079 SNP_A-2200146 74278957
5080 SNP_A-1926787 74279349
5081 SNP_A-4218500 74279370
5082 SNP_A-2130245 74280089
5083 SNP_A-1932759 74347186
5084 SNP_A-2123956 74349808
5085 SNP_A-2244783 74357797
5086 SNP_A-2265674 74367207
5087 SNP_A-2102595 74367362
5088 SNP_A-1798755 74385323
5089 SNP_A-1804624 74388299
5090 SNP_A-1814955 74388708
5091 SNP_A-2293684 74412067
5092 SNP_A-2168064 74438655
5093 SNP_A-4216509 74438765
5094 SNP_A-4233472 74446612
5095 SNP_A-2115105 74465045
5096 SNP_A-2188148 74475119
5097 SNP_A-2216539 74488764
5098 SNP_A-2096894 74489040
5099 SNP_A-4236582 74506324
5100 SNP_A-2219689 74511210
5101 SNP_A-2167776 74515496
5102 SNP_A-1872372 74528299
5103 SNP_A-1993843 74530495
5104 SNP_A-4237548 74535161
5105 SNP_A-4204630 74552958
5106 SNP_A-2199158 74554634
5107 SNP_A-1822489 74554652
5108 SNP_A-4213025 74555454
5109 SNP_A-2159510 74555744
5110 SNP_A-2221031 74557642
5111 SNP_A-4213026 74558394
5112 SNP_A-1993845 74558593
5113 SNP_A-2065785 74564508
5114 SNP_A-2293165 74564831
5115 SNP_A-1914488 74568480
5116 SNP_A-2196759 74568777
5117 SNP_A-2090250 74572406
5118 SNP_A-1839085 74572707
5119 SNP_A-2126998 74600615
5120 SNP_A-1911834 74609639
5121 SNP_A-2170487 74612874
5122 SNP_A-2242632 74616154
5123 SNP_A-1910852 74654805
5124 SNP_A-1901820 74669487
5125 SNP_A-4213027 74692946
5126 SNP_A-1912776 74726567
5127 SNP_A-1993846 74752627
5128 SNP_A-2144291 74782211
5129 SNP_A-2305347 74782693
5130 SNP_A-1933811 74783132
5131 SNP_A-2304483 74838248
5132 SNP_A-1993849 74908752
5133 SNP_A-2034542 74967280
5134 SNP_A-4213028 75037896
5135 SNP_A-4233908 75037912
5136 SNP_A-1993850 75038119
5137 SNP_A-1939660 75042873
5138 SNP_A-2138485 75042928
5139 SNP_A-2234328 75061695
5140 SNP_A-2036532 75062568
5141 SNP_A-2044618 75117434
5142 SNP_A-2157878 75124098
5143 SNP_A-4213029 75170619
5144 SNP_A-4213030 75170824
5145 SNP_A-1955946 75195478
5146 SNP_A-2158613 75195947
5147 SNP_A-2106456 75196402
5148 SNP_A-2025187 75199459
5149 SNP_A-1847786 75203191
5150 SNP_A-2071315 75203948
5151 SNP_A-1993855 75210560
5152 SNP_A-4213031 75210594
5153 SNP_A-1936490 75211153
5154 SNP_A-4213032 75230666
5155 SNP_A-2225155 75282947
5156 SNP_A-2296316 75285355
5157 SNP_A-2048808 75342192
5158 SNP_A-2300662 75355617
5159 SNP_A-1862476 75355835
5160 SNP_A-1821522 75356213
5161 SNP_A-2135485 75374629
5162 SNP_A-1851695 75381280
5163 SNP_A-2168591 75442257
5164 SNP_A-2171289 75442378
5165 SNP_A-4207253 75442495
5166 SNP_A-4200943 75451738
5167 SNP_A-2057476 75459897
5168 SNP_A-2171978 75470386
5169 SNP_A-1993863 75495378
5170 SNP_A-2155752 75509317
5171 SNP_A-1830227 75586104
5172 SNP_A-2273126 75586491
5173 SNP_A-4200828 75606410
5174 SNP_A-1858623 75630055
5175 SNP_A-2074843 75646364
5176 SNP_A-2106421 75668536
5177 SNP_A-2261224 75685843
5178 SNP_A-2052333 75702373
5179 SNP_A-1993865 75705505
5180 SNP_A-1830250 75708804
5181 SNP_A-1935972 75728358
5182 SNP_A-2275715 75732970
5183 SNP_A-1859438 75741897
5184 SNP_A-1803297 75750235
5185 SNP_A-4221464 75780232
5186 SNP_A-2176483 75786625
5187 SNP_A-1993868 75799475
5188 SNP_A-1955588 75817750
5189 SNP_A-2268485 75862624
5190 SNP_A-4199194 75870217
5191 SNP_A-1928702 75910031
5192 SNP_A-1935216 75919434
5193 SNP_A-1915274 75927270
5194 SNP_A-1934908 75928135
5195 SNP_A-2172193 75928324
5196 SNP_A-2178033 75964687
5197 SNP_A-1816265 75965974
5198 SNP_A-4204408 75973278
5199 SNP_A-4222495 75999064
5200 SNP_A-2105659 76000808
5201 SNP_A-2193487 76073693
5202 SNP_A-1993872 76103499
5203 SNP_A-2214740 76156200
5204 SNP_A-2073094 76165568
5205 SNP_A-2075260 76175648
5206 SNP_A-2131889 76203872
5207 SNP_A-4213036 76221511
5208 SNP_A-4195797 76224437
5209 SNP_A-1840582 76300899
5210 SNP_A-2223335 76302456
5211 SNP_A-1826151 76332324
5212 SNP_A-2145360 76366677
5213 SNP_A-1955515 76373230
5214 SNP_A-2301737 76376596
5215 SNP_A-1829221 76380629
5216 SNP_A-2276541 76381029
5217 SNP_A-2126829 76392642
5218 SNP_A-4230304 76461693
5219 SNP_A-1841840 76470294
5220 SNP_A-1914551 76470427
5221 SNP_A-2133733 76489433
5222 SNP_A-1923501 76489798
5223 SNP_A-4213037 76515133
5224 SNP_A-1957976 76551728
5225 SNP_A-1867825 76551901
5226 SNP_A-2174814 76564673
5227 SNP_A-4236255 76568947
5228 SNP_A-1853148 76577349
5229 SNP_A-4197459 76577601
5230 SNP_A-4205766 76577909
5231 SNP_A-2129220 76596138
5232 SNP_A-1993876 76609064
5233 SNP_A-2039352 76639514
5234 SNP_A-1929970 76664902
5235 SNP_A-4224550 76668940
5236 SNP_A-2030748 76679131
5237 SNP_A-2087856 76682389
5238 SNP_A-1808314 76682497
5239 SNP_A-1993878 76686918
5240 SNP_A-2103517 76690890
5241 SNP_A-1858316 76732397
5242 SNP_A-2139326 76735008
5243 SNP_A-2112495 76736389
5244 SNP_A-1912164 76743329
5245 SNP_A-1855719 76747441
5246 SNP_A-4203847 76759135
5247 SNP_A-4204458 76761408
5248 SNP_A-2198305 76761887
5249 SNP_A-2311957 76762523
5250 SNP_A-1942929 76779850
5251 SNP_A-4196862 76780008
5252 SNP_A-2182861 76782368
5253 SNP_A-2013538 76783206
5254 SNP_A-1853478 76790943
5255 SNP_A-1922683 76791100
5256 SNP_A-2100673 76791260
5257 SNP_A-2127027 76791871
5258 SNP_A-2051252 76791891
5259 SNP_A-2038441 76793222
5260 SNP_A-2274569 76793410
5261 SNP_A-1993880 76793565
5262 SNP_A-4200910 76809591
5263 SNP_A-2123842 76809615
5264 SNP_A-4216728 76810081
5265 SNP_A-4197592 76819500
5266 SNP_A-2147027 76825496
5267 SNP_A-1993881 76851526
5268 SNP_A-1918910 76863620
5269 SNP_A-2030188 76870632
5270 SNP_A-2155262 76896528
5271 SNP_A-4215339 76906406
5272 SNP_A-1993882 76915251
5273 SNP_A-1993883 76915318
5274 SNP_A-1993884 76917459
5275 SNP_A-1993885 76917489
5276 SNP_A-2147137 76920074
5277 SNP_A-4219310 76974491
5278 SNP_A-4231856 76976762
5279 SNP_A-1959660 77065569
5280 SNP_A-2041982 77072706
5281 SNP_A-1799748 77088796
5282 SNP_A-2162163 77090525
5283 SNP_A-2171277 77100149
5284 SNP_A-4226169 77100509
5285 SNP_A-1808084 77158395
5286 SNP_A-2091734 77210366
5287 SNP_A-2055039 77214023
5288 SNP_A-2305144 77214736
5289 SNP_A-4240899 77222036
5290 SNP_A-2288383 77222228
5291 SNP_A-4225823 77224182
5292 SNP_A-2144713 77224205
5293 SNP_A-2273654 77250829
5294 SNP_A-1993893 77271605
5295 SNP_A-4213040 77274536
5296 SNP_A-1993894 77278262
5297 SNP_A-2101464 77295069
5298 SNP_A-2107342 77299143
5299 SNP_A-1854403 77300088
5300 SNP_A-2128631 77308136
5301 SNP_A-1807670 77316621
5302 SNP_A-1836384 77327720
5303 SNP_A-1806907 77328127
5304 SNP_A-1886757 77341580
5305 SNP_A-1993896 77343004
5306 SNP_A-2134925 77345025
5307 SNP_A-2107901 77348962
5308 SNP_A-4226165 77350046
5309 SNP_A-2198395 77351084
5310 SNP_A-2118682 77364304
5311 SNP_A-2124428 77374209
5312 SNP_A-2148504 77375470
5313 SNP_A-2162975 77375519
5314 SNP_A-2189573 77376388
5315 SNP_A-2227485 77379221
5316 SNP_A-1790097 77380696
5317 SNP_A-1833221 77380844
5318 SNP_A-2088095 77415929
5319 SNP_A-4227946 77452886
5320 SNP_A-2069663 77507371
5321 SNP_A-1939344 77509806
5322 SNP_A-4228450 77523994
5323 SNP_A-1993899 77535152
5324 SNP_A-4228524 77553231
5325 SNP_A-2131284 77639054
5326 SNP_A-1838971 77670168
5327 SNP_A-2028936 77670985
5328 SNP_A-2282481 77728720
5329 SNP_A-2163423 77728757
5330 SNP_A-4230729 77729036
5331 SNP_A-2157639 77730316
5332 SNP_A-1993901 77732821
5333 SNP_A-2038849 77792341
5334 SNP_A-1957297 77792786
5335 SNP_A-1993903 77814192
5336 SNP_A-1993904 77814729
5337 SNP_A-4228550 77816500
5338 SNP_A-1855800 77817977
5339 SNP_A-2205228 77836859
5340 SNP_A-1881207 77857943
5341 SNP_A-2104305 77908190
5342 SNP_A-1831490 77908512
5343 SNP_A-1818755 77936818
5344 SNP_A-2076443 77943140
5345 SNP_A-4194297 77944279
5346 SNP_A-2234303 77946859
5347 SNP_A-4228998 77954415
5348 SNP_A-1993909 77957795
5349 SNP_A-4213041 78007074
5350 SNP_A-2267433 78007290
5351 SNP_A-1882580 78062631
5352 SNP_A-2013542 78094310
5353 SNP_A-1934681 78108936
5354 SNP_A-4216190 78155750
5355 SNP_A-2085568 78177760
5356 SNP_A-1951134 78188872
5357 SNP_A-1993914 78201617
5358 SNP_A-1993915 78201722
5359 SNP_A-1950645 78201792
5360 SNP_A-2069046 78224651
5361 SNP_A-1810045 78260360
5362 SNP_A-4225728 78270589
5363 SNP_A-2303151 78290126
5364 SNP_A-1993924 78334295
5365 SNP_A-2129093 78334849
5366 SNP_A-1955830 78347472
5367 SNP_A-2209566 78347653
5368 SNP_A-2203669 78349417
5369 SNP_A-1827400 78358619
5370 SNP_A-2182347 78360889
5371 SNP_A-1818626 78368140
5372 SNP_A-4203542 78369384
5373 SNP_A-1795175 78381221
5374 SNP_A-2204064 78419717
5375 SNP_A-1993931 78448531
5376 SNP_A-1815369 78465111
5377 SNP_A-2041167 78468332
5378 SNP_A-2290641 78474370
5379 SNP_A-1855134 78484940
5380 SNP_A-1797137 78488191
5381 SNP_A-2090924 78496962
5382 SNP_A-1954099 78497234
5383 SNP_A-2062898 78614175
5384 SNP_A-2119535 78614456
5385 SNP_A-1822461 78617486
5386 SNP_A-2289405 78631507
5387 SNP_A-2243795 78643662
5388 SNP_A-4220326 78693926
5389 SNP_A-1956559 78704103
5390 SNP_A-2281821 78709192
5391 SNP_A-2220959 78709209
5392 SNP_A-2234142 78728084
5393 SNP_A-2255312 78756432
5394 SNP_A-1849616 78756454
5395 SNP_A-2153742 78757744
5396 SNP_A-2153396 78846492
5397 SNP_A-4205050 78853955
5398 SNP_A-1874739 78873346
5399 SNP_A-1804284 78891298
5400 SNP_A-2195653 78899779
5401 SNP_A-2022685 78919067
5402 SNP_A-4207335 78919308
5403 SNP_A-1952536 78920258
5404 SNP_A-2136798 78920283
5405 SNP_A-2258586 78920541
5406 SNP_A-2023167 78925870
5407 SNP_A-2149134 78978169
5408 SNP_A-1825490 78984917
5409 SNP_A-2242165 79008095
5410 SNP_A-1953204 79027780
5411 SNP_A-2065874 79048531
5412 SNP_A-1819003 79053099
5413 SNP_A-1938579 79065206
5414 SNP_A-1943038 79081271
5415 SNP_A-2304562 79082378
5416 SNP_A-2049371 79102432
5417 SNP_A-2171273 79134213
5418 SNP_A-1993951 79158549
5419 SNP_A-1993953 79166206
5420 SNP_A-4231839 79170236
5421 SNP_A-1936123 79183255
5422 SNP_A-2227535 79190563
5423 SNP_A-1865413 79197014
5424 SNP_A-2205673 79197488
5425 SNP_A-2129631 79202483
5426 SNP_A-2089464 79202703
5427 SNP_A-1993956 79228738
5428 SNP_A-1787820 79252251
5429 SNP_A-1798513 79297585
5430 SNP_A-1993957 79327337
5431 SNP_A-2095834 79351457
5432 SNP_A-1940601 79356505
5433 SNP_A-2261442 79409948
5434 SNP_A-4206430 79443393
5435 SNP_A-2050407 79443486
5436 SNP_A-2188458 79453826
5437 SNP_A-4197694 79467368
5438 SNP_A-2249426 79571904
5439 SNP_A-2188965 79575898
5440 SNP_A-4213048 79613925
5441 SNP_A-2161348 79663796
5442 SNP_A-1897915 79695285
5443 SNP_A-1993961 79744183
5444 SNP_A-1993964 79784264
5445 SNP_A-1834006 79784918
5446 SNP_A-2261320 79798419
5447 SNP_A-2037829 79799097
5448 SNP_A-1839466 79816700
5449 SNP_A-2138118 79890601
5450 SNP_A-1810765 79896330
5451 SNP_A-2267039 79915565
5452 SNP_A-2089680 79915734
5453 SNP_A-4205271 79924391
5454 SNP_A-2133017 79952880
5455 SNP_A-2064735 79953378
5456 SNP_A-2091860 79953515
5457 SNP_A-2125497 79953826
5458 SNP_A-2083991 79958892
5459 SNP_A-4230949 79962662
5460 SNP_A-2037593 79962967
5461 SNP_A-1936786 79967576
5462 SNP_A-2160952 79967700
5463 SNP_A-1810173 79969796
5464 SNP_A-2031769 79974909
5465 SNP_A-1993972 79975099
5466 SNP_A-1993973 79976173
5467 SNP_A-1993974 79977663
5468 SNP_A-2032453 79979404
5469 SNP_A-1812887 79986266
5470 SNP_A-2091982 80007702
5471 SNP_A-1993975 80008237
5472 SNP_A-2094960 80008739
5473 SNP_A-2113616 80028983
5474 SNP_A-2081898 80042467
5475 SNP_A-4204324 80044352
5476 SNP_A-4207612 80044742
5477 SNP_A-2131371 80049516
5478 SNP_A-1993976 80050733
5479 SNP_A-2242983 80136131
5480 SNP_A-1993979 80148541
5481 SNP_A-1837148 80170682
5482 SNP_A-1993981 80206387
5483 SNP_A-2282482 80219179
5484 SNP_A-1993982 80221449
5485 SNP_A-1993983 80223496
5486 SNP_A-2242914 80288581
5487 SNP_A-2089553 80312070
5488 SNP_A-1993986 80319029
5489 SNP_A-2140141 80337419
5490 SNP_A-1993988 80341768
5491 SNP_A-2099364 80362458
5492 SNP_A-2030698 80381470
5493 SNP_A-1937290 80383063
5494 SNP_A-1908036 80389955
5495 SNP_A-2265931 80390003
5496 SNP_A-1910773 80395579
5497 SNP_A-4204745 80396218
5498 SNP_A-2199290 80396651
5499 SNP_A-4213052 80398017
5500 SNP_A-4213053 80403004
5501 SNP_A-1993991 80405686
5502 SNP_A-2096941 80408224
5503 SNP_A-2087881 80468485
5504 SNP_A-2265750 80468731
5505 SNP_A-2240041 80471158
5506 SNP_A-2312461 80479775
5507 SNP_A-1954065 80480327
5508 SNP_A-1824664 80513114
5509 SNP_A-4224650 80532078
5510 SNP_A-4198530 80533503
5511 SNP_A-2314321 80567257
5512 SNP_A-2260979 80594355
5513 SNP_A-1802202 80621421
5514 SNP_A-1993992 80636406
5515 SNP_A-1993993 80660427
5516 SNP_A-4200081 80664840
5517 SNP_A-4197388 80697973
5518 SNP_A-2082083 80704362
5519 SNP_A-2201070 80704582
5520 SNP_A-1993994 80715352
5521 SNP_A-4213054 80715623
5522 SNP_A-4213055 80715635
5523 SNP_A-2160120 80715792
5524 SNP_A-1949417 80716067
5525 SNP_A-1933329 80717087
5526 SNP_A-2024202 80758594
5527 SNP_A-2190110 80780276
5528 SNP_A-1785739 80780542
5529 SNP_A-1993996 80781668
5530 SNP_A-1915751 80827503
5531 SNP_A-1914637 80831670
5532 SNP_A-4233395 80869508
5533 SNP_A-1832737 80877268
5534 SNP_A-2153345 80905825
5535 SNP_A-4204416 80913468
5536 SNP_A-4220937 80914943
5537 SNP_A-1993999 80924882
5538 SNP_A-2112412 80951795
5539 SNP_A-2266009 80952775
5540 SNP_A-1994000 80963106
5541 SNP_A-2042573 80975872
5542 SNP_A-2202041 80985016
5543 SNP_A-1839151 81157356
5544 SNP_A-1946287 81168435
5545 SNP_A-2210901 81176544
5546 SNP_A-1939216 81180753
5547 SNP_A-1994003 81185696
5548 SNP_A-2132378 81186294
5549 SNP_A-1943656 81186478
5550 SNP_A-2051959 81198189
5551 SNP_A-4193889 81198733
5552 SNP_A-4241082 81211935
5553 SNP_A-2161934 81215489
5554 SNP_A-1822758 81219561
5555 SNP_A-2265313 81219894
5556 SNP_A-2272206 81240524
5557 SNP_A-1834846 81273011
5558 SNP_A-4219919 81311741
5559 SNP_A-1888785 81322530
5560 SNP_A-4199765 81324804
5561 SNP_A-1806258 81327866
5562 SNP_A-1879198 81409214
5563 SNP_A-1952692 81465988
5564 SNP_A-2162417 81481447
5565 SNP_A-1950204 81509974
5566 SNP_A-2054473 81614550
5567 SNP_A-1860828 81620942
5568 SNP_A-1865300 81632259
5569 SNP_A-4195131 81665640
5570 SNP_A-4213057 81665747
5571 SNP_A-2157177 81867951
5572 SNP_A-4226266 81952476
5573 SNP_A-4222171 81983149
5574 SNP_A-2135319 81984211
5575 SNP_A-2058809 81998419
5576 SNP_A-2311963 82023775
5577 SNP_A-4233399 82041209
5578 SNP_A-1960082 82059755
5579 SNP_A-2282399 82122797
5580 SNP_A-2110831 82134300
5581 SNP_A-1878902 82135814
5582 SNP_A-1853274 82135843
5583 SNP_A-2164177 82139527
5584 SNP_A-1833377 82156334
5585 SNP_A-1798756 82160729
5586 SNP_A-1870335 82163915
5587 SNP_A-1902906 82176275
5588 SNP_A-4206187 82182650
5589 SNP_A-2259879 82183083
5590 SNP_A-2268555 82183255
5591 SNP_A-1797999 82193110
5592 SNP_A-2242610 82195307
5593 SNP_A-1994016 82196082
5594 SNP_A-2097836 82196866
5595 SNP_A-2131404 82199606
5596 SNP_A-1926125 82199806
5597 SNP_A-2148439 82209770
5598 SNP_A-1945995 82258206
5599 SNP_A-2282913 82260235
5600 SNP_A-1994018 82269581
5601 SNP_A-1841062 82312571
5602 SNP_A-1894693 82315105
5603 SNP_A-1994020 82316787
5604 SNP_A-4213058 82319137
5605 SNP_A-4205713 82320582
5606 SNP_A-1994021 82377396
5607 SNP_A-2198196 82379990
5608 SNP_A-1939762 82380244
5609 SNP_A-2093310 82407781
5610 SNP_A-1814530 82436290
5611 SNP_A-2070701 82446968
5612 SNP_A-2062519 82451022
5613 SNP_A-2054517 82469726
5614 SNP_A-4167514 82478560
5615 SNP_A-2124984 82494218
5616 SNP_A-2052711 82515633
5617 SNP_A-2057456 82516149
5618 SNP_A-1846092 82555721
5619 SNP_A-1908660 82570540
5620 SNP_A-2093049 82624803
5621 SNP_A-4238087 82685881
5622 SNP_A-4235989 82698878
5623 SNP_A-2171487 82704307
5624 SNP_A-4197823 82708795
5625 SNP_A-1793907 82727757
5626 SNP_A-1853280 82733989
5627 SNP_A-2109249 82735204
5628 SNP_A-1994029 82858845
5629 SNP_A-1994030 82859368
5630 SNP_A-2068062 82870536
5631 SNP_A-2083681 82872692
5632 SNP_A-1994033 82937919
5633 SNP_A-4213059 82950922
5634 SNP_A-1994037 82952164
5635 SNP_A-4233656 82958435
5636 SNP_A-2157797 82969804
5637 SNP_A-4219129 82982728
5638 SNP_A-1914875 82995568
5639 SNP_A-1927591 83001525
5640 SNP_A-4205595 83012007
5641 SNP_A-4213060 83012019
5642 SNP_A-1994039 83024586
5643 SNP_A-2244706 83055073
5644 SNP_A-2103709 83079508
5645 SNP_A-4193325 83083576
5646 SNP_A-1994040 83083754
5647 SNP_A-1994041 83084037
5648 SNP_A-2191868 83092341
5649 SNP_A-2159407 83136169
5650 SNP_A-1947898 83198966
5651 SNP_A-4219438 83201060
5652 SNP_A-2266132 83203193
5653 SNP_A-4239102 83239760
5654 SNP_A-4202729 83309342
5655 SNP_A-2184090 83431444
5656 SNP_A-1934833 83434150
5657 SNP_A-1897735 83434460
5658 SNP_A-1994049 83457336
5659 SNP_A-2289787 83470054
5660 SNP_A-4229544 83480372
5661 SNP_A-1892218 83506569
5662 SNP_A-2238178 83518639
5663 SNP_A-1872041 83539043
5664 SNP_A-4213061 83563807
5665 SNP_A-1994054 83590313
5666 SNP_A-1994055 83590469
5667 SNP_A-1937085 83612404
5668 SNP_A-2246230 83612624
5669 SNP_A-4226529 83614302
5670 SNP_A-1867956 83668672
5671 SNP_A-2118053 83674537
5672 SNP_A-2144309 83678771
5673 SNP_A-4197481 83679181
5674 SNP_A-2062974 83704239
5675 SNP_A-2310373 83704683
5676 SNP_A-4231286 83735092
5677 SNP_A-2186984 83751163
5678 SNP_A-1994060 83771127
5679 SNP_A-2237940 83784456
5680 SNP_A-4213062 83799888
5681 SNP_A-1994062 83803094
5682 SNP_A-2194764 83829066
5683 SNP_A-2294938 83853508
5684 SNP_A-2172843 83854279
5685 SNP_A-1939355 83863945
5686 SNP_A-2118991 83867872
5687 SNP_A-4213063 83880527
5688 SNP_A-1925076 83905913
5689 SNP_A-4196456 83906082
5690 SNP_A-2174384 83925377
5691 SNP_A-4194194 83942355
5692 SNP_A-1849810 83971251
5693 SNP_A-2296805 84014407
5694 SNP_A-2077366 84014588
5695 SNP_A-1819848 84028177
5696 SNP_A-2290545 84035543
5697 SNP_A-2302232 84049577
5698 SNP_A-1956091 84098671
5699 SNP_A-2064951 84113047
5700 SNP_A-2298362 84118316
5701 SNP_A-4221891 84119116
5702 SNP_A-1908539 84119975
5703 SNP_A-2091710 84120546
5704 SNP_A-2307498 84120661
5705 SNP_A-2119765 84120782
5706 SNP_A-1944273 84121483
5707 SNP_A-1917797 84129695
5708 SNP_A-2064372 84136953
5709 SNP_A-1812254 84137006
5710 SNP_A-2294782 84137088
5711 SNP_A-4195721 84137265
5712 SNP_A-4235944 84137276
5713 SNP_A-2266548 84183459
5714 SNP_A-1856500 84221577
5715 SNP_A-2136045 84237668
5716 SNP_A-4200397 84263445
5717 SNP_A-1994069 84263681
5718 SNP_A-2278589 84276448
5719 SNP_A-2296353 84277905
5720 SNP_A-1930641 84278815
5721 SNP_A-1924119 84290131
5722 SNP_A-1994071 84317832
5723 SNP_A-2053775 84374020
5724 SNP_A-2031786 84381921
5725 SNP_A-2239770 84383004
5726 SNP_A-1994072 84395139
5727 SNP_A-2249502 84421998
5728 SNP_A-2067667 84464701
5729 SNP_A-4213064 84487829
5730 SNP_A-4213065 84487931
5731 SNP_A-1934094 84488198
5732 SNP_A-2215846 84493041
5733 SNP_A-1994073 84500405
5734 SNP_A-4196443 84528194
5735 SNP_A-4215347 84530366
5736 SNP_A-2013561 84530769
5737 SNP_A-2046236 84587854
5738 SNP_A-2231620 84634405
5739 SNP_A-1781399 84659342
5740 SNP_A-2076348 84669498
5741 SNP_A-1923834 84670252
5742 SNP_A-2061928 84673184
5743 SNP_A-1786485 84675888
5744 SNP_A-4213066 84682584
5745 SNP_A-1994076 84698982
5746 SNP_A-2175024 84701868
5747 SNP_A-2181157 84706597
5748 SNP_A-2140306 84722655
5749 SNP_A-1953419 84735533
5750 SNP_A-2243269 84758151
5751 SNP_A-4238838 84783163
5752 SNP_A-1808008 84783287
5753 SNP_A-1796570 84788121
5754 SNP_A-2290589 84793776
5755 SNP_A-1809516 84796359
5756 SNP_A-2044114 84852815
5757 SNP_A-4228988 84867791
5758 SNP_A-4202449 84868076
5759 SNP_A-1994078 84897493
5760 SNP_A-2145586 84898175
5761 SNP_A-4204932 84930118
5762 SNP_A-2247210 84970070
5763 SNP_A-1844188 84985810
5764 SNP_A-2149237 84986789
5765 SNP_A-1859404 85018493
5766 SNP_A-4225760 85019203
5767 SNP_A-4213068 85026856
5768 SNP_A-2013567 85049226
5769 SNP_A-1854164 85073787
5770 SNP_A-1952393 85074219
5771 SNP_A-1851981 85088946
5772 SNP_A-1933435 85109960
5773 SNP_A-2227036 85129136
5774 SNP_A-2060618 85142366
5775 SNP_A-1888293 85142778
5776 SNP_A-2037897 85151520
5777 SNP_A-1874605 85194559
5778 SNP_A-1843310 85202511
5779 SNP_A-1934478 85216065
5780 SNP_A-4213069 85231420
5781 SNP_A-4213070 85232274
5782 SNP_A-1944831 85232761
5783 SNP_A-2035654 85247955
5784 SNP_A-1832096 85294826
5785 SNP_A-4218609 85309423
5786 SNP_A-4206083 85319639
5787 SNP_A-1994087 85324969
5788 SNP_A-4216534 85339538
5789 SNP_A-4213072 85528030
5790 SNP_A-1994089 85529908
5791 SNP_A-1994090 85530449
5792 SNP_A-4220020 85575528
5793 SNP_A-1883692 85579980
5794 SNP_A-2198691 85595783
5795 SNP_A-2269105 85613799
5796 SNP_A-2056107 85614478
5797 SNP_A-4231095 85614844
5798 SNP_A-2285289 85631646
5799 SNP_A-2246239 85631968
5800 SNP_A-1994092 85649098
5801 SNP_A-1994093 85657211
5802 SNP_A-1994095 85740772
5803 SNP_A-2101177 85758876
5804 SNP_A-1937359 85783249
5805 SNP_A-1817805 85858892
5806 SNP_A-2069472 85871680
5807 SNP_A-2215303 85874964
5808 SNP_A-2309352 85878049
5809 SNP_A-1919406 85878659
5810 SNP_A-1821137 85925158
5811 SNP_A-1958051 85951921
5812 SNP_A-4213073 85958757
5813 SNP_A-1994097 85958887
5814 SNP_A-2259895 85965497
5815 SNP_A-2298202 85966252
5816 SNP_A-4192493 85983944
5817 SNP_A-2194379 85987995
5818 SNP_A-2151083 85994551
5819 SNP_A-1994098 85995067
5820 SNP_A-1994099 85995409
5821 SNP_A-1994101 85996372
5822 SNP_A-2180031 86000820
5823 SNP_A-4202206 86025527
5824 SNP_A-2074715 86025789
5825 SNP_A-4233604 86059755
5826 SNP_A-1830725 86215583
5827 SNP_A-1994103 86308563
5828 SNP_A-1932423 86322348
5829 SNP_A-4224820 86329977
5830 SNP_A-4203311 86369122
5831 SNP_A-1929747 86388116
5832 SNP_A-1856315 86388231
5833 SNP_A-1924797 86427437
5834 SNP_A-4218033 86435557
5835 SNP_A-1824048 86509835
5836 SNP_A-2183158 86525171
5837 SNP_A-2271513 86527860
5838 SNP_A-1952646 86536082
5839 SNP_A-1848848 86536487
5840 SNP_A-2198491 86536572
5841 SNP_A-4233084 86549633
5842 SNP_A-1869070 86555521
5843 SNP_A-1994106 86578680
5844 SNP_A-1994107 86578833
5845 SNP_A-2130525 86603211
5846 SNP_A-1994109 86614119
5847 SNP_A-1889367 86618446
5848 SNP_A-1939645 86660649
5849 SNP_A-2261950 86699027
5850 SNP_A-2299100 86910517
5851 SNP_A-1833420 86930835
5852 SNP_A-1930292 86986944
5853 SNP_A-2305280 87079320
5854 SNP_A-1864605 87083604
5855 SNP_A-2266131 87102216
5856 SNP_A-1951926 87115021
5857 SNP_A-4232184 87146646
5858 SNP_A-1994113 87152863
5859 SNP_A-1888402 87189858
5860 SNP_A-4213075 87218471
5861 SNP_A-2111534 87218924
5862 SNP_A-2227414 87219070
5863 SNP_A-1994115 87223350
5864 SNP_A-2231809 87232473
5865 SNP_A-2182687 87256056
5866 SNP_A-4199691 87256166
5867 SNP_A-2308360 87256193
5868 SNP_A-1938347 87263527
5869 SNP_A-2311497 87263880
5870 SNP_A-4197852 87290604
5871 SNP_A-1808140 87308068
5872 SNP_A-4196697 87318070
5873 SNP_A-1824392 87337495
5874 SNP_A-2257968 87340892
5875 SNP_A-2175828 87377186
5876 SNP_A-1860727 87382461
5877 SNP_A-2107507 87433354
5878 SNP_A-2193887 87498117
5879 SNP_A-1919068 87498988
5880 SNP_A-2129908 87543201
5881 SNP_A-2250550 87570826
5882 SNP_A-2143933 87640368
5883 SNP_A-2087404 87655845
5884 SNP_A-1825327 87674247
5885 SNP_A-2168413 87675164
5886 SNP_A-2123562 87692701
5887 SNP_A-2114965 87741767
5888 SNP_A-2182533 87746159
5889 SNP_A-1797376 87746333
5890 SNP_A-2214155 87753790
5891 SNP_A-2197140 87764021
5892 SNP_A-2181766 87766041
5893 SNP_A-1826432 87778451
5894 SNP_A-1873972 87795278
5895 SNP_A-1916621 87810868
5896 SNP_A-2049494 87811181
5897 SNP_A-1910953 87835529
5898 SNP_A-1994126 87851629
5899 SNP_A-1994127 87851698
5900 SNP_A-1994128 87852085
5901 SNP_A-2123343 87852451
5902 SNP_A-1830334 87858962
5903 SNP_A-2104456 87893867
5904 SNP_A-1819620 87909963
5905 SNP_A-2128489 87910484
5906 SNP_A-1994132 87922048
5907 SNP_A-4195138 87923531
5908 SNP_A-2297122 87923675
5909 SNP_A-1872334 87925578
5910 SNP_A-2055964 87944064
5911 SNP_A-1819964 87960926
5912 SNP_A-1916501 87974367
5913 SNP_A-1911536 87977789
5914 SNP_A-4234296 87981662
5915 SNP_A-4194373 87995042
5916 SNP_A-2186335 88001939
5917 SNP_A-2013580 88027180
5918 SNP_A-2013581 88028157
5919 SNP_A-2013582 88049204
5920 SNP_A-2260111 88055238
5921 SNP_A-4195828 88063548
5922 SNP_A-2147201 88075887
5923 SNP_A-2243773 88348358
5924 SNP_A-1927115 88353752
5925 SNP_A-1862131 88354281
5926 SNP_A-2039160 88354501
5927 SNP_A-4219783 88359709
5928 SNP_A-1854283 88359762
5929 SNP_A-2257972 88359937
5930 SNP_A-2150839 88360110
5931 SNP_A-4225868 88361475
5932 SNP_A-1870310 88366773
5933 SNP_A-4213078 88373986
5934 SNP_A-1994143 88378930
5935 SNP_A-2197033 88421860
5936 SNP_A-1878367 88424340
5937 SNP_A-2109747 88477499
5938 SNP_A-2037827 88480167
5939 SNP_A-2126627 88485574
5940 SNP_A-4213079 88489503
5941 SNP_A-2122013 88501537
5942 SNP_A-1935527 88534650
5943 SNP_A-2264206 88573176
5944 SNP_A-1994150 88582891
5945 SNP_A-2030293 88597768
5946 SNP_A-2022718 88599977
5947 SNP_A-1933746 88627691
5948 SNP_A-2273649 88632862
5949 SNP_A-2137768 88645383
5950 SNP_A-4231984 88654035
5951 SNP_A-1950464 88670744
5952 SNP_A-2249361 88674926
5953 SNP_A-2103405 88678093
5954 SNP_A-2068719 88679482
5955 SNP_A-4198768 88715965
5956 SNP_A-2215607 88744144
5957 SNP_A-4200953 88754324
5958 SNP_A-2103273 88813447
5959 SNP_A-2297689 88828822
5960 SNP_A-2031075 88833975
5961 SNP_A-1994154 88872232
5962 SNP_A-4213081 88872540
5963 SNP_A-4213082 88872691
5964 SNP_A-2261340 88900881
5965 SNP_A-1789490 88965596
5966 SNP_A-1882632 88994844
5967 SNP_A-2302116 89005753
5968 SNP_A-2062860 89058432
5969 SNP_A-2142320 89061627
5970 SNP_A-2030616 89061906
5971 SNP_A-1897439 89083571
5972 SNP_A-1896543 89100729
5973 SNP_A-2296161 89105835
5974 SNP_A-1871808 89120413
5975 SNP_A-4200146 89126078
5976 SNP_A-2249746 89127023
5977 SNP_A-2294457 89134741
5978 SNP_A-1864423 89148139
5979 SNP_A-2271090 89165881
5980 SNP_A-2301461 89165932
5981 SNP_A-2297475 89174731
5982 SNP_A-2263386 89271300
5983 SNP_A-2199151 89279952
5984 SNP_A-4213083 89337659
5985 SNP_A-2105219 89342794
5986 SNP_A-1802712 89342980
5987 SNP_A-2081636 89343468
5988 SNP_A-4222817 89355716
5989 SNP_A-1994161 89358861
5990 SNP_A-1798684 89399547
5991 SNP_A-2305047 89403625
5992 SNP_A-2096487 89413738
5993 SNP_A-4217740 89414823
5994 SNP_A-2013583 89421430
5995 SNP_A-1994165 89421527
5996 SNP_A-1781547 89440710
5997 SNP_A-2040552 89466547
5998 SNP_A-2190011 89466753
5999 SNP_A-4213086 89484318
6000 SNP_A-2293185 89484378
6001 SNP_A-1994168 89484959
6002 SNP_A-1806066 89575050
6003 SNP_A-4204884 89579804
6004 SNP_A-1857958 89585557
6005 SNP_A-4220130 89593908
6006 SNP_A-1920527 89617838
6007 SNP_A-1994173 89619086
6008 SNP_A-1994174 89624469
6009 SNP_A-2126565 89627800
6010 SNP_A-1994175 89628714
6011 SNP_A-2171062 89635580
6012 SNP_A-2314566 89639576
6013 SNP_A-2137556 89646190
6014 SNP_A-2263140 89677806
6015 SNP_A-2289493 89678767
6016 SNP_A-4237491 89782116
6017 SNP_A-2139045 89797698
6018 SNP_A-2227225 89849598
6019 SNP_A-2032574 89888879
6020 SNP_A-2115006 89912936
6021 SNP_A-2135725 89925884
6022 SNP_A-1795785 89956774
6023 SNP_A-2126116 89957664
6024 SNP_A-4206623 89961762
6025 SNP_A-2212330 89963162
6026 SNP_A-4197726 89971507
6027 SNP_A-1939082 89971877
6028 SNP_A-1848271 89972648
6029 SNP_A-4228126 89993441
6030 SNP_A-2104570 89998593
6031 SNP_A-1854665 89999202
6032 SNP_A-2105994 90003095
6033 SNP_A-2272863 90003420
6034 SNP_A-2258092 90043456
6035 SNP_A-1942451 90065906
6036 SNP_A-1848926 90090944
6037 SNP_A-2207674 90116543
6038 SNP_A-1898313 90163700
6039 SNP_A-1994186 90212847
6040 SNP_A-1994187 90213747
6041 SNP_A-2119618 90228222
6042 SNP_A-4241155 90254539
6043 SNP_A-2190760 90351100
6044 SNP_A-2047577 90358442
6045 SNP_A-2249204 90362508
6046 SNP_A-2230011 90372039
6047 SNP_A-2126903 90383500
6048 SNP_A-1800053 90386811
6049 SNP_A-1885528 90390763
6050 SNP_A-2069738 90421950
6051 SNP_A-2264032 90447421
6052 SNP_A-1994195 90544491
6053 SNP_A-2149086 90547673
6054 SNP_A-2173180 90547713
6055 SNP_A-1942397 90606777
6056 SNP_A-1926577 90615921
6057 SNP_A-2177144 90633230
6058 SNP_A-1906465 90639425
6059 SNP_A-2091903 90656537
6060 SNP_A-1902050 90666581
6061 SNP_A-2161861 90666711
6062 SNP_A-1807983 90671847
6063 SNP_A-2068638 90671924
6064 SNP_A-2095829 90672186
6065 SNP_A-1805016 90672265
6066 SNP_A-2288361 90674313
6067 SNP_A-2147254 90674561
6068 SNP_A-1911611 90677749
6069 SNP_A-1854749 90692344
6070 SNP_A-2233087 90695475
6071 SNP_A-4213089 90704907
6072 SNP_A-1822620 90728780
6073 SNP_A-2059973 90728970
6074 SNP_A-2154469 90737234
6075 SNP_A-1851749 90751405
6076 SNP_A-4233994 90808602
6077 SNP_A-1862330 90843860
6078 SNP_A-2102140 90873782
6079 SNP_A-1841772 90880512
6080 SNP_A-2013588 90884379
6081 SNP_A-4215352 90884475
6082 SNP_A-1952943 90908783
6083 SNP_A-1875528 90915393
6084 SNP_A-1923689 90922238
6085 SNP_A-2313880 90934631
6086 SNP_A-1803383 90935078
6087 SNP_A-2013589 90940859
6088 SNP_A-2246103 90964181
6089 SNP_A-2034031 90991278
6090 SNP_A-2271403 91022515
6091 SNP_A-2183533 91059267
6092 SNP_A-1786057 91059655
6093 SNP_A-4199857 91063059
6094 SNP_A-1788172 91065147
6095 SNP_A-2091378 91090010
6096 SNP_A-2210852 91120801
6097 SNP_A-2308888 91124645
6098 SNP_A-4216088 91170515
6099 SNP_A-2058284 91219902
6100 SNP_A-2029712 91230122
6101 SNP_A-2206379 91230257
6102 SNP_A-1994210 91237824
6103 SNP_A-2165977 91239835
6104 SNP_A-1994213 91240911
6105 SNP_A-1807687 91242157
6106 SNP_A-2131390 91277983
6107 SNP_A-4196543 91278476
6108 SNP_A-4196903 91278879
6109 SNP_A-1918039 91279367
6110 SNP_A-2130926 91279384
6111 SNP_A-1781448 91279648
6112 SNP_A-1878003 91296116
6113 SNP_A-2013592 91304511
6114 SNP_A-4213091 91304818
6115 SNP_A-4232049 91309531
6116 SNP_A-2174068 91326848
6117 SNP_A-1855996 91327823
6118 SNP_A-4192936 91330630
6119 SNP_A-4215353 91378201
6120 SNP_A-1847057 91425144
6121 SNP_A-4235390 91426612
6122 SNP_A-2013595 91443450
6123 SNP_A-4239719 91488399
6124 SNP_A-1820364 91500251
6125 SNP_A-4232223 91509402
6126 SNP_A-1878894 91546238
6127 SNP_A-2143729 91551085
6128 SNP_A-1938119 91587311
6129 SNP_A-2172198 91625493
6130 SNP_A-2139012 91633432
6131 SNP_A-2144918 91686333
6132 SNP_A-2132076 91756950
6133 SNP_A-2255127 91757578
6134 SNP_A-1950412 91758719
6135 SNP_A-4237330 91762171
6136 SNP_A-4224136 91763110
6137 SNP_A-1994221 91803658
6138 SNP_A-2056401 91823638
6139 SNP_A-1943640 91824523
6140 SNP_A-2112746 91835511
6141 SNP_A-1994224 91867078
6142 SNP_A-2060588 91901615
6143 SNP_A-4213093 91915237
6144 SNP_A-1886060 91924065
6145 SNP_A-1994231 91935906
6146 SNP_A-2091570 91944449
6147 SNP_A-4213094 91956201
6148 SNP_A-2128040 92008093
6149 SNP_A-1994233 92023630
6150 SNP_A-4206859 92054326
6151 SNP_A-4203123 92079653
6152 SNP_A-2045347 92196639
6153 SNP_A-1929258 92198016
6154 SNP_A-4230341 92256189
6155 SNP_A-1797260 92256914
6156 SNP_A-2206252 92269178
6157 SNP_A-4215354 92295530
6158 SNP_A-4215355 92297133
6159 SNP_A-2218357 92297693
6160 SNP_A-1948499 92352642
6161 SNP_A-1994234 92411441
6162 SNP_A-2282841 92600296
6163 SNP_A-4237228 92688122
6164 SNP_A-2219670 92718728
6165 SNP_A-1940975 92758632
6166 SNP_A-4239322 92802458
6167 SNP_A-1819521 92802993
6168 SNP_A-4230544 92807935
6169 SNP_A-2092945 92887098
6170 SNP_A-2310913 92907831
6171 SNP_A-2042019 92947576
6172 SNP_A-1994240 92964617
6173 SNP_A-2107808 92990662
6174 SNP_A-2091736 93056929
6175 SNP_A-2065122 93074623
6176 SNP_A-4226134 93077468
6177 SNP_A-4222833 93089764
6178 SNP_A-2201435 93095550
6179 SNP_A-1994241 93105494
6180 SNP_A-4201742 93125868
6181 SNP_A-2293708 93128214
6182 SNP_A-4217830 93129742
6183 SNP_A-2013598 93145729
6184 SNP_A-2193214 93174947
6185 SNP_A-1925708 93251029
6186 SNP_A-2284405 93284006
6187 SNP_A-1842568 93292873
6188 SNP_A-1808748 93336619
6189 SNP_A-4195148 93337825
6190 SNP_A-4237331 93362637
6191 SNP_A-1855079 93385614
6192 SNP_A-1918496 93416007
6193 SNP_A-2229195 93427586
6194 SNP_A-2231669 93460958
6195 SNP_A-1780727 93495380
6196 SNP_A-1939854 93506312
6197 SNP_A-1994248 93551556
6198 SNP_A-1994249 93551739
6199 SNP_A-1994250 93551870
6200 SNP_A-1823874 93582042
6201 SNP_A-4230528 93582203
6202 SNP_A-4220304 93603372
6203 SNP_A-1994253 93669646
6204 SNP_A-4222733 93670689
6205 SNP_A-4221052 93670702
6206 SNP_A-2297224 93670908
6207 SNP_A-1994254 93676222
6208 SNP_A-2013599 93696731
6209 SNP_A-2013600 93709696
6210 SNP_A-2035268 93710712
6211 SNP_A-2183179 93713046
6212 SNP_A-2172363 94067129
6213 SNP_A-2071740 94129515
6214 SNP_A-2233628 94150007
6215 SNP_A-2043601 94150207
6216 SNP_A-1994258 94162093
6217 SNP_A-2101934 94190998
6218 SNP_A-2072884 94212383
6219 SNP_A-1910870 94214382
6220 SNP_A-4194499 94236830
6221 SNP_A-2062999 94236984
6222 SNP_A-2013602 94244886
6223 SNP_A-1861348 94255438
6224 SNP_A-2105129 94256206
6225 SNP_A-4239915 94259928
6226 SNP_A-1994260 94262819
6227 SNP_A-2191579 94324446
6228 SNP_A-1903357 94330163
6229 SNP_A-2098926 94338806
6230 SNP_A-1931821 94389541
6231 SNP_A-4197667 94392948
6232 SNP_A-2298136 94425195
6233 SNP_A-2053511 94447095
6234 SNP_A-2254931 94447879
6235 SNP_A-1939507 94447911
6236 SNP_A-2208381 94454736
6237 SNP_A-2097858 94465579
6238 SNP_A-1994263 94465624
6239 SNP_A-1833458 94469460
6240 SNP_A-1945651 94469920
6241 SNP_A-2024029 94470072
6242 SNP_A-1994264 94479460
6243 SNP_A-2166927 94481057
6244 SNP_A-1994266 94505717
6245 SNP_A-2013605 94582949
6246 SNP_A-2232668 94604043
6247 SNP_A-2013606 94605878
6248 SNP_A-1884863 94616982
6249 SNP_A-2200500 94635895
6250 SNP_A-4193912 94641162
6251 SNP_A-1994267 94680796
6252 SNP_A-2167391 94702409
6253 SNP_A-4231022 94709850
6254 SNP_A-1960593 94709961
6255 SNP_A-4228205 94724138
6256 SNP_A-2068038 94759374
6257 SNP_A-2201624 94761081
6258 SNP_A-4195555 94761703
6259 SNP_A-2175398 94777895
6260 SNP_A-2049730 94814226
6261 SNP_A-2264169 94906986
6262 SNP_A-2221887 94909310
6263 SNP_A-2294563 94917388
6264 SNP_A-1821809 94917897
6265 SNP_A-2013608 94937816
6266 SNP_A-4232877 94941323
6267 SNP_A-2232305 94941649
6268 SNP_A-1853505 94961653
6269 SNP_A-2136164 94964028
6270 SNP_A-2013609 94964119
6271 SNP_A-2013610 94964609
6272 SNP_A-1916509 94973501
6273 SNP_A-1814249 94974243
6274 SNP_A-2308779 94974302
6275 SNP_A-4213098 94994153
6276 SNP_A-2064119 95002016
6277 SNP_A-2200038 95056345
6278 SNP_A-2124813 95056624
6279 SNP_A-1994272 95067285
6280 SNP_A-1994273 95077047
6281 SNP_A-1994274 95077320
6282 SNP_A-1994275 95097035
6283 SNP_A-2044032 95113894
6284 SNP_A-4192563 95194017
6285 SNP_A-4232845 95194429
6286 SNP_A-2256876 95196788
6287 SNP_A-4196653 95212920
6288 SNP_A-2054292 95226652
6289 SNP_A-2220437 95236423
6290 SNP_A-2098030 95244032
6291 SNP_A-1788054 95244285
6292 SNP_A-2300708 95249292
6293 SNP_A-2013612 95257759
6294 SNP_A-1994281 95258026
6295 SNP_A-1994282 95260502
6296 SNP_A-2013613 95268478
6297 SNP_A-1994285 95277499
6298 SNP_A-4224382 95294349
6299 SNP_A-4199985 95313711
6300 SNP_A-2269755 95325874
6301 SNP_A-1943593 95331429
6302 SNP_A-2182174 95338928
6303 SNP_A-2024025 95346843
6304 SNP_A-4213100 95348375
6305 SNP_A-2302872 95351733
6306 SNP_A-2191638 95353220
6307 SNP_A-2030738 95411049
6308 SNP_A-4224106 95411309
6309 SNP_A-2284598 95412956
6310 SNP_A-2195716 95435061
6311 SNP_A-4199585 95551089
6312 SNP_A-2132838 95552899
6313 SNP_A-2231148 95574472
6314 SNP_A-2212733 95585684
6315 SNP_A-2224481 95593385
6316 SNP_A-4213101 95600145
6317 SNP_A-4193969 95616900
6318 SNP_A-4193126 95673845
6319 SNP_A-2199394 95716968
6320 SNP_A-2061505 95729948
6321 SNP_A-4199835 95754763
6322 SNP_A-2233206 95759755
6323 SNP_A-1860637 95765873
6324 SNP_A-2260667 95766027
6325 SNP_A-2064989 95770322
6326 SNP_A-1897846 95776644
6327 SNP_A-2101723 95785468
6328 SNP_A-1917795 95787624
6329 SNP_A-2046677 95787709
6330 SNP_A-4216248 95787909
6331 SNP_A-4215358 95788563
6332 SNP_A-2036635 95789838
6333 SNP_A-2040207 95790367
6334 SNP_A-4218088 95798679
6335 SNP_A-4199513 95818199
6336 SNP_A-2284764 95862198
6337 SNP_A-2143983 95862729
6338 SNP_A-2013618 95943730
6339 SNP_A-1934701 95944852
6340 SNP_A-2186151 95946963
6341 SNP_A-2117590 95948211
6342 SNP_A-2013619 95964878
6343 SNP_A-1820509 95965152
6344 SNP_A-1994295 95991928
6345 SNP_A-2120790 95994666
6346 SNP_A-1994296 96000958
6347 SNP_A-1905803 96004278
6348 SNP_A-1994297 96011420
6349 SNP_A-2208965 96027813
6350 SNP_A-1816168 96039123
6351 SNP_A-2244964 96039415
6352 SNP_A-2141025 96042780
6353 SNP_A-2281195 96098932
6354 SNP_A-2161665 96102412
6355 SNP_A-4197776 96103126
6356 SNP_A-2228243 96114143
6357 SNP_A-2028239 96117109
6358 SNP_A-2184467 96169351
6359 SNP_A-2230854 96169653
6360 SNP_A-1900826 96181455
6361 SNP_A-4235799 96181577
6362 SNP_A-2147383 96184652
6363 SNP_A-2235945 96185038
6364 SNP_A-1870084 96189151
6365 SNP_A-1994299 96258231
6366 SNP_A-2219113 96294275
6367 SNP_A-2265842 96344479
6368 SNP_A-4229595 96351716
6369 SNP_A-4202182 96351897
6370 SNP_A-2013622 96352337
6371 SNP_A-2255300 96371549
6372 SNP_A-2095288 96401029
6373 SNP_A-1897547 96417622
6374 SNP_A-2013623 96427151
6375 SNP_A-2250978 96440135
6376 SNP_A-1994304 96462846
6377 SNP_A-4213102 96462890
6378 SNP_A-2209057 96492428
6379 SNP_A-1994311 96504362
6380 SNP_A-1797306 96516409
6381 SNP_A-1867072 96520742
6382 SNP_A-2240823 96521190
6383 SNP_A-1784454 96521280
6384 SNP_A-1932250 96521299
6385 SNP_A-2082061 96521485
6386 SNP_A-2279515 96521815
6387 SNP_A-2235526 96522738
6388 SNP_A-2145146 96529372
6389 SNP_A-4215359 96531683
6390 SNP_A-1994313 96531753
6391 SNP_A-4215360 96543865
6392 SNP_A-2048204 96557334
6393 SNP_A-4213104 96558365
6394 SNP_A-4207653 96560380
6395 SNP_A-2175898 96564123
6396 SNP_A-2243491 96564692
6397 SNP_A-2097069 96566190
6398 SNP_A-2137500 96568875
6399 SNP_A-1994318 96587788
6400 SNP_A-1994319 96604166
6401 SNP_A-1994320 96604184
6402 SNP_A-1994321 96611136
6403 SNP_A-1800087 96633346
6404 SNP_A-4201746 96656641
6405 SNP_A-4237881 96664697
6406 SNP_A-2258824 96664912
6407 SNP_A-2267416 96680661
6408 SNP_A-4235063 96690344
6409 SNP_A-2201019 96699808
6410 SNP_A-2205996 96706436
6411 SNP_A-2013626 96708759
6412 SNP_A-2013628 96722983
6413 SNP_A-2033491 96746499
6414 SNP_A-1933790 96749307
6415 SNP_A-4213105 96763634
6416 SNP_A-2028426 96773106
6417 SNP_A-2294853 96795074
6418 SNP_A-2276881 96795239
6419 SNP_A-1994326 96803496
6420 SNP_A-1940859 96840252
6421 SNP_A-1831479 96840723
6422 SNP_A-2102730 96840755
6423 SNP_A-2190656 96842438
6424 SNP_A-1829526 96843110
6425 SNP_A-2211271 96854077
6426 SNP_A-2108324 96854374
6427 SNP_A-1953316 96855324
6428 SNP_A-2279583 96860951
6429 SNP_A-4239442 96861234
6430 SNP_A-4202121 96863941
6431 SNP_A-4200260 96864717
6432 SNP_A-2281346 96873938
6433 SNP_A-2079647 96881923
6434 SNP_A-2079749 96884394
6435 SNP_A-4207171 96888153
6436 SNP_A-4226371 96888897
6437 SNP_A-2013632 96892481
6438 SNP_A-1994334 96918711
6439 SNP_A-2100337 96932613
6440 SNP_A-1851556 96940947
6441 SNP_A-2290759 96940980
6442 SNP_A-1870574 96963001
6443 SNP_A-2300044 96969204
6444 SNP_A-2089037 96970672
6445 SNP_A-2233536 96970960
6446 SNP_A-2083517 96971052
6447 SNP_A-2057152 96976582
6448 SNP_A-1856413 96976861
6449 SNP_A-1803906 96977267
6450 SNP_A-4236153 96994913
6451 SNP_A-4196193 97007717
6452 SNP_A-2203094 97008934
6453 SNP_A-2256097 97017680
6454 SNP_A-1994335 97028995
6455 SNP_A-1994336 97029017
6456 SNP_A-1902215 97077925
6457 SNP_A-1943128 97093739
6458 SNP_A-4228070 97136355
6459 SNP_A-2092197 97139849
6460 SNP_A-1855449 97150428
6461 SNP_A-1994338 97165356
6462 SNP_A-4194290 97168713
6463 SNP_A-4203652 97179202
6464 SNP_A-1994339 97220677
6465 SNP_A-1994340 97255987
6466 SNP_A-1994341 97256143
6467 SNP_A-2123769 97260215
6468 SNP_A-1812947 97270629
6469 SNP_A-1840957 97291071
6470 SNP_A-4199843 97291094
6471 SNP_A-4227518 97308302
6472 SNP_A-2103809 97385997
6473 SNP_A-1994342 97386585
6474 SNP_A-2160575 97393458
6475 SNP_A-2013633 97399867
6476 SNP_A-2232973 97406689
6477 SNP_A-2277191 97425659
6478 SNP_A-2236292 97428455
6479 SNP_A-1806738 97429861
6480 SNP_A-2274747 97434497
6481 SNP_A-4227505 97434840
6482 SNP_A-4225053 97435582
6483 SNP_A-1905448 97435877
6484 SNP_A-2229471 97458950
6485 SNP_A-1947416 97460206
6486 SNP_A-1911935 97468018
6487 SNP_A-2276510 97469327
6488 SNP_A-1994348 97471900
6489 SNP_A-2049081 97523306
6490 SNP_A-1994351 97543709
6491 SNP_A-1994352 97544479
6492 SNP_A-2193451 97612566
6493 SNP_A-2217890 97623440
6494 SNP_A-1862553 97628016
6495 SNP_A-1897251 97628338
6496 SNP_A-2229518 97675483
6497 SNP_A-4235282 97722453
6498 SNP_A-2141257 97725056
6499 SNP_A-1959498 97816301
6500 SNP_A-2311943 97817139
6501 SNP_A-4197864 97846154
6502 SNP_A-2134654 97930501
6503 SNP_A-1959687 97934666
6504 SNP_A-2086074 97939458
6505 SNP_A-2194602 97939847
6506 SNP_A-2013638 97946582
6507 SNP_A-4232103 98013309
6508 SNP_A-2013640 98028363
6509 SNP_A-4213106 98035721
6510 SNP_A-2066938 98145610
6511 SNP_A-1886670 98165167
6512 SNP_A-2013641 98179639
6513 SNP_A-4233341 98187902
6514 SNP_A-2013642 98188237
6515 SNP_A-2095690 98357340
6516 SNP_A-1823029 98368902
6517 SNP_A-2189979 98399910
6518 SNP_A-1916215 98431539
6519 SNP_A-1858513 98433379
6520 SNP_A-1994369 98445736
6521 SNP_A-1905745 98450772
6522 SNP_A-2026542 98455684
6523 SNP_A-4213109 98456244
6524 SNP_A-2249319 98458340
6525 SNP_A-1873431 98468181
6526 SNP_A-2287318 98468274
6527 SNP_A-2042400 98468990
6528 SNP_A-1867200 98476251
6529 SNP_A-1884981 98480369
6530 SNP_A-2249944 98480578
6531 SNP_A-2013648 98497864
6532 SNP_A-2242314 98501794
6533 SNP_A-1780715 98540892
6534 SNP_A-1994376 98641626
6535 SNP_A-2171947 98654453
6536 SNP_A-2163686 98659318
6537 SNP_A-2232640 98678001
6538 SNP_A-2246890 98691409
6539 SNP_A-4223235 98691491
6540 SNP_A-1932474 98783174
6541 SNP_A-2117841 98797002
6542 SNP_A-4215362 98810694
6543 SNP_A-2288413 98810881
6544 SNP_A-4215363 98831797
6545 SNP_A-2103743 98878048
6546 SNP_A-2310207 98879370
6547 SNP_A-1840156 98914929
6548 SNP_A-2253231 98915050
6549 SNP_A-1994379 98916138
6550 SNP_A-1994380 98916167
6551 SNP_A-1932598 98919923
6552 SNP_A-2108471 98928781
6553 SNP_A-2057905 98929204
6554 SNP_A-2082345 98933106
6555 SNP_A-1994387 98935489
6556 SNP_A-2160515 98937032
6557 SNP_A-2283069 98986022
6558 SNP_A-1842140 99016176
6559 SNP_A-4199600 99039869
6560 SNP_A-1802060 99060895
6561 SNP_A-1792048 99090125
6562 SNP_A-1914358 99148091
6563 SNP_A-1934037 99156585
6564 SNP_A-2272015 99170315
6565 SNP_A-4213112 99174902
6566 SNP_A-2099649 99179657
6567 SNP_A-2260055 99184535
6568 SNP_A-2046226 99209384
6569 SNP_A-2253512 99210425
6570 SNP_A-2178390 99213700
6571 SNP_A-2206101 99233046
6572 SNP_A-2305787 99236072
6573 SNP_A-2040334 99247707
6574 SNP_A-1913377 99254073
6575 SNP_A-1994392 99269746
6576 SNP_A-1818927 99289717
6577 SNP_A-1788832 99294513
6578 SNP_A-1922022 99361890
6579 SNP_A-2087774 99393583
6580 SNP_A-2148243 99399445
6581 SNP_A-1936007 99411164
6582 SNP_A-2309591 99422895
6583 SNP_A-4234992 99440069
6584 SNP_A-2239918 99442343
6585 SNP_A-2154597 99448761
6586 SNP_A-2056226 99456905
6587 SNP_A-2069892 99457784
6588 SNP_A-2252555 99471214
6589 SNP_A-1994399 99489951
6590 SNP_A-1855234 99496480
6591 SNP_A-2054685 99497675
6592 SNP_A-2074058 99498967
6593 SNP_A-2153235 99514298
6594 SNP_A-2099581 99532223
6595 SNP_A-2127495 99562051
6596 SNP_A-2296370 99579112
6597 SNP_A-2069091 99610544
6598 SNP_A-1791446 99610993
6599 SNP_A-2043177 99627530
6600 SNP_A-2286066 99632211
6601 SNP_A-2188385 99817691
6602 SNP_A-4217812 99865472
6603 SNP_A-2290794 100115868
6604 SNP_A-2138201 100143528
6605 SNP_A-2312363 100181088
6606 SNP_A-2307906 100187297
6607 SNP_A-2086716 100189139
6608 SNP_A-1879552 100207232
6609 SNP_A-2024722 100260959
6610 SNP_A-2255737 100382747
6611 SNP_A-2024527 100400955
6612 SNP_A-1942789 100410542
6613 SNP_A-2162827 100420017
6614 SNP_A-2013658 100456837
6615 SNP_A-4201929 100457436
6616 SNP_A-4213113 100491775
6617 SNP_A-1882732 100528447
6618 SNP_A-2181424 100549327
6619 SNP_A-1832029 100550206
6620 SNP_A-1908645 100556731
6621 SNP_A-4213114 100574413
6622 SNP_A-1994404 100581074
6623 SNP_A-1844869 100590764
6624 SNP_A-2148022 100607246
6625 SNP_A-4192727 100618151
6626 SNP_A-1953796 100663098
6627 SNP_A-2273262 100667897
6628 SNP_A-4215365 100699812
6629 SNP_A-2129021 100704994
6630 SNP_A-1823259 100705091
6631 SNP_A-2315024 100717294
6632 SNP_A-2050531 100717456
6633 SNP_A-4221767 100951049
6634 SNP_A-2160741 100968969
6635 SNP_A-4213115 101071996
6636 SNP_A-1869894 101112413
6637 SNP_A-1941179 101120200
6638 SNP_A-1809861 101127687
6639 SNP_A-2028241 101127746
6640 SNP_A-1811436 101175839
6641 SNP_A-1882331 101179895
6642 SNP_A-2094850 101183970
6643 SNP_A-1819121 101249424
6644 SNP_A-2083481 101344210
6645 SNP_A-2246571 101379165
6646 SNP_A-2013663 101400115
6647 SNP_A-1839526 101400133
6648 SNP_A-2046630 101407433
6649 SNP_A-4207112 101426974
6650 SNP_A-2111547 101427152
6651 SNP_A-2116503 101443803
6652 SNP_A-2158301 101458378
6653 SNP_A-2030014 101458743
6654 SNP_A-2314044 101460667
6655 SNP_A-4221185 101465321
6656 SNP_A-2177350 101477217
6657 SNP_A-2108872 101477259
6658 SNP_A-2295884 101477279
6659 SNP_A-2013664 101501220
6660 SNP_A-2025724 101506276
6661 SNP_A-4216818 101561215
6662 SNP_A-2079988 101567228
6663 SNP_A-2142981 101597603
6664 SNP_A-2282103 101623657
6665 SNP_A-2021701 101624825
6666 SNP_A-2253631 101684638
6667 SNP_A-2110825 101697625
6668 SNP_A-1829705 101707016
6669 SNP_A-2187388 101707077
6670 SNP_A-2206813 101707344
6671 SNP_A-2231128 101707600
6672 SNP_A-4197795 101722144
6673 SNP_A-2056532 101722437
6674 SNP_A-2217951 101731871
6675 SNP_A-2126003 101743608
6676 SNP_A-2169251 101744186
6677 SNP_A-1994419 101794427
6678 SNP_A-2149842 101801524
6679 SNP_A-2274187 101801623
6680 SNP_A-2130836 101837827
6681 SNP_A-2283258 101837851
6682 SNP_A-2105605 101865814
6683 SNP_A-2057763 101883244
6684 SNP_A-2048387 101888138
6685 SNP_A-1901444 101922466
6686 SNP_A-2144150 101948748
6687 SNP_A-2217503 101967699
6688 SNP_A-1917098 101967883
6689 SNP_A-2110473 101978434
6690 SNP_A-2180195 101983889
6691 SNP_A-1853917 102019214
6692 SNP_A-1810266 102085020
6693 SNP_A-1906759 102169454
6694 SNP_A-1896008 102169705
6695 SNP_A-2292650 102176188
6696 SNP_A-4241260 102191650
6697 SNP_A-1781308 102200546
6698 SNP_A-1789340 102211865
6699 SNP_A-1841415 102234459
6700 SNP_A-2258839 102271512
6701 SNP_A-2082232 102272881
6702 SNP_A-2280856 102347352
6703 SNP_A-1994424 102357988
6704 SNP_A-2176977 102366012
6705 SNP_A-4240539 102402651
6706 SNP_A-2298186 102402883
6707 SNP_A-2301922 102467620
6708 SNP_A-1917321 102468068
6709 SNP_A-1817932 102468210
6710 SNP_A-1994428 102471681
6711 SNP_A-1880835 102490905
6712 SNP_A-4224680 102519182
6713 SNP_A-4224016 102527325
6714 SNP_A-2145328 102527691
6715 SNP_A-4215366 102540422
6716 SNP_A-1949807 102605581
6717 SNP_A-2138425 102613455
6718 SNP_A-2197106 102617910
6719 SNP_A-2245342 102618040
6720 SNP_A-2233697 102623079
6721 SNP_A-2158568 102623393
6722 SNP_A-4232171 102664763
6723 SNP_A-1994430 102666862
6724 SNP_A-1807197 102676487
6725 SNP_A-1934241 102676722
6726 SNP_A-2106297 102678552
6727 SNP_A-1859248 102678632
6728 SNP_A-1938006 102679455
6729 SNP_A-1781923 102690095
6730 SNP_A-2088630 102746981
6731 SNP_A-2094896 102749085
6732 SNP_A-2070484 102759164
6733 SNP_A-2304351 102767460
6734 SNP_A-2054126 102769504
6735 SNP_A-2218659 102813407
6736 SNP_A-2227818 102818744
6737 SNP_A-4204469 102824098
6738 SNP_A-1926300 102835352
6739 SNP_A-2278841 102868670
6740 SNP_A-2140182 102876390
6741 SNP_A-2153985 102880178
6742 SNP_A-2204448 102903699
6743 SNP_A-2253670 102923586
6744 SNP_A-4196515 102927953
6745 SNP_A-2276640 102930003
6746 SNP_A-2043325 102932295
6747 SNP_A-1847142 102943477
6748 SNP_A-1994438 102950903
6749 SNP_A-2091074 102962802
6750 SNP_A-4203857 102964192
6751 SNP_A-2105348 102979183
6752 SNP_A-4198001 102983496
6753 SNP_A-1820634 102989290
6754 SNP_A-2300945 102989689
6755 SNP_A-1994439 103039604
6756 SNP_A-1960354 103040027
6757 SNP_A-2190677 103043533
6758 SNP_A-1875801 103048932
6759 SNP_A-1873532 103053455
6760 SNP_A-2169544 103068263
6761 SNP_A-1913118 103114544
6762 SNP_A-4217859 103122467
6763 SNP_A-2194155 103125821
6764 SNP_A-2309007 103127777
6765 SNP_A-2158818 103163361
6766 SNP_A-1994443 103164881
6767 SNP_A-2085723 103166782
6768 SNP_A-2285569 103179097
6769 SNP_A-2188198 103180637
6770 SNP_A-4197346 103187973
6771 SNP_A-2248135 103199536
6772 SNP_A-2013675 103231814
6773 SNP_A-4201761 103233060
6774 SNP_A-1869025 103234292
6775 SNP_A-2275766 103234627
6776 SNP_A-1936079 103242006
6777 SNP_A-1994447 103314620
6778 SNP_A-2085642 103436775
6779 SNP_A-2074554 103567493
6780 SNP_A-1819656 103610893
6781 SNP_A-2023476 103615611
6782 SNP_A-2111523 103623033
6783 SNP_A-2128421 103623177
6784 SNP_A-2282416 103625089
6785 SNP_A-4213120 103635402
6786 SNP_A-4213121 103635604
6787 SNP_A-1994451 103638274
6788 SNP_A-4213122 103638355
6789 SNP_A-2118828 103643839
6790 SNP_A-2138124 103653566
6791 SNP_A-1904953 103654269
6792 SNP_A-1994452 103719111
6793 SNP_A-2157440 103763633
6794 SNP_A-2209168 103784402
6795 SNP_A-2195127 103789361
6796 SNP_A-1814696 103879230
6797 SNP_A-1924247 103927664
6798 SNP_A-2228412 103933294
6799 SNP_A-4236141 103933447
6800 SNP_A-2041104 103933586
6801 SNP_A-1780766 103933649
6802 SNP_A-1941068 103937176
6803 SNP_A-1906651 103953041
6804 SNP_A-2065951 103959983
6805 SNP_A-1792015 103981590
6806 SNP_A-2082130 103981690
6807 SNP_A-4220886 104076189
6808 SNP_A-2082848 104077857
6809 SNP_A-4218161 104081598
6810 SNP_A-1994456 104081840
6811 SNP_A-1994457 104082125
6812 SNP_A-2091228 104106857
6813 SNP_A-2265286 104110146
6814 SNP_A-1959004 104122459
6815 SNP_A-4213123 104129378
6816 SNP_A-4197355 104148224
6817 SNP_A-2263148 104179751
6818 SNP_A-1786228 104186267
6819 SNP_A-1994462 104186563
6820 SNP_A-4213124 104200898
6821 SNP_A-4213125 104209869
6822 SNP_A-1955184 104213095
6823 SNP_A-1938481 104213941
6824 SNP_A-1994471 104238024
6825 SNP_A-1994472 104238041
6826 SNP_A-2097557 104247753
6827 SNP_A-1994474 104265889
6828 SNP_A-1798620 104273830
6829 SNP_A-2209017 104274034
6830 SNP_A-2193593 104298709
6831 SNP_A-2117879 104311170
6832 SNP_A-2081321 104319015
6833 SNP_A-4235310 104354707
6834 SNP_A-1822536 104397485
6835 SNP_A-4213126 104428897
6836 SNP_A-2013683 104429049
6837 SNP_A-2102589 104434292
6838 SNP_A-1872127 104435983
6839 SNP_A-4213127 104457750
6840 SNP_A-2286442 104477269
6841 SNP_A-2234415 104494480
6842 SNP_A-2201403 104495221
6843 SNP_A-2156512 104495421
6844 SNP_A-2092650 104503524
6845 SNP_A-1887156 104509927
6846 SNP_A-1994483 104514185
6847 SNP_A-2013684 104521217
6848 SNP_A-4215367 104521375
6849 SNP_A-1844441 104597628
6850 SNP_A-1796065 104620975
6851 SNP_A-1953414 104647785
6852 SNP_A-1994485 104651521
6853 SNP_A-2075244 104674111
6854 SNP_A-4241047 104674328
6855 SNP_A-1852456 104677889
6856 SNP_A-2299363 104695968
6857 SNP_A-4196559 104696218
6858 SNP_A-2145735 104696345
6859 SNP_A-4230389 104706458
6860 SNP_A-1939449 104707158
6861 SNP_A-2168030 104707723
6862 SNP_A-2231951 104741543
6863 SNP_A-2037242 104742687
6864 SNP_A-2021317 104757298
6865 SNP_A-2026287 104757403
6866 SNP_A-2269549 104759769
6867 SNP_A-1809880 104763254
6868 SNP_A-2013685 104787418
6869 SNP_A-1994490 104798807
6870 SNP_A-1994491 104799034
6871 SNP_A-2116975 104825938
6872 SNP_A-4200176 104879183
6873 SNP_A-2230409 104904134
6874 SNP_A-1876549 104947190
6875 SNP_A-1832842 104964436
6876 SNP_A-1906930 104988652
6877 SNP_A-1934669 105015158
6878 SNP_A-1822830 105025881
6879 SNP_A-4225193 105045962
6880 SNP_A-1920628 105120790
6881 SNP_A-2038045 105121113
6882 SNP_A-2022463 105148447
6883 SNP_A-2101015 105183241
6884 SNP_A-1994494 105208647
6885 SNP_A-1994497 105222962
6886 SNP_A-1882853 105238626
6887 SNP_A-1994498 105239189
6888 SNP_A-1852222 105247995
6889 SNP_A-1870244 105263384
6890 SNP_A-1939750 105272274
6891 SNP_A-1827612 105273361
6892 SNP_A-1994501 105317786
6893 SNP_A-1844965 105319219
6894 SNP_A-2193321 105332149
6895 SNP_A-4200656 105332424
6896 SNP_A-4227003 105341269
6897 SNP_A-4217798 105361675
6898 SNP_A-1808051 105361774
6899 SNP_A-1913942 105378279
6900 SNP_A-4233031 105398830
6901 SNP_A-1844633 105412003
6902 SNP_A-2241860 105431832
6903 SNP_A-2084374 105436961
6904 SNP_A-2149169 105437861
6905 SNP_A-2100547 105478652
6906 SNP_A-4232569 105495377
6907 SNP_A-4206538 105516273
6908 SNP_A-1795466 105524597
6909 SNP_A-2013687 105525332
6910 SNP_A-2013688 105550881
6911 SNP_A-1926860 105568830
6912 SNP_A-2217808 105653739
6913 SNP_A-2212984 105655790
6914 SNP_A-2046524 105674593
6915 SNP_A-2088775 105716979
6916 SNP_A-1994512 105733029
6917 SNP_A-2300760 105752591
6918 SNP_A-2236949 105760573
6919 SNP_A-2181833 105769759
6920 SNP_A-2308716 105775250
6921 SNP_A-1994513 105778412
6922 SNP_A-2050825 105785556
6923 SNP_A-2218566 105793245
6924 SNP_A-1806491 105801795
6925 SNP_A-2121375 105802129
6926 SNP_A-1841148 105804965
6927 SNP_A-1994516 105851748
6928 SNP_A-2276556 105863506
6929 SNP_A-2051632 105869572
6930 SNP_A-2296081 105876985
6931 SNP_A-1994517 105879881
6932 SNP_A-1994518 105880541
6933 SNP_A-1994519 105880919
6934 SNP_A-4192997 105893963
6935 SNP_A-2090459 105894058
6936 SNP_A-1791288 105896394
6937 SNP_A-1891971 105905677
6938 SNP_A-1994520 105932697
6939 SNP_A-4238472 105961880
6940 SNP_A-2060980 105982020
6941 SNP_A-2078893 105987522
6942 SNP_A-2270176 105992572
6943 SNP_A-1808923 105992595
6944 SNP_A-2137702 105997902
6945 SNP_A-1790055 106007954
6946 SNP_A-2141283 106014188
6947 SNP_A-1847579 106014223
6948 SNP_A-2124767 106016114
6949 SNP_A-2024407 106026019
6950 SNP_A-4213130 106050197
6951 SNP_A-2175528 106103535
6952 SNP_A-2134323 106109570
6953 SNP_A-1928140 106121519
6954 SNP_A-2046921 106127523
6955 SNP_A-2089930 106127920
6956 SNP_A-2038788 106128637
6957 SNP_A-4213131 106132633
6958 SNP_A-2270636 106172130
6959 SNP_A-1867901 106173791
6960 SNP_A-2199583 106184899
6961 SNP_A-1899217 106187259
6962 SNP_A-1939816 106187475
6963 SNP_A-4233680 106195201
6964 SNP_A-4206698 106203093
6965 SNP_A-4213132 106211509
6966 SNP_A-4200608 106211752
6967 SNP_A-1902175 106223327
6968 SNP_A-2112825 106257703
6969 SNP_A-1782732 106265443
6970 SNP_A-4216559 106279090
6971 SNP_A-4192536 106323057
6972 SNP_A-2155522 106328563
6973 SNP_A-1887572 106328693
6974 SNP_A-2294407 106328848
6975 SNP_A-4213133 106338371
6976 SNP_A-2254940 106355908
6977 SNP_A-4213134 106360389
6978 SNP_A-2202747 106376404
6979 SNP_A-1944660 106379481
6980 SNP_A-2061125 106409468
6981 SNP_A-2064688 106437522
6982 SNP_A-1895545 106445511
6983 SNP_A-1844775 106469843
6984 SNP_A-1814823 106470472
6985 SNP_A-4206860 106490259
6986 SNP_A-2207605 106497198
6987 SNP_A-2259448 106504399
6988 SNP_A-2127680 106505157
6989 SNP_A-2159793 106521287
6990 SNP_A-1797403 106530047
6991 SNP_A-1930197 106539806
6992 SNP_A-2028766 106573021
6993 SNP_A-1846476 106582004
6994 SNP_A-2277638 106587588
6995 SNP_A-1887594 106597151
6996 SNP_A-1823967 106597206
6997 SNP_A-2101200 106599699
6998 SNP_A-2074322 106602506
6999 SNP_A-2131746 106607227
7000 SNP_A-1909198 106625669
7001 SNP_A-1896396 106653048
7002 SNP_A-1847199 106679835
7003 SNP_A-1817388 106682497
7004 SNP_A-4237441 106688066
7005 SNP_A-2278826 106688431
7006 SNP_A-1943422 106688720
7007 SNP_A-1861539 106727754
7008 SNP_A-2281307 106727853
7009 SNP_A-2139785 106728316
7010 SNP_A-2028062 106734049
7011 SNP_A-1831438 106734456
7012 SNP_A-2040493 106736519
7013 SNP_A-4213135 106738305
7014 SNP_A-2162363 106754469
7015 SNP_A-4225968 106768575
7016 SNP_A-2013696 106770899
7017 SNP_A-1994535 106772070
7018 SNP_A-1879224 106794185
7019 SNP_A-2084677 106794362
7020 SNP_A-1884200 106799759
7021 SNP_A-1797272 106800179
7022 SNP_A-2157834 106801553
7023 SNP_A-4221496 106811783
7024 SNP_A-2237830 106811978
7025 SNP_A-1793216 106822914
7026 SNP_A-2236387 106828892
7027 SNP_A-2284517 106838246
7028 SNP_A-4194937 106841629
7029 SNP_A-2029013 106847240
7030 SNP_A-1994538 106847390
7031 SNP_A-1994545 106922815
7032 SNP_A-1886863 106987641
7033 SNP_A-4195153 107012963
7034 SNP_A-2139062 107074210
7035 SNP_A-2035903 107076138
7036 SNP_A-1825868 107087430
7037 SNP_A-2167851 107091762
7038 SNP_A-1843868 107094459
7039 SNP_A-2154389 107104296
7040 SNP_A-4213138 107140783
7041 SNP_A-1954558 107141203
7042 SNP_A-2251166 107166013
7043 SNP_A-1839651 107168416
7044 SNP_A-2102668 107222273
7045 SNP_A-2119079 107238500
7046 SNP_A-1844434 107296745
7047 SNP_A-2013698 107308956
7048 SNP_A-2143724 107318609
7049 SNP_A-1907683 107328412
7050 SNP_A-1994548 107345376
7051 SNP_A-2097690 107357525
7052 SNP_A-2204190 107376535
7053 SNP_A-2066999 107379416
7054 SNP_A-1822357 107381302
7055 SNP_A-2144052 107395023
7056 SNP_A-4213140 107403285
7057 SNP_A-1994549 107426356
7058 SNP_A-4235686 107441100
7059 SNP_A-2142611 107457844
7060 SNP_A-2101394 107459517
7061 SNP_A-1935290 107460258
7062 SNP_A-1786507 107465164
7063 SNP_A-1946204 107470989
7064 SNP_A-1792018 107475585
7065 SNP_A-1905529 107482718
7066 SNP_A-2129014 107487415
7067 SNP_A-2303153 107487948
7068 SNP_A-1959935 107493659
7069 SNP_A-1994552 107496653
7070 SNP_A-2144974 107515682
7071 SNP_A-2156244 107515857
7072 SNP_A-4206499 107516115
7073 SNP_A-2127331 107516976
7074 SNP_A-2243655 107520846
7075 SNP_A-2288541 107546840
7076 SNP_A-2203951 107551990
7077 SNP_A-4213142 107563247
7078 SNP_A-1827492 107648857
7079 SNP_A-4237651 107651597
7080 SNP_A-2048985 107652093
7081 SNP_A-2052728 107658187
7082 SNP_A-2024375 107672335
7083 SNP_A-4205583 107682144
7084 SNP_A-4199068 107682161
7085 SNP_A-2201459 107682193
7086 SNP_A-2203585 107688729
7087 SNP_A-1844061 107690912
7088 SNP_A-1934832 107692629
7089 SNP_A-2246983 107699712
7090 SNP_A-1812933 107705027
7091 SNP_A-1994559 107736969
7092 SNP_A-1821820 107757126
7093 SNP_A-2190073 107757909
7094 SNP_A-1825523 107779719
7095 SNP_A-2265777 107779976
7096 SNP_A-1830101 107825837
7097 SNP_A-2050559 107849062
7098 SNP_A-1994560 107858558
7099 SNP_A-1880151 107915074
7100 SNP_A-1930357 107915198
7101 SNP_A-2076254 107941723
7102 SNP_A-2261892 107950040
7103 SNP_A-1994568 107977379
7104 SNP_A-2083227 107987157
7105 SNP_A-1883975 107995984
7106 SNP_A-2175986 107997289
7107 SNP_A-1994571 108007248
7108 SNP_A-1994572 108007954
7109 SNP_A-1876289 108008872
7110 SNP_A-2095129 108009040
7111 SNP_A-2175520 108009844
7112 SNP_A-1931226 108009968
7113 SNP_A-1994573 108023615
7114 SNP_A-1994574 108024391
7115 SNP_A-2297461 108026976
7116 SNP_A-2283768 108028067
7117 SNP_A-1809103 108028203
7118 SNP_A-2198822 108032486
7119 SNP_A-2037792 108032984
7120 SNP_A-1913888 108057087
7121 SNP_A-1943253 108060338
7122 SNP_A-1994575 108080618
7123 SNP_A-1809814 108092810
7124 SNP_A-2024780 108100487
7125 SNP_A-2196741 108100753
7126 SNP_A-2031816 108116082
7127 SNP_A-1934194 108116208
7128 SNP_A-1943174 108130232
7129 SNP_A-2311832 108132936
7130 SNP_A-2051893 108133262
7131 SNP_A-1783890 108137459
7132 SNP_A-2150783 108152808
7133 SNP_A-2210183 108153222
7134 SNP_A-2056198 108153757
7135 SNP_A-2133789 108156261
7136 SNP_A-1920359 108185689
7137 SNP_A-2080000 108195366
7138 SNP_A-2180641 108197059
7139 SNP_A-2118772 108203527
7140 SNP_A-1782717 108211378
7141 SNP_A-1994577 108223793
7142 SNP_A-1792396 108242373
7143 SNP_A-1858597 108244297
7144 SNP_A-1952438 108245351
7145 SNP_A-1782514 108252067
7146 SNP_A-1870551 108269300
7147 SNP_A-2108613 108321089
7148 SNP_A-4192470 108330984
7149 SNP_A-4228531 108349088
7150 SNP_A-1994587 108376513
7151 SNP_A-2213909 108383973
7152 SNP_A-2200414 108384147
7153 SNP_A-1796866 108390623
7154 SNP_A-1994588 108392560
7155 SNP_A-2159620 108393932
7156 SNP_A-1838324 108394240
7157 SNP_A-1928128 108394493
7158 SNP_A-4234487 108410927
7159 SNP_A-1895265 108420601
7160 SNP_A-2250124 108438303
7161 SNP_A-2160175 108457670
7162 SNP_A-2170832 108461723
7163 SNP_A-1819974 108467485
7164 SNP_A-4213145 108469999
7165 SNP_A-2168833 108478599
7166 SNP_A-2151825 108479107
7167 SNP_A-1994589 108481118
7168 SNP_A-2058516 108490750
7169 SNP_A-4200621 108490807
7170 SNP_A-1892538 108495452
7171 SNP_A-4192968 108533619
7172 SNP_A-2247679 108541504
7173 SNP_A-4227759 108577647
7174 SNP_A-2147496 108577876
7175 SNP_A-1994591 108596344
7176 SNP_A-4222842 108606125
7177 SNP_A-2260681 108606364
7178 SNP_A-2128613 108647569
7179 SNP_A-1923121 108680820
7180 SNP_A-2174270 108686030
7181 SNP_A-4232061 108696004
7182 SNP_A-1994593 108701158
7183 SNP_A-4213148 108701195
7184 SNP_A-1994596 108718248
7185 SNP_A-1959320 108721600
7186 SNP_A-2013705 108727613
7187 SNP_A-1994598 108738903
7188 SNP_A-2265867 108773590
7189 SNP_A-4232815 108778483
7190 SNP_A-2190185 108782971
7191 SNP_A-1994602 108785945
7192 SNP_A-4219839 108843252
7193 SNP_A-1911429 108852693
7194 SNP_A-2141703 108855023
7195 SNP_A-1839304 108857648
7196 SNP_A-1894726 108949149
7197 SNP_A-2061117 108949381
7198 SNP_A-2065976 108949743
7199 SNP_A-1856253 108962399
7200 SNP_A-1792705 108963162
7201 SNP_A-2062943 108978675
7202 SNP_A-2129655 108992129
7203 SNP_A-1994606 108993947
7204 SNP_A-2137333 109014524
7205 SNP_A-1803437 109041231
7206 SNP_A-2220978 109041474
7207 SNP_A-1893423 109089298
7208 SNP_A-2197689 109093396
7209 SNP_A-1835669 109093564
7210 SNP_A-1994609 109132999
7211 SNP_A-1877488 109151284
7212 SNP_A-1994610 109155595
7213 SNP_A-2013709 109197829
7214 SNP_A-1816617 109211483
7215 SNP_A-2119876 109211529
7216 SNP_A-1824091 109214169
7217 SNP_A-1871390 109222687
7218 SNP_A-4197379 109223725
7219 SNP_A-2121965 109223760
7220 SNP_A-2021197 109223928
7221 SNP_A-4234104 109224191
7222 SNP_A-2059102 109227178
7223 SNP_A-1994612 109229388
7224 SNP_A-1994613 109229482
7225 SNP_A-4198296 109258995
7226 SNP_A-4223851 109284544
7227 SNP_A-1912635 109285086
7228 SNP_A-1994614 109287788
7229 SNP_A-2013710 109289445
7230 SNP_A-1994615 109309871
7231 SNP_A-1994616 109311479
7232 SNP_A-1994617 109311979
7233 SNP_A-1994618 109329757
7234 SNP_A-1994619 109330494
7235 SNP_A-1994620 109330738
7236 SNP_A-4234310 109330956
7237 SNP_A-2136715 109383840
7238 SNP_A-2269878 109408763
7239 SNP_A-1852163 109409324
7240 SNP_A-1842278 109494368
7241 SNP_A-2116406 109511629
7242 SNP_A-2228016 109521377
7243 SNP_A-2062993 109533478
7244 SNP_A-2262978 109533591
7245 SNP_A-1900986 109533611
7246 SNP_A-1899461 109537138
7247 SNP_A-1994621 109552512
7248 SNP_A-1994622 109553919
7249 SNP_A-2042977 109563235
7250 SNP_A-2262289 109563831
7251 SNP_A-2056197 109565350
7252 SNP_A-2201533 109565456
7253 SNP_A-1927510 109569393
7254 SNP_A-2171109 109570207
7255 SNP_A-1919544 109573343
7256 SNP_A-2190932 109593256
7257 SNP_A-2021878 109603804
7258 SNP_A-4238802 109607197
7259 SNP_A-2115210 109609023
7260 SNP_A-2028246 109625752
7261 SNP_A-4205408 109642946
7262 SNP_A-1921289 109645563
7263 SNP_A-4233332 109653323
7264 SNP_A-4213149 109678836
7265 SNP_A-1832342 109688772
7266 SNP_A-2108977 109690457
7267 SNP_A-1945444 109701189
7268 SNP_A-1850970 109701500
7269 SNP_A-1890527 109701721
7270 SNP_A-1994629 109706427
7271 SNP_A-4226904 109715297
7272 SNP_A-1853012 109751594
7273 SNP_A-1809578 109769766
7274 SNP_A-2130760 109774230
7275 SNP_A-1872226 109775285
7276 SNP_A-1833315 109775573
7277 SNP_A-1873644 109802713
7278 SNP_A-1994634 109815233
7279 SNP_A-4213150 109831480
7280 SNP_A-2036510 109839410
7281 SNP_A-2133033 109856503
7282 SNP_A-2225922 109955588
7283 SNP_A-2123456 109956715
7284 SNP_A-2224546 109965846
7285 SNP_A-4240491 109976702
7286 SNP_A-2217047 110047705
7287 SNP_A-1847130 110093080
7288 SNP_A-1901919 110096523
7289 SNP_A-1881019 110100285
7290 SNP_A-4234118 110133336
7291 SNP_A-2173621 110143381
7292 SNP_A-2013711 110154994
7293 SNP_A-2013712 110155042
7294 SNP_A-2013713 110155271
7295 SNP_A-4215370 110155444
7296 SNP_A-2125833 110156539
7297 SNP_A-1800144 110157417
7298 SNP_A-1994638 110166741
7299 SNP_A-2201089 110170951
7300 SNP_A-2129688 110175985
7301 SNP_A-1810073 110184852
7302 SNP_A-1813174 110194938
7303 SNP_A-1848288 110225067
7304 SNP_A-2013718 110241321
7305 SNP_A-2043247 110247020
7306 SNP_A-1837014 110247681
7307 SNP_A-2079063 110254194
7308 SNP_A-1957900 110254469
7309 SNP_A-2042983 110259359
7310 SNP_A-2155723 110283441
7311 SNP_A-2239097 110288324
7312 SNP_A-2237154 110288911
7313 SNP_A-1840676 110289983
7314 SNP_A-2023962 110290780
7315 SNP_A-1780741 110290919
7316 SNP_A-1845978 110317808
7317 SNP_A-1846647 110318067
7318 SNP_A-1994640 110323055
7319 SNP_A-2127599 110372169
7320 SNP_A-4198720 110410181
7321 SNP_A-4215371 110436363
7322 SNP_A-1840601 110462318
7323 SNP_A-1994642 110480514
7324 SNP_A-1924974 110487637
7325 SNP_A-4221535 110495783
7326 SNP_A-2167928 110527995
7327 SNP_A-4193346 110534236
7328 SNP_A-4240478 110539887
7329 SNP_A-2029050 110554960
7330 SNP_A-1861141 110597325
7331 SNP_A-2306539 110598046
7332 SNP_A-2219580 110599052
7333 SNP_A-2189440 110609091
7334 SNP_A-2126943 110609441
7335 SNP_A-2173134 110651938
7336 SNP_A-4196091 110672655
7337 SNP_A-1857768 110682176
7338 SNP_A-4213151 110695306
7339 SNP_A-1831330 110717448
7340 SNP_A-1825356 110729834
7341 SNP_A-2302277 110732314
7342 SNP_A-2286480 110750892
7343 SNP_A-2035618 110761382
7344 SNP_A-1811880 110793825
7345 SNP_A-2027396 110794470
7346 SNP_A-2239113 110798059
7347 SNP_A-1868047 110820534
7348 SNP_A-4213152 110827330
7349 SNP_A-2036225 110867787
7350 SNP_A-2215222 110884232
7351 SNP_A-4213153 110894914
7352 SNP_A-2136031 110895805
7353 SNP_A-2064669 110920223
7354 SNP_A-2086005 110921455
7355 SNP_A-2251050 110962866
7356 SNP_A-2269049 110983650
7357 SNP_A-1994649 110984574
7358 SNP_A-1994651 111136575
7359 SNP_A-4213154 111137054
7360 SNP_A-2141561 111169150
7361 SNP_A-1994652 111181675
7362 SNP_A-4198014 111206482
7363 SNP_A-4213155 111206982
7364 SNP_A-2279328 111210074
7365 SNP_A-1994654 111211034
7366 SNP_A-2249594 111213795
7367 SNP_A-1959021 111214068
7368 SNP_A-2185821 111223338
7369 SNP_A-1994656 111236214
7370 SNP_A-4213156 111242982
7371 SNP_A-1994657 111243068
7372 SNP_A-4236517 111250561
7373 SNP_A-4218970 111250644
7374 SNP_A-1994659 111256874
7375 SNP_A-1994662 111396664
7376 SNP_A-2289242 111423198
7377 SNP_A-2192537 111501581
7378 SNP_A-2027880 111578989
7379 SNP_A-2246766 111591041
7380 SNP_A-2209844 111593100
7381 SNP_A-1854054 111616965
7382 SNP_A-4217839 111619723
7383 SNP_A-1958451 111666584
7384 SNP_A-2208148 111684141
7385 SNP_A-1994667 111689230
7386 SNP_A-1921420 111690441
7387 SNP_A-2190187 111690579
7388 SNP_A-1994669 111693739
7389 SNP_A-2232038 111715802
7390 SNP_A-2082073 111886767
7391 SNP_A-4213159 111901781
7392 SNP_A-1994671 111905652
7393 SNP_A-4222503 111975224
7394 SNP_A-1898651 111976040
7395 SNP_A-1808765 111988767
7396 SNP_A-2088228 112021406
7397 SNP_A-1994673 112130751
7398 SNP_A-2038682 112141166
7399 SNP_A-1878386 112141950
7400 SNP_A-2109310 112157498
7401 SNP_A-4213161 112158168
7402 SNP_A-2074778 112169600
7403 SNP_A-2142893 112181398
7404 SNP_A-2206256 112185144
7405 SNP_A-1994676 112186389
7406 SNP_A-2174141 112190237
7407 SNP_A-2247099 112197809
7408 SNP_A-2275700 112209671
7409 SNP_A-2192680 112212410
7410 SNP_A-1994678 112233494
7411 SNP_A-1786448 112239612
7412 SNP_A-1994680 112242261
7413 SNP_A-1817266 112253235
7414 SNP_A-1806973 112260608
7415 SNP_A-2216803 112290584
7416 SNP_A-1994682 112372815
7417 SNP_A-2045552 112409593
7418 SNP_A-4207233 112410497
7419 SNP_A-2299371 112440064
7420 SNP_A-1852450 112491933
7421 SNP_A-1912112 112531155
7422 SNP_A-2294174 112560844
7423 SNP_A-1824115 112625647
7424 SNP_A-4237868 112625863
7425 SNP_A-2057205 112645226
7426 SNP_A-1844025 112654430
7427 SNP_A-2291560 112660558
7428 SNP_A-1794679 112684499
7429 SNP_A-2187845 112695771
7430 SNP_A-4213163 112711850
7431 SNP_A-4206014 112712453
7432 SNP_A-1926660 112791017
7433 SNP_A-2025534 112796441
7434 SNP_A-1836686 112797102
7435 SNP_A-2231434 112815815
7436 SNP_A-1944103 112815998
7437 SNP_A-1877927 112826167
7438 SNP_A-1994688 112826915
7439 SNP_A-2265463 112844626
7440 SNP_A-1812880 112898378
7441 SNP_A-2223297 112956787
7442 SNP_A-4213164 112968232
7443 SNP_A-4213165 113016438
7444 SNP_A-4213166 113028227
7445 SNP_A-1885416 113077495
7446 SNP_A-2057368 113079331
7447 SNP_A-2101006 113079667
7448 SNP_A-4213167 113106708
7449 SNP_A-4213168 113106899
7450 SNP_A-1954846 113123634
7451 SNP_A-1923708 113146215
7452 SNP_A-2151266 113147282
7453 SNP_A-1944818 113224556
7454 SNP_A-1914140 113248604
7455 SNP_A-1827964 113249558
7456 SNP_A-2264860 113258104
7457 SNP_A-4217596 113260013
7458 SNP_A-1781184 113260228
7459 SNP_A-2267506 113264425
7460 SNP_A-1821224 113274947
7461 SNP_A-2054757 113288783
7462 SNP_A-4213169 113338203
7463 SNP_A-2134711 113341024
7464 SNP_A-1956729 113373346
7465 SNP_A-2022608 113387234
7466 SNP_A-2201327 113407962
7467 SNP_A-1954756 113435341
7468 SNP_A-2156595 113443580
7469 SNP_A-1908941 113443849
7470 SNP_A-1862006 113445000
7471 SNP_A-2212913 113445071
7472 SNP_A-2033349 113445554
7473 SNP_A-2034295 113445678
7474 SNP_A-2114197 113451969
7475 SNP_A-2171218 113452239
7476 SNP_A-1807044 113469659
7477 SNP_A-1816191 113474100
7478 SNP_A-1994696 113505578
7479 SNP_A-2100303 113531971
7480 SNP_A-1902137 113532131
7481 SNP_A-1946110 113533358
7482 SNP_A-2266997 113533636
7483 SNP_A-1957693 113542770
7484 SNP_A-4207464 113550805
7485 SNP_A-1994699 113556626
7486 SNP_A-2137788 113568517
7487 SNP_A-1941413 113571501
7488 SNP_A-2293160 113655404
7489 SNP_A-1945801 113656195
7490 SNP_A-2209896 113674210
7491 SNP_A-1834031 113674238
7492 SNP_A-1943291 113702031
7493 SNP_A-1862866 113704018
7494 SNP_A-1865688 113733329
7495 SNP_A-1899079 113805715
7496 SNP_A-4213171 113819515
7497 SNP_A-1994702 113819709
7498 SNP_A-1815591 113822426
7499 SNP_A-2260016 113827385
7500 SNP_A-2196518 113837659
7501 SNP_A-1826066 113867170
7502 SNP_A-2247377 113870829
7503 SNP_A-4213172 113876876
7504 SNP_A-2120098 113894234
7505 SNP_A-1831976 113899234
7506 SNP_A-4215372 113910896
7507 SNP_A-1839318 113912000
7508 SNP_A-4213173 113915122
7509 SNP_A-1840049 113940169
7510 SNP_A-2227309 113962909
7511 SNP_A-2158128 113963001
7512 SNP_A-2136806 113963507
7513 SNP_A-1871652 113989617
7514 SNP_A-2094382 113992481
7515 SNP_A-1949938 113993350
7516 SNP_A-2074973 114001060
7517 SNP_A-2135295 114002277
7518 SNP_A-4213174 114003461
7519 SNP_A-2098142 114005299
7520 SNP_A-1994712 114031134
7521 SNP_A-1827798 114058302
7522 SNP_A-2099034 114064394
7523 SNP_A-1939884 114069034
7524 SNP_A-2244391 114093751
7525 SNP_A-1994714 114098597
7526 SNP_A-1994715 114098630
7527 SNP_A-4213175 114099667
7528 SNP_A-4213176 114100169
7529 SNP_A-4231604 114103707
7530 SNP_A-1889935 114104594
7531 SNP_A-1994716 114109067
7532 SNP_A-1799633 114142324
7533 SNP_A-2078147 114154658
7534 SNP_A-1807812 114155332
7535 SNP_A-2122936 114163360
7536 SNP_A-2179743 114174873
7537 SNP_A-2235266 114174976
7538 SNP_A-1994717 114206426
7539 SNP_A-4238347 114231142
7540 SNP_A-1786503 114231199
7541 SNP_A-2092653 114359208
7542 SNP_A-1826282 114379564
7543 SNP_A-2137274 114386848
7544 SNP_A-1994718 114391005
7545 SNP_A-1954856 114392165
7546 SNP_A-2134989 114392225
7547 SNP_A-4202408 114392464
7548 SNP_A-1838830 114407605
7549 SNP_A-1853341 114426177
7550 SNP_A-4221878 114426589
7551 SNP_A-1994719 114441419
7552 SNP_A-4224553 114466941
7553 SNP_A-1924250 114475512
7554 SNP_A-2300593 114482587
7555 SNP_A-2042726 114488131
7556 SNP_A-1933443 114505650
7557 SNP_A-2168424 114552699
7558 SNP_A-2271019 114570723
7559 SNP_A-2158894 114610563
7560 SNP_A-1994722 114634601
7561 SNP_A-4217482 114662212
7562 SNP_A-4234080 114672858
7563 SNP_A-2297362 114681487
7564 SNP_A-2150237 114742342
7565 SNP_A-1824930 114765406
7566 SNP_A-2130573 114766738
7567 SNP_A-4225210 114767452
7568 SNP_A-4221640 114767595
7569 SNP_A-1881532 114781260
7570 SNP_A-2225162 114787634
7571 SNP_A-1797966 114793832
7572 SNP_A-2219998 114794240
7573 SNP_A-1847452 114818185
7574 SNP_A-2234393 114822068
7575 SNP_A-2248197 114826752
7576 SNP_A-2230748 114826910
7577 SNP_A-2169448 114827344
7578 SNP_A-1933787 114827604
7579 SNP_A-2074368 114842905
7580 SNP_A-1812031 114857600
7581 SNP_A-2082018 114858949
7582 SNP_A-2124737 114866922
7583 SNP_A-4226721 114867202
7584 SNP_A-2063583 114894123
7585 SNP_A-4216942 114894239
7586 SNP_A-1955915 114904041
7587 SNP_A-4219503 114919026
7588 SNP_A-1823687 114932522
7589 SNP_A-2214690 114933324
7590 SNP_A-1944366 114936299
7591 SNP_A-1994724 114938741
7592 SNP_A-1957826 114954283
7593 SNP_A-2305927 114954589
7594 SNP_A-4232064 114987328
7595 SNP_A-4238939 115002804
7596 SNP_A-2190098 115025767
7597 SNP_A-2229540 115051729
7598 SNP_A-4228997 115052464
7599 SNP_A-1994725 115055004
7600 SNP_A-1994727 115076571
7601 SNP_A-2038741 115077159
7602 SNP_A-1796309 115078568
7603 SNP_A-2096029 115078967
7604 SNP_A-1787475 115078989
7605 SNP_A-4205757 115079484
7606 SNP_A-1867717 115103753
7607 SNP_A-2136496 115104311
7608 SNP_A-2198299 115118776
7609 SNP_A-4228464 115132774
7610 SNP_A-2261444 115135463
7611 SNP_A-2013733 115166378
7612 SNP_A-4194442 115166865
7613 SNP_A-4238172 115182055
7614 SNP_A-1884966 115187994
7615 SNP_A-2109870 115188312
7616 SNP_A-2121612 115188494
7617 SNP_A-1854019 115204524
7618 SNP_A-1940916 115216004
7619 SNP_A-2225947 115262345
7620 SNP_A-2048081 115299896
7621 SNP_A-4200321 115320092
7622 SNP_A-2207396 115330310
7623 SNP_A-4227492 115335235
7624 SNP_A-1826292 115374167
7625 SNP_A-2024805 115378910
7626 SNP_A-2102518 115381988
7627 SNP_A-1925840 115410264
7628 SNP_A-2204774 115411370
7629 SNP_A-1850021 115425360
7630 SNP_A-2229259 115451710
7631 SNP_A-1862349 115481801
7632 SNP_A-4228443 115530667
7633 SNP_A-1797907 115593959
7634 SNP_A-2175110 115605629
7635 SNP_A-2264690 115635796
7636 SNP_A-1909683 115640955
7637 SNP_A-1935632 115641166
7638 SNP_A-4235624 115641564
7639 SNP_A-4219925 115642286
7640 SNP_A-1867827 115647483
7641 SNP_A-1885067 115680772
7642 SNP_A-2227343 115693034
7643 SNP_A-1797356 115731770
7644 SNP_A-1853389 115743840
7645 SNP_A-1782803 115759827
7646 SNP_A-1994739 115768911
7647 SNP_A-2194068 115841968
7648 SNP_A-1903983 115860432
7649 SNP_A-2252961 115883752
7650 SNP_A-2296267 115903803
7651 SNP_A-1836708 115905216
7652 SNP_A-2062369 115905670
7653 SNP_A-2228962 115912237
7654 SNP_A-2225649 115912478
7655 SNP_A-1913148 115913019
7656 SNP_A-2039958 115913299
7657 SNP_A-4203483 115913444
7658 SNP_A-2044420 115919047
7659 SNP_A-2126892 115919514
7660 SNP_A-4213178 115937583
7661 SNP_A-2174370 115941171
7662 SNP_A-1994743 115961290
7663 SNP_A-4213181 115961336
7664 SNP_A-1823062 115963234
7665 SNP_A-4239600 115981425
7666 SNP_A-1802752 115999019
7667 SNP_A-2249466 116014056
7668 SNP_A-1994744 116020490
7669 SNP_A-1815202 116053633
7670 SNP_A-1875956 116054744
7671 SNP_A-2159324 116056009
7672 SNP_A-2149889 116056354
7673 SNP_A-1994746 116059454
7674 SNP_A-2182915 116059893
7675 SNP_A-1822056 116063559
7676 SNP_A-2201687 116063626
7677 SNP_A-2142035 116075058
7678 SNP_A-2174393 116101726
7679 SNP_A-1810415 116102491
7680 SNP_A-2060707 116174796
7681 SNP_A-2199913 116179721
7682 SNP_A-1877548 116182459
7683 SNP_A-2270071 116193867
7684 SNP_A-4213184 116340751
7685 SNP_A-2310077 116436663
7686 SNP_A-4213185 116437619
7687 SNP_A-2013739 116472717
7688 SNP_A-1807139 116486165
7689 SNP_A-1947908 116486739
7690 SNP_A-1994752 116489503
7691 SNP_A-4225839 116497380
7692 SNP_A-4218909 116498055
7693 SNP_A-1910049 116498375
7694 SNP_A-1834838 116498839
7695 SNP_A-2251712 116499174
7696 SNP_A-1994753 116500480
7697 SNP_A-2063215 116565085
7698 SNP_A-1960863 116577308
7699 SNP_A-4221083 116648494
7700 SNP_A-4213186 116657745
7701 SNP_A-1994755 116658393
7702 SNP_A-2047276 116666214
7703 SNP_A-2157718 116666584
7704 SNP_A-2271181 116666810
7705 SNP_A-1890021 116666891
7706 SNP_A-2079193 116670246
7707 SNP_A-1994757 116670577
7708 SNP_A-2173300 116672178
7709 SNP_A-2254333 116672278
7710 SNP_A-2131474 116694882
7711 SNP_A-2088057 116702874
7712 SNP_A-1994759 116713296
7713 SNP_A-1906779 116722193
7714 SNP_A-1945538 116722831
7715 SNP_A-4213187 116727405
7716 SNP_A-4213188 116733096
7717 SNP_A-2170669 116747451
7718 SNP_A-1856145 116778194
7719 SNP_A-1821575 116784562
7720 SNP_A-4201247 116789579
7721 SNP_A-4213190 116791157
7722 SNP_A-2242546 116826362
7723 SNP_A-4231342 116882319
7724 SNP_A-2092587 116891823
7725 SNP_A-1994762 116893877
7726 SNP_A-1933081 116905034
7727 SNP_A-2300369 116905763
7728 SNP_A-2023377 116918894
7729 SNP_A-4219294 116923163
7730 SNP_A-2102477 116984231
7731 SNP_A-4213193 117003336
7732 SNP_A-2162868 117025988
7733 SNP_A-2083040 117029907
7734 SNP_A-1949098 117031158
7735 SNP_A-1828328 117043480
7736 SNP_A-2034598 117068968
7737 SNP_A-2124168 117107353
7738 SNP_A-4205340 117122564
7739 SNP_A-1873280 117125539
7740 SNP_A-2201526 117138117
7741 SNP_A-1994767 117176086
7742 SNP_A-1844747 117176414
7743 SNP_A-2086746 117177946
7744 SNP_A-1994768 117243488
7745 SNP_A-1994770 117244512
7746 SNP_A-4213195 117245150
7747 SNP_A-1808231 117249091
7748 SNP_A-2264186 117255166
7749 SNP_A-4232356 117282360
7750 SNP_A-4197753 117317798
7751 SNP_A-2314179 117318547
7752 SNP_A-1869384 117320076
7753 SNP_A-2283827 117324218
7754 SNP_A-4235215 117334287
7755 SNP_A-1786145 117386160
7756 SNP_A-4213196 117444229
7757 SNP_A-1872956 117499396
7758 SNP_A-2163980 117499559
7759 SNP_A-2289370 117509360
7760 SNP_A-1905703 117513375
7761 SNP_A-2250351 117522640
7762 SNP_A-2187393 117538222
7763 SNP_A-1889433 117538533
7764 SNP_A-1957163 117550932
7765 SNP_A-2264515 117556858
7766 SNP_A-1795450 117559946
7767 SNP_A-1901000 117564509
7768 SNP_A-1808653 117575834
7769 SNP_A-4221463 117576668
7770 SNP_A-2139242 117579068
7771 SNP_A-1994776 117656513
7772 SNP_A-1855414 117678424
7773 SNP_A-1853257 117690394
7774 SNP_A-1839744 117701145
7775 SNP_A-1815087 117702438
7776 SNP_A-2221733 117708713
7777 SNP_A-1820744 117721355
7778 SNP_A-2153561 117738383
7779 SNP_A-2022737 117764063
7780 SNP_A-1821789 117801281
7781 SNP_A-2163484 117811094
7782 SNP_A-2013747 117833054
7783 SNP_A-1994782 117867379
7784 SNP_A-2214006 117869446
7785 SNP_A-4199858 117886437
7786 SNP_A-2211272 117886859
7787 SNP_A-2134132 117889542
7788 SNP_A-4200711 117910955
7789 SNP_A-1825800 117986441
7790 SNP_A-4207215 117986808
7791 SNP_A-2187427 117988078
7792 SNP_A-2162201 117990836
7793 SNP_A-4213198 117992770
7794 SNP_A-1994783 117997118
7795 SNP_A-2268739 117998639
7796 SNP_A-2212581 117998855
7797 SNP_A-4219288 118003133
7798 SNP_A-1860131 118014542
7799 SNP_A-1931766 118014778
7800 SNP_A-4204024 118016453
7801 SNP_A-1847192 118016566
7802 SNP_A-1927703 118071304
7803 SNP_A-2078443 118077402
7804 SNP_A-4219022 118083144
7805 SNP_A-1994784 118083857
7806 SNP_A-2233774 118085084
7807 SNP_A-1936997 118107783
7808 SNP_A-2024385 118108037
7809 SNP_A-2091152 118108418
7810 SNP_A-2246206 118126719
7811 SNP_A-2256457 118129929
7812 SNP_A-2070152 118147437
7813 SNP_A-1797284 118147877
7814 SNP_A-4225732 118153648
7815 SNP_A-2127825 118158470
7816 SNP_A-4223692 118158694
7817 SNP_A-2101264 118190206
7818 SNP_A-2113586 118190432
7819 SNP_A-2084552 118192386
7820 SNP_A-4237238 118232553
7821 SNP_A-2098497 118239656
7822 SNP_A-2231562 118257007
7823 SNP_A-2116779 118262381
7824 SNP_A-2131398 118281643
7825 SNP_A-4203297 118305191
7826 SNP_A-2192542 118305222
7827 SNP_A-4226838 118318019
7828 SNP_A-1902553 118343935
7829 SNP_A-2145693 118355035
7830 SNP_A-1950751 118379012
7831 SNP_A-4238864 118380064
7832 SNP_A-2135811 118381297
7833 SNP_A-2160719 118388152
7834 SNP_A-1851351 118388805
7835 SNP_A-2310210 118390134
7836 SNP_A-4213200 118398405
7837 SNP_A-1903107 118399209
7838 SNP_A-2304606 118399468
7839 SNP_A-2234121 118401046
7840 SNP_A-2078871 118429178
7841 SNP_A-1886319 118453795
7842 SNP_A-1947914 118482690
7843 SNP_A-2029705 118513637
7844 SNP_A-1994797 118547283
7845 SNP_A-1924624 118551803
7846 SNP_A-1994799 118584430
7847 SNP_A-1994800 118613249
7848 SNP_A-1956985 118613626
7849 SNP_A-2043765 118622529
7850 SNP_A-1915132 118643130
7851 SNP_A-2117314 118677389
7852 SNP_A-2064491 118678154
7853 SNP_A-2309302 118709340
7854 SNP_A-1877444 118776669
7855 SNP_A-1957951 118776737
7856 SNP_A-2183252 118778576
7857 SNP_A-2284229 118783582
7858 SNP_A-4199802 118785456
7859 SNP_A-1994805 118787376
7860 SNP_A-2049496 118789830
7861 SNP_A-4196244 118806095
7862 SNP_A-1840778 118832807
7863 SNP_A-2078576 118867805
7864 SNP_A-1938321 118972890
7865 SNP_A-2138487 118992368
7866 SNP_A-1994816 119005983
7867 SNP_A-4213203 119010877
7868 SNP_A-1818554 119057343
7869 SNP_A-1994818 119057723
7870 SNP_A-2203460 119060165
7871 SNP_A-2213719 119060210
7872 SNP_A-4195080 119065480
7873 SNP_A-1951553 119086110
7874 SNP_A-1994819 119114510
7875 SNP_A-2100506 119117867
7876 SNP_A-1994821 119127715
7877 SNP_A-2208080 119151124
7878 SNP_A-2037373 119164100
7879 SNP_A-2035517 119164203
7880 SNP_A-1831227 119175946
7881 SNP_A-4234165 119185431
7882 SNP_A-2146028 119208814
7883 SNP_A-1994824 119219639
7884 SNP_A-1929360 119220604
7885 SNP_A-2013752 119230189
7886 SNP_A-1787115 119235165
7887 SNP_A-2260398 119235213
7888 SNP_A-4199352 119249330
7889 SNP_A-2080518 119295568
7890 SNP_A-1994829 119298314
7891 SNP_A-4203925 119305578
7892 SNP_A-2041413 119309206
7893 SNP_A-2173757 119373803
7894 SNP_A-4221444 119395223
7895 SNP_A-2105172 119406183
7896 SNP_A-2160870 119411979
7897 SNP_A-2283389 119417676
7898 SNP_A-2126269 119417803
7899 SNP_A-2095198 119435913
7900 SNP_A-1838860 119448826
7901 SNP_A-2232513 119472821
7902 SNP_A-4217083 119473106
7903 SNP_A-1780378 119481632
7904 SNP_A-1931949 119494891
7905 SNP_A-1994833 119497945
7906 SNP_A-1994834 119498125
7907 SNP_A-2196848 119501289
7908 SNP_A-1994835 119501426
7909 SNP_A-1994836 119501483
7910 SNP_A-4235772 119514024
7911 SNP_A-1792977 119517634
7912 SNP_A-2071140 119518606
7913 SNP_A-2237929 119525134
7914 SNP_A-1960461 119531636
7915 SNP_A-2200920 119532252
7916 SNP_A-1801892 119536976
7917 SNP_A-4199015 119579911
7918 SNP_A-4198928 119580213
7919 SNP_A-2204743 119590502
7920 SNP_A-2088269 119603426
7921 SNP_A-1810526 119621936
7922 SNP_A-1814763 119622273
7923 SNP_A-2124172 119646159
7924 SNP_A-1994839 119671788
7925 SNP_A-4235348 119744434
7926 SNP_A-1859262 119745936
7927 SNP_A-4217663 119771453
7928 SNP_A-2013757 119792244
7929 SNP_A-4233198 119793078
7930 SNP_A-1843116 119806603
7931 SNP_A-4228376 119822667
7932 SNP_A-2031234 119827442
7933 SNP_A-1859720 119837792
7934 SNP_A-1873374 119838217
7935 SNP_A-1994843 119838990
7936 SNP_A-1846517 119850940
7937 SNP_A-4231289 119852703
7938 SNP_A-1905229 119853634
7939 SNP_A-2165376 119876349
7940 SNP_A-1808265 119955017
7941 SNP_A-2309334 119982437
7942 SNP_A-1929189 120006922
7943 SNP_A-2129369 120015988
7944 SNP_A-4203937 120016611
7945 SNP_A-1994851 120041877
7946 SNP_A-1994852 120042699
7947 SNP_A-1899793 120044851
7948 SNP_A-1994856 120079442
7949 SNP_A-4205824 120098890
7950 SNP_A-2271359 120103099
7951 SNP_A-1922859 120119262
7952 SNP_A-2148576 120120103
7953 SNP_A-2230849 120122524
7954 SNP_A-2126364 120141079
7955 SNP_A-2052639 120141120
7956 SNP_A-2171541 120141268
7957 SNP_A-2129326 120146199
7958 SNP_A-1890070 120162155
7959 SNP_A-2285631 120171710
7960 SNP_A-4215375 120203450
7961 SNP_A-2013759 120204047
7962 SNP_A-2225988 120209076
7963 SNP_A-4227030 120232906
7964 SNP_A-2024498 120233623
7965 SNP_A-2177946 120240593
7966 SNP_A-2111500 120249167
7967 SNP_A-1864660 120249457
7968 SNP_A-2104896 120257010
7969 SNP_A-2089783 120257369
7970 SNP_A-2183457 120269241
7971 SNP_A-2072893 120283925
7972 SNP_A-4221346 120294053
7973 SNP_A-4238200 120295326
7974 SNP_A-4204865 120295757
7975 SNP_A-2056753 120296081
7976 SNP_A-2085583 120349108
7977 SNP_A-2024578 120403435
7978 SNP_A-1875140 120415891
7979 SNP_A-2151198 120424956
7980 SNP_A-1910697 120425369
7981 SNP_A-2261875 120425429
7982 SNP_A-2137389 120433119
7983 SNP_A-2249478 120433908
7984 SNP_A-1838881 120434244
7985 SNP_A-1857978 120434293
7986 SNP_A-2084798 120434794
7987 SNP_A-4213209 120445970
7988 SNP_A-2013761 120454633
7989 SNP_A-2081574 120484559
7990 SNP_A-1867949 120491103
7991 SNP_A-1784077 120491347
7992 SNP_A-1994868 120495854
7993 SNP_A-2097223 120523266
7994 SNP_A-1945214 120532789
7995 SNP_A-4227878 120561342
7996 SNP_A-2137875 120569002
7997 SNP_A-1994872 120574762
7998 SNP_A-4198984 120576919
7999 SNP_A-1994874 120578265
8000 SNP_A-1994875 120578285
8001 SNP_A-2033989 120586912
8002 SNP_A-2030258 120642066
8003 SNP_A-1994879 120666598
8004 SNP_A-4213210 120667442
8005 SNP_A-1859704 120682928
8006 SNP_A-4207303 120683003
8007 SNP_A-4216925 120683338
8008 SNP_A-1935247 120683477
8009 SNP_A-2274381 120683499
8010 SNP_A-4224251 120684035
8011 SNP_A-1780947 120687301
8012 SNP_A-2149229 120713614
8013 SNP_A-1994884 120724322
8014 SNP_A-2094202 120726330
8015 SNP_A-2208347 120764223
8016 SNP_A-2164197 120775425
8017 SNP_A-2013763 120803465
8018 SNP_A-1958234 120821753
8019 SNP_A-2174150 120826189
8020 SNP_A-1833834 120848972
8021 SNP_A-1919199 120883747
8022 SNP_A-1814479 120929001
8023 SNP_A-2023335 120943097
8024 SNP_A-2239709 120952323
8025 SNP_A-2054462 120952924
8026 SNP_A-1797900 120953850
8027 SNP_A-4235355 120953915
8028 SNP_A-2238682 120979561
8029 SNP_A-2137042 120982716
8030 SNP_A-1869407 120989107
8031 SNP_A-1895506 120990012
8032 SNP_A-2079776 121002093
8033 SNP_A-1911469 121002212
8034 SNP_A-1829533 121010709
8035 SNP_A-4231123 121010897
8036 SNP_A-1804677 121016286
8037 SNP_A-1946562 121023925
8038 SNP_A-2177707 121073845
8039 SNP_A-1841282 121074772
8040 SNP_A-2065205 121074896
8041 SNP_A-2054304 121079005
8042 SNP_A-1994888 121088918
8043 SNP_A-2061312 121089053
8044 SNP_A-4229284 121111694
8045 SNP_A-2253143 121114408
8046 SNP_A-1994893 121140970
8047 SNP_A-2207247 121171722
8048 SNP_A-4222469 121171943
8049 SNP_A-2099168 121188149
8050 SNP_A-2219780 121188455
8051 SNP_A-4230312 121224406
8052 SNP_A-1994897 121291052
8053 SNP_A-2043801 121297860
8054 SNP_A-2123745 121303479
8055 SNP_A-1839416 121339536
8056 SNP_A-4200007 121349233
8057 SNP_A-4203056 121349248
8058 SNP_A-4230275 121353013
8059 SNP_A-2140034 121361588
8060 SNP_A-4234112 121387277
8061 SNP_A-4199180 121394851
8062 SNP_A-4213212 121395608
8063 SNP_A-4213213 121395762
8064 SNP_A-2109626 121417436
8065 SNP_A-2240251 121449563
8066 SNP_A-2150523 121485532
8067 SNP_A-2198485 121499780
8068 SNP_A-4217208 121544289
8069 SNP_A-1902203 121567496
8070 SNP_A-2258274 121581896
8071 SNP_A-4194232 121584291
8072 SNP_A-1799518 121590260
8073 SNP_A-4195212 121590408
8074 SNP_A-4194437 121640447
8075 SNP_A-2151897 121656346
8076 SNP_A-2028747 121663565
8077 SNP_A-2062219 121663782
8078 SNP_A-1939823 121667215
8079 SNP_A-2092039 121672067
8080 SNP_A-2292997 121672511
8081 SNP_A-2292425 121712206
8082 SNP_A-4202785 121712610
8083 SNP_A-2053766 121723083
8084 SNP_A-4215382 121746094
8085 SNP_A-1810990 121755120
8086 SNP_A-2068985 121755474
8087 SNP_A-2303237 121755936
8088 SNP_A-4237055 121784260
8089 SNP_A-1898239 121918562
8090 SNP_A-2314715 121921861
8091 SNP_A-4201850 121921916
8092 SNP_A-1920631 121970232
8093 SNP_A-1893740 121972336
8094 SNP_A-1835910 121995306
8095 SNP_A-2208003 121995533
8096 SNP_A-1954405 122030745
8097 SNP_A-2251972 122042130
8098 SNP_A-1953285 122051363
8099 SNP_A-4192748 122064488
8100 SNP_A-2022250 122065216
8101 SNP_A-1845954 122066978
8102 SNP_A-2181689 122067122
8103 SNP_A-1879163 122068143
8104 SNP_A-2309646 122071776
8105 SNP_A-4223304 122071870
8106 SNP_A-1789071 122071935
8107 SNP_A-4224156 122075945
8108 SNP_A-1994903 122100402
8109 SNP_A-2171347 122183054
8110 SNP_A-1944093 122183622
8111 SNP_A-2151581 122184799
8112 SNP_A-1810208 122184851
8113 SNP_A-4213214 122208733
8114 SNP_A-2163983 122214901
8115 SNP_A-1782279 122217692
8116 SNP_A-1829155 122218433
8117 SNP_A-1909738 122242863
8118 SNP_A-2314970 122243314
8119 SNP_A-1912259 122243592
8120 SNP_A-4213215 122244995
8121 SNP_A-2106027 122258159
8122 SNP_A-1921386 122262728
8123 SNP_A-4227169 122307313
8124 SNP_A-1994906 122308074
8125 SNP_A-4213218 122308217
8126 SNP_A-1908058 122308282
8127 SNP_A-2130299 122308351
8128 SNP_A-4213219 122309692
8129 SNP_A-2048912 122328255
8130 SNP_A-4202610 122328627
8131 SNP_A-2227156 122335651
8132 SNP_A-2159619 122343754
8133 SNP_A-1938926 122387438
8134 SNP_A-2194731 122387645
8135 SNP_A-2178685 122390257
8136 SNP_A-1918767 122390293
8137 SNP_A-2132336 122427488
8138 SNP_A-2301270 122431151
8139 SNP_A-2213560 122463142
8140 SNP_A-1918877 122474513
8141 SNP_A-1994911 122490084
8142 SNP_A-1828017 122514503
8143 SNP_A-4206440 122514868
8144 SNP_A-2063150 122546792
8145 SNP_A-2249544 122584712
8146 SNP_A-4200909 122606315
8147 SNP_A-1793022 122608304
8148 SNP_A-4201716 122686612
8149 SNP_A-2021490 122691249
8150 SNP_A-1848181 122691681
8151 SNP_A-2129417 122732511
8152 SNP_A-2231444 122732535
8153 SNP_A-1952402 122752621
8154 SNP_A-4195773 122753683
8155 SNP_A-2289076 122753921
8156 SNP_A-1949222 122755121
8157 SNP_A-1876451 122756206
8158 SNP_A-1888576 122760376
8159 SNP_A-4228467 122760879
8160 SNP_A-1847275 122763933
8161 SNP_A-1842928 122765523
8162 SNP_A-2256843 122765838
8163 SNP_A-4206790 122765979
8164 SNP_A-1994921 122777359
8165 SNP_A-4213221 122777596
8166 SNP_A-4213222 122777693
8167 SNP_A-1882491 122778480
8168 SNP_A-2162713 122784694
8169 SNP_A-2062048 122852141
8170 SNP_A-2163541 122871253
8171 SNP_A-2073930 122871671
8172 SNP_A-1839958 122871834
8173 SNP_A-2178229 122872044
8174 SNP_A-1994925 122874820
8175 SNP_A-1838060 122888220
8176 SNP_A-1994928 122961194
8177 SNP_A-2090350 122962026
8178 SNP_A-1843373 122994983
8179 SNP_A-1920332 123014168
8180 SNP_A-1900915 123045976
8181 SNP_A-4227527 123052232
8182 SNP_A-1944591 123071310
8183 SNP_A-2125091 123074453
8184 SNP_A-1790635 123075186
8185 SNP_A-2066517 123075319
8186 SNP_A-4200485 123096108
8187 SNP_A-1896638 123096652
8188 SNP_A-4232735 123099200
8189 SNP_A-1909260 123216557
8190 SNP_A-2063198 123244516
8191 SNP_A-2232190 123294832
8192 SNP_A-2100749 123295041
8193 SNP_A-2314082 123295640
8194 SNP_A-1945160 123339898
8195 SNP_A-2054691 123362474
8196 SNP_A-2181402 123366882
8197 SNP_A-2213187 123373785
8198 SNP_A-2085707 123400221
8199 SNP_A-2114734 123429124
8200 SNP_A-2288110 123432607
8201 SNP_A-2302407 123475280
8202 SNP_A-1855964 123513831
8203 SNP_A-2153027 123521501
8204 SNP_A-2047486 123522639
8205 SNP_A-1994939 123530469
8206 SNP_A-4213225 123531247
8207 SNP_A-4213226 123532174
8208 SNP_A-4232889 123537703
8209 SNP_A-1825778 123539127
8210 SNP_A-1880941 123539159
8211 SNP_A-2033939 123539893
8212 SNP_A-4197791 123578948
8213 SNP_A-2296849 123595547
8214 SNP_A-1885101 123596340
8215 SNP_A-1854091 123603856
8216 SNP_A-1994942 123627431
8217 SNP_A-2057499 123644422
8218 SNP_A-2184091 123646430
8219 SNP_A-1938396 123650249
8220 SNP_A-2205361 123668950
8221 SNP_A-2273360 123679270
8222 SNP_A-4216412 123679522
8223 SNP_A-2060996 123693186
8224 SNP_A-2204813 123718001
8225 SNP_A-2120392 123720820
8226 SNP_A-2274126 123725422
8227 SNP_A-1916817 123765794
8228 SNP_A-4213227 123797867
8229 SNP_A-2093063 123813918
8230 SNP_A-2065362 123832002
8231 SNP_A-2062124 123836954
8232 SNP_A-2135990 123840138
8233 SNP_A-1895225 123840683
8234 SNP_A-1994945 123842015
8235 SNP_A-2183223 123891810
8236 SNP_A-1994950 123903996
8237 SNP_A-2196484 123932499
8238 SNP_A-2039694 123942518
8239 SNP_A-2033490 123949074
8240 SNP_A-4223874 123949408
8241 SNP_A-4237409 123991647
8242 SNP_A-1866674 124021350
8243 SNP_A-1815942 124021474
8244 SNP_A-2057800 124083815
8245 SNP_A-4231461 124101440
8246 SNP_A-4202308 124107226
8247 SNP_A-2155464 124168926
8248 SNP_A-1925022 124204349
8249 SNP_A-2274134 124240660
8250 SNP_A-1910421 124249969
8251 SNP_A-2198234 124310523
8252 SNP_A-2150441 124343842
8253 SNP_A-2297350 124485185
8254 SNP_A-2187443 124518853
8255 SNP_A-4233601 124521884
8256 SNP_A-2218981 124532661
8257 SNP_A-1901419 124550861
8258 SNP_A-1848241 124583159
8259 SNP_A-2142456 124585035
8260 SNP_A-2125028 124595788
8261 SNP_A-1826006 124617617
8262 SNP_A-2216622 124635537
8263 SNP_A-1791050 124641772
8264 SNP_A-2141710 124690032
8265 SNP_A-2171169 124692276
8266 SNP_A-1994960 124693237
8267 SNP_A-2222379 124698217
8268 SNP_A-2080915 124722755
8269 SNP_A-1954044 124722976
8270 SNP_A-2071614 124728510
8271 SNP_A-2306689 124733311
8272 SNP_A-2182599 124796942
8273 SNP_A-2238624 124815799
8274 SNP_A-2085960 124819702
8275 SNP_A-2252135 124898576
8276 SNP_A-1934079 124931684
8277 SNP_A-1818739 124964990
8278 SNP_A-2023795 124978462
8279 SNP_A-1809082 125003739
8280 SNP_A-2060462 125011048
8281 SNP_A-4215383 125014271
8282 SNP_A-1994966 125014361
8283 SNP_A-2013785 125014401
8284 SNP_A-2013786 125014506
8285 SNP_A-2262424 125015284
8286 SNP_A-2057110 125015901
8287 SNP_A-2240417 125053616
8288 SNP_A-4215384 125102576
8289 SNP_A-4215385 125102788
8290 SNP_A-4204070 125136368
8291 SNP_A-2264340 125139331
8292 SNP_A-1916167 125142993
8293 SNP_A-1936946 125143622
8294 SNP_A-1868580 125144097
8295 SNP_A-4228926 125147531
8296 SNP_A-2241589 125171480
8297 SNP_A-2268475 125175506
8298 SNP_A-2027343 125181083
8299 SNP_A-2191984 125218759
8300 SNP_A-1897353 125240275
8301 SNP_A-2267602 125245585
8302 SNP_A-2042209 125249568
8303 SNP_A-2064310 125255458
8304 SNP_A-2269077 125255600
8305 SNP_A-1849552 125273902
8306 SNP_A-1798345 125294436
8307 SNP_A-2223162 125303243
8308 SNP_A-2075782 125305567
8309 SNP_A-2099303 125332999
8310 SNP_A-2307586 125335988
8311 SNP_A-1844700 125352570
8312 SNP_A-1874890 125362423
8313 SNP_A-2036176 125362493
8314 SNP_A-2013789 125380146
8315 SNP_A-2114275 125433180
8316 SNP_A-1813468 125469876
8317 SNP_A-4231097 125494949
8318 SNP_A-1919402 125495127
8319 SNP_A-1894582 125546315
8320 SNP_A-2091009 125546978
8321 SNP_A-2137852 125548049
8322 SNP_A-4201130 125640838
8323 SNP_A-2082687 125649171
8324 SNP_A-1807889 125669341
8325 SNP_A-4216836 125669999
8326 SNP_A-2232729 125672238
8327 SNP_A-2088955 125749161
8328 SNP_A-1906720 125752223
8329 SNP_A-2078110 125766854
8330 SNP_A-1808003 125771942
8331 SNP_A-2231931 125772416
8332 SNP_A-2283347 125774498
8333 SNP_A-2042845 125776858
8334 SNP_A-2060845 125776919
8335 SNP_A-2221858 125776973
8336 SNP_A-4231341 125777240
8337 SNP_A-2091785 125779150
8338 SNP_A-4229689 125779262
8339 SNP_A-1803695 125780486
8340 SNP_A-1805992 125800442
8341 SNP_A-2227568 125834484
8342 SNP_A-2211299 125844159
8343 SNP_A-1840562 125849262
8344 SNP_A-4223340 125866299
8345 SNP_A-1919817 125885031
8346 SNP_A-2124524 125885619
8347 SNP_A-1865695 125900197
8348 SNP_A-1904264 125905170
8349 SNP_A-2013794 125930555
8350 SNP_A-4220061 125947767
8351 SNP_A-1949641 125974839
8352 SNP_A-2175595 125974861
8353 SNP_A-1932630 125997087
8354 SNP_A-4195290 125997147
8355 SNP_A-4231493 125999057
8356 SNP_A-2061003 126022422
8357 SNP_A-2198237 126028993
8358 SNP_A-2111626 126106215
8359 SNP_A-2115680 126150662
8360 SNP_A-4193868 126172002
8361 SNP_A-2236977 126293699
8362 SNP_A-2203672 126293901
8363 SNP_A-2239544 126333533
8364 SNP_A-2284628 126373029
8365 SNP_A-2051662 126380447
8366 SNP_A-2191722 126392969
8367 SNP_A-1949263 126395010
8368 SNP_A-1947819 126445881
8369 SNP_A-2081086 126549549
8370 SNP_A-1923621 126555469
8371 SNP_A-1912470 126555591
8372 SNP_A-2043040 126599712
8373 SNP_A-2026047 126673819
8374 SNP_A-2267894 126680229
8375 SNP_A-1929595 126680396
8376 SNP_A-2170896 126718574
8377 SNP_A-2252720 126718693
8378 SNP_A-2134331 126718727
8379 SNP_A-1829454 126758567
8380 SNP_A-2194540 126769485
8381 SNP_A-2045287 126770462
8382 SNP_A-4200316 126774344
8383 SNP_A-4233928 126781125
8384 SNP_A-1994992 126857217
8385 SNP_A-4223998 126858494
8386 SNP_A-2292998 126864763
8387 SNP_A-1932678 126873767
8388 SNP_A-2234905 126897599
8389 SNP_A-1994993 126899192
8390 SNP_A-4213232 126899910
8391 SNP_A-1852724 126911914
8392 SNP_A-2137288 126912099
8393 SNP_A-4239885 126912900
8394 SNP_A-1994996 126930442
8395 SNP_A-4213233 126931029
8396 SNP_A-2174862 126932652
8397 SNP_A-1926030 126932832
8398 SNP_A-2083753 126936549
8399 SNP_A-4230532 126954773
8400 SNP_A-2189127 126966068
8401 SNP_A-1994998 126984675
8402 SNP_A-1994999 126984731
8403 SNP_A-2182420 126997319
8404 SNP_A-2064490 127011528
8405 SNP_A-2264889 127038946
8406 SNP_A-2133126 127039322
8407 SNP_A-4236229 127040148
8408 SNP_A-1895614 127040184
8409 SNP_A-2118131 127086430
8410 SNP_A-2172478 127091589
8411 SNP_A-1995002 127100910
8412 SNP_A-1878380 127137444
8413 SNP_A-2261131 127173036
8414 SNP_A-2310347 127174660
8415 SNP_A-2026657 127219552
8416 SNP_A-1827867 127245317
8417 SNP_A-2250509 127245587
8418 SNP_A-1919234 127257997
8419 SNP_A-1810030 127258193
8420 SNP_A-1909239 127258661
8421 SNP_A-2303423 127258965
8422 SNP_A-2086412 127264944
8423 SNP_A-1934653 127290204
8424 SNP_A-2089377 127300845
8425 SNP_A-1995007 127320139
8426 SNP_A-1995008 127320670
8427 SNP_A-4205806 127323666
8428 SNP_A-2093328 127344739
8429 SNP_A-1839794 127348235
8430 SNP_A-2145490 127361613
8431 SNP_A-1841567 127361938
8432 SNP_A-2258376 127362178
8433 SNP_A-2060601 127375283
8434 SNP_A-1995010 127375784
8435 SNP_A-1804958 127390716
8436 SNP_A-2189085 127394584
8437 SNP_A-2299378 127411739
8438 SNP_A-2067706 127412874
8439 SNP_A-2130336 127445741
8440 SNP_A-1808829 127445827
8441 SNP_A-1843219 127448989
8442 SNP_A-2280937 127449841
8443 SNP_A-1893208 127466012
8444 SNP_A-2190991 127468597
8445 SNP_A-1933551 127469169
8446 SNP_A-2151178 127521282
8447 SNP_A-2302168 127526263
8448 SNP_A-1995017 127533246
8449 SNP_A-4213234 127573835
8450 SNP_A-2212467 127581044
8451 SNP_A-1928850 127587550
8452 SNP_A-2063777 127597922
8453 SNP_A-2101045 127608346
8454 SNP_A-2013813 127608781
8455 SNP_A-1898809 127654332
8456 SNP_A-2100851 127675226
8457 SNP_A-2302760 127675330
8458 SNP_A-1880512 127687674
8459 SNP_A-1879988 127689094
8460 SNP_A-1995019 127700799
8461 SNP_A-1833719 127722666
8462 SNP_A-2277837 127723574
8463 SNP_A-2267134 127730629
8464 SNP_A-4222868 127747508
8465 SNP_A-2194089 127761392
8466 SNP_A-1843700 127785821
8467 SNP_A-2109381 127807037
8468 SNP_A-2089374 127807303
8469 SNP_A-1910015 127854927
8470 SNP_A-2288902 127858428
8471 SNP_A-4221937 127871301
8472 SNP_A-1995022 127893982
8473 SNP_A-1899770 127905947
8474 SNP_A-2031586 127906869
8475 SNP_A-1817019 127908988
8476 SNP_A-4213235 127914571
8477 SNP_A-4236902 127925118
8478 SNP_A-4216422 127940655
8479 SNP_A-4233022 127951156
8480 SNP_A-1851054 127951377
8481 SNP_A-2091159 127951488
8482 SNP_A-4225487 127951630
8483 SNP_A-1833923 127952092
8484 SNP_A-1866281 127960661
8485 SNP_A-2123949 127999011
8486 SNP_A-1995028 128011443
8487 SNP_A-4199848 128048873
8488 SNP_A-1879227 128049866
8489 SNP_A-2212527 128053617
8490 SNP_A-2151966 128053732
8491 SNP_A-2157842 128060111
8492 SNP_A-2189365 128060885
8493 SNP_A-2090798 128070821
8494 SNP_A-1995032 128074332
8495 SNP_A-2028810 128079456
8496 SNP_A-2109305 128084274
8497 SNP_A-1995035 128092155
8498 SNP_A-1995036 128098155
8499 SNP_A-2276451 128130968
8500 SNP_A-1827229 128136482
8501 SNP_A-1825008 128169258
8502 SNP_A-1886566 128176318
8503 SNP_A-4220509 128183978
8504 SNP_A-2209627 128206850
8505 SNP_A-1995044 128258556
8506 SNP_A-1941439 128273155
8507 SNP_A-1786400 128273398
8508 SNP_A-1873556 128325043
8509 SNP_A-1849054 128360760
8510 SNP_A-2229714 128365272
8511 SNP_A-2258478 128378019
8512 SNP_A-2165528 128381247
8513 SNP_A-1995047 128382682
8514 SNP_A-4239864 128402379
8515 SNP_A-2264144 128409556
8516 SNP_A-1859026 128410285
8517 SNP_A-1878991 128412048
8518 SNP_A-2078911 128433453
8519 SNP_A-2067922 128434088
8520 SNP_A-2112469 128434265
8521 SNP_A-2255771 128434523
8522 SNP_A-2122771 128435786
8523 SNP_A-2297970 128436189
8524 SNP_A-4213238 128470954
8525 SNP_A-4213239 128476625
8526 SNP_A-2149511 128504126
8527 SNP_A-2288067 128510805
8528 SNP_A-2281165 128535996
8529 SNP_A-1939469 128562256
8530 SNP_A-2075774 128628339
8531 SNP_A-1928365 128647197
8532 SNP_A-2112775 128660144
8533 SNP_A-2022247 128673596
8534 SNP_A-2314390 128693606
8535 SNP_A-1865247 128693759
8536 SNP_A-2263104 128693800
8537 SNP_A-2239107 128694067
8538 SNP_A-1849623 128724583
8539 SNP_A-1893566 128731277
8540 SNP_A-1821399 128731474
8541 SNP_A-2048779 128744953
8542 SNP_A-2178709 128745044
8543 SNP_A-2052987 128748168
8544 SNP_A-4213240 128748216
8545 SNP_A-2251334 128756816
8546 SNP_A-4213241 128769526
8547 SNP_A-2305197 128770678
8548 SNP_A-1859622 128770712
8549 SNP_A-1865560 128775901
8550 SNP_A-1907180 128776477
8551 SNP_A-2035135 128776588
8552 SNP_A-2111343 128787625
8553 SNP_A-2158435 128883947
8554 SNP_A-4216724 128898740
8555 SNP_A-2103686 128902659
8556 SNP_A-4225060 128903451
8557 SNP_A-1834948 128926090
8558 SNP_A-1958505 128927871
8559 SNP_A-1826948 128977143
8560 SNP_A-1910311 128997246
8561 SNP_A-1928122 129019540
8562 SNP_A-2166298 129040083
8563 SNP_A-2095013 129045433
8564 SNP_A-1911528 129096877
8565 SNP_A-2127761 129116507
8566 SNP_A-2124581 129139610
8567 SNP_A-1844336 129139741
8568 SNP_A-1822108 129143159
8569 SNP_A-1809098 129145545
8570 SNP_A-4235024 129145633
8571 SNP_A-2159594 129145755
8572 SNP_A-4232108 129147984
8573 SNP_A-1952036 129149760
8574 SNP_A-1951704 129154095
8575 SNP_A-2114313 129154195
8576 SNP_A-2048208 129166578
8577 SNP_A-4215388 129180591
8578 SNP_A-1995062 129194013
8579 SNP_A-1995063 129194131
8580 SNP_A-4213242 129194161
8581 SNP_A-4225577 129197376
8582 SNP_A-4219284 129211038
8583 SNP_A-2164812 129212155
8584 SNP_A-1787744 129212862
8585 SNP_A-1995065 129217706
8586 SNP_A-4168485 129217936
8587 SNP_A-1995066 129227087
8588 SNP_A-1915356 129227418
8589 SNP_A-1995068 129240264
8590 SNP_A-1995069 129240678
8591 SNP_A-2290814 129243281
8592 SNP_A-1995070 129243466
8593 SNP_A-1840829 129250549
8594 SNP_A-2189343 129250829
8595 SNP_A-1929883 129251833
8596 SNP_A-2273075 129253737
8597 SNP_A-1995073 129264032
8598 SNP_A-2202835 129274792
8599 SNP_A-1803499 129274861
8600 SNP_A-1838751 129284556
8601 SNP_A-1995081 129285028
8602 SNP_A-1995083 129285356
8603 SNP_A-4213243 129288987
8604 SNP_A-1995085 129315597
8605 SNP_A-2214907 129356067
8606 SNP_A-2042611 129356592
8607 SNP_A-4229107 129368419
8608 SNP_A-4205613 129432082
8609 SNP_A-2013829 129433393
8610 SNP_A-2191617 129450806
8611 SNP_A-2066221 129476990
8612 SNP_A-4193638 129487714
8613 SNP_A-1945437 129488632
8614 SNP_A-1995093 129493682
8615 SNP_A-2204911 129494686
8616 SNP_A-2245703 129498992
8617 SNP_A-1995098 129512121
8618 SNP_A-2150124 129534112
8619 SNP_A-2112895 129555341
8620 SNP_A-1812402 129555573
8621 SNP_A-1995104 129599674
8622 SNP_A-1801410 129613131
8623 SNP_A-2088878 129617316
8624 SNP_A-2140008 129617375
8625 SNP_A-2117840 129617440
8626 SNP_A-2267541 129618443
8627 SNP_A-2165871 129624625
8628 SNP_A-1894845 129624714
8629 SNP_A-1910157 129625345
8630 SNP_A-1995106 129636363
8631 SNP_A-2103574 129641731
8632 SNP_A-1929224 129661717
8633 SNP_A-1960784 129661847
8634 SNP_A-4213246 129667883
8635 SNP_A-2094242 129783808
8636 SNP_A-4213247 129785400
8637 SNP_A-1839783 129787092
8638 SNP_A-1859327 129810718
8639 SNP_A-1839283 129881093
8640 SNP_A-2229160 129901338
8641 SNP_A-2149644 129914817
8642 SNP_A-2286939 129923551
8643 SNP_A-1896449 129943635
8644 SNP_A-4232789 129970051
8645 SNP_A-2158709 129971577
8646 SNP_A-2112039 130014058
8647 SNP_A-2096119 130017290
8648 SNP_A-1995117 130020026
8649 SNP_A-4213248 130020951
8650 SNP_A-1995120 130028498
8651 SNP_A-4206313 130034055
8652 SNP_A-2187233 130075340
8653 SNP_A-1917977 130079922
8654 SNP_A-1885932 130086246
8655 SNP_A-1995124 130099312
8656 SNP_A-2108228 130141569
8657 SNP_A-2270972 130169326
8658 SNP_A-2133194 130175336
8659 SNP_A-2013833 130181350
8660 SNP_A-4237802 130244462
8661 SNP_A-2067184 130253383
8662 SNP_A-2100275 130254783
8663 SNP_A-2261216 130255191
8664 SNP_A-2032235 130291217
8665 SNP_A-2127975 130294656
8666 SNP_A-1891383 130321411
8667 SNP_A-2132165 130321637
8668 SNP_A-2118467 130338600
8669 SNP_A-2024653 130338717
8670 SNP_A-1952001 130338869
8671 SNP_A-2135884 130338904
8672 SNP_A-2129408 130345223
8673 SNP_A-2282353 130358407
8674 SNP_A-2212772 130368674
8675 SNP_A-1830441 130371496
8676 SNP_A-2067229 130371899
8677 SNP_A-4198588 130372003
8678 SNP_A-2063847 130401247
8679 SNP_A-4225275 130401289
8680 SNP_A-2285463 130404302
8681 SNP_A-4213249 130413367
8682 SNP_A-2205255 130422409
8683 SNP_A-2178260 130428872
8684 SNP_A-2067355 130428928
8685 SNP_A-1939565 130429274
8686 SNP_A-2135785 130437528
8687 SNP_A-2217793 130437765
8688 SNP_A-4230627 130439417
8689 SNP_A-1894463 130471596
8690 SNP_A-2062516 130471754
8691 SNP_A-2190401 130490156
8692 SNP_A-1995130 130528594
8693 SNP_A-1853102 130528749
8694 SNP_A-1995131 130538594
8695 SNP_A-2070154 130597259
8696 SNP_A-1995135 130616435
8697 SNP_A-4213251 130628052
8698 SNP_A-2198138 130650012
8699 SNP_A-1839047 130655537
8700 SNP_A-2181741 130666412
8701 SNP_A-4219036 130676957
8702 SNP_A-1957704 130695066
8703 SNP_A-2061663 130695279
8704 SNP_A-1796974 130697161
8705 SNP_A-2206047 130703468
8706 SNP_A-4220706 130708722
8707 SNP_A-2228948 130713050
8708 SNP_A-1955053 130715346
8709 SNP_A-1888071 130715447
8710 SNP_A-2160269 130723928
8711 SNP_A-1907774 130767614
8712 SNP_A-1830605 130771462
8713 SNP_A-2230506 130771993
8714 SNP_A-1995144 130775779
8715 SNP_A-1946865 130777342
8716 SNP_A-4238545 130801854
8717 SNP_A-4215389 130805879
8718 SNP_A-2114527 130830364
8719 SNP_A-2094777 130830826
8720 SNP_A-2314893 130878155
8721 SNP_A-2067195 130887212
8722 SNP_A-1795238 130890231
8723 SNP_A-4213252 130945617
8724 SNP_A-2111615 130946952
8725 SNP_A-4195750 130947000
8726 SNP_A-2013839 131041167
8727 SNP_A-2246648 131064043
8728 SNP_A-4234900 131104093
8729 SNP_A-2160698 131108291
8730 SNP_A-1835137 131133481
8731 SNP_A-1829001 131160774
8732 SNP_A-1938540 131179288
8733 SNP_A-4222234 131191826
8734 SNP_A-2013840 131236496
8735 SNP_A-4199668 131298362
8736 SNP_A-2268319 131310478
8737 SNP_A-2201060 131350781
8738 SNP_A-4218989 131351008
8739 SNP_A-2166353 131365205
8740 SNP_A-1947877 131373060
8741 SNP_A-2273064 131379036
8742 SNP_A-2231568 131394209
8743 SNP_A-4217252 131394651
8744 SNP_A-2039825 131406218
8745 SNP_A-2310964 131407018
8746 SNP_A-1995147 131408555
8747 SNP_A-2313185 131418292
8748 SNP_A-2058347 131418500
8749 SNP_A-2101315 131431820
8750 SNP_A-2193508 131491445
8751 SNP_A-1881420 131498905
8752 SNP_A-2152442 131552230
8753 SNP_A-2216873 131587012
8754 SNP_A-1941228 131593803
8755 SNP_A-2228956 131631298
8756 SNP_A-4203374 131646146
8757 SNP_A-2309173 131656835
8758 SNP_A-4218581 131656978
8759 SNP_A-2259805 131671157
8760 SNP_A-2144898 131673218
8761 SNP_A-1903789 131673393
8762 SNP_A-2297202 131689496
8763 SNP_A-2243297 131747181
8764 SNP_A-2256429 131766998
8765 SNP_A-2194805 131767058
8766 SNP_A-2182148 131778819
8767 SNP_A-2033558 131779276
8768 SNP_A-1995153 131791143
8769 SNP_A-2031513 131794086
8770 SNP_A-2266387 131809921
8771 SNP_A-1957155 131810129
8772 SNP_A-2255101 131810232
8773 SNP_A-1861993 131810865
8774 SNP_A-2044070 131812801
8775 SNP_A-1809254 131812879
8776 SNP_A-1995155 131814170
8777 SNP_A-1995158 131826118
8778 SNP_A-2216791 131832588
8779 SNP_A-1848091 131838876
8780 SNP_A-2288357 131840404
8781 SNP_A-2034448 131844058
8782 SNP_A-2212199 131848037
8783 SNP_A-2125735 131848054
8784 SNP_A-4199984 131850417
8785 SNP_A-4213253 131858466
8786 SNP_A-4196081 131870682
8787 SNP_A-1933246 131883481
8788 SNP_A-2034970 131884423
8789 SNP_A-2187294 131884777
8790 SNP_A-4238241 131888626
8791 SNP_A-2281559 131890351
8792 SNP_A-1955115 131890693
8793 SNP_A-2136759 131895803
8794 SNP_A-1995165 131902218
8795 SNP_A-2258919 131903685
8796 SNP_A-2119170 131905302
8797 SNP_A-1878566 131905912
8798 SNP_A-4237415 131912420
8799 SNP_A-1995166 131915474
8800 SNP_A-2314891 131925303
8801 SNP_A-4216857 131925765
8802 SNP_A-1995167 131947662
8803 SNP_A-4213255 131948176
8804 SNP_A-2256710 131954648
8805 SNP_A-4220678 131961234
8806 SNP_A-2155111 131972093
8807 SNP_A-2228159 131972316
8808 SNP_A-2288551 131983404
8809 SNP_A-2295090 131985500
8810 SNP_A-1928093 132010859
8811 SNP_A-4206494 132014610
8812 SNP_A-2253652 132031760
8813 SNP_A-2170569 132057744
8814 SNP_A-2013843 132057791
8815 SNP_A-1929557 132071952
8816 SNP_A-2109447 132071996
8817 SNP_A-2047174 132074322
8818 SNP_A-1938642 132082052
8819 SNP_A-1938268 132085868
8820 SNP_A-4236829 132089567
8821 SNP_A-2086256 132092760
8822 SNP_A-1829073 132104744
8823 SNP_A-1920751 132113567
8824 SNP_A-4200834 132114121
8825 SNP_A-1808832 132119789
8826 SNP_A-1864294 132192575
8827 SNP_A-1901973 132192725
8828 SNP_A-2299422 132276524
8829 SNP_A-2156850 132304598
8830 SNP_A-2213191 132307351
8831 SNP_A-2013845 132319538
8832 SNP_A-1906136 132319611
8833 SNP_A-2013846 132319825
8834 SNP_A-2013847 132320284
8835 SNP_A-2013848 132320412
8836 SNP_A-2231358 132320989
8837 SNP_A-1948815 132341363
8838 SNP_A-1946308 132360785
8839 SNP_A-4222130 132361772
8840 SNP_A-2063165 132363646
8841 SNP_A-2013849 132407205
8842 SNP_A-1873191 132407863
8843 SNP_A-2251458 132408080
8844 SNP_A-2273734 132412634
8845 SNP_A-2205094 132412747
8846 SNP_A-2163038 132413097
8847 SNP_A-2166310 132422917
8848 SNP_A-2217039 132428097
8849 SNP_A-1877642 132428172
8850 SNP_A-2179712 132428423
8851 SNP_A-2043624 132434559
8852 SNP_A-2146592 132435250
8853 SNP_A-4236294 132459869
8854 SNP_A-2208363 132460033
8855 SNP_A-1818042 132477691
8856 SNP_A-1995171 132488291
8857 SNP_A-4226938 132495088
8858 SNP_A-1872718 132500895
8859 SNP_A-1995173 132524757
8860 SNP_A-4201471 132545311
8861 SNP_A-1955884 132566331
8862 SNP_A-2134085 132601485
8863 SNP_A-2021744 132615532
8864 SNP_A-2039669 132624464
8865 SNP_A-4197634 132634411
8866 SNP_A-2032252 132659926
8867 SNP_A-2232349 132674024
8868 SNP_A-2122540 132678676
8869 SNP_A-2037782 132693697
8870 SNP_A-4213256 132707513
8871 SNP_A-1995177 132707591
8872 SNP_A-1823822 132773029
8873 SNP_A-1959422 132773899
8874 SNP_A-2163071 132774145
8875 SNP_A-4192944 132774293
8876 SNP_A-2063829 132785649
8877 SNP_A-1882176 132785941
8878 SNP_A-1804644 132787461
8879 SNP_A-1836678 132788999
8880 SNP_A-2172651 132789424
8881 SNP_A-1788005 132797798
8882 SNP_A-2188810 132799387
8883 SNP_A-2308657 132799421
8884 SNP_A-1879489 132801455
8885 SNP_A-1947794 132809704
8886 SNP_A-1961610 132937403
8887 SNP_A-1960525 132937880
8888 SNP_A-1889660 132950437
8889 SNP_A-2288888 132954594
8890 SNP_A-2257351 132967044
8891 SNP_A-1786453 132979532
8892 SNP_A-1863513 132990623
8893 SNP_A-1995184 132992624
8894 SNP_A-1925236 132994814
8895 SNP_A-4213257 133027791
8896 SNP_A-1836096 133035704
8897 SNP_A-2141270 133052006
8898 SNP_A-4198595 133054091
8899 SNP_A-2162107 133065541
8900 SNP_A-1949393 133089859
8901 SNP_A-2223039 133092345
8902 SNP_A-1900661 133104019
8903 SNP_A-2088717 133104104
8904 SNP_A-2268151 133112787
8905 SNP_A-4194563 133123667
8906 SNP_A-2109105 133124616
8907 SNP_A-2013853 133125419
8908 SNP_A-2013854 133125443
8909 SNP_A-4215392 133125516
8910 SNP_A-1995191 133173615
8911 SNP_A-1995195 133197092
8912 SNP_A-2225265 133211492
8913 SNP_A-1834257 133212155
8914 SNP_A-1898793 133212327
8915 SNP_A-2281269 133224018
8916 SNP_A-2227572 133224443
8917 SNP_A-2089190 133236929
8918 SNP_A-1780973 133277587
8919 SNP_A-2037359 133305349
8920 SNP_A-2035112 133307277
8921 SNP_A-2109521 133312771
8922 SNP_A-4234816 133328176
8923 SNP_A-2013858 133349055
8924 SNP_A-2122332 133352816
8925 SNP_A-4221412 133362804
8926 SNP_A-2013860 133386144
8927 SNP_A-2114548 133386508
8928 SNP_A-1821361 133398572
8929 SNP_A-2250941 133410537
8930 SNP_A-2026526 133419508
8931 SNP_A-2234837 133420302
8932 SNP_A-1800594 133430895
8933 SNP_A-2055074 133437379
8934 SNP_A-2276057 133456083
8935 SNP_A-2258844 133460598
8936 SNP_A-2160323 133466479
8937 SNP_A-2059810 133471013
8938 SNP_A-2222226 133521984
8939 SNP_A-2144252 133528039
8940 SNP_A-4240914 133541123
8941 SNP_A-1904584 133541544
8942 SNP_A-2102699 133546112
8943 SNP_A-2244282 133552166
8944 SNP_A-1827602 133555695
8945 SNP_A-1839705 133574391
8946 SNP_A-2090014 133575550
8947 SNP_A-2067861 133594689
8948 SNP_A-1995203 133598220
8949 SNP_A-1846106 133603447
8950 SNP_A-2143574 133620363
8951 SNP_A-1815230 133622231
8952 SNP_A-2167428 133629206
8953 SNP_A-2024521 133639144
8954 SNP_A-2064340 133643984
8955 SNP_A-4234579 133661134
8956 SNP_A-1888110 133774511
8957 SNP_A-1785244 133778569
8958 SNP_A-4234856 133781702
8959 SNP_A-2114721 133786831
8960 SNP_A-1861619 133791851
8961 SNP_A-1995211 133795810
8962 SNP_A-2310653 133807264
8963 SNP_A-2178313 133821537
8964 SNP_A-1903782 133827396
8965 SNP_A-2228776 133831612
8966 SNP_A-2077274 133831819
8967 SNP_A-4193355 133834754
8968 SNP_A-2013865 133845345
8969 SNP_A-4220533 133846265
8970 SNP_A-2013867 133846301
8971 SNP_A-2013868 133851368
8972 SNP_A-2136023 133852027
8973 SNP_A-1896987 133868101
8974 SNP_A-1889575 133868462
8975 SNP_A-1857810 133868639
8976 SNP_A-4216497 133875071
8977 SNP_A-1930673 133877597
8978 SNP_A-4213260 133899525
8979 SNP_A-2052146 133900665
8980 SNP_A-2119822 133923585
8981 SNP_A-1899328 133932169
8982 SNP_A-2053325 133946112
8983 SNP_A-1805533 133946444
8984 SNP_A-4197225 133946609
8985 SNP_A-2299420 133969434
8986 SNP_A-2022765 133973562
8987 SNP_A-2116605 133991009
8988 SNP_A-1877597 134000930
8989 SNP_A-2099510 134004474
8990 SNP_A-1840295 134010808
8991 SNP_A-2092251 134016928
8992 SNP_A-1995214 134021805
8993 SNP_A-1995215 134021843
8994 SNP_A-4224631 134023950
8995 SNP_A-2217746 134024175
8996 SNP_A-2107897 134024372
8997 SNP_A-2094198 134025019
8998 SNP_A-1781355 134029470
8999 SNP_A-4229780 134038041
9000 SNP_A-2057031 134054201
9001 SNP_A-2232502 134054241
9002 SNP_A-2052607 134068288
9003 SNP_A-2089635 134072310
9004 SNP_A-2208320 134093644
9005 SNP_A-2036048 134129641
9006 SNP_A-1995222 134132714
9007 SNP_A-4213261 134133334
9008 SNP_A-4231278 134160784
9009 SNP_A-4216065 134165098
9010 SNP_A-2173692 134176318
9011 SNP_A-2162157 134178958
9012 SNP_A-2172797 134194864
9013 SNP_A-1995224 134214694
9014 SNP_A-2257784 134236863
9015 SNP_A-2162437 134275461
9016 SNP_A-4217881 134283373
9017 SNP_A-1946558 134283406
9018 SNP_A-4240143 134284294
9019 SNP_A-2087307 134285182
9020 SNP_A-1912411 134289000
9021 SNP_A-1915335 134289245
9022 SNP_A-2289368 134289873
9023 SNP_A-2186516 134298717
9024 SNP_A-1995226 134306075
9025 SNP_A-1842091 134315900
9026 SNP_A-4194820 134357765
9027 SNP_A-2094483 134363996
9028 SNP_A-2073071 134384423
9029 SNP_A-2013875 134427936
9030 SNP_A-2013877 134442030
9031 SNP_A-2097321 134448538
9032 SNP_A-2145384 134456489
9033 SNP_A-1857330 134463459
9034 SNP_A-2278853 134500866
9035 SNP_A-4192517 134507898
9036 SNP_A-4219051 134533189
9037 SNP_A-1881093 134557731
9038 SNP_A-4229971 134574593
9039 SNP_A-1906699 134575371
9040 SNP_A-1995241 134591070
9041 SNP_A-1995242 134594021
9042 SNP_A-4201280 134600955
9043 SNP_A-2303440 134609061
9044 SNP_A-1933971 134625059
9045 SNP_A-2312712 134631667
9046 SNP_A-1894072 134655895
9047 SNP_A-1893799 134673251
9048 SNP_A-1836933 134674046
9049 SNP_A-2098158 134681290
9050 SNP_A-1995246 134684834
9051 SNP_A-1896445 134684911
9052 SNP_A-4194960 134694912
9053 SNP_A-1995248 134699026
9054 SNP_A-2086799 134702463
9055 SNP_A-1882343 134715580
9056 SNP_A-2067978 134715615
9057 SNP_A-1952043 134715811
9058 SNP_A-2074510 134727142
9059 SNP_A-2314903 134727597
9060 SNP_A-1884668 134733068
9061 SNP_A-4195282 134759616
9062 SNP_A-1920693 134760382
9063 SNP_A-1780331 134771610
9064 SNP_A-1995253 134771771
9065 SNP_A-4234686 134783644
9066 SNP_A-2168122 134786331
9067 SNP_A-2142858 134786570
9068 SNP_A-2228651 134881126
9069 SNP_A-2013883 134895971
9070 SNP_A-1808298 134898336
9071 SNP_A-1813235 134920425
9072 SNP_A-2032218 134920548
9073 SNP_A-2254716 134922030
9074 SNP_A-2163050 134975880
9075 SNP_A-1807728 134987440
9076 SNP_A-1805977 134990280
9077 SNP_A-2251146 134992411
9078 SNP_A-1800376 135007568
9079 SNP_A-2207157 135007686
9080 SNP_A-2100280 135011554
9081 SNP_A-1835310 135043579
9082 SNP_A-4221920 135044104
9083 SNP_A-2118002 135063653
9084 SNP_A-4227950 135069569
9085 SNP_A-1786610 135096077
9086 SNP_A-1844104 135096847
9087 SNP_A-2071499 135098637
9088 SNP_A-1836754 135099453
9089 SNP_A-1788778 135109347
9090 SNP_A-1912556 135149144
9091 SNP_A-2057944 135150066
9092 SNP_A-1833862 135167438
9093 SNP_A-1799414 135234954
9094 SNP_A-2210355 135244049
9095 SNP_A-1929841 135244825
9096 SNP_A-4225744 135258147
9097 SNP_A-1995272 135268335
9098 SNP_A-2024559 135289627
9099 SNP_A-2242328 135299176
9100 SNP_A-1792924 135299343
9101 SNP_A-1995273 135306059
9102 SNP_A-1905674 135318730
9103 SNP_A-2271057 135342195
9104 SNP_A-2161314 135353051
9105 SNP_A-4197164 135353851
9106 SNP_A-2013884 135354010
9107 SNP_A-1814640 135362126
9108 SNP_A-2109973 135362512
9109 SNP_A-2189012 135362886
9110 SNP_A-2131631 135365471
9111 SNP_A-2190096 135388710
9112 SNP_A-2218941 135392900
9113 SNP_A-2049946 135397764
9114 SNP_A-1921066 135405739
9115 SNP_A-4236562 135406476
9116 SNP_A-2085704 135415295
9117 SNP_A-2206830 135426429
9118 SNP_A-1883128 135450565
9119 SNP_A-2013889 135455269
9120 SNP_A-1805758 135463249
9121 SNP_A-1920848 135467244
9122 SNP_A-4230777 135476962
9123 SNP_A-4199573 135482736
9124 SNP_A-1890796 135482961
9125 SNP_A-1798731 135485476
9126 SNP_A-2312877 135487749
9127 SNP_A-1879397 135491094
9128 SNP_A-2146432 135492091
9129 SNP_A-2013890 135505384
9130 SNP_A-2128392 135509773
9131 SNP_A-2247920 135518553
9132 SNP_A-4215394 135518590
9133 SNP_A-2271391 135522066
9134 SNP_A-2212000 135522440
9135 SNP_A-2121734 135548955
9136 SNP_A-2174801 135567343
9137 SNP_A-2027338 135567849
9138 SNP_A-2219051 135568990
9139 SNP_A-2270451 135570014
9140 SNP_A-4217177 135595641
9141 SNP_A-2188721 135595993
9142 SNP_A-1950699 135599915
9143 SNP_A-2233635 135606356
9144 SNP_A-1894073 135606955
9145 SNP_A-1995274 135628716
9146 SNP_A-2142521 135638540
9147 SNP_A-1832606 135639149
9148 SNP_A-1929490 135653735
9149 SNP_A-2119292 135689065
9150 SNP_A-1799645 135698361
9151 SNP_A-1868467 135698756
9152 SNP_A-1903011 135703187
9153 SNP_A-2157551 135706519
9154 SNP_A-2054267 135707814
9155 SNP_A-2278844 135724259
9156 SNP_A-2024682 135724428
9157 SNP_A-2039954 135732495
9158 SNP_A-2213428 135767133
9159 SNP_A-4229835 135781249
9160 SNP_A-4227932 135791589
9161 SNP_A-2103924 135794981
9162 SNP_A-2171308 135803164
9163 SNP_A-1897984 135803547
9164 SNP_A-2170635 135828187
9165 SNP_A-2116401 135828418
9166 SNP_A-1948689 135833856
9167 SNP_A-2148365 135833889
9168 SNP_A-4237312 135836235
9169 SNP_A-4220505 135850964
9170 SNP_A-1932085 135897391
9171 SNP_A-1902893 135929583
9172 SNP_A-1995282 135933410
9173 SNP_A-4213262 135933661
9174 SNP_A-2173633 135935940
9175 SNP_A-1836332 135940214
9176 SNP_A-4215395 135969380
9177 SNP_A-4202936 135984688
9178 SNP_A-2278300 135993794
9179 SNP_A-2061430 135995792
9180 SNP_A-1825795 136017610
9181 SNP_A-4234358 136024060
9182 SNP_A-2262106 136026516
9183 SNP_A-2013894 136049429
9184 SNP_A-4201835 136069401
9185 SNP_A-1935236 136075812
9186 SNP_A-4219340 136109561
9187 SNP_A-2048597 136114499
9188 SNP_A-2210696 136120672
9189 SNP_A-2091733 136138395
9190 SNP_A-2162252 136203829
9191 SNP_A-2060686 136222047
9192 SNP_A-2088043 136249638
9193 SNP_A-4231012 136274548
9194 SNP_A-1995292 136277133
9195 SNP_A-2013896 136277180
9196 SNP_A-4213263 136292884
9197 SNP_A-1904286 136298931
9198 SNP_A-2059619 136310022
9199 SNP_A-2237622 136310248
9200 SNP_A-1995296 136363511
9201 SNP_A-1995297 136363842
9202 SNP_A-2118365 136364432
9203 SNP_A-2249735 136385535
9204 SNP_A-2294884 136386267
9205 SNP_A-2041365 136392966
9206 SNP_A-4240047 136429094
9207 SNP_A-1995301 136447168
9208 SNP_A-4215397 136447775
9209 SNP_A-2079687 136463671
9210 SNP_A-1824712 136487318
9211 SNP_A-2155295 136498075
9212 SNP_A-4234463 136501669
9213 SNP_A-1995303 136511031
9214 SNP_A-2070368 136513271
9215 SNP_A-4237683 136514242
9216 SNP_A-2163166 136541065
9217 SNP_A-1782253 136556006
9218 SNP_A-1855548 136556134
9219 SNP_A-2308080 136558961
9220 SNP_A-2198745 136564507
9221 SNP_A-2135549 136578118
9222 SNP_A-4213266 136615955
9223 SNP_A-2035076 136629374
9224 SNP_A-2120272 136632714
9225 SNP_A-2209687 136639684
9226 SNP_A-2134023 136689673
9227 SNP_A-1822400 136689716
9228 SNP_A-2305700 136692953
9229 SNP_A-2144988 136693366
9230 SNP_A-1835853 136694008
9231 SNP_A-2127854 136703729
9232 SNP_A-2278094 136716199
9233 SNP_A-2163167 136718859
9234 SNP_A-1827699 136727673
9235 SNP_A-2258830 136728608
9236 SNP_A-2117263 136740841
9237 SNP_A-2289116 136752564
9238 SNP_A-2028112 136788384
9239 SNP_A-2058494 136789760
9240 SNP_A-2245653 136800579
9241 SNP_A-2135940 136817960
9242 SNP_A-4224175 136841482
9243 SNP_A-2257736 136880802
9244 SNP_A-2062531 136885628
9245 SNP_A-1861833 136888510
9246 SNP_A-2312515 136905398
9247 SNP_A-2050758 136907982
9248 SNP_A-1947292 136971167
9249 SNP_A-2225444 136971554
9250 SNP_A-2298698 136971877
9251 SNP_A-4239999 136971937
9252 SNP_A-1995312 136974586
9253 SNP_A-2222043 137013356
9254 SNP_A-2094443 137014339
9255 SNP_A-2312778 137015404
9256 SNP_A-1898670 137017080
9257 SNP_A-4221351 137036999
9258 SNP_A-4213268 137054021
9259 SNP_A-1995318 137054329
9260 SNP_A-2300785 137055200
9261 SNP_A-1877135 137056973
9262 SNP_A-4228481 137061837
9263 SNP_A-2069272 137082629
9264 SNP_A-4230852 137083645
9265 SNP_A-1810158 137084046
9266 SNP_A-1853195 137091624
9267 SNP_A-4213269 137092778
9268 SNP_A-1995320 137092988
9269 SNP_A-1995321 137093245
9270 SNP_A-1995322 137093267
9271 SNP_A-1995323 137093317
9272 SNP_A-2152294 137094522
9273 SNP_A-1856051 137094596
9274 SNP_A-4213270 137094751
9275 SNP_A-1995327 137102961
9276 SNP_A-2081317 137110974
9277 SNP_A-1955173 137113539
9278 SNP_A-1857469 137119972
9279 SNP_A-2106651 137123839
9280 SNP_A-2054704 137125112
9281 SNP_A-4213271 137125475
9282 SNP_A-1835267 137129495
9283 SNP_A-1822144 137130228
9284 SNP_A-1995331 137151715
9285 SNP_A-1821860 137152384
9286 SNP_A-2305116 137172177
9287 SNP_A-4199315 137183691
9288 SNP_A-2162531 137187961
9289 SNP_A-4213272 137212094
9290 SNP_A-1842869 137220102
9291 SNP_A-2314567 137234178
9292 SNP_A-2243987 137253526
9293 SNP_A-4213273 137280441
9294 SNP_A-1834367 137289882
9295 SNP_A-1995332 137290580
9296 SNP_A-2172912 137304694
9297 SNP_A-2056733 137333682
9298 SNP_A-1829226 137352177
9299 SNP_A-1848270 137352364
9300 SNP_A-2272256 137369336
9301 SNP_A-1942763 137375912
9302 SNP_A-2058245 137394041
9303 SNP_A-2055181 137415726
9304 SNP_A-2100889 137416178
9305 SNP_A-4194449 137419139
9306 SNP_A-1937592 137427447
9307 SNP_A-2244693 137450508
9308 SNP_A-4213274 137459751
9309 SNP_A-1799401 137463288
9310 SNP_A-1836966 137464061
9311 SNP_A-2218017 137469006
9312 SNP_A-4207126 137479228
9313 SNP_A-1995341 137526870
9314 SNP_A-1995342 137530795
9315 SNP_A-1785002 137531399
9316 SNP_A-2142065 137557885
9317 SNP_A-1850443 137560236
9318 SNP_A-2113406 137565528
9319 SNP_A-1995343 137578763
9320 SNP_A-1871912 137584498
9321 SNP_A-4197820 137588605
9322 SNP_A-1918168 137598305
9323 SNP_A-2291511 137621985
9324 SNP_A-2036905 137622142
9325 SNP_A-1815478 137622892
9326 SNP_A-2082993 137631213
9327 SNP_A-2042886 137668936
9328 SNP_A-1889031 137668972
9329 SNP_A-2110828 137696328
9330 SNP_A-2054579 137697145
9331 SNP_A-1801263 137702279
9332 SNP_A-2193549 137715592
9333 SNP_A-1826187 137742134
9334 SNP_A-1825601 137746403
9335 SNP_A-1860248 137747078
9336 SNP_A-2110750 137757137
9337 SNP_A-2154078 137757178
9338 SNP_A-1995350 137757412
9339 SNP_A-4218847 137798572
9340 SNP_A-2085720 137801901
9341 SNP_A-2258497 137803987
9342 SNP_A-1819607 137804468
9343 SNP_A-2105651 137811172
9344 SNP_A-4213278 137812725
9345 SNP_A-2160942 137814753
9346 SNP_A-2086794 137816126
9347 SNP_A-1793075 137823783
9348 SNP_A-2137205 137823966
9349 SNP_A-1995354 137837245
9350 SNP_A-2085439 137845471
9351 SNP_A-2146984 137854729
9352 SNP_A-2126570 137855619
9353 SNP_A-4202885 137861009
9354 SNP_A-1887893 137861553
9355 SNP_A-2034686 137861759
9356 SNP_A-2077844 137878105
9357 SNP_A-2281698 137879648
9358 SNP_A-1935009 137883767
9359 SNP_A-4213279 137886588
9360 SNP_A-1995356 137886756
9361 SNP_A-4232050 137894198
9362 SNP_A-2119405 137895155
9363 SNP_A-2161657 137918625
9364 SNP_A-2144399 137931617
9365 SNP_A-1995361 137955330
9366 SNP_A-1995362 137976833
9367 SNP_A-4206112 138003880
9368 SNP_A-4199983 138003895
9369 SNP_A-4217048 138034128
9370 SNP_A-2078766 138034454
9371 SNP_A-4237799 138046146
9372 SNP_A-2086228 138046517
9373 SNP_A-2045163 138047431
9374 SNP_A-2219132 138050665
9375 SNP_A-2264871 138066525
9376 SNP_A-2100805 138066764
9377 SNP_A-2250961 138077432
9378 SNP_A-1805088 138084920
9379 SNP_A-1995363 138087952
9380 SNP_A-1995364 138108634
9381 SNP_A-2284762 138145765
9382 SNP_A-2297297 138154053
9383 SNP_A-1922603 138166751
9384 SNP_A-2013911 138167112
9385 SNP_A-1914511 138190700
9386 SNP_A-1840527 138200357
9387 SNP_A-2305611 138257593
9388 SNP_A-1795738 138263904
9389 SNP_A-1903801 138264051
9390 SNP_A-2214201 138289997
9391 SNP_A-2064707 138290149
9392 SNP_A-2054552 138297954
9393 SNP_A-2230259 138298183
9394 SNP_A-4213282 138300468
9395 SNP_A-1850868 138304078
9396 SNP_A-4204009 138304243
9397 SNP_A-2059248 138304435
9398 SNP_A-1898590 138306686
9399 SNP_A-4213283 138309044
9400 SNP_A-2294206 138309329
9401 SNP_A-1804303 138316319
9402 SNP_A-2127126 138321976
9403 SNP_A-2013913 138336044
9404 SNP_A-1837323 138336165
9405 SNP_A-1830502 138388631
9406 SNP_A-1995369 138406796
9407 SNP_A-1995372 138413452
9408 SNP_A-4239846 138438013
9409 SNP_A-1995375 138448978
9410 SNP_A-4213285 138449109
9411 SNP_A-1995376 138451412
9412 SNP_A-2065416 138460258
9413 SNP_A-2048338 138460320
9414 SNP_A-2286090 138460491
9415 SNP_A-1908214 138460585
9416 SNP_A-2090168 138460769
9417 SNP_A-2120910 138462784
9418 SNP_A-1895592 138463656
9419 SNP_A-1826623 138474107
9420 SNP_A-1803168 138481701
9421 SNP_A-1806979 138487662
9422 SNP_A-4196257 138488010
9423 SNP_A-2038928 138489632
9424 SNP_A-4218004 138489718
9425 SNP_A-1907551 138524109
9426 SNP_A-1995377 138524186
9427 SNP_A-4168722 138524748
9428 SNP_A-1799477 138529051
9429 SNP_A-2136411 138532548
9430 SNP_A-2086113 138533169
9431 SNP_A-4196350 138533452
9432 SNP_A-1995378 138535231
9433 SNP_A-4238058 138538357
9434 SNP_A-2180922 138543267
9435 SNP_A-2307392 138543375
9436 SNP_A-1913523 138555881
9437 SNP_A-4231763 138569010
9438 SNP_A-1941661 138569148
9439 SNP_A-1798166 138569439
9440 SNP_A-2098864 138571177
9441 SNP_A-2278299 138571365
9442 SNP_A-2269479 138571873
9443 SNP_A-2046023 138572404
9444 SNP_A-1995379 138573180
9445 SNP_A-1995380 138574251
9446 SNP_A-1995381 138576116
9447 SNP_A-2089103 138589240
9448 SNP_A-1803470 138598108
9449 SNP_A-2306235 138600273
9450 SNP_A-1949816 138600369
9451 SNP_A-1813591 138600544
9452 SNP_A-2046300 138603658
9453 SNP_A-1822980 138603708
9454 SNP_A-1880910 138607006
9455 SNP_A-1901540 138608196
9456 SNP_A-1788064 138611655
9457 SNP_A-2142046 138617163
9458 SNP_A-1995382 138646707
9459 SNP_A-2025618 138668249
9460 SNP_A-4195748 138670374
9461 SNP_A-2182544 138672913
9462 SNP_A-2207089 138673360
9463 SNP_A-2098855 138673540
9464 SNP_A-1911932 138673785
9465 SNP_A-4197484 138682350
9466 SNP_A-1783541 138684814
9467 SNP_A-4202015 138693778
9468 SNP_A-2155738 138726082
9469 SNP_A-1828891 138761427
9470 SNP_A-4195760 138761725
9471 SNP_A-2126653 138763378
9472 SNP_A-2174123 138764255
9473 SNP_A-4232195 138770990
9474 SNP_A-4233991 138771563
9475 SNP_A-2093903 138784898
9476 SNP_A-2068950 138796273
9477 SNP_A-2182415 138806589
9478 SNP_A-2050662 138813360
9479 SNP_A-1853770 138831243
9480 SNP_A-2073282 138831430
9481 SNP_A-2142741 138838930
9482 SNP_A-1840890 138844406
9483 SNP_A-2259186 138847029
9484 SNP_A-2223764 138866278
9485 SNP_A-2082879 138876842
9486 SNP_A-2013921 138879056
9487 SNP_A-1800894 138880104
9488 SNP_A-2040462 138880662
9489 SNP_A-2203789 138914558
9490 SNP_A-1910495 138921667
9491 SNP_A-2149427 138932320
9492 SNP_A-1859839 138940511
9493 SNP_A-2311511 138940595
9494 SNP_A-2161155 138959945
9495 SNP_A-2123053 138960987
9496 SNP_A-2126891 138971946
9497 SNP_A-2068117 138980880
9498 SNP_A-1829266 138981136
9499 SNP_A-2171880 138981219
9500 SNP_A-1845968 138991429
9501 SNP_A-4195874 138991886
9502 SNP_A-2226805 139003767
9503 SNP_A-2191244 139006934
9504 SNP_A-4195154 139048309
9505 SNP_A-2238182 139055105
9506 SNP_A-1818495 139106978
9507 SNP_A-1946894 139110727
9508 SNP_A-4223719 139117652
9509 SNP_A-1995392 139121028
9510 SNP_A-1995393 139145556
9511 SNP_A-1995394 139146306
9512 SNP_A-1995395 139146388
9513 SNP_A-2294736 139155445
9514 SNP_A-1995396 139156386
9515 SNP_A-1864147 139156857
9516 SNP_A-1897912 139170253
9517 SNP_A-1838044 139172074
9518 SNP_A-2088330 139210288
9519 SNP_A-2196050 139233752
9520 SNP_A-1879030 139244364
9521 SNP_A-2267420 139244531
9522 SNP_A-1931725 139253034
9523 SNP_A-2186588 139253233
9524 SNP_A-2192016 139266635
9525 SNP_A-4199619 139276913
9526 SNP_A-4213288 139276974
9527 SNP_A-4213289 139277995
9528 SNP_A-1995399 139281652
9529 SNP_A-4217039 139282711
9530 SNP_A-2262606 139295437
9531 SNP_A-2112545 139296115
9532 SNP_A-4235609 139316209
9533 SNP_A-1925805 139324915
9534 SNP_A-4234033 139329850
9535 SNP_A-1943247 139333152
9536 SNP_A-2169398 139354255
9537 SNP_A-2193998 139378351
9538 SNP_A-1896952 139378789
9539 SNP_A-2186681 139379320
9540 SNP_A-4213290 139443796
9541 SNP_A-2189975 139457026
9542 SNP_A-1960824 139458572
9543 SNP_A-2031159 139459177
9544 SNP_A-1847340 139517681
9545 SNP_A-2192845 139529354
9546 SNP_A-2024799 139536116
9547 SNP_A-1814343 139536136
9548 SNP_A-2186333 139554167
9549 SNP_A-1797847 139573452
9550 SNP_A-1845140 139588751
9551 SNP_A-4168753 139598036
9552 SNP_A-2288614 139602549
9553 SNP_A-2252871 139613806
9554 SNP_A-2287724 139618008
9555 SNP_A-2254122 139659542
9556 SNP_A-1934185 139662848
9557 SNP_A-4237120 139675721
9558 SNP_A-2143379 139762863
9559 SNP_A-2254409 139771875
9560 SNP_A-2038900 139794900
9561 SNP_A-1815343 139794963
9562 SNP_A-1896208 139795530
9563 SNP_A-4202788 139839175
9564 SNP_A-4207576 139842825
9565 SNP_A-2264545 139843274
9566 SNP_A-1905840 139843591
9567 SNP_A-1844348 139871695
9568 SNP_A-1802847 139875897
9569 SNP_A-4225075 139885233
9570 SNP_A-2192183 139886087
9571 SNP_A-2251822 139892385
9572 SNP_A-2195873 139950883
9573 SNP_A-2021832 139966338
9574 SNP_A-1995416 139979779
9575 SNP_A-4213291 139980721
9576 SNP_A-1885505 139994229
9577 SNP_A-2285705 140056145
9578 SNP_A-4201138 140056163
9579 SNP_A-4220109 140083985
9580 SNP_A-2115785 140084821
9581 SNP_A-1995420 140093351
9582 SNP_A-1995421 140093543
9583 SNP_A-2228346 140102166
9584 SNP_A-1819203 140121350
9585 SNP_A-4222826 140121889
9586 SNP_A-1857690 140122067
9587 SNP_A-1934766 140126127
9588 SNP_A-2234788 140145250
9589 SNP_A-1935422 140145470
9590 SNP_A-4213292 140149271
9591 SNP_A-4206766 140152831
9592 SNP_A-4200705 140152845
9593 SNP_A-4236951 140178706
9594 SNP_A-1901464 140182076
9595 SNP_A-2249076 140190418
9596 SNP_A-1863431 140218639
9597 SNP_A-2066582 140227044
9598 SNP_A-1857209 140236061
9599 SNP_A-2276351 140272967
9600 SNP_A-2183497 140297798
9601 SNP_A-2134124 140297828
9602 SNP_A-1900650 140310294
9603 SNP_A-2257691 140319438
9604 SNP_A-2204182 140334776
9605 SNP_A-2300731 140334851
9606 SNP_A-2180768 140335064
9607 SNP_A-1815106 140335313
9608 SNP_A-2078572 140336371
9609 SNP_A-1925555 140337071
9610 SNP_A-4226558 140343939
9611 SNP_A-2239037 140414362
9612 SNP_A-2148623 140417063
9613 SNP_A-2074648 140419055
9614 SNP_A-2225001 140419204
9615 SNP_A-1866628 140461982
9616 SNP_A-1871368 140462839
9617 SNP_A-1995433 140463200
9618 SNP_A-1995434 140463957
9619 SNP_A-2101952 140479425
9620 SNP_A-1995435 140486231
9621 SNP_A-1957472 140490346
9622 SNP_A-2203311 140490420
9623 SNP_A-2210050 140533655
9624 SNP_A-2122496 140545224
9625 SNP_A-4213293 140547768
9626 SNP_A-2062051 140548152
9627 SNP_A-2191324 140553899
9628 SNP_A-4206361 140555807
9629 SNP_A-2120354 140555996
9630 SNP_A-1795621 140577963
9631 SNP_A-1900239 140578628
9632 SNP_A-2281896 140578679
9633 SNP_A-2265602 140579876
9634 SNP_A-4229172 140580256
9635 SNP_A-2049099 140580293
9636 SNP_A-2269141 140580378
9637 SNP_A-2013936 140581239
9638 SNP_A-2253930 140594385
9639 SNP_A-1925872 140600968
9640 SNP_A-4213295 140622203
9641 SNP_A-1995445 140622515
9642 SNP_A-2144056 140635452
9643 SNP_A-1950192 140636504
9644 SNP_A-4193212 140637214
9645 SNP_A-4234584 140638295
9646 SNP_A-2244291 140640598
9647 SNP_A-1933249 140646754
9648 SNP_A-2228472 140648574
9649 SNP_A-1822468 140652202
9650 SNP_A-2138024 140673825
9651 SNP_A-1995453 140770139
9652 SNP_A-2094888 140846433
9653 SNP_A-2297850 140881529
9654 SNP_A-1899083 140990521
9655 SNP_A-4219477 141004567
9656 SNP_A-4237812 141018016
9657 SNP_A-2303787 141031797
9658 SNP_A-2146142 141036810
9659 SNP_A-1823313 141046387
9660 SNP_A-2183530 141061739
9661 SNP_A-2279189 141068416
9662 SNP_A-2055508 141099520
9663 SNP_A-2038767 141100412
9664 SNP_A-1995455 141102665
9665 SNP_A-1834443 141138313
9666 SNP_A-4193666 141174956
9667 SNP_A-4206507 141188333
9668 SNP_A-1790291 141192585
9669 SNP_A-2226528 141222018
9670 SNP_A-1818686 141238679
9671 SNP_A-1896287 141246266
9672 SNP_A-2192158 141257873
9673 SNP_A-1955386 141287505
9674 SNP_A-1808977 141299161
9675 SNP_A-1882880 141311849
9676 SNP_A-2034692 141312047
9677 SNP_A-2246189 141330149
9678 SNP_A-1896351 141334283
9679 SNP_A-2056302 141340302
9680 SNP_A-2188236 141379284
9681 SNP_A-2312386 141436405
9682 SNP_A-1800553 141516084
9683 SNP_A-2218252 141528866
9684 SNP_A-1870444 141533085
9685 SNP_A-1902172 141583366
9686 SNP_A-1871226 141608028
9687 SNP_A-1864292 141656586
9688 SNP_A-1806725 141658766
9689 SNP_A-4238282 141669401
9690 SNP_A-2156072 141680246
9691 SNP_A-2146582 141725337
9692 SNP_A-4228778 141790970
9693 SNP_A-2119356 141878130
9694 SNP_A-1823189 141902712
9695 SNP_A-2198863 141903182
9696 SNP_A-2258463 141942870
9697 SNP_A-2063071 141952338
9698 SNP_A-1903214 141965436
9699 SNP_A-2153636 141986114
9700 SNP_A-1782559 141987076
9701 SNP_A-1828104 141988062
9702 SNP_A-2079079 142006723
9703 SNP_A-2097445 142031824
9704 SNP_A-4224812 142036454
9705 SNP_A-1816283 142069369
9706 SNP_A-2155802 142074091
9707 SNP_A-1787577 142086091
9708 SNP_A-1876429 142107781
9709 SNP_A-1825885 142110976
9710 SNP_A-2165046 142226442
9711 SNP_A-2148038 142228527
9712 SNP_A-2033777 142233628
9713 SNP_A-2290615 142240909
9714 SNP_A-2198552 142245462
9715 SNP_A-2103708 142266863
9716 SNP_A-2112894 142269913
9717 SNP_A-2300916 142269942
9718 SNP_A-1921036 142279518
9719 SNP_A-2041572 142302578
9720 SNP_A-1910991 142402607
9721 SNP_A-2106455 142469282
9722 SNP_A-2296354 142521407
9723 SNP_A-2088496 142522136
9724 SNP_A-2306290 142522185
9725 SNP_A-1943162 142610215
9726 SNP_A-2202923 142673630
9727 SNP_A-2269404 142715934
9728 SNP_A-1995464 142773253
9729 SNP_A-1788665 142778888
9730 SNP_A-4200787 142778905
9731 SNP_A-4230459 142837524
9732 SNP_A-4232709 142848419
9733 SNP_A-4227289 142883111
9734 SNP_A-4193693 142883123
9735 SNP_A-2301828 142910296
9736 SNP_A-1957306 142910332
9737 SNP_A-4233444 142926304
9738 SNP_A-2259245 142947523
9739 SNP_A-2233040 142969777
9740 SNP_A-1869968 143006715
9741 SNP_A-1940481 143106164
9742 SNP_A-2267771 143115946
9743 SNP_A-1835090 143146718
9744 SNP_A-1791762 143196971
9745 SNP_A-2307911 143197436
9746 SNP_A-2099610 143201573
9747 SNP_A-4233182 143245585
9748 SNP_A-1901925 143245649
9749 SNP_A-4204546 143246104
9750 SNP_A-2166647 143322306
9751 SNP_A-4226191 143324728
9752 SNP_A-2302086 143388467
9753 SNP_A-1828302 143401600
9754 SNP_A-2139712 143427530
9755 SNP_A-1875502 143431579
9756 SNP_A-2076929 143486624
9757 SNP_A-4239321 143486916
9758 SNP_A-1787365 143488490
9759 SNP_A-4205233 143488622
9760 SNP_A-4239769 143488721
9761 SNP_A-4238238 143489129
9762 SNP_A-2290415 143564928
9763 SNP_A-4238085 143643001
9764 SNP_A-4234802 143686392
9765 SNP_A-1886220 143736437
9766 SNP_A-1960001 143736649
9767 SNP_A-2102904 143746720
9768 SNP_A-2295805 143747074
9769 SNP_A-1995467 143783463
9770 SNP_A-1905408 143900614
9771 SNP_A-2117723 143953249
9772 SNP_A-2249695 143979063
9773 SNP_A-1933593 143979755
9774 SNP_A-2213460 144165303
9775 SNP_A-1934433 144185397
9776 SNP_A-1932831 144240466
9777 SNP_A-1918817 144273039
9778 SNP_A-2078881 144273229
9779 SNP_A-2174480 144434469
9780 SNP_A-1825631 144453567
9781 SNP_A-4193368 144456046
9782 SNP_A-4197283 144456063
9783 SNP_A-1814548 144459294
9784 SNP_A-1815275 144670321
9785 SNP_A-2204945 144678288
9786 SNP_A-2286290 144803593
9787 SNP_A-2241166 145001799
9788 SNP_A-1888812 145158416
9789 SNP_A-2048414 145516757
9790 SNP_A-1928293 145904495
9791 SNP_A-1812232 145926351
9792 SNP_A-2104947 146035977
9793 SNP_A-2056382 146070655
9794 SNP_A-4237319 146099144
9795 SNP_A-4200765 146106670
9796 SNP_A-2013961 146117130
9797 SNP_A-1863281 146118969
9798 SNP_A-2119915 146121517
9799 SNP_A-1909439 146166636
9800 SNP_A-2180801 146169918
9801 SNP_A-2137016 146263538
