# Supplementary material for: Genetic Structure of the Spanish Population
Source: BMC Genomics. 2010 May 25;11:326. doi: 10.1186/1471-2164-11-326 (PMC2887418; doi:10.1186/1471-2164-11-326)
Supplement: Additional file 1 — List of haplotype blocks across all autosomal chromosomes in the Spanish population. Each block is described by the SNPs that compose it, the major haplotypes with haplotypic frequencies, and the LD (D') among adjacent blocks. For each chromosome, the correspondence list between the SNP names and numbers is included in a separate table. [file 1471-2164-11-326-S1.ZIP › chr9.snpkey.txt]

1 SNP_A-2152316 176603
2 SNP_A-2068210 182129
3 SNP_A-4240206 207826
4 SNP_A-1932394 214693
5 SNP_A-1995474 240609
6 SNP_A-1995475 240889
7 SNP_A-2043111 243282
8 SNP_A-4236491 251855
9 SNP_A-1939226 258740
10 SNP_A-2183104 264108
11 SNP_A-1909383 294428
12 SNP_A-1995477 316400
13 SNP_A-1995478 316928
14 SNP_A-2028973 322639
15 SNP_A-1869559 353621
16 SNP_A-4203440 363883
17 SNP_A-1930296 364410
18 SNP_A-2081757 365336
19 SNP_A-2130334 365354
20 SNP_A-2161771 366122
21 SNP_A-2212046 366538
22 SNP_A-2052211 366572
23 SNP_A-2226800 366785
24 SNP_A-1911779 366929
25 SNP_A-1830526 372810
26 SNP_A-2052111 378338
27 SNP_A-2226322 388673
28 SNP_A-1807666 429102
29 SNP_A-2213776 442926
30 SNP_A-2247293 445162
31 SNP_A-2305807 459701
32 SNP_A-1888802 459767
33 SNP_A-2191109 474169
34 SNP_A-2251083 474850
35 SNP_A-4213297 508675
36 SNP_A-2161192 516772
37 SNP_A-2195764 549714
38 SNP_A-1914893 549758
39 SNP_A-2110036 549867
40 SNP_A-2252767 549973
41 SNP_A-2055591 550077
42 SNP_A-2149873 554836
43 SNP_A-4219625 561085
44 SNP_A-1995484 582757
45 SNP_A-1995485 582889
46 SNP_A-4220205 602167
47 SNP_A-2277688 619468
48 SNP_A-2302821 622051
49 SNP_A-4203574 622074
50 SNP_A-1953653 622131
51 SNP_A-4228507 622207
52 SNP_A-4231119 622219
53 SNP_A-1855625 622439
54 SNP_A-2100557 622459
55 SNP_A-2296916 622584
56 SNP_A-4198828 622621
57 SNP_A-1940640 624405
58 SNP_A-1995489 639006
59 SNP_A-1995494 639866
60 SNP_A-2306527 650290
61 SNP_A-4203699 650327
62 SNP_A-2197929 650354
63 SNP_A-2300758 650566
64 SNP_A-1928977 650608
65 SNP_A-2287179 650851
66 SNP_A-2247268 651057
67 SNP_A-1957680 661186
68 SNP_A-2058250 661330
69 SNP_A-2232791 667938
70 SNP_A-2032130 667986
71 SNP_A-2301894 668088
72 SNP_A-1907843 723212
73 SNP_A-2281642 724854
74 SNP_A-2295490 729851
75 SNP_A-1897315 730472
76 SNP_A-1995497 730592
77 SNP_A-4219610 739472
78 SNP_A-1905983 739493
79 SNP_A-1898003 766349
80 SNP_A-1918374 792053
81 SNP_A-4198678 792325
82 SNP_A-1826831 794166
83 SNP_A-2072019 794191
84 SNP_A-4204404 794603
85 SNP_A-2300796 794924
86 SNP_A-1995498 801618
87 SNP_A-1995499 834487
88 SNP_A-2046730 835564
89 SNP_A-4203407 840258
90 SNP_A-2057960 847511
91 SNP_A-2122445 862364
92 SNP_A-2175280 865134
93 SNP_A-4233467 870777
94 SNP_A-2082287 890015
95 SNP_A-1995502 894078
96 SNP_A-1995503 894106
97 SNP_A-2279688 895068
98 SNP_A-2060546 895584
99 SNP_A-1915336 906220
100 SNP_A-2184774 911597
101 SNP_A-2106982 911872
102 SNP_A-2128404 912574
103 SNP_A-1807433 915305
104 SNP_A-1995507 929653
105 SNP_A-1908671 929738
106 SNP_A-2119257 936041
107 SNP_A-4213300 941954
108 SNP_A-1995508 943057
109 SNP_A-2208352 945794
110 SNP_A-4213302 955006
111 SNP_A-1887112 975979
112 SNP_A-1869975 976085
113 SNP_A-4206817 991254
114 SNP_A-2026915 991397
115 SNP_A-1818241 995131
116 SNP_A-2189165 1002154
117 SNP_A-2266193 1014120
118 SNP_A-2034919 1014471
119 SNP_A-1954543 1040981
120 SNP_A-1839968 1047318
121 SNP_A-2155203 1047797
122 SNP_A-2013969 1052695
123 SNP_A-1842129 1053193
124 SNP_A-1876577 1060591
125 SNP_A-2209602 1085922
126 SNP_A-1915928 1105998
127 SNP_A-1950345 1107582
128 SNP_A-2232836 1107735
129 SNP_A-2241928 1113445
130 SNP_A-2247723 1114027
131 SNP_A-4231931 1114076
132 SNP_A-2256288 1114136
133 SNP_A-1852058 1114322
134 SNP_A-2163933 1142396
135 SNP_A-1995517 1151470
136 SNP_A-1995518 1151604
137 SNP_A-2164222 1152013
138 SNP_A-2038174 1152361
139 SNP_A-1995519 1152447
140 SNP_A-2027428 1152524
141 SNP_A-4213304 1152556
142 SNP_A-2190525 1156780
143 SNP_A-2122970 1159183
144 SNP_A-1841404 1162430
145 SNP_A-4193122 1173870
146 SNP_A-4213305 1196411
147 SNP_A-1995521 1196487
148 SNP_A-1995522 1222509
149 SNP_A-1932076 1229702
150 SNP_A-2268656 1229776
151 SNP_A-1864053 1258294
152 SNP_A-2258504 1258688
153 SNP_A-2215678 1260931
154 SNP_A-2025373 1286858
155 SNP_A-2309937 1288532
156 SNP_A-2305154 1289419
157 SNP_A-2210027 1291939
158 SNP_A-4207036 1310351
159 SNP_A-1940144 1310872
160 SNP_A-4201254 1311394
161 SNP_A-2250578 1322257
162 SNP_A-2146871 1327835
163 SNP_A-2305555 1333910
164 SNP_A-4215401 1344499
165 SNP_A-1824616 1348244
166 SNP_A-2282558 1372843
167 SNP_A-4194159 1372861
168 SNP_A-2149281 1377505
169 SNP_A-1833047 1392080
170 SNP_A-2110104 1403398
171 SNP_A-1813769 1403700
172 SNP_A-2310399 1407905
173 SNP_A-2197691 1428677
174 SNP_A-2115289 1428897
175 SNP_A-1886046 1429631
176 SNP_A-2052361 1435542
177 SNP_A-1823049 1437011
178 SNP_A-1995534 1439360
179 SNP_A-2184446 1440274
180 SNP_A-2252132 1446797
181 SNP_A-1995535 1450365
182 SNP_A-2032074 1453618
183 SNP_A-4195807 1456336
184 SNP_A-2152360 1471609
185 SNP_A-2307445 1480407
186 SNP_A-1813290 1480830
187 SNP_A-2021739 1485011
188 SNP_A-4205433 1486606
189 SNP_A-2039920 1487943
190 SNP_A-1956462 1491109
191 SNP_A-2108236 1496101
192 SNP_A-2031384 1496126
193 SNP_A-4213307 1500230
194 SNP_A-1995538 1500495
195 SNP_A-4213308 1500848
196 SNP_A-2189848 1503849
197 SNP_A-1936405 1511204
198 SNP_A-2264325 1511527
199 SNP_A-2103921 1518388
200 SNP_A-2100917 1522253
201 SNP_A-2293833 1522360
202 SNP_A-1944147 1523937
203 SNP_A-2027258 1545814
204 SNP_A-2062390 1546018
205 SNP_A-2275043 1546594
206 SNP_A-2013977 1567505
207 SNP_A-2240406 1568049
208 SNP_A-2243890 1572315
209 SNP_A-2185096 1578429
210 SNP_A-1849277 1581055
211 SNP_A-1823448 1582698
212 SNP_A-1939810 1585160
213 SNP_A-4240817 1586394
214 SNP_A-2013979 1596539
215 SNP_A-1885591 1599898
216 SNP_A-2268646 1624740
217 SNP_A-2160252 1625184
218 SNP_A-2256569 1625485
219 SNP_A-1950722 1625701
220 SNP_A-1933002 1625747
221 SNP_A-1812453 1644030
222 SNP_A-2210734 1651673
223 SNP_A-2187588 1654615
224 SNP_A-1806407 1679298
225 SNP_A-1811382 1707364
226 SNP_A-2172028 1707960
227 SNP_A-2256912 1708039
228 SNP_A-1952436 1708127
229 SNP_A-2298791 1708354
230 SNP_A-2172234 1709028
231 SNP_A-2254914 1709049
232 SNP_A-1937870 1709155
233 SNP_A-2205824 1709231
234 SNP_A-2289089 1709307
235 SNP_A-1995544 1713433
236 SNP_A-1995545 1713627
237 SNP_A-2025517 1714623
238 SNP_A-2269000 1714823
239 SNP_A-2213059 1714840
240 SNP_A-1820360 1716601
241 SNP_A-4234989 1716699
242 SNP_A-1847063 1716812
243 SNP_A-2013980 1717478
244 SNP_A-2037167 1718173
245 SNP_A-2170073 1718349
246 SNP_A-1876749 1724456
247 SNP_A-1950385 1724768
248 SNP_A-2266520 1725113
249 SNP_A-1882077 1725187
250 SNP_A-4200796 1730278
251 SNP_A-2222894 1730718
252 SNP_A-2075008 1738676
253 SNP_A-4217724 1738710
254 SNP_A-2286015 1746470
255 SNP_A-2036758 1747039
256 SNP_A-4193397 1768025
257 SNP_A-4213309 1779931
258 SNP_A-1995549 1785030
259 SNP_A-4213310 1788805
260 SNP_A-2140990 1820286
261 SNP_A-1995552 1822481
262 SNP_A-2249657 1834351
263 SNP_A-2293958 1835946
264 SNP_A-2287782 1860197
265 SNP_A-1902897 1882656
266 SNP_A-2280743 1898798
267 SNP_A-1871166 1916444
268 SNP_A-2230665 1918115
269 SNP_A-2290334 1928162
270 SNP_A-2221419 1947900
271 SNP_A-4221782 1947974
272 SNP_A-1942560 1948716
273 SNP_A-1995554 1959766
274 SNP_A-1906073 1987594
275 SNP_A-1846165 1989315
276 SNP_A-1886271 1990450
277 SNP_A-2145503 2023929
278 SNP_A-1844042 2043379
279 SNP_A-1995558 2056837
280 SNP_A-2133278 2061389
281 SNP_A-2079841 2069114
282 SNP_A-2118095 2069250
283 SNP_A-2026580 2074739
284 SNP_A-1901131 2096237
285 SNP_A-1949587 2099139
286 SNP_A-2225952 2117883
287 SNP_A-1889953 2119744
288 SNP_A-2074450 2119832
289 SNP_A-4194243 2138966
290 SNP_A-2303473 2140311
291 SNP_A-2026851 2140662
292 SNP_A-1995562 2150105
293 SNP_A-1995563 2155758
294 SNP_A-1995566 2167492
295 SNP_A-2036016 2170536
296 SNP_A-1780854 2170694
297 SNP_A-2161104 2170812
298 SNP_A-4225506 2195924
299 SNP_A-1995568 2201628
300 SNP_A-4235533 2204428
301 SNP_A-1915776 2207178
302 SNP_A-1995569 2210592
303 SNP_A-4203720 2210915
304 SNP_A-4205008 2216080
305 SNP_A-2091469 2216445
306 SNP_A-4213313 2218689
307 SNP_A-4238047 2224724
308 SNP_A-1854688 2235919
309 SNP_A-2269613 2238103
310 SNP_A-4196528 2240370
311 SNP_A-4198759 2240385
312 SNP_A-2100793 2240413
313 SNP_A-1923796 2261325
314 SNP_A-2013984 2285086
315 SNP_A-4224422 2297616
316 SNP_A-1848205 2320643
317 SNP_A-2194587 2330935
318 SNP_A-2295881 2330963
319 SNP_A-1841783 2331551
320 SNP_A-4223136 2333547
321 SNP_A-2154364 2347908
322 SNP_A-1863620 2376539
323 SNP_A-4202028 2378181
324 SNP_A-4227200 2378244
325 SNP_A-2177944 2381261
326 SNP_A-1894419 2417182
327 SNP_A-1820780 2446879
328 SNP_A-1821458 2448331
329 SNP_A-2035863 2448456
330 SNP_A-2178084 2448574
331 SNP_A-1910141 2459742
332 SNP_A-2148465 2459764
333 SNP_A-2125571 2459939
334 SNP_A-1899136 2462254
335 SNP_A-2165271 2467568
336 SNP_A-2256445 2473942
337 SNP_A-1995579 2482466
338 SNP_A-2193469 2483292
339 SNP_A-1888873 2487985
340 SNP_A-4240178 2488025
341 SNP_A-2301918 2488434
342 SNP_A-4213314 2496236
343 SNP_A-2111342 2528923
344 SNP_A-4217446 2529035
345 SNP_A-2200956 2529222
346 SNP_A-1791266 2529495
347 SNP_A-2201737 2536716
348 SNP_A-1882172 2536879
349 SNP_A-4218077 2536974
350 SNP_A-2224766 2539593
351 SNP_A-4216501 2541136
352 SNP_A-1862663 2541480
353 SNP_A-4239860 2541594
354 SNP_A-2152024 2548330
355 SNP_A-4217161 2548439
356 SNP_A-2025397 2548513
357 SNP_A-2245809 2549581
358 SNP_A-2051750 2562011
359 SNP_A-4229295 2584236
360 SNP_A-4213315 2584577
361 SNP_A-2109570 2605553
362 SNP_A-1785021 2613615
363 SNP_A-2169724 2620785
364 SNP_A-2116245 2625116
365 SNP_A-1816175 2651766
366 SNP_A-2022981 2658085
367 SNP_A-2225628 2658187
368 SNP_A-4240041 2664318
369 SNP_A-4237855 2667012
370 SNP_A-1927758 2673052
371 SNP_A-2290145 2673939
372 SNP_A-2137936 2674117
373 SNP_A-1834438 2674656
374 SNP_A-1959685 2690883
375 SNP_A-1850737 2696850
376 SNP_A-1949385 2697333
377 SNP_A-2132733 2705284
378 SNP_A-4240589 2706750
379 SNP_A-1941294 2720988
380 SNP_A-2037681 2726707
381 SNP_A-1927160 2773113
382 SNP_A-1995585 2776648
383 SNP_A-2151906 2816674
384 SNP_A-2229556 2868144
385 SNP_A-1894570 2919424
386 SNP_A-1790785 2932450
387 SNP_A-2247849 2934597
388 SNP_A-2183599 2937073
389 SNP_A-1812354 2938062
390 SNP_A-1995591 2942527
391 SNP_A-2175573 2944622
392 SNP_A-2048913 2953829
393 SNP_A-4219363 2954750
394 SNP_A-2263178 2955090
395 SNP_A-1922910 2958309
396 SNP_A-2040098 2958592
397 SNP_A-2013990 2958688
398 SNP_A-1995592 2959061
399 SNP_A-2099200 2975380
400 SNP_A-2104464 2975743
401 SNP_A-1929071 2978674
402 SNP_A-1995593 2988820
403 SNP_A-1949499 3002175
404 SNP_A-2301506 3002372
405 SNP_A-2122075 3022897
406 SNP_A-1850312 3030468
407 SNP_A-1934146 3043562
408 SNP_A-2210895 3084840
409 SNP_A-1885848 3088796
410 SNP_A-4198130 3106129
411 SNP_A-2154438 3113995
412 SNP_A-2024523 3115198
413 SNP_A-2254334 3115219
414 SNP_A-4200265 3115460
415 SNP_A-1782308 3115608
416 SNP_A-1950543 3129596
417 SNP_A-1836558 3129726
418 SNP_A-2306842 3129802
419 SNP_A-1941165 3129855
420 SNP_A-1946316 3146066
421 SNP_A-2164833 3149681
422 SNP_A-1879799 3150292
423 SNP_A-4213317 3177859
424 SNP_A-1995605 3194115
425 SNP_A-1902619 3236491
426 SNP_A-2128568 3243649
427 SNP_A-1928247 3252803
428 SNP_A-2096823 3264741
429 SNP_A-2217110 3272409
430 SNP_A-1831677 3273313
431 SNP_A-4222724 3291887
432 SNP_A-2122487 3292019
433 SNP_A-2089125 3292356
434 SNP_A-2042441 3298772
435 SNP_A-2023764 3300999
436 SNP_A-1995610 3313516
437 SNP_A-2013994 3326968
438 SNP_A-2106914 3361746
439 SNP_A-4200887 3361790
440 SNP_A-4229309 3384094
441 SNP_A-1864959 3385848
442 SNP_A-4232692 3398858
443 SNP_A-4222660 3430355
444 SNP_A-1995611 3463360
445 SNP_A-1843699 3474373
446 SNP_A-4206122 3507533
447 SNP_A-4229665 3519411
448 SNP_A-4234606 3540086
449 SNP_A-1863640 3569891
450 SNP_A-1959054 3569989
451 SNP_A-2112402 3574207
452 SNP_A-1829594 3574543
453 SNP_A-2189543 3575933
454 SNP_A-4225192 3576093
455 SNP_A-2137207 3576674
456 SNP_A-2153019 3579281
457 SNP_A-1919013 3583961
458 SNP_A-2098424 3620768
459 SNP_A-2215558 3621008
460 SNP_A-2148128 3650648
461 SNP_A-1995614 3686874
462 SNP_A-2123682 3722530
463 SNP_A-1995617 3733938
464 SNP_A-2087805 3745135
465 SNP_A-2033874 3745197
466 SNP_A-1782327 3760175
467 SNP_A-1995619 3763699
468 SNP_A-2116767 3763822
469 SNP_A-2197159 3765721
470 SNP_A-2196275 3787726
471 SNP_A-2040827 3814004
472 SNP_A-1958517 3817075
473 SNP_A-2243641 3817824
474 SNP_A-1808342 3818609
475 SNP_A-1800719 3826445
476 SNP_A-4241158 3833017
477 SNP_A-2160841 3834061
478 SNP_A-1790944 3835784
479 SNP_A-4206169 3838687
480 SNP_A-1851980 3841002
481 SNP_A-1995622 3857540
482 SNP_A-2184308 3870973
483 SNP_A-4206195 3871005
484 SNP_A-2168639 3879264
485 SNP_A-1843344 3902736
486 SNP_A-1995625 3924738
487 SNP_A-2290349 3925560
488 SNP_A-2238019 3929353
489 SNP_A-1817922 3932009
490 SNP_A-2191670 3932136
491 SNP_A-4200634 3932566
492 SNP_A-2077593 3932941
493 SNP_A-1933016 3933125
494 SNP_A-2214783 3934989
495 SNP_A-2223608 3953848
496 SNP_A-1920529 3961767
497 SNP_A-2156147 3961787
498 SNP_A-2070684 3962043
499 SNP_A-2127550 4011656
500 SNP_A-1781028 4017185
501 SNP_A-1809035 4024589
502 SNP_A-4233116 4025710
503 SNP_A-2136192 4036569
504 SNP_A-1862286 4038636
505 SNP_A-4200545 4048403
506 SNP_A-2104922 4056363
507 SNP_A-2265619 4056751
508 SNP_A-2198439 4059657
509 SNP_A-2252746 4059813
510 SNP_A-2079782 4061868
511 SNP_A-2145480 4061952
512 SNP_A-2021153 4067074
513 SNP_A-2047637 4073665
514 SNP_A-2103381 4073863
515 SNP_A-4213318 4074134
516 SNP_A-4232651 4076370
517 SNP_A-4235214 4076553
518 SNP_A-4231523 4089566
519 SNP_A-2090424 4092339
520 SNP_A-1935578 4092443
521 SNP_A-4215404 4114377
522 SNP_A-1899311 4117906
523 SNP_A-2197353 4118480
524 SNP_A-4240382 4119262
525 SNP_A-4230269 4119503
526 SNP_A-4195543 4144044
527 SNP_A-1839819 4144651
528 SNP_A-1961194 4144862
529 SNP_A-4235569 4145628
530 SNP_A-2199098 4149206
531 SNP_A-1850215 4150364
532 SNP_A-1995637 4150746
533 SNP_A-2014002 4159816
534 SNP_A-2288329 4166146
535 SNP_A-1879948 4166178
536 SNP_A-2119834 4166285
537 SNP_A-1911670 4171296
538 SNP_A-4203509 4184689
539 SNP_A-4234587 4184762
540 SNP_A-4198914 4195498
541 SNP_A-1830255 4196462
542 SNP_A-1934108 4196671
543 SNP_A-2304909 4196769
544 SNP_A-1828124 4204040
545 SNP_A-2273377 4208178
546 SNP_A-2290274 4210832
547 SNP_A-1829569 4218550
548 SNP_A-2287599 4234197
549 SNP_A-2195831 4254171
550 SNP_A-2083414 4257787
551 SNP_A-1879810 4258731
552 SNP_A-4239994 4258785
553 SNP_A-1898534 4274369
554 SNP_A-2127396 4285880
555 SNP_A-1930756 4293313
556 SNP_A-1802964 4293517
557 SNP_A-1833529 4295959
558 SNP_A-2166614 4300558
559 SNP_A-2238541 4306407
560 SNP_A-1833255 4306515
561 SNP_A-1995646 4319209
562 SNP_A-1844260 4328987
563 SNP_A-2227123 4358838
564 SNP_A-2099791 4392216
565 SNP_A-1936634 4393337
566 SNP_A-2239999 4407219
567 SNP_A-2143571 4408022
568 SNP_A-2268660 4421152
569 SNP_A-1995647 4432476
570 SNP_A-1840839 4437321
571 SNP_A-1827175 4438088
572 SNP_A-2179664 4438454
573 SNP_A-1935703 4444339
574 SNP_A-1995649 4445193
575 SNP_A-1995650 4445585
576 SNP_A-2179964 4477024
577 SNP_A-2202159 4494448
578 SNP_A-2078076 4509989
579 SNP_A-2157420 4513322
580 SNP_A-1806926 4517262
581 SNP_A-2270938 4518150
582 SNP_A-2248818 4532506
583 SNP_A-1995651 4532803
584 SNP_A-1995652 4532890
585 SNP_A-1995653 4533307
586 SNP_A-2293817 4547165
587 SNP_A-2304927 4551374
588 SNP_A-4227055 4556210
589 SNP_A-2112028 4563218
590 SNP_A-2162691 4566451
591 SNP_A-4233596 4620675
592 SNP_A-2169549 4630212
593 SNP_A-2084562 4633573
594 SNP_A-1995658 4635935
595 SNP_A-4207719 4663941
596 SNP_A-1786488 4669078
597 SNP_A-2312784 4681570
598 SNP_A-4237070 4696366
599 SNP_A-2215736 4722785
600 SNP_A-2108018 4734743
601 SNP_A-2092422 4785595
602 SNP_A-2302380 4799158
603 SNP_A-2014007 4815277
604 SNP_A-2155947 4822130
605 SNP_A-2091017 4824394
606 SNP_A-2251464 4824597
607 SNP_A-2248910 4845514
608 SNP_A-1868433 4845912
609 SNP_A-2266507 4846019
610 SNP_A-1937707 4855256
611 SNP_A-2240258 4856840
612 SNP_A-2105634 4875267
613 SNP_A-2290163 4876080
614 SNP_A-2186256 4879208
615 SNP_A-2055214 4920487
616 SNP_A-2272901 4923667
617 SNP_A-1929460 4925926
618 SNP_A-2303546 4937510
619 SNP_A-2194730 4956178
620 SNP_A-2219595 4966029
621 SNP_A-2268966 5000192
622 SNP_A-2269207 5049440
623 SNP_A-2062336 5066691
624 SNP_A-2269906 5099707
625 SNP_A-4220322 5100000
626 SNP_A-2039124 5164829
627 SNP_A-1995668 5182874
628 SNP_A-2054278 5186695
629 SNP_A-4238654 5228460
630 SNP_A-2179215 5234356
631 SNP_A-4202052 5331556
632 SNP_A-2014014 5336152
633 SNP_A-1940202 5336352
634 SNP_A-1845782 5338393
635 SNP_A-1871294 5352762
636 SNP_A-1788983 5353068
637 SNP_A-1833409 5354941
638 SNP_A-4236250 5363441
639 SNP_A-4240037 5365496
640 SNP_A-1902359 5373815
641 SNP_A-2284923 5374069
642 SNP_A-1839015 5379075
643 SNP_A-1860296 5379652
644 SNP_A-2311899 5379821
645 SNP_A-1928153 5380183
646 SNP_A-2256514 5382243
647 SNP_A-2242977 5382330
648 SNP_A-1889045 5408152
649 SNP_A-2094240 5408191
650 SNP_A-1995671 5433890
651 SNP_A-4216464 5443198
652 SNP_A-1846748 5443260
653 SNP_A-2056787 5469822
654 SNP_A-1841191 5475804
655 SNP_A-2159327 5478002
656 SNP_A-2040763 5500644
657 SNP_A-2162592 5541261
658 SNP_A-1871331 5549893
659 SNP_A-1792285 5571140
660 SNP_A-2170363 5601912
661 SNP_A-2205853 5602177
662 SNP_A-2137353 5622721
663 SNP_A-4216817 5629823
664 SNP_A-4204609 5667461
665 SNP_A-2044262 5667627
666 SNP_A-1944712 5693394
667 SNP_A-2258176 5693443
668 SNP_A-1807825 5702626
669 SNP_A-1854482 5721178
670 SNP_A-1995672 5722483
671 SNP_A-1840439 5728056
672 SNP_A-2211947 5732401
673 SNP_A-2269554 5776850
674 SNP_A-1863670 5782106
675 SNP_A-2051212 5782156
676 SNP_A-2296391 5783102
677 SNP_A-1844053 5849774
678 SNP_A-2289660 5860703
679 SNP_A-2261447 5865294
680 SNP_A-1995673 5890341
681 SNP_A-1907542 5905835
682 SNP_A-4222739 5922616
683 SNP_A-1908733 5924967
684 SNP_A-4237132 5925619
685 SNP_A-1904717 5926099
686 SNP_A-1852338 5941579
687 SNP_A-1895414 6036694
688 SNP_A-1790982 6039547
689 SNP_A-4217581 6039843
690 SNP_A-2225789 6041924
691 SNP_A-2130682 6043098
692 SNP_A-1868801 6058910
693 SNP_A-1840680 6080160
694 SNP_A-2127115 6098921
695 SNP_A-1805392 6099080
696 SNP_A-2281731 6124787
697 SNP_A-2307088 6134333
698 SNP_A-2195491 6135022
699 SNP_A-2061967 6156653
700 SNP_A-2077707 6157017
701 SNP_A-2261992 6230084
702 SNP_A-2144249 6230658
703 SNP_A-1796376 6243571
704 SNP_A-2029891 6243710
705 SNP_A-1995676 6245319
706 SNP_A-1995677 6291578
707 SNP_A-1868918 6300908
708 SNP_A-1995679 6320380
709 SNP_A-4193110 6341834
710 SNP_A-2037864 6385540
711 SNP_A-1940151 6391077
712 SNP_A-1885788 6407677
713 SNP_A-2086290 6421946
714 SNP_A-4213323 6428131
715 SNP_A-1905535 6437394
716 SNP_A-2262090 6437439
717 SNP_A-1995684 6445048
718 SNP_A-1995685 6449274
719 SNP_A-1799844 6452585
720 SNP_A-1782738 6460921
721 SNP_A-1995686 6513056
722 SNP_A-4225503 6522070
723 SNP_A-1821075 6522344
724 SNP_A-2296213 6522477
725 SNP_A-4197525 6558116
726 SNP_A-2034973 6601609
727 SNP_A-2209642 6614259
728 SNP_A-4240964 6614484
729 SNP_A-1880528 6614541
730 SNP_A-2083379 6620452
731 SNP_A-4238938 6628114
732 SNP_A-2256144 6631802
733 SNP_A-2186086 6631917
734 SNP_A-2240321 6641494
735 SNP_A-4226615 6641552
736 SNP_A-1864348 6642997
737 SNP_A-2067584 6643918
738 SNP_A-2237663 6644000
739 SNP_A-2062171 6644203
740 SNP_A-2068223 6662097
741 SNP_A-1882198 6674955
742 SNP_A-2228289 6710831
743 SNP_A-2213648 6712102
744 SNP_A-1871094 6714015
745 SNP_A-1792691 6721786
746 SNP_A-2086669 6745968
747 SNP_A-1791652 6759429
748 SNP_A-1995689 6759653
749 SNP_A-1873996 6764846
750 SNP_A-1928654 6787498
751 SNP_A-1845507 6788091
752 SNP_A-4222862 6805872
753 SNP_A-1949965 6835561
754 SNP_A-2125288 6838369
755 SNP_A-1928213 6844610
756 SNP_A-1882375 6868215
757 SNP_A-4213324 6896384
758 SNP_A-1924168 6898195
759 SNP_A-2277904 6907652
760 SNP_A-2197090 6914918
761 SNP_A-2021846 6918724
762 SNP_A-1945465 6930375
763 SNP_A-1873446 6931001
764 SNP_A-2275394 6931719
765 SNP_A-4222191 6932110
766 SNP_A-1917095 6932146
767 SNP_A-2056033 6935423
768 SNP_A-2179994 6947481
769 SNP_A-1951335 6951871
770 SNP_A-1880387 6952280
771 SNP_A-2143592 6952695
772 SNP_A-2205223 6953469
773 SNP_A-2113211 6953799
774 SNP_A-2138726 6959634
775 SNP_A-2246117 6959833
776 SNP_A-2159696 6963510
777 SNP_A-2086860 6964101
778 SNP_A-1899623 6964900
779 SNP_A-1995691 6967233
780 SNP_A-2117072 6984399
781 SNP_A-2100648 6997046
782 SNP_A-1832456 7002612
783 SNP_A-1846409 7003559
784 SNP_A-4234240 7004867
785 SNP_A-2188301 7025727
786 SNP_A-2076956 7026325
787 SNP_A-2024702 7033671
788 SNP_A-4238275 7034255
789 SNP_A-1858031 7034474
790 SNP_A-2305082 7057344
791 SNP_A-2224290 7058436
792 SNP_A-1911305 7084860
793 SNP_A-1995699 7087263
794 SNP_A-1995700 7087991
795 SNP_A-2025743 7110095
796 SNP_A-2052401 7111029
797 SNP_A-1851475 7116175
798 SNP_A-2064686 7120110
799 SNP_A-2156536 7120319
800 SNP_A-2067404 7120475
801 SNP_A-2272071 7122694
802 SNP_A-2060687 7133905
803 SNP_A-2026793 7135748
804 SNP_A-2272404 7144294
805 SNP_A-2110134 7163752
806 SNP_A-2021484 7164673
807 SNP_A-2293902 7164773
808 SNP_A-4216445 7164898
809 SNP_A-2041774 7167496
810 SNP_A-2051398 7169840
811 SNP_A-2181585 7169885
812 SNP_A-1995713 7170551
813 SNP_A-2129524 7172720
814 SNP_A-2048085 7186058
815 SNP_A-4227249 7198828
816 SNP_A-4206721 7205204
817 SNP_A-2198054 7205560
818 SNP_A-1849041 7212495
819 SNP_A-2245684 7216519
820 SNP_A-2024306 7216794
821 SNP_A-1796241 7227331
822 SNP_A-1781585 7230593
823 SNP_A-1918846 7230781
824 SNP_A-2069539 7230918
825 SNP_A-2257827 7242480
826 SNP_A-2059075 7250390
827 SNP_A-4233199 7256283
828 SNP_A-1995717 7259743
829 SNP_A-1796715 7275885
830 SNP_A-1797147 7286644
831 SNP_A-1836395 7288230
832 SNP_A-2061504 7289599
833 SNP_A-1885251 7289967
834 SNP_A-1843493 7290488
835 SNP_A-4224807 7292975
836 SNP_A-1928171 7309568
837 SNP_A-2187356 7319786
838 SNP_A-2048676 7324464
839 SNP_A-4240863 7346531
840 SNP_A-4213327 7362858
841 SNP_A-2014029 7363868
842 SNP_A-2259829 7369571
843 SNP_A-2128841 7379700
844 SNP_A-2196082 7380841
845 SNP_A-2014030 7383426
846 SNP_A-4213328 7384932
847 SNP_A-1995722 7385038
848 SNP_A-2150634 7400191
849 SNP_A-4224949 7424628
850 SNP_A-1894962 7439702
851 SNP_A-4213329 7446295
852 SNP_A-2159934 7463091
853 SNP_A-1995728 7489180
854 SNP_A-4213330 7505786
855 SNP_A-2116327 7514075
856 SNP_A-1946981 7514391
857 SNP_A-2292068 7514638
858 SNP_A-2072763 7514720
859 SNP_A-2184345 7514798
860 SNP_A-2284127 7514847
861 SNP_A-2216778 7520883
862 SNP_A-2263023 7524111
863 SNP_A-1944451 7524214
864 SNP_A-4195780 7529381
865 SNP_A-2261355 7529474
866 SNP_A-4230198 7529567
867 SNP_A-1947522 7550779
868 SNP_A-1845071 7602508
869 SNP_A-1995734 7609121
870 SNP_A-2266505 7609582
871 SNP_A-2014033 7649530
872 SNP_A-4213331 7649850
873 SNP_A-1995736 7649978
874 SNP_A-1880599 7667997
875 SNP_A-4238828 7669666
876 SNP_A-1850433 7674317
877 SNP_A-1995739 7679155
878 SNP_A-4203276 7684484
879 SNP_A-4237488 7684895
880 SNP_A-2168814 7685754
881 SNP_A-2174804 7725283
882 SNP_A-2061436 7729110
883 SNP_A-4203086 7738664
884 SNP_A-1870410 7747657
885 SNP_A-1953866 7749331
886 SNP_A-2050749 7754226
887 SNP_A-4240868 7754377
888 SNP_A-2231333 7760233
889 SNP_A-4213332 7764180
890 SNP_A-1920290 7769772
891 SNP_A-1786121 7804350
892 SNP_A-2270009 7804465
893 SNP_A-2185284 7805985
894 SNP_A-2014034 7811244
895 SNP_A-1834136 7834368
896 SNP_A-4203568 7845900
897 SNP_A-2271174 7848771
898 SNP_A-1901418 7849710
899 SNP_A-4196343 7850012
900 SNP_A-2222359 7861852
901 SNP_A-4202999 7901127
902 SNP_A-2208101 7902161
903 SNP_A-4216575 7918994
904 SNP_A-2074377 7925389
905 SNP_A-4222052 7935146
906 SNP_A-2269407 7960004
907 SNP_A-1851274 7980815
908 SNP_A-2152137 8011065
909 SNP_A-2162876 8019651
910 SNP_A-1798683 8019850
911 SNP_A-4238351 8084833
912 SNP_A-1869115 8109324
913 SNP_A-1795107 8109431
914 SNP_A-2242161 8109459
915 SNP_A-2137286 8111487
916 SNP_A-1845060 8121675
917 SNP_A-1903615 8123859
918 SNP_A-2153068 8126797
919 SNP_A-1823680 8132694
920 SNP_A-1780937 8133686
921 SNP_A-1930072 8133737
922 SNP_A-2301968 8133773
923 SNP_A-4241269 8164664
924 SNP_A-1876082 8167766
925 SNP_A-4224130 8198014
926 SNP_A-1896250 8198407
927 SNP_A-2298239 8198825
928 SNP_A-1943382 8198999
929 SNP_A-4202438 8216716
930 SNP_A-2302240 8217693
931 SNP_A-1923722 8225898
932 SNP_A-1823474 8226122
933 SNP_A-1822206 8231845
934 SNP_A-2165830 8231971
935 SNP_A-2239543 8252469
936 SNP_A-1995760 8258198
937 SNP_A-1801100 8270666
938 SNP_A-2058501 8270950
939 SNP_A-1995761 8271790
940 SNP_A-2175580 8283622
941 SNP_A-1941223 8299450
942 SNP_A-1845977 8310501
943 SNP_A-2198323 8310778
944 SNP_A-1995766 8322353
945 SNP_A-1834769 8332540
946 SNP_A-4241217 8333237
947 SNP_A-1827779 8338602
948 SNP_A-2230613 8352230
949 SNP_A-1995770 8377055
950 SNP_A-2282986 8377513
951 SNP_A-2280481 8393640
952 SNP_A-2141419 8396407
953 SNP_A-2135608 8410673
954 SNP_A-4194950 8431863
955 SNP_A-2043296 8432098
956 SNP_A-1800098 8445942
957 SNP_A-1995771 8446020
958 SNP_A-2014037 8446247
959 SNP_A-2261352 8448811
960 SNP_A-1995773 8455598
961 SNP_A-1818506 8467093
962 SNP_A-4213333 8479006
963 SNP_A-2167105 8484221
964 SNP_A-2091185 8492387
965 SNP_A-2163772 8498015
966 SNP_A-4198538 8510287
967 SNP_A-1816633 8510366
968 SNP_A-2049446 8514448
969 SNP_A-2014039 8526034
970 SNP_A-2196792 8547264
971 SNP_A-2140545 8552080
972 SNP_A-4207390 8568261
973 SNP_A-2292537 8568551
974 SNP_A-2205110 8585338
975 SNP_A-1911742 8592323
976 SNP_A-4219531 8592903
977 SNP_A-4239581 8593606
978 SNP_A-1889806 8594583
979 SNP_A-1938394 8602672
980 SNP_A-1942270 8605045
981 SNP_A-1995777 8625791
982 SNP_A-2092133 8683432
983 SNP_A-4213335 8695964
984 SNP_A-2033084 8702601
985 SNP_A-1995780 8709549
986 SNP_A-1995781 8728267
987 SNP_A-2159310 8729061
988 SNP_A-4213336 8746140
989 SNP_A-1995782 8752705
990 SNP_A-4195771 8763383
991 SNP_A-1995784 8764062
992 SNP_A-4213337 8764381
993 SNP_A-1995786 8765087
994 SNP_A-1995788 8774446
995 SNP_A-2025798 8783359
996 SNP_A-2301295 8785072
997 SNP_A-4234214 8790078
998 SNP_A-2188209 8797814
999 SNP_A-4192565 8802415
1000 SNP_A-1874291 8802704
1001 SNP_A-1889012 8802871
1002 SNP_A-1781185 8806479
1003 SNP_A-1936281 8806665
1004 SNP_A-2078858 8812716
1005 SNP_A-1942812 8820796
1006 SNP_A-1834169 8833363
1007 SNP_A-1854875 8833382
1008 SNP_A-2040402 8833506
1009 SNP_A-1943458 8836955
1010 SNP_A-2173564 8883834
1011 SNP_A-4213338 8887230
1012 SNP_A-4213339 8890067
1013 SNP_A-1958569 8893357
1014 SNP_A-4203494 8893857
1015 SNP_A-1807009 8905142
1016 SNP_A-4205987 8919077
1017 SNP_A-4218955 8941886
1018 SNP_A-1890288 8949010
1019 SNP_A-4226923 8955753
1020 SNP_A-1890117 8962171
1021 SNP_A-1995791 8972308
1022 SNP_A-4207433 8972735
1023 SNP_A-4213340 8977006
1024 SNP_A-4236351 8990476
1025 SNP_A-2150697 9000336
1026 SNP_A-2239593 9001180
1027 SNP_A-2034898 9001209
1028 SNP_A-1857331 9001250
1029 SNP_A-2062116 9016815
1030 SNP_A-4213341 9029222
1031 SNP_A-1995796 9043770
1032 SNP_A-1995797 9044621
1033 SNP_A-1995798 9044913
1034 SNP_A-4227367 9047632
1035 SNP_A-4219079 9048076
1036 SNP_A-2044759 9051283
1037 SNP_A-1834441 9051331
1038 SNP_A-1795290 9088121
1039 SNP_A-2197782 9092409
1040 SNP_A-2196750 9134115
1041 SNP_A-1933916 9152669
1042 SNP_A-1995801 9175515
1043 SNP_A-1932037 9178957
1044 SNP_A-1879908 9186248
1045 SNP_A-1818124 9187324
1046 SNP_A-2299808 9190590
1047 SNP_A-2167011 9192872
1048 SNP_A-2260890 9221961
1049 SNP_A-2265737 9222484
1050 SNP_A-2127151 9251737
1051 SNP_A-4222099 9251826
1052 SNP_A-2084225 9260120
1053 SNP_A-1942569 9260436
1054 SNP_A-2164003 9260642
1055 SNP_A-4202009 9269132
1056 SNP_A-2060720 9284304
1057 SNP_A-2150891 9284415
1058 SNP_A-2039801 9311951
1059 SNP_A-1810217 9328146
1060 SNP_A-1995804 9328215
1061 SNP_A-1995805 9329871
1062 SNP_A-1995806 9330127
1063 SNP_A-2238743 9338853
1064 SNP_A-4213343 9348617
1065 SNP_A-2177734 9370737
1066 SNP_A-2241599 9370781
1067 SNP_A-4203990 9375717
1068 SNP_A-2264982 9376437
1069 SNP_A-2042145 9378508
1070 SNP_A-2073687 9379708
1071 SNP_A-2247510 9379992
1072 SNP_A-2072341 9380765
1073 SNP_A-2152645 9380815
1074 SNP_A-1925793 9381030
1075 SNP_A-1843512 9381051
1076 SNP_A-1872853 9383437
1077 SNP_A-2182963 9383744
1078 SNP_A-2131754 9383975
1079 SNP_A-1860530 9384504
1080 SNP_A-4200226 9384684
1081 SNP_A-2172369 9391487
1082 SNP_A-1818738 9394584
1083 SNP_A-4226324 9395003
1084 SNP_A-2192074 9395316
1085 SNP_A-4219347 9395431
1086 SNP_A-2027732 9406962
1087 SNP_A-4213344 9410735
1088 SNP_A-2224124 9412544
1089 SNP_A-1873303 9414519
1090 SNP_A-1935297 9414989
1091 SNP_A-2198933 9435270
1092 SNP_A-2097949 9438445
1093 SNP_A-2122099 9443879
1094 SNP_A-4231344 9444340
1095 SNP_A-2187973 9444411
1096 SNP_A-1995810 9448328
1097 SNP_A-2132807 9465383
1098 SNP_A-2168869 9465774
1099 SNP_A-2117743 9465845
1100 SNP_A-1888603 9466126
1101 SNP_A-2085718 9466212
1102 SNP_A-4236751 9472268
1103 SNP_A-2134177 9487040
1104 SNP_A-1995815 9493477
1105 SNP_A-1920460 9495249
1106 SNP_A-1881179 9516138
1107 SNP_A-1916294 9549762
1108 SNP_A-4213346 9555335
1109 SNP_A-2241550 9569884
1110 SNP_A-2135697 9571692
1111 SNP_A-4203754 9572128
1112 SNP_A-1903399 9577666
1113 SNP_A-4219417 9579682
1114 SNP_A-2116586 9583722
1115 SNP_A-2163015 9592389
1116 SNP_A-1796753 9592426
1117 SNP_A-2147926 9593122
1118 SNP_A-2219242 9598981
1119 SNP_A-2038415 9621694
1120 SNP_A-1846709 9623427
1121 SNP_A-4204155 9652772
1122 SNP_A-1817127 9674129
1123 SNP_A-1865768 9675304
1124 SNP_A-2225647 9701904
1125 SNP_A-2196593 9714816
1126 SNP_A-4219557 9714976
1127 SNP_A-1934204 9716090
1128 SNP_A-2139670 9716251
1129 SNP_A-4225694 9716850
1130 SNP_A-4192576 9718354
1131 SNP_A-4205518 9726587
1132 SNP_A-2074799 9732685
1133 SNP_A-1900002 9741606
1134 SNP_A-2141425 9767072
1135 SNP_A-4225852 9767960
1136 SNP_A-2050941 9768653
1137 SNP_A-4216749 9769358
1138 SNP_A-2053367 9775540
1139 SNP_A-1791947 9775685
1140 SNP_A-1995823 9792058
1141 SNP_A-1865512 9804116
1142 SNP_A-4215406 9811783
1143 SNP_A-1830827 9819690
1144 SNP_A-4213347 9821142
1145 SNP_A-4213348 9821715
1146 SNP_A-1995828 9822245
1147 SNP_A-1855174 9838848
1148 SNP_A-2014046 9850735
1149 SNP_A-2103564 9850872
1150 SNP_A-1995829 9853227
1151 SNP_A-2064972 9859171
1152 SNP_A-2184557 9898296
1153 SNP_A-2056361 9898722
1154 SNP_A-2025200 9898821
1155 SNP_A-1807691 9899726
1156 SNP_A-1788537 9903106
1157 SNP_A-1844548 9903373
1158 SNP_A-4204465 9928319
1159 SNP_A-2152795 9928443
1160 SNP_A-2075298 9928475
1161 SNP_A-2054801 9935265
1162 SNP_A-2280753 9950537
1163 SNP_A-4197922 9951188
1164 SNP_A-1949301 9956113
1165 SNP_A-2179094 9958236
1166 SNP_A-1828087 9958339
1167 SNP_A-2163538 9958773
1168 SNP_A-1923808 9959023
1169 SNP_A-2276772 9959939
1170 SNP_A-1954481 9962241
1171 SNP_A-4233094 9962321
1172 SNP_A-1995838 9963935
1173 SNP_A-1995841 9970977
1174 SNP_A-1828917 9975322
1175 SNP_A-2172900 9979624
1176 SNP_A-1852575 9993764
1177 SNP_A-1995842 10004143
1178 SNP_A-1882251 10010534
1179 SNP_A-4194803 10025658
1180 SNP_A-2097026 10054950
1181 SNP_A-4222263 10055206
1182 SNP_A-2128170 10067111
1183 SNP_A-4213351 10067180
1184 SNP_A-1995848 10067962
1185 SNP_A-1914225 10074927
1186 SNP_A-2269342 10079748
1187 SNP_A-2117443 10079848
1188 SNP_A-4195994 10080836
1189 SNP_A-4213352 10088543
1190 SNP_A-4213353 10102766
1191 SNP_A-4221363 10114584
1192 SNP_A-2038753 10114871
1193 SNP_A-1935389 10114920
1194 SNP_A-1939081 10115118
1195 SNP_A-2027114 10115835
1196 SNP_A-2109554 10116201
1197 SNP_A-1842906 10116895
1198 SNP_A-2124751 10118645
1199 SNP_A-2219617 10118701
1200 SNP_A-1919962 10121581
1201 SNP_A-4196185 10122696
1202 SNP_A-1939343 10135234
1203 SNP_A-2136930 10161341
1204 SNP_A-2255462 10175596
1205 SNP_A-1918690 10191885
1206 SNP_A-2296231 10194158
1207 SNP_A-4215407 10204007
1208 SNP_A-2082087 10206836
1209 SNP_A-2227762 10206903
1210 SNP_A-1902503 10207017
1211 SNP_A-2025865 10227302
1212 SNP_A-1995854 10236635
1213 SNP_A-1961490 10241430
1214 SNP_A-2302349 10241492
1215 SNP_A-1904367 10243852
1216 SNP_A-2103271 10244968
1217 SNP_A-2014053 10251785
1218 SNP_A-2265477 10252484
1219 SNP_A-2104858 10253181
1220 SNP_A-4223176 10260339
1221 SNP_A-1928759 10265924
1222 SNP_A-2182787 10266100
1223 SNP_A-2095041 10276986
1224 SNP_A-1995858 10300942
1225 SNP_A-2244482 10315044
1226 SNP_A-1940881 10319917
1227 SNP_A-2311941 10359368
1228 SNP_A-2206747 10361281
1229 SNP_A-2287037 10361401
1230 SNP_A-2280318 10375072
1231 SNP_A-2131975 10398395
1232 SNP_A-2289291 10398553
1233 SNP_A-4195474 10401338
1234 SNP_A-2182688 10461487
1235 SNP_A-2045324 10461937
1236 SNP_A-1995862 10469485
1237 SNP_A-1995864 10471205
1238 SNP_A-4233253 10480752
1239 SNP_A-1922315 10488582
1240 SNP_A-2288467 10508231
1241 SNP_A-2014055 10513685
1242 SNP_A-2199369 10514292
1243 SNP_A-1995865 10516845
1244 SNP_A-2158466 10521892
1245 SNP_A-4213357 10538235
1246 SNP_A-2255433 10548102
1247 SNP_A-2141799 10552824
1248 SNP_A-2163563 10562534
1249 SNP_A-1927993 10564153
1250 SNP_A-2266483 10571198
1251 SNP_A-1789182 10571485
1252 SNP_A-1800269 10576527
1253 SNP_A-1909124 10615637
1254 SNP_A-1940888 10616531
1255 SNP_A-1930934 10617683
1256 SNP_A-4213358 10639660
1257 SNP_A-2072878 10647559
1258 SNP_A-2310731 10672391
1259 SNP_A-2053333 10673110
1260 SNP_A-1925504 10680370
1261 SNP_A-2194851 10680633
1262 SNP_A-1806662 10696026
1263 SNP_A-4213359 10719011
1264 SNP_A-1930463 10726580
1265 SNP_A-4223871 10727568
1266 SNP_A-4213360 10764641
1267 SNP_A-1995871 10765059
1268 SNP_A-2298723 10766088
1269 SNP_A-2207541 10776100
1270 SNP_A-2299837 10820024
1271 SNP_A-4225171 10821374
1272 SNP_A-2241871 10821583
1273 SNP_A-2154414 10821923
1274 SNP_A-1852787 10828144
1275 SNP_A-1936840 10828187
1276 SNP_A-4193596 10828235
1277 SNP_A-2103343 10828343
1278 SNP_A-1951846 10843336
1279 SNP_A-1812747 10870887
1280 SNP_A-2213914 10884863
1281 SNP_A-1995872 10907810
1282 SNP_A-1959070 10907884
1283 SNP_A-2014056 10908392
1284 SNP_A-4230155 10918755
1285 SNP_A-2086725 10927761
1286 SNP_A-1880330 10937717
1287 SNP_A-1995875 11011845
1288 SNP_A-4219480 11012051
1289 SNP_A-2228957 11029639
1290 SNP_A-2133992 11035538
1291 SNP_A-4199520 11073426
1292 SNP_A-4219824 11076183
1293 SNP_A-4203638 11086920
1294 SNP_A-4204296 11086934
1295 SNP_A-2105990 11087217
1296 SNP_A-1916106 11087562
1297 SNP_A-2167694 11088891
1298 SNP_A-1885394 11102874
1299 SNP_A-2239997 11103176
1300 SNP_A-4198816 11110180
1301 SNP_A-4227037 11121371
1302 SNP_A-4213361 11133915
1303 SNP_A-1995878 11134781
1304 SNP_A-1944497 11184921
1305 SNP_A-2217517 11201722
1306 SNP_A-1797176 11214627
1307 SNP_A-2097598 11252339
1308 SNP_A-2183770 11266172
1309 SNP_A-2270447 11306701
1310 SNP_A-1822954 11315637
1311 SNP_A-2129163 11317556
1312 SNP_A-1995882 11349686
1313 SNP_A-2203858 11358964
1314 SNP_A-4220729 11386601
1315 SNP_A-1867936 11390078
1316 SNP_A-2144895 11405999
1317 SNP_A-1888063 11408394
1318 SNP_A-1934603 11424873
1319 SNP_A-2134635 11427634
1320 SNP_A-1995885 11435977
1321 SNP_A-1896510 11440611
1322 SNP_A-1855038 11453369
1323 SNP_A-2049871 11459190
1324 SNP_A-1885204 11459535
1325 SNP_A-2037222 11464608
1326 SNP_A-1995886 11481500
1327 SNP_A-2045579 11495448
1328 SNP_A-4223713 11509008
1329 SNP_A-2192489 11512013
1330 SNP_A-2180237 11536400
1331 SNP_A-1947599 11537243
1332 SNP_A-2112551 11539065
1333 SNP_A-2183486 11539994
1334 SNP_A-2159175 11552051
1335 SNP_A-4240530 11573747
1336 SNP_A-1860406 11573779
1337 SNP_A-2118970 11590783
1338 SNP_A-1908967 11590875
1339 SNP_A-2059777 11604149
1340 SNP_A-2291738 11609099
1341 SNP_A-2139290 11612644
1342 SNP_A-2131683 11638881
1343 SNP_A-2061216 11639257
1344 SNP_A-1823041 11673979
1345 SNP_A-2135119 11679891
1346 SNP_A-1892806 11685757
1347 SNP_A-4194896 11685785
1348 SNP_A-2048567 11686306
1349 SNP_A-2114116 11691596
1350 SNP_A-1881152 11691727
1351 SNP_A-1995890 11694593
1352 SNP_A-1995891 11694697
1353 SNP_A-1820484 11701459
1354 SNP_A-4197274 11701490
1355 SNP_A-1907519 11701824
1356 SNP_A-4213364 11724433
1357 SNP_A-1949930 11737929
1358 SNP_A-2155325 11751121
1359 SNP_A-2104808 11762767
1360 SNP_A-4224918 11780536
1361 SNP_A-2024219 11785809
1362 SNP_A-2022356 11786032
1363 SNP_A-1828663 11827690
1364 SNP_A-1800707 11829805
1365 SNP_A-2202011 11858796
1366 SNP_A-1871821 11859293
1367 SNP_A-4213365 11891376
1368 SNP_A-1995898 11903220
1369 SNP_A-1885180 11936421
1370 SNP_A-1995899 11942128
1371 SNP_A-4213366 11942643
1372 SNP_A-1995900 11942796
1373 SNP_A-4220336 11969040
1374 SNP_A-2130994 11990099
1375 SNP_A-4238935 12005741
1376 SNP_A-2030620 12008371
1377 SNP_A-2046728 12054543
1378 SNP_A-1995905 12061175
1379 SNP_A-2179852 12072380
1380 SNP_A-1896041 12082895
1381 SNP_A-1913932 12087677
1382 SNP_A-1830603 12087756
1383 SNP_A-4228909 12088000
1384 SNP_A-1921954 12088540
1385 SNP_A-2088231 12089118
1386 SNP_A-2246962 12089364
1387 SNP_A-2213760 12103183
1388 SNP_A-1940383 12129870
1389 SNP_A-2182343 12144939
1390 SNP_A-2161058 12145019
1391 SNP_A-1851838 12155146
1392 SNP_A-1888824 12163206
1393 SNP_A-2161901 12170594
1394 SNP_A-2185130 12172768
1395 SNP_A-4231000 12191866
1396 SNP_A-1995907 12229439
1397 SNP_A-1890560 12229604
1398 SNP_A-1995909 12257378
1399 SNP_A-4213367 12257967
1400 SNP_A-4213368 12262705
1401 SNP_A-2081709 12262744
1402 SNP_A-2282452 12262803
1403 SNP_A-1932677 12263191
1404 SNP_A-4235100 12264774
1405 SNP_A-2207160 12265319
1406 SNP_A-2184190 12271247
1407 SNP_A-2243057 12273944
1408 SNP_A-1995911 12277871
1409 SNP_A-2178721 12278197
1410 SNP_A-2123445 12278602
1411 SNP_A-4237701 12287070
1412 SNP_A-2156180 12306206
1413 SNP_A-2268600 12312504
1414 SNP_A-2030191 12323231
1415 SNP_A-2073594 12349463
1416 SNP_A-1995916 12369463
1417 SNP_A-2134599 12373703
1418 SNP_A-4202225 12387112
1419 SNP_A-2053094 12387405
1420 SNP_A-4198576 12387562
1421 SNP_A-1995917 12396559
1422 SNP_A-2055568 12410496
1423 SNP_A-2151019 12412519
1424 SNP_A-1995918 12415767
1425 SNP_A-1905919 12429164
1426 SNP_A-2150301 12451272
1427 SNP_A-2145657 12481250
1428 SNP_A-1892275 12511257
1429 SNP_A-2234037 12512037
1430 SNP_A-1995919 12512752
1431 SNP_A-1995920 12512807
1432 SNP_A-1995921 12516192
1433 SNP_A-4225414 12551676
1434 SNP_A-4239484 12576372
1435 SNP_A-4213370 12578950
1436 SNP_A-2014067 12579068
1437 SNP_A-2166892 12579546
1438 SNP_A-4218198 12579981
1439 SNP_A-1871489 12584030
1440 SNP_A-1840838 12602627
1441 SNP_A-1909509 12609065
1442 SNP_A-4205644 12632366
1443 SNP_A-4224931 12640198
1444 SNP_A-1833994 12640996
1445 SNP_A-1995929 12643796
1446 SNP_A-1995930 12643846
1447 SNP_A-2185810 12656092
1448 SNP_A-2156081 12656562
1449 SNP_A-2062732 12657049
1450 SNP_A-4224026 12661693
1451 SNP_A-1995931 12662097
1452 SNP_A-1995932 12689776
1453 SNP_A-1839671 12707405
1454 SNP_A-1920090 12711806
1455 SNP_A-1803372 12711881
1456 SNP_A-1915414 12725950
1457 SNP_A-2281658 12728690
1458 SNP_A-1951283 12738191
1459 SNP_A-2313408 12738587
1460 SNP_A-2047507 12738818
1461 SNP_A-2246301 12748881
1462 SNP_A-4220502 12749838
1463 SNP_A-4213371 12837826
1464 SNP_A-1878525 12851065
1465 SNP_A-2140199 12892848
1466 SNP_A-2212339 12896962
1467 SNP_A-1995938 12897048
1468 SNP_A-1995939 12897731
1469 SNP_A-2236832 12904345
1470 SNP_A-1995941 12904396
1471 SNP_A-4213372 12914111
1472 SNP_A-1995942 12915921
1473 SNP_A-1903349 12924851
1474 SNP_A-2099418 12948171
1475 SNP_A-2225921 12948649
1476 SNP_A-2293171 12950282
1477 SNP_A-2096896 12954715
1478 SNP_A-1802105 12962382
1479 SNP_A-2228338 12972607
1480 SNP_A-2199070 13018429
1481 SNP_A-4225670 13019816
1482 SNP_A-1936065 13020211
1483 SNP_A-1995950 13050614
1484 SNP_A-1833340 13058705
1485 SNP_A-2159538 13058787
1486 SNP_A-2284703 13067072
1487 SNP_A-2304179 13082788
1488 SNP_A-4234812 13083020
1489 SNP_A-1792758 13083345
1490 SNP_A-4221921 13127049
1491 SNP_A-1830965 13133752
1492 SNP_A-2304026 13140374
1493 SNP_A-4213373 13144803
1494 SNP_A-1898185 13150322
1495 SNP_A-1995953 13156139
1496 SNP_A-4225123 13175149
1497 SNP_A-1846917 13199597
1498 SNP_A-2119858 13199807
1499 SNP_A-4222008 13227999
1500 SNP_A-1961146 13252789
1501 SNP_A-4196134 13254425
1502 SNP_A-1885493 13259740
1503 SNP_A-2014070 13261190
1504 SNP_A-2211726 13274600
1505 SNP_A-2026926 13340478
1506 SNP_A-1921705 13342941
1507 SNP_A-2219574 13386022
1508 SNP_A-2027652 13386812
1509 SNP_A-4239410 13399856
1510 SNP_A-1943742 13414944
1511 SNP_A-1851553 13416561
1512 SNP_A-1789483 13447510
1513 SNP_A-2156697 13453162
1514 SNP_A-4201816 13458828
1515 SNP_A-2125749 13487553
1516 SNP_A-2130388 13497764
1517 SNP_A-1909845 13498282
1518 SNP_A-1858437 13500394
1519 SNP_A-4213374 13535200
1520 SNP_A-2236277 13550795
1521 SNP_A-1930351 13558063
1522 SNP_A-4201232 13581209
1523 SNP_A-4201664 13581906
1524 SNP_A-2065060 13584673
1525 SNP_A-4238992 13593271
1526 SNP_A-1900310 13593327
1527 SNP_A-1995967 13606431
1528 SNP_A-4228750 13623082
1529 SNP_A-4231017 13656208
1530 SNP_A-2258762 13672737
1531 SNP_A-1919762 13672827
1532 SNP_A-4216824 13673509
1533 SNP_A-2186629 13695973
1534 SNP_A-2071345 13704854
1535 SNP_A-1995971 13705063
1536 SNP_A-1810768 13710160
1537 SNP_A-2114239 13713812
1538 SNP_A-2276477 13733088
1539 SNP_A-1846408 13733702
1540 SNP_A-4199427 13740811
1541 SNP_A-1810043 13745192
1542 SNP_A-1943428 13747664
1543 SNP_A-1951001 13747867
1544 SNP_A-2059519 13748271
1545 SNP_A-2239291 13761590
1546 SNP_A-2309505 13761656
1547 SNP_A-4225974 13761744
1548 SNP_A-4204225 13761985
1549 SNP_A-4219603 13762055
1550 SNP_A-2071495 13764023
1551 SNP_A-4224866 13764329
1552 SNP_A-2201870 13764423
1553 SNP_A-4194126 13774091
1554 SNP_A-2037382 13799735
1555 SNP_A-1830781 13800014
1556 SNP_A-1925450 13820766
1557 SNP_A-4232778 13820851
1558 SNP_A-1995973 13822491
1559 SNP_A-1878469 13823407
1560 SNP_A-2261640 13834090
1561 SNP_A-1889106 13834894
1562 SNP_A-1822882 13846726
1563 SNP_A-1846540 13847405
1564 SNP_A-4239705 13851427
1565 SNP_A-2253400 13856972
1566 SNP_A-2309666 13857575
1567 SNP_A-2171278 13861899
1568 SNP_A-2150672 13870787
1569 SNP_A-4192939 13871467
1570 SNP_A-2173513 13902875
1571 SNP_A-1954873 13903252
1572 SNP_A-2173858 13903525
1573 SNP_A-1852417 13918706
1574 SNP_A-2151995 13921696
1575 SNP_A-4219281 13921821
1576 SNP_A-2030204 13926438
1577 SNP_A-1840898 13950309
1578 SNP_A-2121100 13960315
1579 SNP_A-4219893 13998509
1580 SNP_A-1829229 13998652
1581 SNP_A-2265375 14002182
1582 SNP_A-1860002 14002301
1583 SNP_A-2123698 14023328
1584 SNP_A-1789303 14033516
1585 SNP_A-1874406 14065095
1586 SNP_A-1814474 14093618
1587 SNP_A-1844878 14119060
1588 SNP_A-2224495 14127320
1589 SNP_A-2158830 14127634
1590 SNP_A-1995980 14131071
1591 SNP_A-4204654 14142659
1592 SNP_A-1995981 14181522
1593 SNP_A-1929142 14182730
1594 SNP_A-1995983 14200623
1595 SNP_A-1799761 14204688
1596 SNP_A-2056407 14204720
1597 SNP_A-4232147 14211591
1598 SNP_A-1955268 14216139
1599 SNP_A-1937001 14221361
1600 SNP_A-2265088 14227389
1601 SNP_A-1909388 14234376
1602 SNP_A-4237484 14234413
1603 SNP_A-1995984 14234753
1604 SNP_A-2171567 14252699
1605 SNP_A-1945063 14294973
1606 SNP_A-2250467 14328470
1607 SNP_A-2211605 14372620
1608 SNP_A-2205238 14386833
1609 SNP_A-4218418 14416209
1610 SNP_A-1797929 14423910
1611 SNP_A-2054541 14424738
1612 SNP_A-2206932 14425335
1613 SNP_A-4238897 14432045
1614 SNP_A-1814209 14437233
1615 SNP_A-2257531 14443010
1616 SNP_A-2152644 14444393
1617 SNP_A-2250370 14446738
1618 SNP_A-1834999 14454254
1619 SNP_A-2233128 14454793
1620 SNP_A-1995995 14499049
1621 SNP_A-1995996 14499105
1622 SNP_A-1799801 14523229
1623 SNP_A-2211492 14523251
1624 SNP_A-2073276 14525957
1625 SNP_A-4213379 14540138
1626 SNP_A-4217256 14546659
1627 SNP_A-2123336 14575052
1628 SNP_A-1996000 14583749
1629 SNP_A-2203120 14586528
1630 SNP_A-2221286 14608316
1631 SNP_A-1823747 14608856
1632 SNP_A-2147533 14609168
1633 SNP_A-2088860 14622737
1634 SNP_A-4197907 14634737
1635 SNP_A-2130801 14637361
1636 SNP_A-2101773 14639728
1637 SNP_A-1996001 14639846
1638 SNP_A-1853304 14650873
1639 SNP_A-2163289 14668730
1640 SNP_A-1872491 14684211
1641 SNP_A-2205357 14684372
1642 SNP_A-1809179 14706276
1643 SNP_A-1996004 14720234
1644 SNP_A-1996008 14727743
1645 SNP_A-2053430 14733034
1646 SNP_A-1900440 14744010
1647 SNP_A-2158748 14747744
1648 SNP_A-1955980 14747877
1649 SNP_A-2245465 14748222
1650 SNP_A-2143133 14755030
1651 SNP_A-2235501 14761517
1652 SNP_A-4231155 14761564
1653 SNP_A-2064331 14775224
1654 SNP_A-2255178 14809370
1655 SNP_A-2075172 14838915
1656 SNP_A-2125730 14840816
1657 SNP_A-2228400 14854438
1658 SNP_A-1900418 14856251
1659 SNP_A-2123547 14859555
1660 SNP_A-1996011 14869870
1661 SNP_A-1828625 14870104
1662 SNP_A-2308346 14882721
1663 SNP_A-4219555 14901082
1664 SNP_A-2256453 14901241
1665 SNP_A-4213380 14915706
1666 SNP_A-4227698 14927012
1667 SNP_A-1996013 14995594
1668 SNP_A-2153045 15001868
1669 SNP_A-1996014 15001915
1670 SNP_A-2265586 15002361
1671 SNP_A-1909347 15008537
1672 SNP_A-1848154 15050291
1673 SNP_A-2088976 15056819
1674 SNP_A-2145667 15056888
1675 SNP_A-1862997 15077382
1676 SNP_A-2145916 15100049
1677 SNP_A-2201554 15134637
1678 SNP_A-2035468 15149378
1679 SNP_A-2292483 15165597
1680 SNP_A-2190547 15173082
1681 SNP_A-2247885 15179045
1682 SNP_A-2027700 15179086
1683 SNP_A-1891964 15202828
1684 SNP_A-4220742 15203032
1685 SNP_A-1878416 15220236
1686 SNP_A-4237105 15238194
1687 SNP_A-2313709 15269214
1688 SNP_A-2293233 15269280
1689 SNP_A-1996021 15272158
1690 SNP_A-4219934 15273433
1691 SNP_A-1833733 15274100
1692 SNP_A-2133183 15279578
1693 SNP_A-1794907 15280012
1694 SNP_A-4239513 15282322
1695 SNP_A-1929559 15283427
1696 SNP_A-2107058 15283560
1697 SNP_A-2309444 15286034
1698 SNP_A-2032185 15286119
1699 SNP_A-2220554 15286450
1700 SNP_A-1947310 15298154
1701 SNP_A-4205563 15304452
1702 SNP_A-4217993 15327857
1703 SNP_A-2138543 15327952
1704 SNP_A-2045869 15329899
1705 SNP_A-1996023 15340505
1706 SNP_A-1996025 15341505
1707 SNP_A-1869901 15359878
1708 SNP_A-4222741 15419539
1709 SNP_A-2157967 15441866
1710 SNP_A-1937383 15556017
1711 SNP_A-1906346 15558230
1712 SNP_A-2290360 15594746
1713 SNP_A-2148828 15645978
1714 SNP_A-4226924 15660445
1715 SNP_A-2059952 15679759
1716 SNP_A-2140789 15695955
1717 SNP_A-2230490 15701234
1718 SNP_A-1923380 15704658
1719 SNP_A-2308386 15704811
1720 SNP_A-2145002 15718517
1721 SNP_A-2096548 15743411
1722 SNP_A-1803094 15744393
1723 SNP_A-1898159 15773266
1724 SNP_A-2185361 15774631
1725 SNP_A-2287378 15819263
1726 SNP_A-2146830 15819503
1727 SNP_A-2252698 15820018
1728 SNP_A-2306830 15860719
1729 SNP_A-2240345 15861731
1730 SNP_A-4196149 15862342
1731 SNP_A-2064575 15871157
1732 SNP_A-2107550 15881314
1733 SNP_A-2098664 15884529
1734 SNP_A-2132011 15884672
1735 SNP_A-2307667 15890771
1736 SNP_A-4220638 15890893
1737 SNP_A-1996036 15903849
1738 SNP_A-2278447 15942197
1739 SNP_A-2141309 15945666
1740 SNP_A-2030554 15946824
1741 SNP_A-2145738 15960668
1742 SNP_A-1996033 15964495
1743 SNP_A-1857206 15994012
1744 SNP_A-2133877 16007830
1745 SNP_A-2014090 16012186
1746 SNP_A-2014091 16024538
1747 SNP_A-2014092 16030663
1748 SNP_A-1830090 16038844
1749 SNP_A-1889073 16053191
1750 SNP_A-2241148 16062760
1751 SNP_A-1875601 16064726
1752 SNP_A-1958783 16070849
1753 SNP_A-1834943 16071108
1754 SNP_A-1854842 16071259
1755 SNP_A-4213384 16072194
1756 SNP_A-1996042 16072467
1757 SNP_A-4240845 16075262
1758 SNP_A-2294348 16095961
1759 SNP_A-2059097 16096659
1760 SNP_A-2222296 16098051
1761 SNP_A-2294773 16142635
1762 SNP_A-2081487 16142791
1763 SNP_A-4237358 16151233
1764 SNP_A-1910134 16173083
1765 SNP_A-1818671 16185381
1766 SNP_A-2095546 16185440
1767 SNP_A-1856823 16186674
1768 SNP_A-1996044 16201712
1769 SNP_A-4213386 16202179
1770 SNP_A-4199347 16204340
1771 SNP_A-2305938 16254733
1772 SNP_A-2213953 16269473
1773 SNP_A-2154060 16276870
1774 SNP_A-1996046 16279143
1775 SNP_A-2052764 16298000
1776 SNP_A-2149387 16298973
1777 SNP_A-1878788 16326250
1778 SNP_A-2073004 16326600
1779 SNP_A-1893671 16327782
1780 SNP_A-4196894 16343609
1781 SNP_A-4213387 16356741
1782 SNP_A-2077218 16366437
1783 SNP_A-1881771 16367360
1784 SNP_A-2132158 16383561
1785 SNP_A-2043728 16385204
1786 SNP_A-2084361 16385937
1787 SNP_A-1892885 16387155
1788 SNP_A-2152602 16387614
1789 SNP_A-2299755 16404756
1790 SNP_A-2143954 16421230
1791 SNP_A-1849241 16451429
1792 SNP_A-2060018 16467357
1793 SNP_A-2111399 16482516
1794 SNP_A-2082808 16522764
1795 SNP_A-1835857 16530446
1796 SNP_A-2227204 16553123
1797 SNP_A-2286099 16648915
1798 SNP_A-4219937 16649259
1799 SNP_A-1943990 16663620
1800 SNP_A-4220252 16663676
1801 SNP_A-1996053 16686187
1802 SNP_A-1996054 16686510
1803 SNP_A-2102097 16688234
1804 SNP_A-2152668 16689008
1805 SNP_A-4200521 16696012
1806 SNP_A-2083890 16705826
1807 SNP_A-1945774 16709445
1808 SNP_A-1996056 16740932
1809 SNP_A-1807364 16758265
1810 SNP_A-4219296 16792973
1811 SNP_A-4213388 16794082
1812 SNP_A-1829854 16794167
1813 SNP_A-4203058 16796694
1814 SNP_A-1996059 16806655
1815 SNP_A-2309046 16831515
1816 SNP_A-2162269 16831628
1817 SNP_A-4217339 16838790
1818 SNP_A-2169005 16844839
1819 SNP_A-2151046 16846883
1820 SNP_A-2211656 16877366
1821 SNP_A-4198891 16884140
1822 SNP_A-4197329 16884953
1823 SNP_A-1804453 16902435
1824 SNP_A-1827986 16921236
1825 SNP_A-2132408 16932496
1826 SNP_A-2103901 16932642
1827 SNP_A-1897762 16932901
1828 SNP_A-2022076 16936016
1829 SNP_A-1800007 16938004
1830 SNP_A-1903455 16944279
1831 SNP_A-2218149 16948700
1832 SNP_A-2276560 16950249
1833 SNP_A-1996061 16951911
1834 SNP_A-4213391 16959642
1835 SNP_A-2101205 16976789
1836 SNP_A-2165796 16996147
1837 SNP_A-2058423 16999481
1838 SNP_A-2271967 17000201
1839 SNP_A-2030514 17032544
1840 SNP_A-1951514 17053068
1841 SNP_A-1996067 17054431
1842 SNP_A-2203563 17066367
1843 SNP_A-1783786 17092333
1844 SNP_A-1846908 17158867
1845 SNP_A-4229891 17234601
1846 SNP_A-2292441 17240916
1847 SNP_A-2103904 17263731
1848 SNP_A-1816925 17263926
1849 SNP_A-4216957 17264331
1850 SNP_A-2129898 17286785
1851 SNP_A-2029062 17286926
1852 SNP_A-2195207 17287041
1853 SNP_A-2202914 17287105
1854 SNP_A-2032373 17299813
1855 SNP_A-1829595 17299886
1856 SNP_A-2089427 17306541
1857 SNP_A-2132557 17315122
1858 SNP_A-2258047 17315704
1859 SNP_A-2087646 17318476
1860 SNP_A-2308007 17335018
1861 SNP_A-2213771 17340378
1862 SNP_A-2102731 17340843
1863 SNP_A-1881184 17351597
1864 SNP_A-2233295 17354157
1865 SNP_A-1802653 17370028
1866 SNP_A-2014102 17370607
1867 SNP_A-4241192 17371799
1868 SNP_A-4224887 17374521
1869 SNP_A-1923977 17374923
1870 SNP_A-2250891 17388616
1871 SNP_A-2056585 17416186
1872 SNP_A-2050059 17416808
1873 SNP_A-1960720 17421489
1874 SNP_A-2296364 17475598
1875 SNP_A-4224898 17495464
1876 SNP_A-2218726 17504014
1877 SNP_A-2219304 17524866
1878 SNP_A-4215411 17571150
1879 SNP_A-2248039 17583258
1880 SNP_A-2041574 17584012
1881 SNP_A-2125445 17590136
1882 SNP_A-1878290 17594934
1883 SNP_A-1857868 17600211
1884 SNP_A-2158983 17614700
1885 SNP_A-2071949 17616452
1886 SNP_A-4213392 17616616
1887 SNP_A-1996073 17616762
1888 SNP_A-1937688 17621208
1889 SNP_A-1820925 17621552
1890 SNP_A-1811543 17647019
1891 SNP_A-2127279 17658639
1892 SNP_A-1826911 17659209
1893 SNP_A-4222954 17664872
1894 SNP_A-4231437 17665124
1895 SNP_A-1938255 17673495
1896 SNP_A-1859271 17678527
1897 SNP_A-2205076 17679047
1898 SNP_A-4223853 17680011
1899 SNP_A-1881382 17680052
1900 SNP_A-1852607 17680836
1901 SNP_A-1824066 17681186
1902 SNP_A-2037568 17681204
1903 SNP_A-2289322 17681472
1904 SNP_A-1996079 17698814
1905 SNP_A-4230260 17707690
1906 SNP_A-1996081 17710175
1907 SNP_A-4233577 17724771
1908 SNP_A-4220196 17726342
1909 SNP_A-1898954 17726775
1910 SNP_A-1903920 17727893
1911 SNP_A-1945184 17768061
1912 SNP_A-4224048 17768511
1913 SNP_A-1847021 17769087
1914 SNP_A-2192394 17801584
1915 SNP_A-2156050 17804272
1916 SNP_A-2140152 17807086
1917 SNP_A-2215533 17809394
1918 SNP_A-2103338 17818437
1919 SNP_A-2243094 17868104
1920 SNP_A-2072280 17870036
1921 SNP_A-2086024 17871656
1922 SNP_A-2195001 17872195
1923 SNP_A-4221642 17872503
1924 SNP_A-4221939 17872518
1925 SNP_A-2123117 17884272
1926 SNP_A-2284612 17892936
1927 SNP_A-4213394 17905215
1928 SNP_A-1850056 17926235
1929 SNP_A-2112540 17926353
1930 SNP_A-4228712 17926628
1931 SNP_A-2180718 17946618
1932 SNP_A-1921137 17953659
1933 SNP_A-1942860 17955723
1934 SNP_A-2238025 17965421
1935 SNP_A-2068098 18000619
1936 SNP_A-2132655 18045440
1937 SNP_A-4213395 18047101
1938 SNP_A-1815382 18054580
1939 SNP_A-1996091 18054922
1940 SNP_A-1996092 18059944
1941 SNP_A-1996093 18060312
1942 SNP_A-4220751 18060964
1943 SNP_A-2055783 18098949
1944 SNP_A-2211756 18099156
1945 SNP_A-1906480 18107103
1946 SNP_A-2058071 18109147
1947 SNP_A-1955102 18109238
1948 SNP_A-1873907 18117679
1949 SNP_A-2153062 18118201
1950 SNP_A-4213396 18118281
1951 SNP_A-2202379 18124914
1952 SNP_A-2135724 18128042
1953 SNP_A-1996098 18130769
1954 SNP_A-1996099 18130836
1955 SNP_A-4213397 18139174
1956 SNP_A-1907274 18149279
1957 SNP_A-2282691 18153165
1958 SNP_A-1798443 18162393
1959 SNP_A-1887528 18176512
1960 SNP_A-1996103 18195592
1961 SNP_A-2122054 18198677
1962 SNP_A-2180451 18198852
1963 SNP_A-2163028 18201655
1964 SNP_A-2167026 18211749
1965 SNP_A-2277479 18220591
1966 SNP_A-2281148 18222345
1967 SNP_A-1996104 18231747
1968 SNP_A-2299619 18235895
1969 SNP_A-1798346 18236545
1970 SNP_A-2088444 18259232
1971 SNP_A-2221962 18291116
1972 SNP_A-1846327 18291195
1973 SNP_A-2041029 18291446
1974 SNP_A-1837877 18292439
1975 SNP_A-2112307 18302495
1976 SNP_A-2094741 18303047
1977 SNP_A-1842527 18315722
1978 SNP_A-1996111 18338408
1979 SNP_A-1899379 18345044
1980 SNP_A-4230643 18361966
1981 SNP_A-4223252 18362052
1982 SNP_A-1996113 18370910
1983 SNP_A-1996114 18370943
1984 SNP_A-1996115 18382597
1985 SNP_A-4213398 18382871
1986 SNP_A-1996116 18382900
1987 SNP_A-1996117 18420609
1988 SNP_A-4200613 18436682
1989 SNP_A-2218133 18451739
1990 SNP_A-1895406 18451921
1991 SNP_A-1935228 18458875
1992 SNP_A-1919185 18464821
1993 SNP_A-1914971 18465203
1994 SNP_A-2183153 18474270
1995 SNP_A-4213399 18489087
1996 SNP_A-1869571 18505998
1997 SNP_A-1901758 18506637
1998 SNP_A-4236896 18510116
1999 SNP_A-1960583 18517580
2000 SNP_A-1861942 18521228
2001 SNP_A-2014110 18521480
2002 SNP_A-2241970 18535079
2003 SNP_A-2234082 18535209
2004 SNP_A-4207330 18559449
2005 SNP_A-2073418 18596648
2006 SNP_A-1829460 18596825
2007 SNP_A-2074418 18614888
2008 SNP_A-2046291 18622831
2009 SNP_A-4226740 18626286
2010 SNP_A-2244053 18630590
2011 SNP_A-1996124 18652292
2012 SNP_A-1996125 18670679
2013 SNP_A-4234854 18710977
2014 SNP_A-2188813 18714225
2015 SNP_A-1996129 18718689
2016 SNP_A-2171124 18720826
2017 SNP_A-2099148 18721160
2018 SNP_A-2026177 18726168
2019 SNP_A-2176440 18726475
2020 SNP_A-1996130 18726589
2021 SNP_A-2156565 18728576
2022 SNP_A-2025102 18728908
2023 SNP_A-2085497 18728970
2024 SNP_A-1929603 18731800
2025 SNP_A-4213400 18733676
2026 SNP_A-1996131 18734367
2027 SNP_A-4213401 18748205
2028 SNP_A-1996132 18748836
2029 SNP_A-2014113 18749616
2030 SNP_A-1996133 18749822
2031 SNP_A-1996134 18750684
2032 SNP_A-1872881 18771128
2033 SNP_A-1915973 18772512
2034 SNP_A-2046991 18785867
2035 SNP_A-2219535 18785926
2036 SNP_A-1882973 18785997
2037 SNP_A-4223896 18795483
2038 SNP_A-2102758 18795813
2039 SNP_A-2221779 18799482
2040 SNP_A-2115218 18811426
2041 SNP_A-1996135 18812456
2042 SNP_A-1790910 18820087
2043 SNP_A-1796492 18835794
2044 SNP_A-2172227 18847859
2045 SNP_A-1915301 18856563
2046 SNP_A-2014114 18859492
2047 SNP_A-2046721 18873042
2048 SNP_A-2085830 18875598
2049 SNP_A-1900674 18881040
2050 SNP_A-2258482 18881535
2051 SNP_A-1794109 18881793
2052 SNP_A-1875591 18881910
2053 SNP_A-4237968 18893750
2054 SNP_A-2121891 18919782
2055 SNP_A-1946617 18920055
2056 SNP_A-1789278 18920141
2057 SNP_A-2063202 18920222
2058 SNP_A-1910988 18925680
2059 SNP_A-2063667 18927859
2060 SNP_A-2246331 18942240
2061 SNP_A-1960566 18942310
2062 SNP_A-2090197 18956576
2063 SNP_A-2231202 18963795
2064 SNP_A-1901985 18964072
2065 SNP_A-1894817 18967126
2066 SNP_A-1933271 18968625
2067 SNP_A-4213404 18979696
2068 SNP_A-4213405 18979893
2069 SNP_A-2292310 18984588
2070 SNP_A-2196774 19003483
2071 SNP_A-1956795 19007723
2072 SNP_A-1996138 19015385
2073 SNP_A-1996139 19042923
2074 SNP_A-2277659 19057360
2075 SNP_A-1944536 19062598
2076 SNP_A-2179404 19135435
2077 SNP_A-1996142 19145134
2078 SNP_A-1869611 19151145
2079 SNP_A-1925897 19151239
2080 SNP_A-2061770 19166406
2081 SNP_A-2023974 19198907
2082 SNP_A-2186396 19214325
2083 SNP_A-2307200 19237826
2084 SNP_A-2208644 19237848
2085 SNP_A-1869882 19292836
2086 SNP_A-2264810 19292940
2087 SNP_A-1849892 19330521
2088 SNP_A-1924300 19331045
2089 SNP_A-4201797 19335647
2090 SNP_A-2038522 19357826
2091 SNP_A-4224910 19403051
2092 SNP_A-2169206 19403751
2093 SNP_A-4218307 19403864
2094 SNP_A-2107151 19421408
2095 SNP_A-4213406 19436663
2096 SNP_A-4213407 19438473
2097 SNP_A-2171954 19476059
2098 SNP_A-4213408 19517424
2099 SNP_A-1950936 19566362
2100 SNP_A-2028322 19570745
2101 SNP_A-2156381 19590225
2102 SNP_A-2136352 19590362
2103 SNP_A-1956458 19594078
2104 SNP_A-1832319 19604952
2105 SNP_A-1787628 19612268
2106 SNP_A-2072888 19613126
2107 SNP_A-2147292 19633573
2108 SNP_A-4222831 19636677
2109 SNP_A-1884068 19644286
2110 SNP_A-2149078 19644448
2111 SNP_A-1996148 19649652
2112 SNP_A-1825087 19656510
2113 SNP_A-2083693 19668269
2114 SNP_A-2162408 19684024
2115 SNP_A-1800361 19686399
2116 SNP_A-4216913 19695636
2117 SNP_A-2034246 19713041
2118 SNP_A-1881276 19713330
2119 SNP_A-2061320 19736626
2120 SNP_A-1878254 19839715
2121 SNP_A-1798159 19887264
2122 SNP_A-4223759 19930143
2123 SNP_A-1818913 19931355
2124 SNP_A-2087214 19949158
2125 SNP_A-1805409 19967877
2126 SNP_A-1952380 19968750
2127 SNP_A-2229050 19969623
2128 SNP_A-2095318 19969735
2129 SNP_A-2178150 19970275
2130 SNP_A-2085187 19970632
2131 SNP_A-1996156 19972455
2132 SNP_A-2258822 19975052
2133 SNP_A-4202628 19995448
2134 SNP_A-2142489 19995757
2135 SNP_A-1868181 20000312
2136 SNP_A-2287673 20025364
2137 SNP_A-1830330 20047787
2138 SNP_A-1838092 20083557
2139 SNP_A-1797958 20086454
2140 SNP_A-1844731 20088711
2141 SNP_A-4205238 20089091
2142 SNP_A-2307522 20100165
2143 SNP_A-1848790 20173302
2144 SNP_A-1789209 20199017
2145 SNP_A-1921106 20242341
2146 SNP_A-2042602 20260743
2147 SNP_A-1996164 20271390
2148 SNP_A-1996165 20273265
2149 SNP_A-2164355 20273406
2150 SNP_A-1996166 20274946
2151 SNP_A-1949987 20275497
2152 SNP_A-1996167 20277282
2153 SNP_A-4213410 20277623
2154 SNP_A-1996168 20277948
2155 SNP_A-2170509 20293918
2156 SNP_A-4229037 20304007
2157 SNP_A-2248621 20306445
2158 SNP_A-2280949 20466130
2159 SNP_A-2136336 20472239
2160 SNP_A-2049847 20472380
2161 SNP_A-2258122 20475627
2162 SNP_A-2172128 20502190
2163 SNP_A-1833856 20503135
2164 SNP_A-2076621 20510819
2165 SNP_A-2096676 20553799
2166 SNP_A-1781835 20553969
2167 SNP_A-1952472 20599909
2168 SNP_A-2055168 20600914
2169 SNP_A-2170981 20629801
2170 SNP_A-2185280 20630817
2171 SNP_A-1891185 20631181
2172 SNP_A-1878625 20632438
2173 SNP_A-2281200 20641453
2174 SNP_A-1996181 20656605
2175 SNP_A-1996182 20656639
2176 SNP_A-1813495 20668439
2177 SNP_A-1897600 20668602
2178 SNP_A-4224143 20675097
2179 SNP_A-1856618 20675532
2180 SNP_A-2231761 20678117
2181 SNP_A-1925212 20686043
2182 SNP_A-2124437 20691305
2183 SNP_A-1822672 20729123
2184 SNP_A-2231090 20729231
2185 SNP_A-1878920 20738003
2186 SNP_A-2043851 20746547
2187 SNP_A-2176880 20753840
2188 SNP_A-2081564 20776691
2189 SNP_A-1996184 20776994
2190 SNP_A-4213411 20783946
2191 SNP_A-2099988 20791991
2192 SNP_A-1996186 20794446
2193 SNP_A-1854174 20804142
2194 SNP_A-2234367 20833841
2195 SNP_A-2096605 20872525
2196 SNP_A-4213412 20873199
2197 SNP_A-4213413 20873713
2198 SNP_A-2290656 20882952
2199 SNP_A-4216360 20886938
2200 SNP_A-1955248 20898513
2201 SNP_A-2171718 20898750
2202 SNP_A-2014123 20914474
2203 SNP_A-2014124 20935207
2204 SNP_A-2014125 20935372
2205 SNP_A-1927219 20941594
2206 SNP_A-4213414 20941647
2207 SNP_A-1996187 20943233
2208 SNP_A-1871357 20989646
2209 SNP_A-1925898 20989770
2210 SNP_A-2058865 21007240
2211 SNP_A-2027271 21007828
2212 SNP_A-1859912 21007884
2213 SNP_A-4213415 21008574
2214 SNP_A-1996190 21016800
2215 SNP_A-1832371 21032299
2216 SNP_A-4201241 21034021
2217 SNP_A-1799549 21042663
2218 SNP_A-4239641 21045413
2219 SNP_A-1996191 21045880
2220 SNP_A-1855488 21046085
2221 SNP_A-1996192 21054876
2222 SNP_A-2204547 21083083
2223 SNP_A-2156776 21087510
2224 SNP_A-1925466 21109164
2225 SNP_A-4200974 21115835
2226 SNP_A-4235490 21119719
2227 SNP_A-2115529 21139963
2228 SNP_A-4228917 21140474
2229 SNP_A-2067055 21141553
2230 SNP_A-1890412 21146118
2231 SNP_A-1939403 21161267
2232 SNP_A-1874342 21164141
2233 SNP_A-4215413 21164643
2234 SNP_A-1809034 21168517
2235 SNP_A-1996194 21176931
2236 SNP_A-1881971 21186490
2237 SNP_A-4225671 21225216
2238 SNP_A-1807319 21225442
2239 SNP_A-2061800 21228127
2240 SNP_A-2216041 21228152
2241 SNP_A-1910645 21256497
2242 SNP_A-2189731 21270418
2243 SNP_A-2238094 21270454
2244 SNP_A-1893650 21278176
2245 SNP_A-2220427 21281124
2246 SNP_A-1996196 21283631
2247 SNP_A-1996197 21283829
2248 SNP_A-1883398 21319115
2249 SNP_A-4203619 21321119
2250 SNP_A-4228747 21359315
2251 SNP_A-2061755 21395363
2252 SNP_A-1996200 21438448
2253 SNP_A-1996203 21509904
2254 SNP_A-1996205 21511258
2255 SNP_A-2178846 21522565
2256 SNP_A-1818893 21555674
2257 SNP_A-1822447 21574377
2258 SNP_A-1846995 21575265
2259 SNP_A-4228095 21597755
2260 SNP_A-1846693 21610510
2261 SNP_A-4206655 21610606
2262 SNP_A-1996206 21616573
2263 SNP_A-2172016 21646749
2264 SNP_A-1996207 21657373
2265 SNP_A-1996210 21657762
2266 SNP_A-1996211 21657825
2267 SNP_A-2032999 21669152
2268 SNP_A-2073659 21669638
2269 SNP_A-2093133 21669764
2270 SNP_A-2156947 21670460
2271 SNP_A-2281341 21672141
2272 SNP_A-2110509 21672260
2273 SNP_A-2284469 21672302
2274 SNP_A-2092302 21672759
2275 SNP_A-2111366 21673289
2276 SNP_A-1911673 21673805
2277 SNP_A-1996214 21674722
2278 SNP_A-2201010 21678238
2279 SNP_A-1801553 21681467
2280 SNP_A-1802708 21683409
2281 SNP_A-2170880 21684039
2282 SNP_A-2101214 21691432
2283 SNP_A-4232092 21691674
2284 SNP_A-1905466 21691942
2285 SNP_A-2108548 21698883
2286 SNP_A-2250746 21710481
2287 SNP_A-1955171 21722466
2288 SNP_A-1798828 21737672
2289 SNP_A-2024528 21737803
2290 SNP_A-2170649 21738239
2291 SNP_A-4201913 21738320
2292 SNP_A-4239270 21738332
2293 SNP_A-1910099 21740587
2294 SNP_A-2143941 21750254
2295 SNP_A-1996218 21750396
2296 SNP_A-2228342 21757404
2297 SNP_A-1996219 21763167
2298 SNP_A-1996220 21763222
2299 SNP_A-4213417 21763940
2300 SNP_A-2151479 21775018
2301 SNP_A-2014136 21775261
2302 SNP_A-4213418 21775304
2303 SNP_A-2071722 21775660
2304 SNP_A-2103304 21801533
2305 SNP_A-2163185 21807754
2306 SNP_A-1877104 21823659
2307 SNP_A-1811990 21836327
2308 SNP_A-2260141 21854535
2309 SNP_A-2259355 21859079
2310 SNP_A-2289491 21884495
2311 SNP_A-2041797 21978896
2312 SNP_A-1846786 22013795
2313 SNP_A-1948244 22021005
2314 SNP_A-4196370 22043687
2315 SNP_A-2140804 22043895
2316 SNP_A-1830143 22044356
2317 SNP_A-2063543 22062301
2318 SNP_A-4213421 22071850
2319 SNP_A-2035117 22088574
2320 SNP_A-2150146 22088619
2321 SNP_A-4215414 22093813
2322 SNP_A-1855630 22115347
2323 SNP_A-2191519 22115503
2324 SNP_A-2045173 22120389
2325 SNP_A-4239820 22137715
2326 SNP_A-2266349 22138055
2327 SNP_A-2143615 22151212
2328 SNP_A-4218400 22151494
2329 SNP_A-2246750 22158128
2330 SNP_A-2105165 22231889
2331 SNP_A-1874453 22231938
2332 SNP_A-1796334 22294230
2333 SNP_A-2076113 22313162
2334 SNP_A-4221984 22317722
2335 SNP_A-2292718 22318194
2336 SNP_A-2135340 22319058
2337 SNP_A-2099352 22324145
2338 SNP_A-4228773 22366805
2339 SNP_A-1886116 22384613
2340 SNP_A-4213422 22474016
2341 SNP_A-4201532 22476246
2342 SNP_A-2014138 22499658
2343 SNP_A-4236995 22503988
2344 SNP_A-2061134 22504989
2345 SNP_A-2225796 22505502
2346 SNP_A-2180646 22505738
2347 SNP_A-2194048 22510468
2348 SNP_A-4213423 22537508
2349 SNP_A-1913163 22571260
2350 SNP_A-2036519 22597894
2351 SNP_A-4195811 22603796
2352 SNP_A-1952994 22612676
2353 SNP_A-2228583 22618931
2354 SNP_A-4232634 22659166
2355 SNP_A-1908998 22673792
2356 SNP_A-1996231 22685593
2357 SNP_A-4213424 22685667
2358 SNP_A-2296977 22686345
2359 SNP_A-4218634 22699756
2360 SNP_A-2154490 22718754
2361 SNP_A-4233569 22741355
2362 SNP_A-1857924 22786540
2363 SNP_A-2278608 22789213
2364 SNP_A-1916473 22789379
2365 SNP_A-2206936 22789416
2366 SNP_A-2180403 22809407
2367 SNP_A-1838179 22809576
2368 SNP_A-2195132 22841021
2369 SNP_A-4237919 22858584
2370 SNP_A-2141757 22899498
2371 SNP_A-1996234 22901864
2372 SNP_A-1996235 22902324
2373 SNP_A-1996236 22903891
2374 SNP_A-1996238 22910820
2375 SNP_A-4218560 22943486
2376 SNP_A-4216909 23055716
2377 SNP_A-4213425 23063969
2378 SNP_A-4220803 23121905
2379 SNP_A-2068693 23137427
2380 SNP_A-2052393 23144691
2381 SNP_A-4225399 23178152
2382 SNP_A-4218939 23187358
2383 SNP_A-4203484 23221696
2384 SNP_A-2217000 23297283
2385 SNP_A-1952499 23297377
2386 SNP_A-4205324 23343924
2387 SNP_A-4228761 23343939
2388 SNP_A-1833568 23349506
2389 SNP_A-2181809 23349568
2390 SNP_A-1915887 23351119
2391 SNP_A-2130261 23370965
2392 SNP_A-4227718 23381636
2393 SNP_A-2135981 23390606
2394 SNP_A-2183828 23408572
2395 SNP_A-2215449 23413661
2396 SNP_A-2216507 23413785
2397 SNP_A-2055375 23430715
2398 SNP_A-4198064 23478018
2399 SNP_A-2256111 23506235
2400 SNP_A-2024905 23532707
2401 SNP_A-2078099 23532972
2402 SNP_A-2101002 23573321
2403 SNP_A-1872211 23575350
2404 SNP_A-1942882 23632085
2405 SNP_A-2249913 23645352
2406 SNP_A-2068555 23663330
2407 SNP_A-1996270 23663382
2408 SNP_A-2276432 23677097
2409 SNP_A-4239148 23679717
2410 SNP_A-1897993 23684188
2411 SNP_A-4228705 23685179
2412 SNP_A-1996272 23692349
2413 SNP_A-1996275 23722000
2414 SNP_A-2150198 23730210
2415 SNP_A-1915963 23746299
2416 SNP_A-2136754 23782601
2417 SNP_A-1855561 23792442
2418 SNP_A-2221863 23803023
2419 SNP_A-2257861 23803100
2420 SNP_A-1996281 23806941
2421 SNP_A-2127563 23928481
2422 SNP_A-1996283 23940769
2423 SNP_A-2108225 23961815
2424 SNP_A-2036545 23962006
2425 SNP_A-4215416 23974545
2426 SNP_A-2136299 24047376
2427 SNP_A-4213426 24104791
2428 SNP_A-1931876 24112799
2429 SNP_A-1936257 24120369
2430 SNP_A-1941374 24120521
2431 SNP_A-2297729 24123646
2432 SNP_A-2028533 24151849
2433 SNP_A-4230676 24179914
2434 SNP_A-1874222 24182964
2435 SNP_A-2066135 24205545
2436 SNP_A-1955090 24228655
2437 SNP_A-2027934 24236608
2438 SNP_A-2079387 24250531
2439 SNP_A-2056910 24279551
2440 SNP_A-4229171 24288508
2441 SNP_A-2161096 24322192
2442 SNP_A-2026266 24467128
2443 SNP_A-2135500 24504686
2444 SNP_A-2211443 24518103
2445 SNP_A-4202001 24621812
2446 SNP_A-1996288 24651550
2447 SNP_A-2212712 24660982
2448 SNP_A-4196591 24661257
2449 SNP_A-1782306 24661671
2450 SNP_A-4206562 24674863
2451 SNP_A-1817652 24712710
2452 SNP_A-2115019 24715459
2453 SNP_A-4213427 24731204
2454 SNP_A-1928994 24740179
2455 SNP_A-4230256 24749031
2456 SNP_A-1996292 24776754
2457 SNP_A-1996293 24776843
2458 SNP_A-4233637 24789940
2459 SNP_A-1858511 24790910
2460 SNP_A-2171385 24791362
2461 SNP_A-1930266 24792015
2462 SNP_A-4195165 24802191
2463 SNP_A-1996295 24825444
2464 SNP_A-1996296 24825638
2465 SNP_A-2263417 24827608
2466 SNP_A-2180975 24835867
2467 SNP_A-2014152 24885885
2468 SNP_A-4237420 24892466
2469 SNP_A-1893502 24892741
2470 SNP_A-2028388 24895439
2471 SNP_A-2108155 24895678
2472 SNP_A-1851152 24896802
2473 SNP_A-2069493 24897576
2474 SNP_A-2304993 24901868
2475 SNP_A-1903433 24902363
2476 SNP_A-2036739 24922377
2477 SNP_A-2112268 24923878
2478 SNP_A-1796676 24924491
2479 SNP_A-1808976 24949252
2480 SNP_A-1858952 24949467
2481 SNP_A-4238208 24975660
2482 SNP_A-2099410 24976518
2483 SNP_A-2248351 24987923
2484 SNP_A-1882594 24988156
2485 SNP_A-1787740 24989327
2486 SNP_A-2101518 24989484
2487 SNP_A-2094151 24989515
2488 SNP_A-1853724 24989702
2489 SNP_A-1996297 24990304
2490 SNP_A-1910651 25039901
2491 SNP_A-2198962 25042463
2492 SNP_A-4196877 25046825
2493 SNP_A-4199229 25069848
2494 SNP_A-1844860 25074369
2495 SNP_A-1915145 25076988
2496 SNP_A-2046329 25118200
2497 SNP_A-1922195 25132445
2498 SNP_A-2311152 25139090
2499 SNP_A-2057165 25155160
2500 SNP_A-4227736 25165599
2501 SNP_A-2052565 25223484
2502 SNP_A-1996304 25269649
2503 SNP_A-2142411 25271227
2504 SNP_A-2156113 25271912
2505 SNP_A-2282145 25273238
2506 SNP_A-2189045 25298251
2507 SNP_A-4229273 25332777
2508 SNP_A-2295138 25339468
2509 SNP_A-1943883 25339769
2510 SNP_A-2240917 25365981
2511 SNP_A-2291532 25384599
2512 SNP_A-4202175 25385935
2513 SNP_A-4215417 25388069
2514 SNP_A-2065117 25430150
2515 SNP_A-2184454 25442963
2516 SNP_A-2251436 25445760
2517 SNP_A-2085917 25476469
2518 SNP_A-1855924 25485626
2519 SNP_A-1884521 25485652
2520 SNP_A-4205571 25489528
2521 SNP_A-2115533 25547615
2522 SNP_A-2144413 25551285
2523 SNP_A-2041405 25554648
2524 SNP_A-1933838 25554801
2525 SNP_A-1996311 25554892
2526 SNP_A-2119665 25560411
2527 SNP_A-1925329 25560479
2528 SNP_A-1996312 25568182
2529 SNP_A-2307114 25577832
2530 SNP_A-2059708 25581948
2531 SNP_A-2096781 25582587
2532 SNP_A-2138362 25594425
2533 SNP_A-1859242 25643336
2534 SNP_A-4193067 25651720
2535 SNP_A-2113009 25669024
2536 SNP_A-2033740 25708004
2537 SNP_A-1823835 25709190
2538 SNP_A-2108849 25713678
2539 SNP_A-2236133 25727868
2540 SNP_A-1954504 25739378
2541 SNP_A-2222663 25739735
2542 SNP_A-2054948 25740167
2543 SNP_A-2252452 25740439
2544 SNP_A-2147800 25740497
2545 SNP_A-1849967 25762785
2546 SNP_A-1996314 25764342
2547 SNP_A-1800618 25783575
2548 SNP_A-1809121 25796628
2549 SNP_A-1869079 25806366
2550 SNP_A-2239109 25809316
2551 SNP_A-2272918 25819002
2552 SNP_A-4204662 25820763
2553 SNP_A-1930816 25854831
2554 SNP_A-1898285 25891396
2555 SNP_A-1996316 25924932
2556 SNP_A-4213430 25953989
2557 SNP_A-1996317 25954852
2558 SNP_A-1831599 25990731
2559 SNP_A-1915721 25995487
2560 SNP_A-2288088 26011612
2561 SNP_A-2056002 26012155
2562 SNP_A-1811935 26024314
2563 SNP_A-2105462 26024790
2564 SNP_A-2143829 26068764
2565 SNP_A-1780404 26069175
2566 SNP_A-2286946 26073911
2567 SNP_A-1996318 26129486
2568 SNP_A-1929628 26174426
2569 SNP_A-1904035 26196844
2570 SNP_A-2026078 26196879
2571 SNP_A-4213431 26197358
2572 SNP_A-1996322 26200349
2573 SNP_A-4213432 26201082
2574 SNP_A-4213433 26225839
2575 SNP_A-1822511 26231963
2576 SNP_A-4198683 26232203
2577 SNP_A-2246367 26247238
2578 SNP_A-2169718 26259317
2579 SNP_A-2224040 26281738
2580 SNP_A-1793456 26287312
2581 SNP_A-4213434 26287343
2582 SNP_A-1996327 26287693
2583 SNP_A-2034253 26291299
2584 SNP_A-4204596 26307104
2585 SNP_A-2170136 26307973
2586 SNP_A-1831600 26323942
2587 SNP_A-4216803 26369365
2588 SNP_A-2217028 26462639
2589 SNP_A-4213437 26464476
2590 SNP_A-2049633 26492533
2591 SNP_A-4226985 26501000
2592 SNP_A-1996332 26511276
2593 SNP_A-1875240 26518575
2594 SNP_A-4236590 26528368
2595 SNP_A-1996336 26528665
2596 SNP_A-4198668 26561285
2597 SNP_A-2082199 26562236
2598 SNP_A-2131857 26569586
2599 SNP_A-2143697 26598592
2600 SNP_A-4227256 26599613
2601 SNP_A-2163734 26632033
2602 SNP_A-1953929 26659855
2603 SNP_A-2238191 26673644
2604 SNP_A-1926220 26674083
2605 SNP_A-2067484 26680740
2606 SNP_A-1858090 26696278
2607 SNP_A-2108941 26703335
2608 SNP_A-1810175 26704022
2609 SNP_A-1787668 26712288
2610 SNP_A-2277009 26712736
2611 SNP_A-1996344 26715054
2612 SNP_A-4213438 26715702
2613 SNP_A-2265794 26719443
2614 SNP_A-4203975 26736172
2615 SNP_A-2035532 26736273
2616 SNP_A-2271075 26740142
2617 SNP_A-4223963 26740721
2618 SNP_A-1838025 26741013
2619 SNP_A-2260403 26741666
2620 SNP_A-1996345 26775734
2621 SNP_A-1954977 26788101
2622 SNP_A-1996350 26900951
2623 SNP_A-2257249 26935976
2624 SNP_A-2085996 27037246
2625 SNP_A-1918551 27037460
2626 SNP_A-2160001 27056070
2627 SNP_A-1932381 27085072
2628 SNP_A-2172947 27090891
2629 SNP_A-1826137 27104726
2630 SNP_A-1835355 27104804
2631 SNP_A-2280141 27105768
2632 SNP_A-1849861 27129817
2633 SNP_A-2302348 27132444
2634 SNP_A-4234204 27141706
2635 SNP_A-1996354 27142102
2636 SNP_A-4227509 27142292
2637 SNP_A-4233743 27142308
2638 SNP_A-4213439 27142682
2639 SNP_A-1996356 27142977
2640 SNP_A-4207309 27143055
2641 SNP_A-1996357 27143078
2642 SNP_A-4213440 27145016
2643 SNP_A-2128053 27154846
2644 SNP_A-1996359 27160308
2645 SNP_A-1996360 27164170
2646 SNP_A-1793074 27171128
2647 SNP_A-2160483 27187673
2648 SNP_A-4239713 27189373
2649 SNP_A-4238167 27189387
2650 SNP_A-2286223 27198857
2651 SNP_A-1865059 27216947
2652 SNP_A-1923822 27219544
2653 SNP_A-2075424 27219786
2654 SNP_A-2050496 27224132
2655 SNP_A-4196608 27238177
2656 SNP_A-4199093 27238189
2657 SNP_A-1915909 27251826
2658 SNP_A-2098955 27251943
2659 SNP_A-2274599 27252001
2660 SNP_A-1929285 27254493
2661 SNP_A-2195533 27254539
2662 SNP_A-4205244 27261007
2663 SNP_A-1907800 27261360
2664 SNP_A-1996364 27262426
2665 SNP_A-2014170 27262834
2666 SNP_A-1937307 27269627
2667 SNP_A-2221008 27270214
2668 SNP_A-2014171 27280237
2669 SNP_A-1933919 27305623
2670 SNP_A-2161804 27321324
2671 SNP_A-1877153 27342095
2672 SNP_A-2106937 27343599
2673 SNP_A-1859397 27376505
2674 SNP_A-2313451 27413067
2675 SNP_A-1996368 27438772
2676 SNP_A-1923386 27440596
2677 SNP_A-1879561 27445823
2678 SNP_A-1996370 27446580
2679 SNP_A-1996371 27446645
2680 SNP_A-1996372 27446928
2681 SNP_A-2150732 27457670
2682 SNP_A-4213441 27458461
2683 SNP_A-2250199 27485920
2684 SNP_A-2287571 27486661
2685 SNP_A-1996375 27505967
2686 SNP_A-1907830 27533382
2687 SNP_A-2092760 27533531
2688 SNP_A-2274105 27548918
2689 SNP_A-4207349 27571239
2690 SNP_A-2109941 27571980
2691 SNP_A-1823249 27581803
2692 SNP_A-2139277 27610642
2693 SNP_A-2014180 27642540
2694 SNP_A-4213442 27644050
2695 SNP_A-4213443 27654162
2696 SNP_A-1865659 27654432
2697 SNP_A-1796332 27662182
2698 SNP_A-2024131 27662338
2699 SNP_A-2287618 27667544
2700 SNP_A-1960468 27673762
2701 SNP_A-4221571 27673813
2702 SNP_A-1996384 27678029
2703 SNP_A-4225121 27696803
2704 SNP_A-1905612 27743654
2705 SNP_A-4236667 27750946
2706 SNP_A-2029585 27782012
2707 SNP_A-1996389 27800651
2708 SNP_A-2058803 27862185
2709 SNP_A-4205296 27864104
2710 SNP_A-2191293 27899600
2711 SNP_A-2094252 27926991
2712 SNP_A-1961412 27933240
2713 SNP_A-1945080 27944222
2714 SNP_A-1958840 27966529
2715 SNP_A-1872117 27966805
2716 SNP_A-4229931 27967820
2717 SNP_A-2051389 27970032
2718 SNP_A-2111053 27982871
2719 SNP_A-1820366 28001040
2720 SNP_A-1951294 28001256
2721 SNP_A-2138861 28010170
2722 SNP_A-2120015 28032988
2723 SNP_A-1996404 28039518
2724 SNP_A-2014183 28054791
2725 SNP_A-2048161 28062851
2726 SNP_A-2164008 28065710
2727 SNP_A-1934062 28073091
2728 SNP_A-4193536 28077579
2729 SNP_A-1950817 28083874
2730 SNP_A-1933280 28097917
2731 SNP_A-1824878 28154681
2732 SNP_A-1996412 28176821
2733 SNP_A-2138532 28180069
2734 SNP_A-2242096 28187129
2735 SNP_A-1892807 28188828
2736 SNP_A-2154799 28199376
2737 SNP_A-2177529 28208512
2738 SNP_A-2096186 28208713
2739 SNP_A-2014184 28209829
2740 SNP_A-1818462 28215331
2741 SNP_A-2284720 28241541
2742 SNP_A-2046530 28246105
2743 SNP_A-4220824 28252587
2744 SNP_A-1840216 28271691
2745 SNP_A-4226069 28271953
2746 SNP_A-2168322 28276225
2747 SNP_A-2049912 28350374
2748 SNP_A-2101782 28379150
2749 SNP_A-2025803 28389214
2750 SNP_A-2120045 28390979
2751 SNP_A-4220758 28392960
2752 SNP_A-2046328 28398040
2753 SNP_A-1865858 28403315
2754 SNP_A-1839110 28404915
2755 SNP_A-4193394 28416757
2756 SNP_A-2179511 28417026
2757 SNP_A-2048350 28417055
2758 SNP_A-1823357 28430394
2759 SNP_A-1996419 28433269
2760 SNP_A-1996421 28463654
2761 SNP_A-2184524 28476207
2762 SNP_A-1996422 28481651
2763 SNP_A-2050165 28491039
2764 SNP_A-2054945 28491214
2765 SNP_A-2255777 28497044
2766 SNP_A-2163692 28497190
2767 SNP_A-2187458 28499275
2768 SNP_A-2281797 28558013
2769 SNP_A-2213942 28583615
2770 SNP_A-1996424 28642515
2771 SNP_A-1996425 28642536
2772 SNP_A-2143588 28667700
2773 SNP_A-1833810 28667724
2774 SNP_A-1799180 28668499
2775 SNP_A-1890673 28683005
2776 SNP_A-2246862 28685002
2777 SNP_A-2022974 28694922
2778 SNP_A-1893050 28696215
2779 SNP_A-2146298 28703467
2780 SNP_A-2213947 28705496
2781 SNP_A-1996427 28705676
2782 SNP_A-1996428 28705838
2783 SNP_A-2085745 28709759
2784 SNP_A-2207763 28737923
2785 SNP_A-1923020 28738803
2786 SNP_A-2201326 28756228
2787 SNP_A-2134965 28759188
2788 SNP_A-1996429 28764737
2789 SNP_A-1901950 28769376
2790 SNP_A-2162528 28783393
2791 SNP_A-2155141 28783694
2792 SNP_A-1932626 28783887
2793 SNP_A-2170229 28784376
2794 SNP_A-2114969 28785700
2795 SNP_A-2183061 28785741
2796 SNP_A-1909449 28787505
2797 SNP_A-2040444 28810101
2798 SNP_A-4213453 28845071
2799 SNP_A-1996435 28845202
2800 SNP_A-2287220 28853202
2801 SNP_A-2042615 28859800
2802 SNP_A-4199652 28859855
2803 SNP_A-2161757 28860114
2804 SNP_A-2199315 28860162
2805 SNP_A-2021485 28869870
2806 SNP_A-1924672 28870008
2807 SNP_A-1817349 28875985
2808 SNP_A-4213454 28876413
2809 SNP_A-1933284 28879798
2810 SNP_A-2158512 28884989
2811 SNP_A-2287609 28927034
2812 SNP_A-1936803 28929607
2813 SNP_A-4213456 28930111
2814 SNP_A-1924770 28931459
2815 SNP_A-2237771 28931539
2816 SNP_A-2111802 28933416
2817 SNP_A-1996443 28933847
2818 SNP_A-4213457 28934277
2819 SNP_A-2192373 28972154
2820 SNP_A-1996447 29007258
2821 SNP_A-1996448 29007568
2822 SNP_A-1996449 29007791
2823 SNP_A-1807189 29007832
2824 SNP_A-1839391 29021760
2825 SNP_A-1847955 29022372
2826 SNP_A-4213459 29031852
2827 SNP_A-4213460 29044853
2828 SNP_A-1875712 29056277
2829 SNP_A-2300408 29075968
2830 SNP_A-1938419 29095290
2831 SNP_A-4226621 29095778
2832 SNP_A-2160637 29096566
2833 SNP_A-4228384 29112524
2834 SNP_A-2014188 29116329
2835 SNP_A-4218923 29116734
2836 SNP_A-2048901 29126748
2837 SNP_A-2170811 29132611
2838 SNP_A-1906289 29135265
2839 SNP_A-2312880 29136765
2840 SNP_A-2210096 29173429
2841 SNP_A-1949469 29209672
2842 SNP_A-2092764 29211733
2843 SNP_A-1952988 29212703
2844 SNP_A-1996457 29213296
2845 SNP_A-1842322 29216761
2846 SNP_A-1957664 29216791
2847 SNP_A-2283849 29218231
2848 SNP_A-1956526 29231346
2849 SNP_A-4193395 29234767
2850 SNP_A-1871457 29266724
2851 SNP_A-2210677 29307860
2852 SNP_A-1812976 29319933
2853 SNP_A-2285866 29340101
2854 SNP_A-2146403 29354847
2855 SNP_A-2250074 29373422
2856 SNP_A-4226815 29394372
2857 SNP_A-4222221 29394790
2858 SNP_A-2155641 29398234
2859 SNP_A-2295140 29402133
2860 SNP_A-4216834 29402843
2861 SNP_A-4206857 29402874
2862 SNP_A-2137324 29403194
2863 SNP_A-2104418 29430200
2864 SNP_A-4213461 29449328
2865 SNP_A-2214169 29460435
2866 SNP_A-1959357 29483824
2867 SNP_A-2131646 29490946
2868 SNP_A-2217842 29491683
2869 SNP_A-4230920 29492600
2870 SNP_A-1840312 29517056
2871 SNP_A-2152039 29518952
2872 SNP_A-1996458 29529919
2873 SNP_A-1996459 29529973
2874 SNP_A-2100605 29536701
2875 SNP_A-1938007 29536888
2876 SNP_A-1996462 29559470
2877 SNP_A-4223412 29576007
2878 SNP_A-1955395 29576793
2879 SNP_A-4195770 29578404
2880 SNP_A-4222327 29578738
2881 SNP_A-4198479 29578944
2882 SNP_A-1996464 29579682
2883 SNP_A-2136563 29581709
2884 SNP_A-2261463 29586265
2885 SNP_A-4229657 29606433
2886 SNP_A-2076615 29631283
2887 SNP_A-1957595 29661982
2888 SNP_A-1945993 29706655
2889 SNP_A-2161602 29716239
2890 SNP_A-1830593 29729803
2891 SNP_A-1874998 29745125
2892 SNP_A-4216553 29757333
2893 SNP_A-1996473 29757868
2894 SNP_A-2107158 29758208
2895 SNP_A-4231699 29759926
2896 SNP_A-4215420 29893524
2897 SNP_A-2274406 29893720
2898 SNP_A-2014193 29893903
2899 SNP_A-2014194 29918676
2900 SNP_A-1878992 29949547
2901 SNP_A-2205584 29963287
2902 SNP_A-2153463 29964820
2903 SNP_A-2152934 29981403
2904 SNP_A-2275936 29999947
2905 SNP_A-4203285 30005536
2906 SNP_A-1996478 30054323
2907 SNP_A-2314754 30079859
2908 SNP_A-2219671 30084419
2909 SNP_A-4216606 30105718
2910 SNP_A-1865441 30116791
2911 SNP_A-1996479 30161600
2912 SNP_A-2203758 30166835
2913 SNP_A-1800992 30171745
2914 SNP_A-1801695 30197119
2915 SNP_A-1933680 30202853
2916 SNP_A-1996480 30222353
2917 SNP_A-4213464 30222517
2918 SNP_A-1996482 30227112
2919 SNP_A-2076841 30238450
2920 SNP_A-1796739 30245385
2921 SNP_A-4226413 30247912
2922 SNP_A-1923016 30258136
2923 SNP_A-1828783 30261809
2924 SNP_A-4227410 30307124
2925 SNP_A-1996487 30316115
2926 SNP_A-4220712 30319054
2927 SNP_A-2126712 30319075
2928 SNP_A-1996488 30323039
2929 SNP_A-1918131 30345301
2930 SNP_A-2014196 30351738
2931 SNP_A-1874490 30352055
2932 SNP_A-1920903 30365986
2933 SNP_A-4195152 30374151
2934 SNP_A-2188119 30408368
2935 SNP_A-4219958 30435000
2936 SNP_A-1847598 30435699
2937 SNP_A-2278038 30445544
2938 SNP_A-2294998 30494349
2939 SNP_A-2154154 30498120
2940 SNP_A-2204148 30510031
2941 SNP_A-1780737 30510322
2942 SNP_A-2204359 30512768
2943 SNP_A-2267683 30541595
2944 SNP_A-2071155 30541669
2945 SNP_A-1928983 30545044
2946 SNP_A-2296836 30548753
2947 SNP_A-4231574 30553663
2948 SNP_A-2209375 30554985
2949 SNP_A-1861433 30555386
2950 SNP_A-2100053 30570708
2951 SNP_A-2061499 30570900
2952 SNP_A-2032693 30577809
2953 SNP_A-1918102 30577894
2954 SNP_A-2050337 30580765
2955 SNP_A-2282317 30581737
2956 SNP_A-4240896 30581801
2957 SNP_A-1844909 30611116
2958 SNP_A-2045049 30667333
2959 SNP_A-2054683 30684298
2960 SNP_A-2293153 30702948
2961 SNP_A-1885881 30709920
2962 SNP_A-1996499 30718974
2963 SNP_A-4215421 30719062
2964 SNP_A-4222488 30725561
2965 SNP_A-2126280 30727773
2966 SNP_A-1996500 30743998
2967 SNP_A-2125470 30747461
2968 SNP_A-2059393 30757471
2969 SNP_A-1996503 30786478
2970 SNP_A-4223565 30787625
2971 SNP_A-4202555 30791795
2972 SNP_A-2217098 30799413
2973 SNP_A-1996505 30807749
2974 SNP_A-4207744 30836226
2975 SNP_A-4219917 30899009
2976 SNP_A-1996507 30913816
2977 SNP_A-1860123 30920783
2978 SNP_A-4197132 30942534
2979 SNP_A-1952074 30943009
2980 SNP_A-2122135 30943341
2981 SNP_A-2024736 30966510
2982 SNP_A-2033162 30966630
2983 SNP_A-1996509 30969640
2984 SNP_A-4200631 30978878
2985 SNP_A-2027223 31074302
2986 SNP_A-2027861 31091240
2987 SNP_A-4235155 31097129
2988 SNP_A-1953583 31097451
2989 SNP_A-1908681 31098083
2990 SNP_A-1916276 31109133
2991 SNP_A-2251899 31110120
2992 SNP_A-1931192 31116529
2993 SNP_A-1996511 31138008
2994 SNP_A-1918842 31172134
2995 SNP_A-2100804 31175279
2996 SNP_A-2216409 31176131
2997 SNP_A-2221993 31176289
2998 SNP_A-4232367 31181671
2999 SNP_A-1872300 31181703
3000 SNP_A-2103002 31186218
3001 SNP_A-2105806 31186675
3002 SNP_A-2213976 31187601
3003 SNP_A-1996518 31194481
3004 SNP_A-1900704 31194943
3005 SNP_A-1806863 31195795
3006 SNP_A-1817346 31196171
3007 SNP_A-4206531 31196286
3008 SNP_A-1873861 31196969
3009 SNP_A-4203039 31197028
3010 SNP_A-4228386 31198851
3011 SNP_A-2155074 31198933
3012 SNP_A-2268595 31207391
3013 SNP_A-1845829 31214296
3014 SNP_A-2130775 31222704
3015 SNP_A-4218594 31223304
3016 SNP_A-4198427 31223318
3017 SNP_A-1845159 31248551
3018 SNP_A-1825705 31252697
3019 SNP_A-2029378 31259872
3020 SNP_A-1923321 31346441
3021 SNP_A-1996519 31354336
3022 SNP_A-1921925 31371316
3023 SNP_A-2132191 31373712
3024 SNP_A-4231735 31384336
3025 SNP_A-2100486 31384698
3026 SNP_A-2068251 31387582
3027 SNP_A-1939962 31424342
3028 SNP_A-2248062 31436639
3029 SNP_A-1880740 31438964
3030 SNP_A-1954889 31440384
3031 SNP_A-1853197 31446573
3032 SNP_A-1887141 31466117
3033 SNP_A-2025632 31471943
3034 SNP_A-2261380 31517272
3035 SNP_A-1780316 31529194
3036 SNP_A-2198888 31540664
3037 SNP_A-1843901 31558379
3038 SNP_A-1781108 31558897
3039 SNP_A-2104765 31617443
3040 SNP_A-1877023 31618411
3041 SNP_A-1841059 31618475
3042 SNP_A-1996523 31618927
3043 SNP_A-2068219 31619459
3044 SNP_A-2282668 31619602
3045 SNP_A-2204025 31619682
3046 SNP_A-4229742 31619703
3047 SNP_A-2124237 31619777
3048 SNP_A-1923398 31625015
3049 SNP_A-2271040 31642375
3050 SNP_A-2068962 31647203
3051 SNP_A-4199014 31651858
3052 SNP_A-1996527 31668559
3053 SNP_A-1996528 31668812
3054 SNP_A-1996529 31668988
3055 SNP_A-2169485 31682456
3056 SNP_A-1879937 31686719
3057 SNP_A-4225497 31700459
3058 SNP_A-2176213 31700971
3059 SNP_A-1906711 31701509
3060 SNP_A-1929758 31701559
3061 SNP_A-4238899 31701586
3062 SNP_A-4206244 31701930
3063 SNP_A-2257370 31702031
3064 SNP_A-2196625 31702096
3065 SNP_A-2158799 31702257
3066 SNP_A-4228485 31793850
3067 SNP_A-1881577 31800090
3068 SNP_A-4206477 31800320
3069 SNP_A-4206579 31801400
3070 SNP_A-2211675 31805043
3071 SNP_A-2071715 31805136
3072 SNP_A-1905468 31805283
3073 SNP_A-2120534 31805395
3074 SNP_A-1914116 31805528
3075 SNP_A-1937801 31805830
3076 SNP_A-2269437 31806010
3077 SNP_A-2095757 31806036
3078 SNP_A-1996530 31812095
3079 SNP_A-2134035 31825645
3080 SNP_A-2093627 31825931
3081 SNP_A-1840119 31861278
3082 SNP_A-4239289 31863011
3083 SNP_A-2100476 31884144
3084 SNP_A-1937528 31884217
3085 SNP_A-2021921 31884764
3086 SNP_A-4227110 31902729
3087 SNP_A-2255612 31903150
3088 SNP_A-1924722 31903482
3089 SNP_A-1847761 31912128
3090 SNP_A-2038145 31960533
3091 SNP_A-1947825 31960800
3092 SNP_A-1823951 31961499
3093 SNP_A-2014202 31962985
3094 SNP_A-1814030 31963636
3095 SNP_A-1953986 31964713
3096 SNP_A-4213470 31973917
3097 SNP_A-1925490 31976303
3098 SNP_A-4231653 31990451
3099 SNP_A-1996534 32010350
3100 SNP_A-1996536 32019594
3101 SNP_A-4219270 32030469
3102 SNP_A-2075740 32037507
3103 SNP_A-2268654 32044968
3104 SNP_A-1922444 32046829
3105 SNP_A-2119889 32049777
3106 SNP_A-4197024 32050229
3107 SNP_A-1858659 32062523
3108 SNP_A-1913356 32062696
3109 SNP_A-1857388 32064308
3110 SNP_A-2306498 32064541
3111 SNP_A-1932451 32067595
3112 SNP_A-1913038 32068057
3113 SNP_A-4194357 32068175
3114 SNP_A-1796628 32068958
3115 SNP_A-1958535 32069002
3116 SNP_A-1956890 32072226
3117 SNP_A-1996537 32073294
3118 SNP_A-4236778 32077209
3119 SNP_A-4220511 32080400
3120 SNP_A-2215082 32084193
3121 SNP_A-2277934 32084283
3122 SNP_A-2280412 32089879
3123 SNP_A-1996538 32101179
3124 SNP_A-4201941 32103319
3125 SNP_A-2132697 32104093
3126 SNP_A-1817264 32104161
3127 SNP_A-2291771 32106520
3128 SNP_A-4215422 32126912
3129 SNP_A-4205124 32127678
3130 SNP_A-2071759 32128459
3131 SNP_A-2108347 32148482
3132 SNP_A-1883048 32148851
3133 SNP_A-1996539 32151575
3134 SNP_A-1996540 32162340
3135 SNP_A-2178152 32175642
3136 SNP_A-1996542 32236791
3137 SNP_A-4195253 32271425
3138 SNP_A-1950514 32282119
3139 SNP_A-2120996 32325139
3140 SNP_A-2014206 32329464
3141 SNP_A-2220971 32339944
3142 SNP_A-1846288 32366618
3143 SNP_A-1789128 32370194
3144 SNP_A-1868464 32381784
3145 SNP_A-2093675 32382324
3146 SNP_A-1869485 32407621
3147 SNP_A-1955609 32408237
3148 SNP_A-1925443 32427249
3149 SNP_A-2089467 32457129
3150 SNP_A-2277697 32470251
3151 SNP_A-1804018 32476507
3152 SNP_A-2050929 32492525
3153 SNP_A-2280962 32493440
3154 SNP_A-4225780 32526799
3155 SNP_A-2086934 32527141
3156 SNP_A-1863138 32551704
3157 SNP_A-1996549 32554173
3158 SNP_A-1996550 32563602
3159 SNP_A-1949837 32580578
3160 SNP_A-2140989 32612026
3161 SNP_A-2186506 32685752
3162 SNP_A-2148056 32691552
3163 SNP_A-2183722 32714290
3164 SNP_A-4229796 32716648
3165 SNP_A-1850172 32792729
3166 SNP_A-4238467 32815973
3167 SNP_A-4198946 32820551
3168 SNP_A-2139180 32821188
3169 SNP_A-2314771 32821229
3170 SNP_A-2128366 32849234
3171 SNP_A-1996562 32863872
3172 SNP_A-2025047 32864506
3173 SNP_A-1896873 32864871
3174 SNP_A-2119680 32885426
3175 SNP_A-4199813 32888281
3176 SNP_A-1930033 32888553
3177 SNP_A-2097047 32888763
3178 SNP_A-4230219 32920288
3179 SNP_A-2240170 32920327
3180 SNP_A-4223560 32926039
3181 SNP_A-2216009 32966520
3182 SNP_A-2235356 32980132
3183 SNP_A-2279057 32980728
3184 SNP_A-1849955 32980832
3185 SNP_A-2234574 32997206
3186 SNP_A-1808495 32997259
3187 SNP_A-2259143 33005846
3188 SNP_A-1874308 33010812
3189 SNP_A-4227343 33035147
3190 SNP_A-4201592 33035161
3191 SNP_A-2201752 33072969
3192 SNP_A-4230538 33073908
3193 SNP_A-1904217 33074282
3194 SNP_A-2065597 33074384
3195 SNP_A-2075757 33110706
3196 SNP_A-2239069 33114872
3197 SNP_A-1930800 33115804
3198 SNP_A-1807446 33130976
3199 SNP_A-2051588 33194104
3200 SNP_A-1955950 33200959
3201 SNP_A-2184200 33249777
3202 SNP_A-2254415 33250384
3203 SNP_A-2081755 33250632
3204 SNP_A-2101818 33406380
3205 SNP_A-1798132 33410008
3206 SNP_A-4193564 33410302
3207 SNP_A-2125008 33410467
3208 SNP_A-4239989 33415385
3209 SNP_A-2212149 33439683
3210 SNP_A-2200583 33651286
3211 SNP_A-1824076 33651416
3212 SNP_A-2123657 33669273
3213 SNP_A-2262000 33673008
3214 SNP_A-1789602 33695620
3215 SNP_A-1836370 33698793
3216 SNP_A-1996579 33746998
3217 SNP_A-1801703 33749300
3218 SNP_A-2185467 33749363
3219 SNP_A-1822320 33752135
3220 SNP_A-4216933 33768399
3221 SNP_A-1996581 33777871
3222 SNP_A-2181606 33809555
3223 SNP_A-4199370 33831798
3224 SNP_A-4239652 33845138
3225 SNP_A-2251142 33883073
3226 SNP_A-2305856 33911977
3227 SNP_A-1903409 33922338
3228 SNP_A-4197012 34018285
3229 SNP_A-2298678 34030565
3230 SNP_A-1817377 34030774
3231 SNP_A-1828710 34030797
3232 SNP_A-1848020 34136776
3233 SNP_A-1908457 34144847
3234 SNP_A-2050081 34187861
3235 SNP_A-1996587 34200872
3236 SNP_A-4232450 34205234
3237 SNP_A-4220050 34226552
3238 SNP_A-4217008 34227480
3239 SNP_A-1961149 34237364
3240 SNP_A-2085084 34293922
3241 SNP_A-2158999 34298711
3242 SNP_A-2166748 34300083
3243 SNP_A-1934576 34386346
3244 SNP_A-2279484 34398204
3245 SNP_A-1835149 34400978
3246 SNP_A-1872006 34404084
3247 SNP_A-2304308 34404339
3248 SNP_A-2310273 34407750
3249 SNP_A-2094621 34416124
3250 SNP_A-1791241 34437558
3251 SNP_A-1956482 34437919
3252 SNP_A-1808406 34454433
3253 SNP_A-2211963 34544060
3254 SNP_A-2257191 34544227
3255 SNP_A-1893178 34572883
3256 SNP_A-1838398 34585001
3257 SNP_A-1783861 34720015
3258 SNP_A-2071898 34761534
3259 SNP_A-2265554 34761853
3260 SNP_A-2031701 34771427
3261 SNP_A-2071117 34784590
3262 SNP_A-2243571 34825861
3263 SNP_A-2185401 34858377
3264 SNP_A-2270067 34865731
3265 SNP_A-2202459 34905777
3266 SNP_A-1912292 34932510
3267 SNP_A-4234572 35009603
3268 SNP_A-2121586 35091870
3269 SNP_A-2171220 35115394
3270 SNP_A-2142420 35115430
3271 SNP_A-1931476 35115463
3272 SNP_A-2045357 35115947
3273 SNP_A-1886920 35139831
3274 SNP_A-2154174 35158317
3275 SNP_A-2230093 35169278
3276 SNP_A-2105615 35208693
3277 SNP_A-2230375 35221047
3278 SNP_A-1948589 35221332
3279 SNP_A-1850861 35234061
3280 SNP_A-2146991 35234239
3281 SNP_A-2202928 35240666
3282 SNP_A-1996595 35251744
3283 SNP_A-1996596 35269814
3284 SNP_A-1996597 35269835
3285 SNP_A-2100618 35290109
3286 SNP_A-2253542 35319331
3287 SNP_A-1844416 35491908
3288 SNP_A-2305557 35534057
3289 SNP_A-2314420 35605896
3290 SNP_A-2305270 35757753
3291 SNP_A-1847187 35846434
3292 SNP_A-1946810 35846634
3293 SNP_A-1807440 35885871
3294 SNP_A-1825936 35911694
3295 SNP_A-1996609 35932406
3296 SNP_A-2237233 35968321
3297 SNP_A-1877823 35973405
3298 SNP_A-1794631 35975497
3299 SNP_A-1790741 35992881
3300 SNP_A-2144348 35993037
3301 SNP_A-4213475 36004850
3302 SNP_A-1863748 36005653
3303 SNP_A-1847386 36021793
3304 SNP_A-2223826 36024570
3305 SNP_A-2147646 36067871
3306 SNP_A-1996616 36078648
3307 SNP_A-1996619 36095264
3308 SNP_A-1939447 36144678
3309 SNP_A-1791885 36176264
3310 SNP_A-2284786 36207798
3311 SNP_A-1792514 36208018
3312 SNP_A-2109760 36296809
3313 SNP_A-1908655 36297152
3314 SNP_A-1892845 36300778
3315 SNP_A-2204106 36311207
3316 SNP_A-2177336 36372790
3317 SNP_A-2199086 36386916
3318 SNP_A-4203632 36443176
3319 SNP_A-1845505 36489448
3320 SNP_A-1960312 36566847
3321 SNP_A-4223339 36603003
3322 SNP_A-1948652 36649725
3323 SNP_A-2024586 36717652
3324 SNP_A-4222625 36771417
3325 SNP_A-2038292 36780042
3326 SNP_A-2288558 36791146
3327 SNP_A-2136440 36799551
3328 SNP_A-2092562 36805056
3329 SNP_A-4199579 36851407
3330 SNP_A-1869365 36859256
3331 SNP_A-4224098 36875919
3332 SNP_A-4235358 36876065
3333 SNP_A-2131357 36905243
3334 SNP_A-1822411 36905407
3335 SNP_A-1915358 36918504
3336 SNP_A-2273180 36918909
3337 SNP_A-1996630 36940301
3338 SNP_A-1879850 36948016
3339 SNP_A-4215424 36978851
3340 SNP_A-2014223 36979054
3341 SNP_A-2014224 36979333
3342 SNP_A-2178589 36983071
3343 SNP_A-2139952 37045109
3344 SNP_A-1787609 37046816
3345 SNP_A-1846140 37082247
3346 SNP_A-2063459 37082433
3347 SNP_A-1936370 37087670
3348 SNP_A-2081785 37090694
3349 SNP_A-2172756 37131508
3350 SNP_A-1887908 37157839
3351 SNP_A-2196314 37161808
3352 SNP_A-2061925 37169379
3353 SNP_A-2155640 37238793
3354 SNP_A-2260062 37246669
3355 SNP_A-2309268 37344328
3356 SNP_A-1913609 37354675
3357 SNP_A-1882540 37380630
3358 SNP_A-1834134 37380672
3359 SNP_A-1822467 37380689
3360 SNP_A-2042089 37382087
3361 SNP_A-2107176 37390981
3362 SNP_A-2058721 37480577
3363 SNP_A-1796848 37487684
3364 SNP_A-2059512 37488334
3365 SNP_A-2113299 37502984
3366 SNP_A-1876943 37518290
3367 SNP_A-4228028 37574687
3368 SNP_A-4199968 37587705
3369 SNP_A-2149680 37600198
3370 SNP_A-2047504 37662546
3371 SNP_A-4221170 37680945
3372 SNP_A-2111812 37684707
3373 SNP_A-4239199 37687265
3374 SNP_A-2225689 37689237
3375 SNP_A-1996647 37690516
3376 SNP_A-4213477 37691279
3377 SNP_A-2035718 37696452
3378 SNP_A-2025425 37696566
3379 SNP_A-4213478 37698840
3380 SNP_A-2225940 37705574
3381 SNP_A-4233146 37751044
3382 SNP_A-1922466 37771455
3383 SNP_A-1794247 37772967
3384 SNP_A-4217406 37779033
3385 SNP_A-4229006 37831248
3386 SNP_A-2235267 37848861
3387 SNP_A-2257783 37879753
3388 SNP_A-2028469 37891883
3389 SNP_A-1922744 37947229
3390 SNP_A-2157246 37979893
3391 SNP_A-2270250 38014458
3392 SNP_A-2082427 38080221
3393 SNP_A-1911393 38094144
3394 SNP_A-1996653 38109900
3395 SNP_A-1951259 38132145
3396 SNP_A-1841601 38141190
3397 SNP_A-2262133 38141268
3398 SNP_A-2034278 38178524
3399 SNP_A-2172722 38192630
3400 SNP_A-2014233 38193508
3401 SNP_A-1804526 38299503
3402 SNP_A-1996660 38320114
3403 SNP_A-4213479 38364977
3404 SNP_A-4203801 38373549
3405 SNP_A-1799787 38396178
3406 SNP_A-2091593 38429042
3407 SNP_A-1996662 38430859
3408 SNP_A-1996663 38446365
3409 SNP_A-2214617 38446840
3410 SNP_A-4241129 38447824
3411 SNP_A-4239767 38456031
3412 SNP_A-2036832 38473399
3413 SNP_A-1943013 38495855
3414 SNP_A-2044358 38518531
3415 SNP_A-2181886 38630288
3416 SNP_A-2292229 38630373
3417 SNP_A-2194463 38630619
3418 SNP_A-1903809 38638035
3419 SNP_A-2224966 38638775
3420 SNP_A-2222103 38642961
3421 SNP_A-1911573 38644029
3422 SNP_A-4228323 38656106
3423 SNP_A-1838979 38661825
3424 SNP_A-2193562 38671967
3425 SNP_A-1944371 38693364
3426 SNP_A-1904831 38696453
3427 SNP_A-1927523 38698759
3428 SNP_A-4238617 38711044
3429 SNP_A-4235756 38729117
3430 SNP_A-1835774 38737064
3431 SNP_A-4205187 38758168
3432 SNP_A-4233950 38761831
3433 SNP_A-1996699 70216846
3434 SNP_A-1780397 70312803
3435 SNP_A-2306122 70317964
3436 SNP_A-4227223 70346371
3437 SNP_A-1915054 70357698
3438 SNP_A-2138037 70357832
3439 SNP_A-2230669 70358396
3440 SNP_A-4239276 70359435
3441 SNP_A-2232864 70361639
3442 SNP_A-2014252 70401020
3443 SNP_A-1876997 70412043
3444 SNP_A-2206014 70412250
3445 SNP_A-2205575 70418999
3446 SNP_A-1824432 70423598
3447 SNP_A-1839494 70431163
3448 SNP_A-2210017 70433644
3449 SNP_A-4219605 70494066
3450 SNP_A-2312453 70494821
3451 SNP_A-2078601 70507948
3452 SNP_A-4206247 70536108
3453 SNP_A-2077057 70539052
3454 SNP_A-4227266 70554171
3455 SNP_A-2101582 70557090
3456 SNP_A-1996704 70561934
3457 SNP_A-4213484 70567786
3458 SNP_A-2286319 70575861
3459 SNP_A-1996705 70577122
3460 SNP_A-1996706 70577584
3461 SNP_A-4201841 70577820
3462 SNP_A-2279481 70582696
3463 SNP_A-2048983 70605723
3464 SNP_A-1808224 70614864
3465 SNP_A-2044628 70615043
3466 SNP_A-2230299 70620802
3467 SNP_A-2222542 70641802
3468 SNP_A-1938387 70646200
3469 SNP_A-2103950 70663942
3470 SNP_A-1879735 70670116
3471 SNP_A-2070337 70672108
3472 SNP_A-1784837 70708956
3473 SNP_A-1820570 70748365
3474 SNP_A-2123495 70811507
3475 SNP_A-1934544 70814515
3476 SNP_A-2096234 70832319
3477 SNP_A-1946335 70839372
3478 SNP_A-2134314 70865871
3479 SNP_A-2169246 70888022
3480 SNP_A-1808424 70889855
3481 SNP_A-1811463 70902044
3482 SNP_A-2085297 70935873
3483 SNP_A-2311193 70936073
3484 SNP_A-1845396 70943090
3485 SNP_A-2198068 70952586
3486 SNP_A-4226278 70956413
3487 SNP_A-4213486 70981367
3488 SNP_A-4221993 70984201
3489 SNP_A-2128602 70984819
3490 SNP_A-2130134 70984854
3491 SNP_A-1947606 70988793
3492 SNP_A-1850884 70988987
3493 SNP_A-4213487 70991119
3494 SNP_A-2077592 70995950
3495 SNP_A-2028767 70996190
3496 SNP_A-2030402 71001392
3497 SNP_A-2071260 71003391
3498 SNP_A-2118460 71024200
3499 SNP_A-4237219 71032211
3500 SNP_A-4213488 71051949
3501 SNP_A-1827172 71052807
3502 SNP_A-2120128 71065405
3503 SNP_A-4202330 71067510
3504 SNP_A-4222784 71073044
3505 SNP_A-1829917 71073274
3506 SNP_A-4207368 71087199
3507 SNP_A-2269237 71087509
3508 SNP_A-4220969 71132822
3509 SNP_A-2037834 71143539
3510 SNP_A-1869890 71164520
3511 SNP_A-1948270 71170041
3512 SNP_A-4213489 71184342
3513 SNP_A-4213490 71184702
3514 SNP_A-2304385 71202665
3515 SNP_A-2145335 71225893
3516 SNP_A-2285414 71276235
3517 SNP_A-4213491 71289871
3518 SNP_A-1797478 71298607
3519 SNP_A-2144439 71327356
3520 SNP_A-4197783 71364212
3521 SNP_A-1918833 71364348
3522 SNP_A-2049660 71374758
3523 SNP_A-2039715 71375514
3524 SNP_A-2210012 71375571
3525 SNP_A-2173136 71410319
3526 SNP_A-4199781 71414747
3527 SNP_A-2166657 71415835
3528 SNP_A-4198382 71442089
3529 SNP_A-2287400 71455187
3530 SNP_A-2046288 71528430
3531 SNP_A-1862508 71542423
3532 SNP_A-4213492 71551846
3533 SNP_A-1996721 71551978
3534 SNP_A-2304143 71563166
3535 SNP_A-2310161 71607059
3536 SNP_A-1996724 71632360
3537 SNP_A-1996725 71633916
3538 SNP_A-2062356 71638328
3539 SNP_A-2291045 71650428
3540 SNP_A-2282739 71665758
3541 SNP_A-2231185 71669176
3542 SNP_A-2240902 71669483
3543 SNP_A-1996729 71672850
3544 SNP_A-4223477 71678291
3545 SNP_A-1996730 71702112
3546 SNP_A-2037117 71702718
3547 SNP_A-2172698 71730147
3548 SNP_A-4217574 71739568
3549 SNP_A-1960445 71745506
3550 SNP_A-2253997 71752569
3551 SNP_A-1890802 71760297
3552 SNP_A-4193064 71781164
3553 SNP_A-1924639 71795882
3554 SNP_A-1996734 71799485
3555 SNP_A-2083652 71810825
3556 SNP_A-4234132 71826414
3557 SNP_A-4200294 71853770
3558 SNP_A-1808097 71877971
3559 SNP_A-4196485 71887859
3560 SNP_A-2133913 71887918
3561 SNP_A-1996736 71892836
3562 SNP_A-1996737 71896167
3563 SNP_A-1871710 71900041
3564 SNP_A-2090154 71903716
3565 SNP_A-4213494 71910248
3566 SNP_A-1813246 71912685
3567 SNP_A-4218372 71913357
3568 SNP_A-1803293 71913927
3569 SNP_A-1960276 71916417
3570 SNP_A-1996738 71930214
3571 SNP_A-1837587 72010744
3572 SNP_A-2174190 72025025
3573 SNP_A-2275011 72051438
3574 SNP_A-1871498 72051513
3575 SNP_A-1915058 72067378
3576 SNP_A-2314157 72069892
3577 SNP_A-1996741 72090109
3578 SNP_A-2027628 72107630
3579 SNP_A-2065577 72222296
3580 SNP_A-1828693 72260438
3581 SNP_A-4237285 72261529
3582 SNP_A-1799083 72265572
3583 SNP_A-1913781 72277423
3584 SNP_A-1855952 72277848
3585 SNP_A-1805349 72280736
3586 SNP_A-2028023 72298171
3587 SNP_A-1996746 72336602
3588 SNP_A-2124272 72346211
3589 SNP_A-1950777 72354532
3590 SNP_A-2049201 72354898
3591 SNP_A-1996747 72361833
3592 SNP_A-2284756 72362053
3593 SNP_A-2057398 72362144
3594 SNP_A-1816109 72362232
3595 SNP_A-1996749 72372819
3596 SNP_A-2195806 72382186
3597 SNP_A-1996750 72387667
3598 SNP_A-1899836 72410511
3599 SNP_A-2023311 72410553
3600 SNP_A-2061144 72415622
3601 SNP_A-1904657 72421482
3602 SNP_A-2272536 72431006
3603 SNP_A-2276344 72434455
3604 SNP_A-2077461 72447788
3605 SNP_A-2304374 72456843
3606 SNP_A-2251241 72470797
3607 SNP_A-2086214 72474313
3608 SNP_A-1847382 72475408
3609 SNP_A-2306620 72475649
3610 SNP_A-1857608 72492939
3611 SNP_A-1786004 72493958
3612 SNP_A-1948803 72494770
3613 SNP_A-2090271 72505513
3614 SNP_A-1861036 72554929
3615 SNP_A-2264307 72555570
3616 SNP_A-2277937 72560401
3617 SNP_A-1958070 72564825
3618 SNP_A-2192472 72579184
3619 SNP_A-2134558 72592610
3620 SNP_A-2188351 72609380
3621 SNP_A-2053385 72616967
3622 SNP_A-1866491 72617325
3623 SNP_A-1849116 72626444
3624 SNP_A-2111357 72626791
3625 SNP_A-2304960 72637875
3626 SNP_A-1785509 72648924
3627 SNP_A-4201530 72649911
3628 SNP_A-4217127 72651720
3629 SNP_A-2064664 72652313
3630 SNP_A-4225741 72652604
3631 SNP_A-2150822 72655653
3632 SNP_A-1796878 72655782
3633 SNP_A-1876831 72679274
3634 SNP_A-2076416 72682786
3635 SNP_A-1887255 72683548
3636 SNP_A-1845680 72684258
3637 SNP_A-2215508 72690301
3638 SNP_A-1802619 72692456
3639 SNP_A-1947950 72715375
3640 SNP_A-2152050 72727974
3641 SNP_A-1914616 72735325
3642 SNP_A-4198661 72771094
3643 SNP_A-2309490 72785367
3644 SNP_A-4227470 72785656
3645 SNP_A-1887164 72794751
3646 SNP_A-2299938 72799873
3647 SNP_A-4213495 72840781
3648 SNP_A-1887161 72853456
3649 SNP_A-2065698 72872407
3650 SNP_A-4204135 72872450
3651 SNP_A-2131066 72874790
3652 SNP_A-1887895 72886514
3653 SNP_A-1950743 72891397
3654 SNP_A-1828779 72891474
3655 SNP_A-1936470 72891795
3656 SNP_A-1996762 72911842
3657 SNP_A-1901636 72923712
3658 SNP_A-1996765 72943514
3659 SNP_A-2189962 72945733
3660 SNP_A-1888233 72946351
3661 SNP_A-1800962 72950910
3662 SNP_A-1822217 72954973
3663 SNP_A-1835362 72955297
3664 SNP_A-1872615 72959877
3665 SNP_A-1857712 72970732
3666 SNP_A-2042897 72989879
3667 SNP_A-4213497 72991086
3668 SNP_A-2225740 72993984
3669 SNP_A-1828694 72996792
3670 SNP_A-4227923 72997021
3671 SNP_A-2166835 73001077
3672 SNP_A-4229227 73010323
3673 SNP_A-2090708 73048626
3674 SNP_A-2220474 73052760
3675 SNP_A-2278122 73053474
3676 SNP_A-2301588 73069043
3677 SNP_A-2283202 73075734
3678 SNP_A-2055264 73075765
3679 SNP_A-1839616 73079788
3680 SNP_A-4198028 73079850
3681 SNP_A-1996774 73083905
3682 SNP_A-1996775 73084099
3683 SNP_A-4203167 73113037
3684 SNP_A-1960224 73113964
3685 SNP_A-2167581 73157763
3686 SNP_A-1875401 73160842
3687 SNP_A-1917612 73160919
3688 SNP_A-2050207 73169843
3689 SNP_A-1835495 73169928
3690 SNP_A-4213499 73192759
3691 SNP_A-1996778 73206593
3692 SNP_A-2072478 73229529
3693 SNP_A-2294444 73284349
3694 SNP_A-2014264 73295875
3695 SNP_A-1996782 73310296
3696 SNP_A-4206191 73317823
3697 SNP_A-2066574 73321424
3698 SNP_A-1798304 73328574
3699 SNP_A-1958574 73341612
3700 SNP_A-2133055 73342833
3701 SNP_A-1796479 73342904
3702 SNP_A-4213501 73343749
3703 SNP_A-1996783 73343814
3704 SNP_A-1996786 73387245
3705 SNP_A-2176354 73387513
3706 SNP_A-1885999 73387559
3707 SNP_A-1861230 73398102
3708 SNP_A-2236057 73447088
3709 SNP_A-1996787 73448644
3710 SNP_A-2241173 73452020
3711 SNP_A-2213972 73452432
3712 SNP_A-2206044 73458543
3713 SNP_A-1996788 73459987
3714 SNP_A-1996789 73460374
3715 SNP_A-1951110 73464136
3716 SNP_A-1875097 73470848
3717 SNP_A-2267908 73473429
3718 SNP_A-2139138 73484025
3719 SNP_A-2158387 73484359
3720 SNP_A-1996790 73486317
3721 SNP_A-2217640 73511201
3722 SNP_A-2240795 73512261
3723 SNP_A-1809043 73512383
3724 SNP_A-4233118 73516453
3725 SNP_A-1847395 73516781
3726 SNP_A-2236349 73518742
3727 SNP_A-1996793 73519088
3728 SNP_A-1996794 73526809
3729 SNP_A-1959916 73545005
3730 SNP_A-2144547 73569079
3731 SNP_A-2071650 73571419
3732 SNP_A-1912729 73577761
3733 SNP_A-2314460 73578826
3734 SNP_A-2050153 73584595
3735 SNP_A-2208296 73585964
3736 SNP_A-1928548 73590943
3737 SNP_A-4213502 73600575
3738 SNP_A-2267432 73608226
3739 SNP_A-2232283 73651904
3740 SNP_A-1996797 73742054
3741 SNP_A-2155432 73808496
3742 SNP_A-2059417 73848106
3743 SNP_A-1956476 73867859
3744 SNP_A-1836860 73872442
3745 SNP_A-2306305 73887038
3746 SNP_A-2014266 73887711
3747 SNP_A-4194849 73899055
3748 SNP_A-1884412 73916606
3749 SNP_A-2289565 73920253
3750 SNP_A-1996800 73925967
3751 SNP_A-2108136 73935036
3752 SNP_A-4222748 73946362
3753 SNP_A-2249815 73964636
3754 SNP_A-2233113 73972802
3755 SNP_A-2073432 74010377
3756 SNP_A-2128609 74029509
3757 SNP_A-1815383 74039290
3758 SNP_A-4224461 74047810
3759 SNP_A-2031177 74047938
3760 SNP_A-1782691 74065649
3761 SNP_A-1835058 74069269
3762 SNP_A-2163262 74097417
3763 SNP_A-4198674 74097843
3764 SNP_A-4234380 74110862
3765 SNP_A-2124902 74111463
3766 SNP_A-2140114 74111703
3767 SNP_A-2089815 74114999
3768 SNP_A-2057609 74144608
3769 SNP_A-1782844 74145249
3770 SNP_A-2208947 74151794
3771 SNP_A-2059427 74167800
3772 SNP_A-2209709 74179463
3773 SNP_A-2107148 74206099
3774 SNP_A-1910730 74217644
3775 SNP_A-1996806 74236384
3776 SNP_A-1996807 74236881
3777 SNP_A-2314896 74242146
3778 SNP_A-2095946 74267550
3779 SNP_A-1857155 74274330
3780 SNP_A-4207182 74286750
3781 SNP_A-2268473 74287009
3782 SNP_A-4199626 74309628
3783 SNP_A-2285009 74311669
3784 SNP_A-2172379 74317668
3785 SNP_A-2265479 74337369
3786 SNP_A-4226012 74339692
3787 SNP_A-1801385 74339851
3788 SNP_A-4193858 74345877
3789 SNP_A-4230501 74362690
3790 SNP_A-1875637 74378266
3791 SNP_A-2148841 74379155
3792 SNP_A-4226481 74391174
3793 SNP_A-2045330 74392324
3794 SNP_A-2228730 74400063
3795 SNP_A-2108377 74474808
3796 SNP_A-2259060 74492549
3797 SNP_A-1900562 74493473
3798 SNP_A-1825552 74505962
3799 SNP_A-2222022 74506055
3800 SNP_A-2068659 74507694
3801 SNP_A-2310042 74548932
3802 SNP_A-1928105 74552714
3803 SNP_A-2144164 74574594
3804 SNP_A-4192575 74604310
3805 SNP_A-1996813 74693557
3806 SNP_A-2257844 74701976
3807 SNP_A-1996814 74704256
3808 SNP_A-1996816 74705145
3809 SNP_A-1930545 74742773
3810 SNP_A-1914455 74769224
3811 SNP_A-2197589 74804306
3812 SNP_A-2305474 74829925
3813 SNP_A-1996820 74861029
3814 SNP_A-2306775 74882116
3815 SNP_A-1936137 74885695
3816 SNP_A-1996821 74895327
3817 SNP_A-1866044 74905222
3818 SNP_A-4235319 74930713
3819 SNP_A-2056665 74954818
3820 SNP_A-1996823 74961134
3821 SNP_A-1806206 74972330
3822 SNP_A-4195292 74993381
3823 SNP_A-1842987 74999903
3824 SNP_A-2266721 75000116
3825 SNP_A-1838713 75000213
3826 SNP_A-1808270 75008120
3827 SNP_A-2139988 75019873
3828 SNP_A-4236473 75050076
3829 SNP_A-1954377 75105764
3830 SNP_A-1823119 75172991
3831 SNP_A-2126061 75249776
3832 SNP_A-4196634 75268440
3833 SNP_A-2307908 75268502
3834 SNP_A-4228970 75281915
3835 SNP_A-1802245 75340849
3836 SNP_A-1902290 75346154
3837 SNP_A-2297851 75346950
3838 SNP_A-2063621 75364041
3839 SNP_A-2025232 75377074
3840 SNP_A-4213503 75381649
3841 SNP_A-4198339 75406514
3842 SNP_A-2206944 75439627
3843 SNP_A-1877526 75448144
3844 SNP_A-4218316 75454043
3845 SNP_A-2228319 75470345
3846 SNP_A-2280168 75485700
3847 SNP_A-2109165 75489833
3848 SNP_A-2044573 75511239
3849 SNP_A-4194988 75532226
3850 SNP_A-2303498 75534759
3851 SNP_A-4207325 75535172
3852 SNP_A-1829280 75641298
3853 SNP_A-2245235 75654983
3854 SNP_A-4207308 75706886
3855 SNP_A-1920615 75732502
3856 SNP_A-4194351 75741009
3857 SNP_A-1996843 75762609
3858 SNP_A-2267640 75796112
3859 SNP_A-1882513 75805210
3860 SNP_A-2219968 75805482
3861 SNP_A-2102768 75845983
3862 SNP_A-2089185 75857331
3863 SNP_A-4213506 75859476
3864 SNP_A-1996844 75867268
3865 SNP_A-2315034 75960888
3866 SNP_A-2144923 75990417
3867 SNP_A-1871027 76014962
3868 SNP_A-1996845 76047711
3869 SNP_A-2173941 76048020
3870 SNP_A-4213507 76062448
3871 SNP_A-4217014 76065111
3872 SNP_A-4219230 76071221
3873 SNP_A-2050672 76087323
3874 SNP_A-2233991 76095170
3875 SNP_A-4215430 76103549
3876 SNP_A-2103932 76115503
3877 SNP_A-2140831 76125674
3878 SNP_A-2109604 76135718
3879 SNP_A-2287137 76135768
3880 SNP_A-1796558 76141188
3881 SNP_A-1931227 76192234
3882 SNP_A-2081168 76200501
3883 SNP_A-2306101 76224799
3884 SNP_A-1918495 76224923
3885 SNP_A-2195964 76225250
3886 SNP_A-1996852 76227338
3887 SNP_A-2313879 76237422
3888 SNP_A-2062003 76237703
3889 SNP_A-4216336 76243479
3890 SNP_A-4206905 76326716
3891 SNP_A-1785154 76340109
3892 SNP_A-1788296 76364050
3893 SNP_A-2247387 76364630
3894 SNP_A-1834147 76366962
3895 SNP_A-2294634 76401903
3896 SNP_A-2306972 76403086
3897 SNP_A-1893764 76407244
3898 SNP_A-4224484 76408410
3899 SNP_A-2026036 76415423
3900 SNP_A-1918525 76431062
3901 SNP_A-2090309 76448602
3902 SNP_A-2242027 76465733
3903 SNP_A-2194611 76465901
3904 SNP_A-1869769 76502123
3905 SNP_A-2227240 76557937
3906 SNP_A-2129864 76587339
3907 SNP_A-2299414 76601210
3908 SNP_A-1996861 76613550
3909 SNP_A-4229337 76615277
3910 SNP_A-2160577 76616993
3911 SNP_A-2014274 76617856
3912 SNP_A-2023096 76666206
3913 SNP_A-2196041 76671799
3914 SNP_A-2260106 76705803
3915 SNP_A-1833485 76739578
3916 SNP_A-2217305 76846521
3917 SNP_A-1996863 76860067
3918 SNP_A-2161138 76869328
3919 SNP_A-2157125 76889719
3920 SNP_A-2174675 76900609
3921 SNP_A-2064054 76903099
3922 SNP_A-2047692 76961327
3923 SNP_A-2166620 76973818
3924 SNP_A-1904976 77020742
3925 SNP_A-1996867 77023483
3926 SNP_A-2051992 77041516
3927 SNP_A-1954133 77096463
3928 SNP_A-1890651 77103419
3929 SNP_A-1889478 77104027
3930 SNP_A-4222667 77175414
3931 SNP_A-4207379 77224530
3932 SNP_A-2123375 77258464
3933 SNP_A-1957112 77270441
3934 SNP_A-2107508 77271608
3935 SNP_A-1826327 77272473
3936 SNP_A-2257959 77273258
3937 SNP_A-2184568 77282599
3938 SNP_A-2274759 77301205
3939 SNP_A-2033464 77301429
3940 SNP_A-2276105 77301478
3941 SNP_A-4213509 77305544
3942 SNP_A-2208464 77332948
3943 SNP_A-1952371 77332971
3944 SNP_A-1996872 77347450
3945 SNP_A-2107306 77381173
3946 SNP_A-2283421 77420159
3947 SNP_A-1781009 77420617
3948 SNP_A-2077530 77441348
3949 SNP_A-1939113 77447699
3950 SNP_A-4236601 77449268
3951 SNP_A-1996877 77491342
3952 SNP_A-2264543 77496469
3953 SNP_A-2069503 77497260
3954 SNP_A-1929350 77520370
3955 SNP_A-2107170 77520428
3956 SNP_A-1865230 77521765
3957 SNP_A-2146584 77521838
3958 SNP_A-1955075 77529457
3959 SNP_A-2099773 77530227
3960 SNP_A-2216715 77530250
3961 SNP_A-1926350 77538604
3962 SNP_A-1884715 77543896
3963 SNP_A-2074107 77559806
3964 SNP_A-4198390 77559922
3965 SNP_A-2178912 77560082
3966 SNP_A-1859859 77560642
3967 SNP_A-2229650 77560800
3968 SNP_A-2156635 77561230
3969 SNP_A-1959547 77631982
3970 SNP_A-1925775 77632795
3971 SNP_A-2078031 77646126
3972 SNP_A-2076346 77646521
3973 SNP_A-2041178 77647950
3974 SNP_A-1909706 77669795
3975 SNP_A-2220319 77670291
3976 SNP_A-1799001 77673393
3977 SNP_A-2103552 77675574
3978 SNP_A-4234384 77677063
3979 SNP_A-1909942 77681859
3980 SNP_A-2253351 77687086
3981 SNP_A-2242605 77694549
3982 SNP_A-2164629 77741042
3983 SNP_A-2135282 77750139
3984 SNP_A-4213510 77773007
3985 SNP_A-1822846 77779855
3986 SNP_A-1996880 77785929
3987 SNP_A-4201493 77788425
3988 SNP_A-4202228 77803005
3989 SNP_A-2117527 77815460
3990 SNP_A-4213511 77841311
3991 SNP_A-2198905 77853425
3992 SNP_A-2014280 77884791
3993 SNP_A-2085342 77896771
3994 SNP_A-1996885 77897682
3995 SNP_A-1826357 77912756
3996 SNP_A-4213512 77930847
3997 SNP_A-4213513 77932174
3998 SNP_A-2209906 77932971
3999 SNP_A-2023345 77942584
4000 SNP_A-2054752 77946987
4001 SNP_A-1818761 77970398
4002 SNP_A-2199099 77977581
4003 SNP_A-2162005 77994662
4004 SNP_A-2224014 78005218
4005 SNP_A-2049985 78033797
4006 SNP_A-1996891 78087555
4007 SNP_A-2049603 78091880
4008 SNP_A-4195346 78097414
4009 SNP_A-2117013 78097856
4010 SNP_A-4200967 78104925
4011 SNP_A-2199557 78105274
4012 SNP_A-2132791 78105621
4013 SNP_A-2308690 78122748
4014 SNP_A-1895103 78129846
4015 SNP_A-1906356 78132776
4016 SNP_A-2305046 78154298
4017 SNP_A-2155408 78155196
4018 SNP_A-2253307 78177465
4019 SNP_A-2179366 78182897
4020 SNP_A-2031984 78194033
4021 SNP_A-1948519 78205224
4022 SNP_A-2280503 78222247
4023 SNP_A-2268126 78226630
4024 SNP_A-2285968 78238977
4025 SNP_A-1888326 78242030
4026 SNP_A-1867782 78268523
4027 SNP_A-1831293 78290801
4028 SNP_A-1943202 78301495
4029 SNP_A-2072281 78305664
4030 SNP_A-1872349 78305928
4031 SNP_A-2097073 78306188
4032 SNP_A-2067315 78310295
4033 SNP_A-2109593 78340686
4034 SNP_A-2144000 78346460
4035 SNP_A-2188306 78346564
4036 SNP_A-1934289 78349813
4037 SNP_A-2023257 78353449
4038 SNP_A-1845521 78374425
4039 SNP_A-1924180 78403602
4040 SNP_A-2092671 78415899
4041 SNP_A-2135979 78423133
4042 SNP_A-2134223 78462167
4043 SNP_A-1956514 78468599
4044 SNP_A-2263054 78472409
4045 SNP_A-2153015 78487726
4046 SNP_A-1996899 78508497
4047 SNP_A-2117220 78516325
4048 SNP_A-2164360 78522538
4049 SNP_A-4205151 78522652
4050 SNP_A-2102269 78522876
4051 SNP_A-4229988 78529535
4052 SNP_A-1827227 78530026
4053 SNP_A-1996900 78531100
4054 SNP_A-1839680 78550757
4055 SNP_A-1789114 78550841
4056 SNP_A-2117925 78558983
4057 SNP_A-4218636 78564847
4058 SNP_A-2137555 78613988
4059 SNP_A-1867386 78624645
4060 SNP_A-2050836 78625291
4061 SNP_A-2067769 78630625
4062 SNP_A-1783658 78694738
4063 SNP_A-2129196 78739159
4064 SNP_A-2043770 78756709
4065 SNP_A-2243980 78762258
4066 SNP_A-1797144 78765306
4067 SNP_A-2268686 78766008
4068 SNP_A-1852062 78771138
4069 SNP_A-2051469 78771562
4070 SNP_A-4215431 78778458
4071 SNP_A-4218716 78781994
4072 SNP_A-1950096 78782807
4073 SNP_A-1996906 78795732
4074 SNP_A-2080909 78797104
4075 SNP_A-1902399 78801779
4076 SNP_A-1996907 78813262
4077 SNP_A-2190849 78833780
4078 SNP_A-2125285 78856498
4079 SNP_A-4196028 78856712
4080 SNP_A-4199294 78870814
4081 SNP_A-2290895 78871046
4082 SNP_A-2154360 78889994
4083 SNP_A-4198124 78896777
4084 SNP_A-2081777 78913952
4085 SNP_A-2073598 78914594
4086 SNP_A-1880158 78920867
4087 SNP_A-2112639 78961910
4088 SNP_A-4203131 79015861
4089 SNP_A-2150945 79016147
4090 SNP_A-1907779 79062901
4091 SNP_A-1952097 79091523
4092 SNP_A-1783446 79110258
4093 SNP_A-1996913 79187932
4094 SNP_A-2161374 79188161
4095 SNP_A-2158249 79199845
4096 SNP_A-1863998 79208196
4097 SNP_A-4232139 79208499
4098 SNP_A-1944025 79222120
4099 SNP_A-2305279 79249786
4100 SNP_A-2184329 79249990
4101 SNP_A-2027777 79250053
4102 SNP_A-2096767 79255890
4103 SNP_A-1846809 79275784
4104 SNP_A-2088065 79305560
4105 SNP_A-2077974 79312654
4106 SNP_A-2298897 79314600
4107 SNP_A-2014286 79324225
4108 SNP_A-2277226 79327254
4109 SNP_A-2086685 79329379
4110 SNP_A-1881696 79339822
4111 SNP_A-2037483 79341042
4112 SNP_A-1822004 79345893
4113 SNP_A-1802508 79346064
4114 SNP_A-4202684 79352869
4115 SNP_A-1798264 79353634
4116 SNP_A-2311982 79354421
4117 SNP_A-1996918 79386431
4118 SNP_A-2252572 79386659
4119 SNP_A-2090685 79407746
4120 SNP_A-4204377 79481827
4121 SNP_A-2179728 79494080
4122 SNP_A-2155041 79520538
4123 SNP_A-2159091 79531645
4124 SNP_A-2115198 79536340
4125 SNP_A-1858230 79577368
4126 SNP_A-1918251 79595252
4127 SNP_A-2226436 79600333
4128 SNP_A-2285045 79659567
4129 SNP_A-1824354 79660701
4130 SNP_A-2121041 79688048
4131 SNP_A-1929526 79695039
4132 SNP_A-2210367 79812915
4133 SNP_A-1996924 79815464
4134 SNP_A-2292855 79827513
4135 SNP_A-2074920 79829422
4136 SNP_A-1927408 79845641
4137 SNP_A-2302930 79868777
4138 SNP_A-4223115 79878161
4139 SNP_A-4213515 79901291
4140 SNP_A-1996927 79907769
4141 SNP_A-1845259 79934142
4142 SNP_A-2116660 79946188
4143 SNP_A-2106771 79996438
4144 SNP_A-1876117 80038897
4145 SNP_A-2217448 80044428
4146 SNP_A-4216529 80111266
4147 SNP_A-2112324 80111419
4148 SNP_A-2182731 80111552
4149 SNP_A-1924348 80164868
4150 SNP_A-2165215 80175562
4151 SNP_A-2217731 80221814
4152 SNP_A-2124715 80296296
4153 SNP_A-1919955 80299645
4154 SNP_A-1944172 80321564
4155 SNP_A-4197061 80338158
4156 SNP_A-2089159 80356827
4157 SNP_A-2035240 80359770
4158 SNP_A-4204500 80360207
4159 SNP_A-2014293 80377677
4160 SNP_A-2139114 80386716
4161 SNP_A-2232643 80415060
4162 SNP_A-2249592 80437966
4163 SNP_A-4239159 80462590
4164 SNP_A-1861559 80471735
4165 SNP_A-4228285 80475569
4166 SNP_A-2058143 80475685
4167 SNP_A-4215433 80539428
4168 SNP_A-1996932 80539476
4169 SNP_A-2268635 80542086
4170 SNP_A-2036116 80554098
4171 SNP_A-4231301 80559076
4172 SNP_A-2202254 80559290
4173 SNP_A-1825052 80560283
4174 SNP_A-4213516 80561247
4175 SNP_A-4202797 80561261
4176 SNP_A-1996933 80561456
4177 SNP_A-2185405 80578676
4178 SNP_A-1954480 80584157
4179 SNP_A-1996935 80584536
4180 SNP_A-2267514 80584682
4181 SNP_A-1996936 80599081
4182 SNP_A-1871637 80605815
4183 SNP_A-4223496 80609285
4184 SNP_A-1912567 80618845
4185 SNP_A-2022131 80619129
4186 SNP_A-1933992 80622710
4187 SNP_A-1937969 80632505
4188 SNP_A-2136586 80637464
4189 SNP_A-1858043 80641211
4190 SNP_A-2223848 80652948
4191 SNP_A-2118686 80664118
4192 SNP_A-2243536 80665570
4193 SNP_A-2076991 80669751
4194 SNP_A-2206311 80669963
4195 SNP_A-1792617 80692305
4196 SNP_A-4204568 80692699
4197 SNP_A-4225190 80718090
4198 SNP_A-2182061 80723897
4199 SNP_A-1878085 80723926
4200 SNP_A-2210587 80772925
4201 SNP_A-4193828 80812931
4202 SNP_A-1952247 80816364
4203 SNP_A-1942374 80818764
4204 SNP_A-2142810 80840201
4205 SNP_A-4213517 80847015
4206 SNP_A-2102309 80855362
4207 SNP_A-4207459 80886377
4208 SNP_A-2199406 80922385
4209 SNP_A-4227009 80950066
4210 SNP_A-2211046 80950308
4211 SNP_A-1920102 80950660
4212 SNP_A-1926871 80958355
4213 SNP_A-2115849 80963596
4214 SNP_A-2069101 80972005
4215 SNP_A-4197681 80972087
4216 SNP_A-4192793 80973001
4217 SNP_A-2247580 81056702
4218 SNP_A-2286147 81056812
4219 SNP_A-2102817 81066730
4220 SNP_A-4199937 81086536
4221 SNP_A-2307968 81107033
4222 SNP_A-2037462 81120514
4223 SNP_A-1791845 81142463
4224 SNP_A-2285966 81151142
4225 SNP_A-4195872 81151720
4226 SNP_A-2287799 81168528
4227 SNP_A-4213518 81169796
4228 SNP_A-2070645 81213490
4229 SNP_A-2170495 81283751
4230 SNP_A-4203877 81294921
4231 SNP_A-1846566 81299075
4232 SNP_A-2186166 81306088
4233 SNP_A-4205164 81306125
4234 SNP_A-2072836 81306157
4235 SNP_A-1801661 81315053
4236 SNP_A-1910036 81323358
4237 SNP_A-2014300 81329762
4238 SNP_A-1996950 81354825
4239 SNP_A-2170065 81360270
4240 SNP_A-1937353 81448029
4241 SNP_A-2108705 81448121
4242 SNP_A-2042789 81457552
4243 SNP_A-4231014 81472517
4244 SNP_A-2160972 81488710
4245 SNP_A-1804857 81489416
4246 SNP_A-1784356 81492111
4247 SNP_A-1862039 81497221
4248 SNP_A-2295357 81498490
4249 SNP_A-2043944 81513972
4250 SNP_A-1802764 81517794
4251 SNP_A-2109611 81533622
4252 SNP_A-4239121 81553765
4253 SNP_A-1883907 81554496
4254 SNP_A-1854275 81566974
4255 SNP_A-1903553 81567263
4256 SNP_A-2182410 81567334
4257 SNP_A-4231332 81577085
4258 SNP_A-2033253 81594403
4259 SNP_A-4229425 81627015
4260 SNP_A-1996956 81635796
4261 SNP_A-4213521 81636214
4262 SNP_A-4237507 81646407
4263 SNP_A-1833051 81679777
4264 SNP_A-2233648 81684247
4265 SNP_A-2032673 81685196
4266 SNP_A-2240763 81694673
4267 SNP_A-2097135 81695675
4268 SNP_A-2014301 81698624
4269 SNP_A-4226333 81706335
4270 SNP_A-2023551 81706992
4271 SNP_A-4218425 81707243
4272 SNP_A-1837327 81728918
4273 SNP_A-2058424 81729839
4274 SNP_A-2138807 81736008
4275 SNP_A-1960605 81741062
4276 SNP_A-2282855 81745056
4277 SNP_A-4224939 81745664
4278 SNP_A-1996958 81746274
4279 SNP_A-1879068 81746627
4280 SNP_A-2163694 81751932
4281 SNP_A-2110513 81752004
4282 SNP_A-2063262 81800655
4283 SNP_A-2175218 81802859
4284 SNP_A-1949933 81803149
4285 SNP_A-4218321 81883553
4286 SNP_A-2129031 81899513
4287 SNP_A-2243624 81916638
4288 SNP_A-4207087 81917187
4289 SNP_A-1996962 81919642
4290 SNP_A-4213522 81919662
4291 SNP_A-1847309 81960761
4292 SNP_A-2207166 81971339
4293 SNP_A-1802204 81978854
4294 SNP_A-1890010 81984582
4295 SNP_A-4221633 82021829
4296 SNP_A-2303232 82088581
4297 SNP_A-4230004 82119121
4298 SNP_A-2014306 82121763
4299 SNP_A-2120961 82128141
4300 SNP_A-4239454 82153431
4301 SNP_A-2261222 82161248
4302 SNP_A-1922853 82165973
4303 SNP_A-1996964 82166918
4304 SNP_A-2048819 82174128
4305 SNP_A-1927531 82181482
4306 SNP_A-2279536 82181619
4307 SNP_A-2251833 82182847
4308 SNP_A-1802959 82187620
4309 SNP_A-4203813 82228331
4310 SNP_A-4193176 82235931
4311 SNP_A-2173002 82242161
4312 SNP_A-4196989 82263432
4313 SNP_A-2276410 82264769
4314 SNP_A-2172032 82276930
4315 SNP_A-1996974 82308765
4316 SNP_A-1819010 82317788
4317 SNP_A-1853641 82318034
4318 SNP_A-4224055 82324088
4319 SNP_A-2286871 82346568
4320 SNP_A-1840397 82346597
4321 SNP_A-1906300 82347460
4322 SNP_A-4227727 82351797
4323 SNP_A-1887763 82351965
4324 SNP_A-2157828 82395239
4325 SNP_A-2159536 82395587
4326 SNP_A-1996976 82396640
4327 SNP_A-2154392 82411931
4328 SNP_A-2261646 82419303
4329 SNP_A-1935681 82421887
4330 SNP_A-2030433 82428355
4331 SNP_A-2037422 82435787
4332 SNP_A-1996977 82444814
4333 SNP_A-1996978 82445134
4334 SNP_A-2163333 82453656
4335 SNP_A-2066063 82476100
4336 SNP_A-2089796 82478031
4337 SNP_A-1802819 82478666
4338 SNP_A-1996979 82500959
4339 SNP_A-1786644 82510787
4340 SNP_A-2125719 82511466
4341 SNP_A-4237549 82514045
4342 SNP_A-1854659 82517226
4343 SNP_A-1996981 82561235
4344 SNP_A-2283157 82577408
4345 SNP_A-4197186 82582774
4346 SNP_A-2014310 82617722
4347 SNP_A-1996983 82645152
4348 SNP_A-2118868 82648298
4349 SNP_A-1996985 82653350
4350 SNP_A-2153899 82666898
4351 SNP_A-1847700 82696121
4352 SNP_A-1865307 82724132
4353 SNP_A-1959946 82728643
4354 SNP_A-2297418 82729733
4355 SNP_A-1818319 82736901
4356 SNP_A-1945946 82736964
4357 SNP_A-2129839 82739898
4358 SNP_A-4230117 82740021
4359 SNP_A-4238242 82740045
4360 SNP_A-4234912 82740455
4361 SNP_A-1996988 82740725
4362 SNP_A-1996989 82742620
4363 SNP_A-2119747 82743529
4364 SNP_A-1925633 82772799
4365 SNP_A-4227416 82782165
4366 SNP_A-2281713 82791442
4367 SNP_A-1923464 82792584
4368 SNP_A-1892107 82802556
4369 SNP_A-2181171 82804036
4370 SNP_A-1996993 82805138
4371 SNP_A-1996995 82805759
4372 SNP_A-1876253 82806058
4373 SNP_A-1996996 82806186
4374 SNP_A-2096258 82807179
4375 SNP_A-2128081 82810591
4376 SNP_A-1936674 82810639
4377 SNP_A-4222276 82811277
4378 SNP_A-4232142 82812746
4379 SNP_A-1856600 82822838
4380 SNP_A-2190331 82827111
4381 SNP_A-2224768 82854079
4382 SNP_A-1928077 82857221
4383 SNP_A-1881543 82863942
4384 SNP_A-1800089 82865316
4385 SNP_A-4195334 82865333
4386 SNP_A-2090052 82875856
4387 SNP_A-2189276 82876046
4388 SNP_A-1879558 82877285
4389 SNP_A-4221048 82881727
4390 SNP_A-2079052 82888174
4391 SNP_A-2295099 82904710
4392 SNP_A-1997002 82906114
4393 SNP_A-2116326 82911008
4394 SNP_A-2183445 82911335
4395 SNP_A-2104568 82922074
4396 SNP_A-2195194 82924300
4397 SNP_A-1854346 82948468
4398 SNP_A-1903602 82955587
4399 SNP_A-2149742 83033831
4400 SNP_A-2164272 83053218
4401 SNP_A-1901182 83055244
4402 SNP_A-1915278 83057977
4403 SNP_A-4225122 83058117
4404 SNP_A-2184234 83058283
4405 SNP_A-1837781 83060453
4406 SNP_A-2081997 83077100
4407 SNP_A-2054024 83090325
4408 SNP_A-2310953 83124618
4409 SNP_A-1876198 83149231
4410 SNP_A-2302383 83185898
4411 SNP_A-2129407 83202262
4412 SNP_A-1950212 83202302
4413 SNP_A-4228639 83224744
4414 SNP_A-2105272 83226725
4415 SNP_A-2042570 83229877
4416 SNP_A-4226682 83244985
4417 SNP_A-2248523 83245995
4418 SNP_A-2074291 83285998
4419 SNP_A-4228553 83320427
4420 SNP_A-1793988 83331101
4421 SNP_A-2190430 83345306
4422 SNP_A-1921746 83386989
4423 SNP_A-1855953 83391208
4424 SNP_A-2216743 83394064
4425 SNP_A-1799331 83394152
4426 SNP_A-2092295 83394220
4427 SNP_A-2110551 83394425
4428 SNP_A-2177998 83394599
4429 SNP_A-2236440 83396757
4430 SNP_A-1951458 83397677
4431 SNP_A-2055335 83405910
4432 SNP_A-2131402 83452507
4433 SNP_A-1860464 83452715
4434 SNP_A-4223615 83454703
4435 SNP_A-2026426 83499543
4436 SNP_A-2059173 83504257
4437 SNP_A-2299331 83558344
4438 SNP_A-1997005 83561747
4439 SNP_A-1834565 83562561
4440 SNP_A-2273247 83563029
4441 SNP_A-2127923 83579551
4442 SNP_A-1896137 83628987
4443 SNP_A-4217644 83710256
4444 SNP_A-2085913 83717217
4445 SNP_A-1896294 83717339
4446 SNP_A-4233409 83854138
4447 SNP_A-2270892 83862099
4448 SNP_A-2092952 83917694
4449 SNP_A-2035290 83975596
4450 SNP_A-1840544 83975870
4451 SNP_A-4215438 84011784
4452 SNP_A-1881874 84082083
4453 SNP_A-2200017 84136291
4454 SNP_A-1997006 84144412
4455 SNP_A-1818700 84145070
4456 SNP_A-1848377 84215804
4457 SNP_A-2271546 84260993
4458 SNP_A-4213528 84272719
4459 SNP_A-2073512 84281038
4460 SNP_A-1891483 84290514
4461 SNP_A-1829208 84291588
4462 SNP_A-4223538 84296967
4463 SNP_A-2108083 84296997
4464 SNP_A-2054551 84297832
4465 SNP_A-2029168 84370286
4466 SNP_A-1997008 84370428
4467 SNP_A-2164110 84373291
4468 SNP_A-4229976 84373962
4469 SNP_A-1997009 84417587
4470 SNP_A-1867985 84471228
4471 SNP_A-1944007 84476121
4472 SNP_A-1867654 84487064
4473 SNP_A-4201666 84489147
4474 SNP_A-1782425 84493123
4475 SNP_A-2130281 84493473
4476 SNP_A-2033245 84496204
4477 SNP_A-2058794 84511715
4478 SNP_A-2313557 84535901
4479 SNP_A-1997014 84540188
4480 SNP_A-2048129 84590494
4481 SNP_A-2135001 84599910
4482 SNP_A-2069536 84600369
4483 SNP_A-1997017 84604801
4484 SNP_A-1945350 84640680
4485 SNP_A-1866308 84641007
4486 SNP_A-2125646 84664664
4487 SNP_A-1892370 84701125
4488 SNP_A-2296870 84704086
4489 SNP_A-1997022 84710194
4490 SNP_A-1833642 84714654
4491 SNP_A-1943860 84716855
4492 SNP_A-2149625 84717770
4493 SNP_A-2116956 84725717
4494 SNP_A-2220937 84742643
4495 SNP_A-2105392 84763287
4496 SNP_A-1900714 84789400
4497 SNP_A-2165539 84794860
4498 SNP_A-2099678 84804115
4499 SNP_A-2313695 84807488
4500 SNP_A-4213531 84829443
4501 SNP_A-1920481 84831001
4502 SNP_A-2085370 84879401
4503 SNP_A-2033679 84953019
4504 SNP_A-2101918 84953084
4505 SNP_A-1897369 84954016
4506 SNP_A-1822602 84968061
4507 SNP_A-2090541 84977207
4508 SNP_A-1823300 84977538
4509 SNP_A-2042721 84982473
4510 SNP_A-1825826 85001645
4511 SNP_A-4223411 85002128
4512 SNP_A-1806586 85002150
4513 SNP_A-2178660 85002800
4514 SNP_A-2078237 85004620
4515 SNP_A-2056044 85006764
4516 SNP_A-2240655 85043737
4517 SNP_A-1840738 85050906
4518 SNP_A-1922178 85062484
4519 SNP_A-1947817 85063004
4520 SNP_A-2232357 85063309
4521 SNP_A-2108725 85066453
4522 SNP_A-1997027 85094598
4523 SNP_A-1997028 85094880
4524 SNP_A-1997029 85095073
4525 SNP_A-1997030 85095486
4526 SNP_A-1997031 85095606
4527 SNP_A-1997032 85095681
4528 SNP_A-4216143 85095886
4529 SNP_A-1854213 85102276
4530 SNP_A-2119748 85115129
4531 SNP_A-2202860 85118999
4532 SNP_A-4217692 85127457
4533 SNP_A-2097189 85127575
4534 SNP_A-2100505 85130674
4535 SNP_A-2311106 85136743
4536 SNP_A-1872653 85192313
4537 SNP_A-2158678 85196925
4538 SNP_A-2169710 85197030
4539 SNP_A-2060423 85197079
4540 SNP_A-1889925 85209947
4541 SNP_A-1884131 85222386
4542 SNP_A-2155028 85230169
4543 SNP_A-1997042 85231166
4544 SNP_A-2048472 85235692
4545 SNP_A-2050920 85235931
4546 SNP_A-1997044 85263447
4547 SNP_A-2234566 85263974
4548 SNP_A-2166487 85265231
4549 SNP_A-1880279 85268409
4550 SNP_A-1884961 85268818
4551 SNP_A-2248635 85292230
4552 SNP_A-2103659 85292477
4553 SNP_A-2077326 85292753
4554 SNP_A-1959257 85293350
4555 SNP_A-2192210 85293931
4556 SNP_A-2253909 85300158
4557 SNP_A-2155239 85346016
4558 SNP_A-1820614 85346082
4559 SNP_A-4226020 85353996
4560 SNP_A-1953253 85362485
4561 SNP_A-1997047 85366893
4562 SNP_A-2025793 85367221
4563 SNP_A-2181939 85367560
4564 SNP_A-2216078 85393121
4565 SNP_A-1907343 85407250
4566 SNP_A-1916613 85409860
4567 SNP_A-1782074 85431994
4568 SNP_A-2219095 85435315
4569 SNP_A-4221407 85450338
4570 SNP_A-2157298 85462164
4571 SNP_A-1789568 85472161
4572 SNP_A-2242697 85494719
4573 SNP_A-2164466 85494785
4574 SNP_A-2077517 85511137
4575 SNP_A-1916433 85511297
4576 SNP_A-1844147 85516164
4577 SNP_A-2085854 85518478
4578 SNP_A-2312466 85518748
4579 SNP_A-1793759 85546298
4580 SNP_A-1997050 85563724
4581 SNP_A-2131618 85568347
4582 SNP_A-4230557 85575727
4583 SNP_A-2167330 85599538
4584 SNP_A-2139058 85690799
4585 SNP_A-4198743 85707360
4586 SNP_A-4233428 85800856
4587 SNP_A-1875363 85815063
4588 SNP_A-2302198 85856918
4589 SNP_A-1997052 85863663
4590 SNP_A-1837024 85891245
4591 SNP_A-2216608 85898861
4592 SNP_A-2213126 85907946
4593 SNP_A-2226860 85916337
4594 SNP_A-4213532 85922608
4595 SNP_A-2219576 85966201
4596 SNP_A-1789522 85977842
4597 SNP_A-2252723 85977872
4598 SNP_A-2236324 85984451
4599 SNP_A-2092328 85997486
4600 SNP_A-1910390 86009180
4601 SNP_A-1798765 86009556
4602 SNP_A-2148819 86024539
4603 SNP_A-4227901 86025540
4604 SNP_A-1871738 86026410
4605 SNP_A-1933590 86026486
4606 SNP_A-2033357 86073733
4607 SNP_A-2152633 86080578
4608 SNP_A-2262183 86080751
4609 SNP_A-2212814 86082107
4610 SNP_A-4237567 86090746
4611 SNP_A-4227294 86111435
4612 SNP_A-2125169 86116712
4613 SNP_A-2139645 86141435
4614 SNP_A-1856466 86156579
4615 SNP_A-1910007 86184473
4616 SNP_A-4227357 86184490
4617 SNP_A-2106663 86225037
4618 SNP_A-2075044 86256984
4619 SNP_A-1797869 86273243
4620 SNP_A-4193561 86279131
4621 SNP_A-1853204 86325464
4622 SNP_A-1857487 86345399
4623 SNP_A-1997060 86359010
4624 SNP_A-1847768 86363153
4625 SNP_A-1941260 86376792
4626 SNP_A-1788179 86377092
4627 SNP_A-1997063 86423081
4628 SNP_A-2148525 86429950
4629 SNP_A-2209874 86435372
4630 SNP_A-4203324 86443182
4631 SNP_A-2046924 86449208
4632 SNP_A-2308384 86464568
4633 SNP_A-4202114 86478013
4634 SNP_A-2080223 86479077
4635 SNP_A-2037798 86479100
4636 SNP_A-2226731 86598770
4637 SNP_A-2301400 86598798
4638 SNP_A-2099892 86599187
4639 SNP_A-2136152 86625557
4640 SNP_A-4213533 86631295
4641 SNP_A-2159422 86636978
4642 SNP_A-1957793 86641878
4643 SNP_A-2028396 86667955
4644 SNP_A-2262583 86667992
4645 SNP_A-2247996 86674433
4646 SNP_A-1873070 86697957
4647 SNP_A-2212301 86702196
4648 SNP_A-4213534 86723978
4649 SNP_A-2111852 86768968
4650 SNP_A-2014328 86772647
4651 SNP_A-1799048 86785554
4652 SNP_A-2240793 86785591
4653 SNP_A-2081475 86785686
4654 SNP_A-2187219 86790617
4655 SNP_A-1786080 86798666
4656 SNP_A-2187153 86803143
4657 SNP_A-1997078 86804265
4658 SNP_A-1997079 86804633
4659 SNP_A-1997080 86806788
4660 SNP_A-1997081 86806891
4661 SNP_A-1868765 86809914
4662 SNP_A-2182729 86810060
4663 SNP_A-1799535 86810240
4664 SNP_A-2070650 86813205
4665 SNP_A-1926004 86814453
4666 SNP_A-2116347 86814917
4667 SNP_A-1841024 86822138
4668 SNP_A-1939895 86838549
4669 SNP_A-4236155 86885965
4670 SNP_A-1894860 86886060
4671 SNP_A-2064004 86886974
4672 SNP_A-2028205 86888958
4673 SNP_A-1939952 86889466
4674 SNP_A-2241579 86897405
4675 SNP_A-2302054 86898216
4676 SNP_A-2212686 86898309
4677 SNP_A-4218252 86900686
4678 SNP_A-2125240 86902405
4679 SNP_A-1930777 86951727
4680 SNP_A-4213537 86972031
4681 SNP_A-1952971 86977868
4682 SNP_A-2120566 86997532
4683 SNP_A-1961457 87001370
4684 SNP_A-2185914 87010416
4685 SNP_A-2314713 87012235
4686 SNP_A-4228650 87014938
4687 SNP_A-4226992 87033660
4688 SNP_A-2231015 87074967
4689 SNP_A-4213538 87099559
4690 SNP_A-4232185 87102491
4691 SNP_A-4228252 87102619
4692 SNP_A-1997086 87105129
4693 SNP_A-2109005 87112694
4694 SNP_A-2152604 87113711
4695 SNP_A-4196382 87120709
4696 SNP_A-1934338 87137268
4697 SNP_A-4235601 87145405
4698 SNP_A-2099705 87145527
4699 SNP_A-1855405 87145664
4700 SNP_A-2281990 87167882
4701 SNP_A-1997090 87171999
4702 SNP_A-1997091 87173131
4703 SNP_A-2173656 87173899
4704 SNP_A-2260943 87183976
4705 SNP_A-4237114 87184047
4706 SNP_A-1835982 87186124
4707 SNP_A-1937700 87191341
4708 SNP_A-1997093 87191414
4709 SNP_A-4213539 87191742
4710 SNP_A-1997096 87204305
4711 SNP_A-1997097 87204466
4712 SNP_A-2168806 87204695
4713 SNP_A-2104532 87204859
4714 SNP_A-2034792 87211016
4715 SNP_A-2155693 87213187
4716 SNP_A-1832570 87216751
4717 SNP_A-4200534 87227924
4718 SNP_A-1850091 87277331
4719 SNP_A-4199516 87308057
4720 SNP_A-1929486 87312703
4721 SNP_A-2285600 87312726
4722 SNP_A-2297865 87314935
4723 SNP_A-2103587 87338921
4724 SNP_A-1865002 87355486
4725 SNP_A-2180361 87467536
4726 SNP_A-2104476 87710774
4727 SNP_A-4203578 87710860
4728 SNP_A-1873349 87751815
4729 SNP_A-2116319 87774834
4730 SNP_A-4239723 87780237
4731 SNP_A-2054390 87812427
4732 SNP_A-4213540 87836523
4733 SNP_A-1865430 87888493
4734 SNP_A-2207849 87888879
4735 SNP_A-1817160 87889096
4736 SNP_A-1948693 87889229
4737 SNP_A-1921445 87889880
4738 SNP_A-1852626 87898924
4739 SNP_A-4207676 87899270
4740 SNP_A-1951658 87919511
4741 SNP_A-2105390 87950578
4742 SNP_A-2194577 87968644
4743 SNP_A-4200385 87990534
4744 SNP_A-2042701 88044768
4745 SNP_A-1876606 88044877
4746 SNP_A-2100069 88050469
4747 SNP_A-2073073 88083711
4748 SNP_A-2288330 88096515
4749 SNP_A-2014335 88099981
4750 SNP_A-1865809 88126909
4751 SNP_A-1867349 88127437
4752 SNP_A-1800822 88138221
4753 SNP_A-1997112 88143374
4754 SNP_A-4217645 88179326
4755 SNP_A-2166995 88204831
4756 SNP_A-4239538 88221363
4757 SNP_A-2285589 88225190
4758 SNP_A-1817818 88332018
4759 SNP_A-1941542 88332725
4760 SNP_A-2239726 88350614
4761 SNP_A-1997115 88352001
4762 SNP_A-2078043 88357344
4763 SNP_A-1958236 88359508
4764 SNP_A-2025716 88398736
4765 SNP_A-1997116 88431597
4766 SNP_A-2199279 88435799
4767 SNP_A-1820786 88435960
4768 SNP_A-2250188 88448380
4769 SNP_A-2311416 88457658
4770 SNP_A-2056962 88458241
4771 SNP_A-2243572 88459009
4772 SNP_A-1867298 88459081
4773 SNP_A-2243729 88460971
4774 SNP_A-2161299 88461947
4775 SNP_A-4203537 88462294
4776 SNP_A-2196235 88468047
4777 SNP_A-1820812 88468875
4778 SNP_A-4228036 88470687
4779 SNP_A-4232682 88475752
4780 SNP_A-1895364 88478160
4781 SNP_A-2094334 88479348
4782 SNP_A-2109584 88479379
4783 SNP_A-2181268 88479531
4784 SNP_A-1891147 88480120
4785 SNP_A-1997118 88490126
4786 SNP_A-1924432 88494325
4787 SNP_A-2024833 88494374
4788 SNP_A-1997119 88494823
4789 SNP_A-2273571 88505849
4790 SNP_A-4213541 88564025
4791 SNP_A-1854652 88567723
4792 SNP_A-4220517 88568087
4793 SNP_A-2252171 88627163
4794 SNP_A-4241148 88628734
4795 SNP_A-1925528 88629127
4796 SNP_A-2162492 88630417
4797 SNP_A-1938700 88632846
4798 SNP_A-2229021 88632898
4799 SNP_A-2043161 88694862
4800 SNP_A-4213542 88708853
4801 SNP_A-2037170 88735780
4802 SNP_A-1997126 88776133
4803 SNP_A-1839527 88776160
4804 SNP_A-2112983 88785973
4805 SNP_A-2272608 88788743
4806 SNP_A-2260515 88797289
4807 SNP_A-1997129 88800615
4808 SNP_A-2132344 88803418
4809 SNP_A-1845081 88812342
4810 SNP_A-4230205 88812444
4811 SNP_A-4218239 88831397
4812 SNP_A-4224997 88915089
4813 SNP_A-4200121 88919098
4814 SNP_A-1997132 88942488
4815 SNP_A-1997133 88942642
4816 SNP_A-1997134 88943291
4817 SNP_A-2240332 88943953
4818 SNP_A-2072892 88948306
4819 SNP_A-2173934 88948400
4820 SNP_A-2283124 88958481
4821 SNP_A-2025783 88964835
4822 SNP_A-1811160 88964971
4823 SNP_A-2302367 88973946
4824 SNP_A-2299947 89006974
4825 SNP_A-2307239 89014342
4826 SNP_A-2232887 89022771
4827 SNP_A-1810734 89023087
4828 SNP_A-1997136 89038853
4829 SNP_A-1794070 89054851
4830 SNP_A-2209584 89071887
4831 SNP_A-2051868 89082420
4832 SNP_A-2239429 89082468
4833 SNP_A-2191133 89093763
4834 SNP_A-1876966 89108238
4835 SNP_A-1915047 89120358
4836 SNP_A-2172366 89122274
4837 SNP_A-1846321 89122734
4838 SNP_A-1997141 89135377
4839 SNP_A-2251321 89136467
4840 SNP_A-4231641 89149484
4841 SNP_A-1872184 89149773
4842 SNP_A-2075340 89160689
4843 SNP_A-1997142 89160715
4844 SNP_A-4213543 89199814
4845 SNP_A-2191006 89209453
4846 SNP_A-2081454 89221489
4847 SNP_A-1997145 89236803
4848 SNP_A-2296895 89239024
4849 SNP_A-2154231 89250195
4850 SNP_A-1790044 89257742
4851 SNP_A-2170982 89257906
4852 SNP_A-1845016 89268964
4853 SNP_A-2206885 89273963
4854 SNP_A-1821428 89308629
4855 SNP_A-4222258 89327295
4856 SNP_A-1797639 89329261
4857 SNP_A-2313850 89337422
4858 SNP_A-1816527 89337693
4859 SNP_A-2057365 89340120
4860 SNP_A-1825385 89340499
4861 SNP_A-1855646 89346666
4862 SNP_A-2215086 89346961
4863 SNP_A-2132065 89347271
4864 SNP_A-1951326 89349133
4865 SNP_A-2135079 89349176
4866 SNP_A-2032092 89349830
4867 SNP_A-2182027 89351541
4868 SNP_A-1789158 89363617
4869 SNP_A-2106798 89363846
4870 SNP_A-1997156 89363989
4871 SNP_A-2259020 89367671
4872 SNP_A-4200074 89375434
4873 SNP_A-4207741 89380485
4874 SNP_A-2233792 89401310
4875 SNP_A-2028272 89417269
4876 SNP_A-2105207 89424534
4877 SNP_A-2124771 89429215
4878 SNP_A-2098051 89436202
4879 SNP_A-2079318 89439607
4880 SNP_A-2030838 89452245
4881 SNP_A-2258140 89452483
4882 SNP_A-4213545 89459034
4883 SNP_A-2187517 89472969
4884 SNP_A-2079346 89496798
4885 SNP_A-2014346 89516915
4886 SNP_A-2057336 89552906
4887 SNP_A-1951667 89554302
4888 SNP_A-4200207 89554447
4889 SNP_A-2209593 89595030
4890 SNP_A-1861102 89605040
4891 SNP_A-2313939 89631840
4892 SNP_A-2044321 89659017
4893 SNP_A-4234965 89665368
4894 SNP_A-2308077 89671065
4895 SNP_A-4232821 89671995
4896 SNP_A-1797955 89672315
4897 SNP_A-1930793 89672698
4898 SNP_A-1961201 89696984
4899 SNP_A-2121543 89830581
4900 SNP_A-2032654 89902132
4901 SNP_A-2192803 89902151
4902 SNP_A-2079589 89902254
4903 SNP_A-2178978 89907650
4904 SNP_A-1809798 89907721
4905 SNP_A-4224365 89907912
4906 SNP_A-1957654 89907934
4907 SNP_A-1835782 89982683
4908 SNP_A-2210658 89988300
4909 SNP_A-2272814 90001002
4910 SNP_A-4213546 90003284
4911 SNP_A-2118921 90013426
4912 SNP_A-1878443 90065179
4913 SNP_A-2270575 90065699
4914 SNP_A-2275180 90184800
4915 SNP_A-2219424 90198123
4916 SNP_A-4229674 90202303
4917 SNP_A-1870623 90379528
4918 SNP_A-2226659 90389833
4919 SNP_A-2298233 90394810
4920 SNP_A-1845062 90396164
4921 SNP_A-4213547 90409912
4922 SNP_A-1841488 90411949
4923 SNP_A-1997164 90443270
4924 SNP_A-4227968 90450481
4925 SNP_A-1997166 90451772
4926 SNP_A-1997167 90452035
4927 SNP_A-4215443 90452116
4928 SNP_A-4220368 90452417
4929 SNP_A-1830870 90493481
4930 SNP_A-4213548 90505724
4931 SNP_A-1853614 90528999
4932 SNP_A-2172725 90531053
4933 SNP_A-1819548 90552663
4934 SNP_A-1931236 90569830
4935 SNP_A-2309140 90591713
4936 SNP_A-2090637 90591812
4937 SNP_A-1997180 90639777
4938 SNP_A-1835306 90695149
4939 SNP_A-2210704 90695190
4940 SNP_A-1948235 90727044
4941 SNP_A-2112417 90727978
4942 SNP_A-1802677 90729879
4943 SNP_A-4200985 90752686
4944 SNP_A-4217275 90752701
4945 SNP_A-1844201 90752854
4946 SNP_A-1898085 90761702
4947 SNP_A-1941787 90771352
4948 SNP_A-2266295 90771447
4949 SNP_A-2049773 90781500
4950 SNP_A-2286541 90797689
4951 SNP_A-1858737 90829608
4952 SNP_A-2242522 90876197
4953 SNP_A-1933036 90953947
4954 SNP_A-4195930 90956526
4955 SNP_A-1855577 90997563
4956 SNP_A-2128137 90997879
4957 SNP_A-2298245 91023799
4958 SNP_A-1847821 91053269
4959 SNP_A-1796176 91098603
4960 SNP_A-4193370 91200616
4961 SNP_A-2295453 91218889
4962 SNP_A-4240170 91242078
4963 SNP_A-2204697 91290624
4964 SNP_A-2281729 91295097
4965 SNP_A-2201609 91295674
4966 SNP_A-1866633 91306384
4967 SNP_A-1859112 91307572
4968 SNP_A-2195458 91343208
4969 SNP_A-1867056 91344124
4970 SNP_A-2081259 91348649
4971 SNP_A-2304682 91353339
4972 SNP_A-4200022 91385066
4973 SNP_A-2246564 91393826
4974 SNP_A-1912389 91401682
4975 SNP_A-2193464 91404545
4976 SNP_A-2209180 91405458
4977 SNP_A-2116097 91412273
4978 SNP_A-2288239 91418926
4979 SNP_A-2094181 91461054
4980 SNP_A-2141402 91466256
4981 SNP_A-1785692 91466535
4982 SNP_A-2235701 91467030
4983 SNP_A-2134541 91490792
4984 SNP_A-2313548 91491802
4985 SNP_A-2024371 91502247
4986 SNP_A-2091305 91502282
4987 SNP_A-2216709 91515255
4988 SNP_A-2054034 91519504
4989 SNP_A-1806203 91522646
4990 SNP_A-4220738 91522742
4991 SNP_A-2029816 91522810
4992 SNP_A-1961624 91594606
4993 SNP_A-4206178 91608220
4994 SNP_A-2113332 91613150
4995 SNP_A-2273736 91650439
4996 SNP_A-2194121 91725274
4997 SNP_A-1896340 91744788
4998 SNP_A-1809456 91751154
4999 SNP_A-2269249 91753684
5000 SNP_A-2275437 91756416
5001 SNP_A-2223005 91756611
5002 SNP_A-1871995 91757048
5003 SNP_A-1904728 91765480
5004 SNP_A-1889827 91766284
5005 SNP_A-2072983 91766742
5006 SNP_A-2125304 91766779
5007 SNP_A-2042280 91766807
5008 SNP_A-1887406 91767156
5009 SNP_A-2277427 91767437
5010 SNP_A-1794632 91769410
5011 SNP_A-2187304 91769529
5012 SNP_A-2282251 91783976
5013 SNP_A-2082152 91803286
5014 SNP_A-1808670 91816515
5015 SNP_A-4225530 91822331
5016 SNP_A-2203163 91822708
5017 SNP_A-2141193 91835395
5018 SNP_A-2057911 91839985
5019 SNP_A-4203829 91863426
5020 SNP_A-1807607 91868966
5021 SNP_A-1944806 91870735
5022 SNP_A-1879093 91879258
5023 SNP_A-2166067 91880186
5024 SNP_A-4213550 91895797
5025 SNP_A-2218554 91913485
5026 SNP_A-2282626 91915487
5027 SNP_A-1958077 91915797
5028 SNP_A-2199637 91915880
5029 SNP_A-1810851 91916486
5030 SNP_A-4198321 91937158
5031 SNP_A-2033633 91943535
5032 SNP_A-2257468 91946881
5033 SNP_A-2024115 91990092
5034 SNP_A-4203943 92008266
5035 SNP_A-4200292 92062824
5036 SNP_A-2158229 92063000
5037 SNP_A-1812822 92074637
5038 SNP_A-2042368 92087677
5039 SNP_A-2014356 92106839
5040 SNP_A-1997186 92106964
5041 SNP_A-2104649 92111379
5042 SNP_A-1997187 92114048
5043 SNP_A-1812240 92140488
5044 SNP_A-2135488 92140619
5045 SNP_A-4234647 92140992
5046 SNP_A-1997188 92161055
5047 SNP_A-2117700 92170616
5048 SNP_A-2214650 92183371
5049 SNP_A-2222242 92185338
5050 SNP_A-1960194 92186124
5051 SNP_A-4217983 92192753
5052 SNP_A-1997189 92194350
5053 SNP_A-2076005 92203523
5054 SNP_A-2162479 92208050
5055 SNP_A-2077406 92225760
5056 SNP_A-1792197 92226289
5057 SNP_A-2123605 92231759
5058 SNP_A-1803506 92232275
5059 SNP_A-2248000 92232882
5060 SNP_A-1786790 92235771
5061 SNP_A-2048502 92306173
5062 SNP_A-1997190 92319936
5063 SNP_A-2158212 92371784
5064 SNP_A-2274733 92389783
5065 SNP_A-2251641 92390196
5066 SNP_A-1784321 92390740
5067 SNP_A-1843166 92390800
5068 SNP_A-2138288 92391092
5069 SNP_A-2099592 92432152
5070 SNP_A-4230424 92432978
5071 SNP_A-2023275 92473664
5072 SNP_A-1997192 92476677
5073 SNP_A-2147235 92479079
5074 SNP_A-4231206 92495763
5075 SNP_A-2278250 92503864
5076 SNP_A-4235863 92503931
5077 SNP_A-2199916 92504026
5078 SNP_A-2190574 92504590
5079 SNP_A-2292355 92536768
5080 SNP_A-2076117 92597519
5081 SNP_A-2085905 92609833
5082 SNP_A-2211564 92611944
5083 SNP_A-1808040 92612166
5084 SNP_A-4193648 92631485
5085 SNP_A-2215000 92635888
5086 SNP_A-2296289 92640014
5087 SNP_A-2047861 92645090
5088 SNP_A-4205908 92649594
5089 SNP_A-2169587 92655031
5090 SNP_A-1997198 92669610
5091 SNP_A-1803274 92676485
5092 SNP_A-4197736 92680996
5093 SNP_A-2087116 92684769
5094 SNP_A-1939830 92696806
5095 SNP_A-1997201 92698675
5096 SNP_A-1997203 92698799
5097 SNP_A-2051161 92702026
5098 SNP_A-2304107 92724598
5099 SNP_A-1913004 92726644
5100 SNP_A-2115878 92760679
5101 SNP_A-4220626 92764252
5102 SNP_A-1997207 92768181
5103 SNP_A-2135882 92771019
5104 SNP_A-1893162 92785202
5105 SNP_A-1856811 92795018
5106 SNP_A-4213551 92825353
5107 SNP_A-1925645 92841029
5108 SNP_A-2065958 92857460
5109 SNP_A-1997212 92881842
5110 SNP_A-2023605 92906032
5111 SNP_A-4202053 92940980
5112 SNP_A-1851796 92976413
5113 SNP_A-2151582 93009283
5114 SNP_A-4236502 93015292
5115 SNP_A-4170289 93088350
5116 SNP_A-1797670 93129441
5117 SNP_A-2044335 93147168
5118 SNP_A-1997218 93157927
5119 SNP_A-1997219 93158742
5120 SNP_A-2050436 93159818
5121 SNP_A-1997221 93218808
5122 SNP_A-2226953 93220448
5123 SNP_A-4204921 93237835
5124 SNP_A-4219137 93257122
5125 SNP_A-1814107 93286276
5126 SNP_A-1843652 93286593
5127 SNP_A-1931484 93286700
5128 SNP_A-2195913 93288903
5129 SNP_A-1799498 93317840
5130 SNP_A-4193558 93328653
5131 SNP_A-2209908 93334294
5132 SNP_A-2180593 93373538
5133 SNP_A-4198104 93410858
5134 SNP_A-1946245 93433485
5135 SNP_A-1894953 93433792
5136 SNP_A-2283166 93443168
5137 SNP_A-1939707 93443266
5138 SNP_A-2284785 93445673
5139 SNP_A-2225653 93456890
5140 SNP_A-1997224 93481022
5141 SNP_A-4241144 93528221
5142 SNP_A-4204223 93528236
5143 SNP_A-2298003 93540597
5144 SNP_A-2194443 93555237
5145 SNP_A-1816287 93555583
5146 SNP_A-4227038 93578321
5147 SNP_A-2249140 93586385
5148 SNP_A-1842680 93591503
5149 SNP_A-2087772 93624273
5150 SNP_A-2124259 93640914
5151 SNP_A-1920509 93678625
5152 SNP_A-1912955 93691236
5153 SNP_A-2277801 93722785
5154 SNP_A-1797855 93727748
5155 SNP_A-2259115 93734511
5156 SNP_A-4233977 93743682
5157 SNP_A-2289630 93744295
5158 SNP_A-2168797 93756263
5159 SNP_A-2230527 93769048
5160 SNP_A-2134547 93769594
5161 SNP_A-2038113 93832040
5162 SNP_A-2209404 93832152
5163 SNP_A-1811784 93871864
5164 SNP_A-1891008 93911541
5165 SNP_A-2291239 93921900
5166 SNP_A-2190775 93965501
5167 SNP_A-2195897 94046228
5168 SNP_A-1859085 94056620
5169 SNP_A-2200397 94059855
5170 SNP_A-1888998 94118673
5171 SNP_A-1933222 94191198
5172 SNP_A-1918626 94193550
5173 SNP_A-1790090 94248813
5174 SNP_A-2253263 94260422
5175 SNP_A-2117410 94266523
5176 SNP_A-1866403 94285294
5177 SNP_A-2230699 94286654
5178 SNP_A-1997227 94288392
5179 SNP_A-2240543 94291695
5180 SNP_A-1920592 94297940
5181 SNP_A-2125181 94310602
5182 SNP_A-2289295 94314082
5183 SNP_A-4222634 94362956
5184 SNP_A-2114981 94363118
5185 SNP_A-1798060 94377341
5186 SNP_A-4223484 94439142
5187 SNP_A-4194546 94467837
5188 SNP_A-1997232 94527318
5189 SNP_A-4192693 94541666
5190 SNP_A-1914381 94542392
5191 SNP_A-2100764 94554654
5192 SNP_A-1800136 94591438
5193 SNP_A-2041475 94607304
5194 SNP_A-4240235 94680202
5195 SNP_A-1862146 94723187
5196 SNP_A-2224649 94764371
5197 SNP_A-2053897 94806292
5198 SNP_A-4192808 94867017
5199 SNP_A-1937049 94872211
5200 SNP_A-1862009 94950329
5201 SNP_A-2083361 94958464
5202 SNP_A-2261038 94975417
5203 SNP_A-2157948 94975603
5204 SNP_A-2279334 94979587
5205 SNP_A-4213554 94992551
5206 SNP_A-4221654 95003684
5207 SNP_A-2121206 95062686
5208 SNP_A-2136172 95072540
5209 SNP_A-2014368 95092000
5210 SNP_A-2099883 95093438
5211 SNP_A-1850642 95142653
5212 SNP_A-2206053 95174718
5213 SNP_A-1885727 95233776
5214 SNP_A-1914062 95285108
5215 SNP_A-2173115 95296308
5216 SNP_A-1997243 95296404
5217 SNP_A-2284556 95310577
5218 SNP_A-2273224 95311188
5219 SNP_A-1811724 95323125
5220 SNP_A-1857479 95344588
5221 SNP_A-2292368 95348860
5222 SNP_A-2295561 95393323
5223 SNP_A-1931092 95397851
5224 SNP_A-1819189 95398122
5225 SNP_A-2082283 95401936
5226 SNP_A-1926048 95407166
5227 SNP_A-2164879 95407641
5228 SNP_A-2191357 95412146
5229 SNP_A-4225226 95434843
5230 SNP_A-4237621 95445685
5231 SNP_A-2210384 95512767
5232 SNP_A-2148743 95517394
5233 SNP_A-1887623 95524041
5234 SNP_A-2181361 95547252
5235 SNP_A-1912751 95565848
5236 SNP_A-2213531 95575787
5237 SNP_A-1899744 95577021
5238 SNP_A-1835855 95581338
5239 SNP_A-1881175 95583683
5240 SNP_A-2078915 95597121
5241 SNP_A-2249837 95597157
5242 SNP_A-1807235 95618316
5243 SNP_A-2132825 95619387
5244 SNP_A-1865395 95634023
5245 SNP_A-2039154 95649184
5246 SNP_A-2176634 95662209
5247 SNP_A-2242784 95687906
5248 SNP_A-2036344 95710034
5249 SNP_A-2293411 95782366
5250 SNP_A-2044496 95782539
5251 SNP_A-1997244 95785947
5252 SNP_A-4213555 95796626
5253 SNP_A-1876469 95797689
5254 SNP_A-2189873 95870456
5255 SNP_A-1997246 95904277
5256 SNP_A-2038446 95908741
5257 SNP_A-2135457 95908968
5258 SNP_A-1906140 95915377
5259 SNP_A-1913526 95927046
5260 SNP_A-2014370 95933336
5261 SNP_A-1997247 95956051
5262 SNP_A-2280042 95958114
5263 SNP_A-2292086 95959003
5264 SNP_A-2179518 95977501
5265 SNP_A-1904231 96013816
5266 SNP_A-2080238 96059092
5267 SNP_A-1808971 96059203
5268 SNP_A-2241875 96087223
5269 SNP_A-1997251 96261255
5270 SNP_A-2273143 96268739
5271 SNP_A-1997253 96329369
5272 SNP_A-4213556 96329404
5273 SNP_A-2258123 96339897
5274 SNP_A-1783517 96363358
5275 SNP_A-1908653 96363396
5276 SNP_A-2217920 96365819
5277 SNP_A-1916158 96406045
5278 SNP_A-2032275 96406221
5279 SNP_A-4224960 96439911
5280 SNP_A-1835022 96445083
5281 SNP_A-1869461 96445627
5282 SNP_A-4201880 96449592
5283 SNP_A-4223430 96517614
5284 SNP_A-1844513 96549020
5285 SNP_A-2178303 96585635
5286 SNP_A-1808104 96587756
5287 SNP_A-4213557 96589456
5288 SNP_A-1997259 96605282
5289 SNP_A-1794152 96607148
5290 SNP_A-2197075 96611276
5291 SNP_A-2073342 96613941
5292 SNP_A-2281735 96625065
5293 SNP_A-4200083 96730910
5294 SNP_A-2119504 96832960
5295 SNP_A-2059231 96833804
5296 SNP_A-2084280 96835242
5297 SNP_A-1936076 96849495
5298 SNP_A-2166906 96874394
5299 SNP_A-4202595 96913778
5300 SNP_A-2226255 96938041
5301 SNP_A-2280562 96992476
5302 SNP_A-2228809 97026365
5303 SNP_A-4227777 97026515
5304 SNP_A-4197147 97040020
5305 SNP_A-2100773 97063126
5306 SNP_A-2289007 97063758
5307 SNP_A-2300882 97085682
5308 SNP_A-2065850 97104587
5309 SNP_A-2288752 97107630
5310 SNP_A-1898370 97135529
5311 SNP_A-2133791 97187625
5312 SNP_A-2041116 97192063
5313 SNP_A-2201564 97244020
5314 SNP_A-2269160 97278179
5315 SNP_A-1997271 97299524
5316 SNP_A-1914133 97357295
5317 SNP_A-2147053 97358747
5318 SNP_A-1923214 97393856
5319 SNP_A-2110886 97401916
5320 SNP_A-1847827 97402313
5321 SNP_A-2262959 97416547
5322 SNP_A-2046085 97417012
5323 SNP_A-4225703 97428166
5324 SNP_A-4241205 97442442
5325 SNP_A-1861403 97462334
5326 SNP_A-2232960 97476979
5327 SNP_A-2173299 97485431
5328 SNP_A-2194348 97492614
5329 SNP_A-2022248 97492787
5330 SNP_A-2045389 97496577
5331 SNP_A-2242942 97509180
5332 SNP_A-4224429 97509599
5333 SNP_A-2239775 97515495
5334 SNP_A-2166448 97524552
5335 SNP_A-2080251 97532785
5336 SNP_A-4234569 97533326
5337 SNP_A-2221530 97533546
5338 SNP_A-2251680 97550959
5339 SNP_A-2144943 97559604
5340 SNP_A-2202227 97578775
5341 SNP_A-1826882 97581865
5342 SNP_A-1997274 97584499
5343 SNP_A-2260107 97584733
5344 SNP_A-1997275 97584796
5345 SNP_A-2106920 97584848
5346 SNP_A-2246692 97599067
5347 SNP_A-2170237 97636566
5348 SNP_A-1887219 97656564
5349 SNP_A-2057570 97662232
5350 SNP_A-2296626 97669997
5351 SNP_A-2309272 97680065
5352 SNP_A-1997277 97691242
5353 SNP_A-2045819 97759620
5354 SNP_A-1918746 97773603
5355 SNP_A-1997280 97793302
5356 SNP_A-4213561 97793426
5357 SNP_A-2114843 97810579
5358 SNP_A-2208293 97839869
5359 SNP_A-2281874 97868710
5360 SNP_A-2027354 97888830
5361 SNP_A-4223458 97907634
5362 SNP_A-2028693 97909805
5363 SNP_A-1790627 97958254
5364 SNP_A-2115015 97972229
5365 SNP_A-2245167 97982396
5366 SNP_A-1901680 97992243
5367 SNP_A-1997286 98001923
5368 SNP_A-2090662 98007963
5369 SNP_A-2035681 98008113
5370 SNP_A-4220699 98025142
5371 SNP_A-1891977 98027222
5372 SNP_A-2108301 98028250
5373 SNP_A-4213563 98072745
5374 SNP_A-1883916 98106254
5375 SNP_A-2252384 98108034
5376 SNP_A-1997287 98112299
5377 SNP_A-1997288 98112869
5378 SNP_A-2027797 98112973
5379 SNP_A-2244546 98124002
5380 SNP_A-1884719 98124292
5381 SNP_A-2218587 98124761
5382 SNP_A-1862252 98136445
5383 SNP_A-2219154 98137348
5384 SNP_A-2293941 98201333
5385 SNP_A-2064498 98274378
5386 SNP_A-4213564 98286924
5387 SNP_A-1997293 98355134
5388 SNP_A-2262510 98492737
5389 SNP_A-4230404 98515901
5390 SNP_A-1812045 98833404
5391 SNP_A-1942322 98855605
5392 SNP_A-2144445 98855750
5393 SNP_A-2014384 98871977
5394 SNP_A-1807015 98953445
5395 SNP_A-1997298 98989016
5396 SNP_A-1997299 98989149
5397 SNP_A-2140263 99013647
5398 SNP_A-2064744 99032392
5399 SNP_A-1879137 99038467
5400 SNP_A-1997301 99047342
5401 SNP_A-2109291 99049172
5402 SNP_A-1863377 99055229
5403 SNP_A-2086956 99056584
5404 SNP_A-1997302 99062573
5405 SNP_A-2207923 99080347
5406 SNP_A-1886320 99080551
5407 SNP_A-2042420 99094250
5408 SNP_A-2282387 99094526
5409 SNP_A-2039098 99094790
5410 SNP_A-1783823 99128792
5411 SNP_A-2314604 99128992
5412 SNP_A-1842036 99132923
5413 SNP_A-2181732 99150000
5414 SNP_A-2195610 99153878
5415 SNP_A-2014386 99154473
5416 SNP_A-2014387 99154734
5417 SNP_A-2237320 99161357
5418 SNP_A-1954700 99161827
5419 SNP_A-1922827 99174378
5420 SNP_A-2273570 99174488
5421 SNP_A-4213565 99203819
5422 SNP_A-4204592 99245950
5423 SNP_A-2029957 99252224
5424 SNP_A-2241568 99260952
5425 SNP_A-2187169 99319832
5426 SNP_A-2140178 99345178
5427 SNP_A-1795876 99363907
5428 SNP_A-2268131 99371559
5429 SNP_A-1835581 99373459
5430 SNP_A-1941466 99427940
5431 SNP_A-4213567 99476879
5432 SNP_A-1819609 99497930
5433 SNP_A-2218997 99510843
5434 SNP_A-1952433 99530127
5435 SNP_A-2048675 99530579
5436 SNP_A-4196375 99533452
5437 SNP_A-2217458 99536295
5438 SNP_A-2169383 99537571
5439 SNP_A-2239710 99635059
5440 SNP_A-4202069 99635986
5441 SNP_A-4205593 99644252
5442 SNP_A-1840834 99677160
5443 SNP_A-2200014 99689354
5444 SNP_A-2174418 99697541
5445 SNP_A-1997320 99703521
5446 SNP_A-2149049 99788417
5447 SNP_A-2166774 99814467
5448 SNP_A-2181225 99819884
5449 SNP_A-2210167 99883481
5450 SNP_A-1847146 99906693
5451 SNP_A-2157672 99949752
5452 SNP_A-4213569 99967453
5453 SNP_A-2147570 99968064
5454 SNP_A-2083660 99970480
5455 SNP_A-1874858 100021578
5456 SNP_A-1782407 100078523
5457 SNP_A-1997325 100086084
5458 SNP_A-4202997 100111343
5459 SNP_A-4232470 100118041
5460 SNP_A-2285871 100132137
5461 SNP_A-2014394 100164145
5462 SNP_A-2050312 100164969
5463 SNP_A-1863804 100167200
5464 SNP_A-2308175 100167258
5465 SNP_A-1784862 100168737
5466 SNP_A-4220177 100174896
5467 SNP_A-2176899 100176691
5468 SNP_A-2174817 100176810
5469 SNP_A-1792673 100178000
5470 SNP_A-2150134 100219119
5471 SNP_A-4198496 100219266
5472 SNP_A-2084039 100247246
5473 SNP_A-2183029 100247315
5474 SNP_A-4232134 100253989
5475 SNP_A-1913156 100257343
5476 SNP_A-4195454 100285085
5477 SNP_A-2073669 100305153
5478 SNP_A-1836989 100306490
5479 SNP_A-1806494 100307052
5480 SNP_A-1812611 100307335
5481 SNP_A-1907631 100307410
5482 SNP_A-1869207 100307748
5483 SNP_A-2111887 100329812
5484 SNP_A-2037992 100344169
5485 SNP_A-1786141 100369288
5486 SNP_A-2147547 100370139
5487 SNP_A-1997334 100374377
5488 SNP_A-2234613 100378926
5489 SNP_A-1781987 100379511
5490 SNP_A-1997335 100385322
5491 SNP_A-2183308 100401922
5492 SNP_A-2181742 100402084
5493 SNP_A-2014401 100466904
5494 SNP_A-4197957 100521687
5495 SNP_A-2195295 100525894
5496 SNP_A-2074329 100558263
5497 SNP_A-4239871 100602735
5498 SNP_A-2291044 100672903
5499 SNP_A-2204227 100673041
5500 SNP_A-2014403 100673119
5501 SNP_A-4206291 100678019
5502 SNP_A-2308788 100702907
5503 SNP_A-2014405 100713669
5504 SNP_A-2295376 100731809
5505 SNP_A-4204263 100749133
5506 SNP_A-4213572 100764660
5507 SNP_A-2124423 100765330
5508 SNP_A-4226129 100781487
5509 SNP_A-2291858 100783138
5510 SNP_A-4239052 100783157
5511 SNP_A-2078961 100788055
5512 SNP_A-4235681 100792305
5513 SNP_A-2287520 100839114
5514 SNP_A-2110544 100839927
5515 SNP_A-1997349 100844829
5516 SNP_A-4223093 100859353
5517 SNP_A-2242844 100870020
5518 SNP_A-2284616 100873008
5519 SNP_A-2175690 100914224
5520 SNP_A-1997352 100923629
5521 SNP_A-2032916 100948186
5522 SNP_A-2188548 100951477
5523 SNP_A-2279389 101075309
5524 SNP_A-1923865 101087987
5525 SNP_A-2121867 101119179
5526 SNP_A-2218836 101119211
5527 SNP_A-1810419 101119491
5528 SNP_A-2070691 101135202
5529 SNP_A-1951759 101169610
5530 SNP_A-2025192 101170375
5531 SNP_A-2184179 101203134
5532 SNP_A-2252346 101217469
5533 SNP_A-2128105 101217604
5534 SNP_A-2069523 101256076
5535 SNP_A-1900723 101256702
5536 SNP_A-2235564 101289858
5537 SNP_A-1923229 101290936
5538 SNP_A-4202295 101294053
5539 SNP_A-1997364 101311483
5540 SNP_A-2264341 101316717
5541 SNP_A-1909480 101327265
5542 SNP_A-4236208 101374685
5543 SNP_A-2080307 101663149
5544 SNP_A-1861039 101687857
5545 SNP_A-2040183 101694574
5546 SNP_A-1826497 101707078
5547 SNP_A-2146877 101724864
5548 SNP_A-2162360 101735263
5549 SNP_A-1814873 101735289
5550 SNP_A-2211431 101750252
5551 SNP_A-1909125 101789959
5552 SNP_A-1954242 101851030
5553 SNP_A-2060806 101856572
5554 SNP_A-2237660 101888508
5555 SNP_A-2227020 101916002
5556 SNP_A-2065372 101916942
5557 SNP_A-1842465 101933576
5558 SNP_A-4227635 101945059
5559 SNP_A-1997371 101948893
5560 SNP_A-2213945 101951488
5561 SNP_A-2206032 101954090
5562 SNP_A-2074430 101954182
5563 SNP_A-2149651 101973932
5564 SNP_A-1997372 102005203
5565 SNP_A-1845393 102007824
5566 SNP_A-1841632 102032996
5567 SNP_A-2059734 102054839
5568 SNP_A-2102886 102067511
5569 SNP_A-2185693 102067676
5570 SNP_A-2238386 102073239
5571 SNP_A-2119037 102095818
5572 SNP_A-1997373 102098520
5573 SNP_A-4218254 102100207
5574 SNP_A-2167275 102105086
5575 SNP_A-1845605 102125574
5576 SNP_A-2082158 102128142
5577 SNP_A-1782155 102132428
5578 SNP_A-2028995 102136487
5579 SNP_A-2169569 102242411
5580 SNP_A-1997374 102272290
5581 SNP_A-4201853 102320282
5582 SNP_A-2132275 102344662
5583 SNP_A-1938160 102359592
5584 SNP_A-2126672 102359618
5585 SNP_A-2189513 102359816
5586 SNP_A-2067927 102360050
5587 SNP_A-1954991 102362999
5588 SNP_A-1997376 102386693
5589 SNP_A-4213574 102391752
5590 SNP_A-2157488 102410353
5591 SNP_A-1803215 102413865
5592 SNP_A-1850423 102414845
5593 SNP_A-2219213 102424020
5594 SNP_A-2249410 102445018
5595 SNP_A-1787410 102447217
5596 SNP_A-1997377 102452146
5597 SNP_A-2211282 102472272
5598 SNP_A-1997378 102527621
5599 SNP_A-1997382 102530705
5600 SNP_A-2139599 102533572
5601 SNP_A-4230631 102579300
5602 SNP_A-1960831 102579522
5603 SNP_A-1997383 102585291
5604 SNP_A-1997384 102587363
5605 SNP_A-2197836 102594448
5606 SNP_A-4213575 102642893
5607 SNP_A-2057927 102646815
5608 SNP_A-1897140 102676763
5609 SNP_A-1997385 102693167
5610 SNP_A-1869019 102697969
5611 SNP_A-1997386 102702076
5612 SNP_A-1880948 102704073
5613 SNP_A-1944802 102705184
5614 SNP_A-2226146 102705868
5615 SNP_A-4229161 102709637
5616 SNP_A-2308741 102710488
5617 SNP_A-1942409 102710625
5618 SNP_A-2240031 102712338
5619 SNP_A-2261749 102715987
5620 SNP_A-2103690 102716580
5621 SNP_A-1828672 102719435
5622 SNP_A-2115535 102732344
5623 SNP_A-1945985 102732933
5624 SNP_A-2210467 102739412
5625 SNP_A-1941863 102739605
5626 SNP_A-2132837 102745622
5627 SNP_A-1828863 102747053
5628 SNP_A-2121158 102757475
5629 SNP_A-2152785 102784308
5630 SNP_A-2076511 102809194
5631 SNP_A-2250980 102809235
5632 SNP_A-1898391 102810871
5633 SNP_A-2255878 102825524
5634 SNP_A-1862714 102865408
5635 SNP_A-4224190 102874693
5636 SNP_A-2138980 102878308
5637 SNP_A-4220977 102893459
5638 SNP_A-1950242 102898386
5639 SNP_A-2075381 102899165
5640 SNP_A-4195053 102899778
5641 SNP_A-1839363 102900077
5642 SNP_A-1889893 102900171
5643 SNP_A-2052151 102900371
5644 SNP_A-2066394 102912502
5645 SNP_A-1933918 102912878
5646 SNP_A-1915120 102914240
5647 SNP_A-1896376 102932851
5648 SNP_A-1842760 102934209
5649 SNP_A-2142816 102934982
5650 SNP_A-4235909 102943652
5651 SNP_A-1806052 102944699
5652 SNP_A-1889569 102944761
5653 SNP_A-2234198 102950225
5654 SNP_A-1916055 102950599
5655 SNP_A-4213576 102961234
5656 SNP_A-2236988 103000460
5657 SNP_A-2014413 103002501
5658 SNP_A-1997393 103024162
5659 SNP_A-2265099 103043895
5660 SNP_A-4232813 103051017
5661 SNP_A-2116842 103060572
5662 SNP_A-2155010 103069701
5663 SNP_A-4213578 103072622
5664 SNP_A-1903496 103115646
5665 SNP_A-1786512 103117578
5666 SNP_A-2059781 103130557
5667 SNP_A-2097287 103133492
5668 SNP_A-1846505 103163583
5669 SNP_A-2103066 103164485
5670 SNP_A-1997397 103186904
5671 SNP_A-2119585 103204744
5672 SNP_A-2104386 103205181
5673 SNP_A-2180776 103217932
5674 SNP_A-1997400 103219299
5675 SNP_A-1997401 103225079
5676 SNP_A-4213580 103258996
5677 SNP_A-2139017 103270798
5678 SNP_A-1997405 103286600
5679 SNP_A-2107553 103302281
5680 SNP_A-2311163 103304361
5681 SNP_A-2110623 103312324
5682 SNP_A-1958390 103377915
5683 SNP_A-2185035 103378821
5684 SNP_A-1956454 103395276
5685 SNP_A-1851314 103404710
5686 SNP_A-2166685 103440380
5687 SNP_A-1912549 103441730
5688 SNP_A-1887377 103446756
5689 SNP_A-1902512 103466635
5690 SNP_A-2151475 103467085
5691 SNP_A-1927457 103467403
5692 SNP_A-2092535 103467679
5693 SNP_A-2280988 103476464
5694 SNP_A-1942679 103477281
5695 SNP_A-4202687 103479191
5696 SNP_A-2289428 103482467
5697 SNP_A-2273273 103497057
5698 SNP_A-4213583 103498789
5699 SNP_A-2314826 103516083
5700 SNP_A-2115759 103520656
5701 SNP_A-4230478 103521201
5702 SNP_A-4195692 103578372
5703 SNP_A-4203615 103595019
5704 SNP_A-4199380 103607365
5705 SNP_A-2240411 103615851
5706 SNP_A-2124804 103636342
5707 SNP_A-4199465 103644673
5708 SNP_A-2046460 103656291
5709 SNP_A-2259354 103659654
5710 SNP_A-1882531 103659726
5711 SNP_A-1958224 103660811
5712 SNP_A-1797619 103663864
5713 SNP_A-2195346 103681214
5714 SNP_A-1853343 103684909
5715 SNP_A-1884778 103717772
5716 SNP_A-1801801 103719607
5717 SNP_A-1795063 103748827
5718 SNP_A-2151921 103749984
5719 SNP_A-2106723 103782789
5720 SNP_A-4223757 103796419
5721 SNP_A-2064909 103805819
5722 SNP_A-1922596 103835445
5723 SNP_A-1945554 103842338
5724 SNP_A-4234189 103849628
5725 SNP_A-4195094 103859776
5726 SNP_A-1931093 103879178
5727 SNP_A-2197524 103888083
5728 SNP_A-2269875 103900294
5729 SNP_A-1937025 103900494
5730 SNP_A-2039198 103900953
5731 SNP_A-1821155 103938179
5732 SNP_A-1885665 103980782
5733 SNP_A-1928851 104005684
5734 SNP_A-2033653 104049289
5735 SNP_A-2200816 104058901
5736 SNP_A-1946761 104075757
5737 SNP_A-2165219 104075880
5738 SNP_A-2130972 104082767
5739 SNP_A-4221118 104085977
5740 SNP_A-2220431 104103157
5741 SNP_A-1942857 104112333
5742 SNP_A-1826444 104112737
5743 SNP_A-4238937 104131429
5744 SNP_A-2302847 104134156
5745 SNP_A-1851386 104150889
5746 SNP_A-2235554 104167529
5747 SNP_A-2284236 104169701
5748 SNP_A-4199733 104174237
5749 SNP_A-1997423 104174962
5750 SNP_A-2033787 104175499
5751 SNP_A-2053845 104258568
5752 SNP_A-4215449 104286503
5753 SNP_A-2302226 104297858
5754 SNP_A-1997424 104318487
5755 SNP_A-2202260 104319556
5756 SNP_A-2014422 104349228
5757 SNP_A-2273316 104371901
5758 SNP_A-1957932 104433383
5759 SNP_A-2278450 104435842
5760 SNP_A-2074852 104440267
5761 SNP_A-2252215 104440630
5762 SNP_A-4203733 104445236
5763 SNP_A-4205126 104445904
5764 SNP_A-4215450 104459820
5765 SNP_A-1849793 104475132
5766 SNP_A-4205226 104484543
5767 SNP_A-2280524 104490629
5768 SNP_A-2067505 104492221
5769 SNP_A-4226195 104499523
5770 SNP_A-2064387 104499724
5771 SNP_A-2242268 104503419
5772 SNP_A-2023602 104504375
5773 SNP_A-2014423 104506381
5774 SNP_A-1891284 104514579
5775 SNP_A-4227828 104517481
5776 SNP_A-1934383 104529070
5777 SNP_A-1997427 104529950
5778 SNP_A-1815827 104530303
5779 SNP_A-1847336 104542481
5780 SNP_A-1925106 104543568
5781 SNP_A-4201681 104546754
5782 SNP_A-4238840 104547141
5783 SNP_A-4225489 104547391
5784 SNP_A-1806653 104547741
5785 SNP_A-4197235 104555672
5786 SNP_A-1870443 104556132
5787 SNP_A-4235861 104568371
5788 SNP_A-1997429 104568812
5789 SNP_A-2300065 104569249
5790 SNP_A-2282465 104625308
5791 SNP_A-1818573 104625785
5792 SNP_A-2205399 104625899
5793 SNP_A-2105069 104631779
5794 SNP_A-1859729 104647238
5795 SNP_A-4219368 104658340
5796 SNP_A-2092213 104660624
5797 SNP_A-1873865 104660705
5798 SNP_A-4227749 104672003
5799 SNP_A-1829113 104723219
5800 SNP_A-1783445 104725086
5801 SNP_A-2159372 104726254
5802 SNP_A-4231775 104739385
5803 SNP_A-1910249 104739847
5804 SNP_A-2027514 104746290
5805 SNP_A-2033414 104746595
5806 SNP_A-4213592 104764836
5807 SNP_A-1860802 104766819
5808 SNP_A-1802647 104787391
5809 SNP_A-1940930 104794477
5810 SNP_A-1892356 104797975
5811 SNP_A-2081584 104802824
5812 SNP_A-2193134 104811593
5813 SNP_A-2054519 104813928
5814 SNP_A-2259983 104819737
5815 SNP_A-2095081 104820094
5816 SNP_A-2130751 104838235
5817 SNP_A-1997435 104843822
5818 SNP_A-1825129 104846175
5819 SNP_A-2150742 104852991
5820 SNP_A-4219631 104888630
5821 SNP_A-1789839 104905712
5822 SNP_A-1947401 104921223
5823 SNP_A-2169656 104923657
5824 SNP_A-1801548 104939864
5825 SNP_A-1997436 104942796
5826 SNP_A-2131925 104944020
5827 SNP_A-2048095 104980259
5828 SNP_A-4224719 104982210
5829 SNP_A-4217522 104982224
5830 SNP_A-1810629 104991536
5831 SNP_A-2084624 105023359
5832 SNP_A-1882808 105023498
5833 SNP_A-2179726 105033376
5834 SNP_A-1959378 105033856
5835 SNP_A-1825419 105034545
5836 SNP_A-2154616 105038131
5837 SNP_A-2155023 105038400
5838 SNP_A-2310777 105039000
5839 SNP_A-1874854 105039017
5840 SNP_A-2280208 105103257
5841 SNP_A-2131121 105109221
5842 SNP_A-1832857 105121200
5843 SNP_A-2102639 105121452
5844 SNP_A-2293574 105122284
5845 SNP_A-2189079 105122789
5846 SNP_A-1824826 105126532
5847 SNP_A-1856155 105144699
5848 SNP_A-2014426 105275436
5849 SNP_A-1893084 105275591
5850 SNP_A-2133963 105288020
5851 SNP_A-4193183 105304375
5852 SNP_A-4229772 105307106
5853 SNP_A-2231702 105309487
5854 SNP_A-2201344 105366066
5855 SNP_A-2100841 105366425
5856 SNP_A-2031996 105366626
5857 SNP_A-2022188 105387895
5858 SNP_A-2051320 105401344
5859 SNP_A-4213593 105407471
5860 SNP_A-1876944 105436142
5861 SNP_A-1808953 105462679
5862 SNP_A-1885980 105463072
5863 SNP_A-1802148 105480631
5864 SNP_A-1954815 105481379
5865 SNP_A-1807007 105481693
5866 SNP_A-2206701 105489977
5867 SNP_A-1801922 105494204
5868 SNP_A-4239177 105495006
5869 SNP_A-1822776 105499483
5870 SNP_A-2262321 105499689
5871 SNP_A-2306942 105499912
5872 SNP_A-1805580 105500487
5873 SNP_A-1850963 105501095
5874 SNP_A-2028192 105521960
5875 SNP_A-4213594 105547636
5876 SNP_A-1853440 105570183
5877 SNP_A-4232073 105570292
5878 SNP_A-1869280 105570449
5879 SNP_A-2123056 105601249
5880 SNP_A-1997451 105601746
5881 SNP_A-4213595 105603276
5882 SNP_A-2124068 105667007
5883 SNP_A-2146283 105676032
5884 SNP_A-1905400 105678132
5885 SNP_A-2276968 105700415
5886 SNP_A-2214840 105700913
5887 SNP_A-1832088 105700988
5888 SNP_A-2030186 105704725
5889 SNP_A-1895348 105706331
5890 SNP_A-1851033 105709425
5891 SNP_A-4235852 105738140
5892 SNP_A-1924578 105738158
5893 SNP_A-1890932 105738892
5894 SNP_A-1907871 105743000
5895 SNP_A-2149197 105755415
5896 SNP_A-4204507 105758142
5897 SNP_A-1997459 105761028
5898 SNP_A-1997460 105761453
5899 SNP_A-1997462 105761625
5900 SNP_A-1941872 105762025
5901 SNP_A-1785819 105772965
5902 SNP_A-1855792 105818628
5903 SNP_A-1845023 105836552
5904 SNP_A-1946735 105837209
5905 SNP_A-1892573 105838762
5906 SNP_A-2286777 105844630
5907 SNP_A-2305848 105853286
5908 SNP_A-2014428 105862053
5909 SNP_A-2233773 105867198
5910 SNP_A-1997464 105869678
5911 SNP_A-4230514 105925064
5912 SNP_A-1796421 105960148
5913 SNP_A-2091828 105960181
5914 SNP_A-2232111 105970322
5915 SNP_A-4226698 105970361
5916 SNP_A-2146931 105970533
5917 SNP_A-1948179 105974908
5918 SNP_A-1997467 105977566
5919 SNP_A-1873063 105977717
5920 SNP_A-1957376 105986163
5921 SNP_A-4197559 105986180
5922 SNP_A-4193880 105993804
5923 SNP_A-4225242 105994430
5924 SNP_A-1997468 105994800
5925 SNP_A-2142958 106026964
5926 SNP_A-2060848 106053702
5927 SNP_A-4226126 106066633
5928 SNP_A-1855477 106096998
5929 SNP_A-1828465 106097397
5930 SNP_A-2058763 106120181
5931 SNP_A-1997473 106154106
5932 SNP_A-2014431 106157377
5933 SNP_A-1997474 106199885
5934 SNP_A-2032753 106201988
5935 SNP_A-1896462 106208351
5936 SNP_A-2035289 106220507
5937 SNP_A-2154480 106228294
5938 SNP_A-4231192 106238137
5939 SNP_A-1881202 106238644
5940 SNP_A-1813888 106252156
5941 SNP_A-4200047 106254941
5942 SNP_A-2014432 106275967
5943 SNP_A-4232200 106278970
5944 SNP_A-1997477 106286225
5945 SNP_A-1997478 106286257
5946 SNP_A-1997479 106286337
5947 SNP_A-1814196 106289415
5948 SNP_A-4237024 106290371
5949 SNP_A-2255782 106305810
5950 SNP_A-2109956 106305988
5951 SNP_A-2072031 106323529
5952 SNP_A-2130540 106323947
5953 SNP_A-1942318 106337158
5954 SNP_A-4229297 106339172
5955 SNP_A-2274966 106341775
5956 SNP_A-1883125 106343413
5957 SNP_A-2218406 106347271
5958 SNP_A-4213598 106381930
5959 SNP_A-4230245 106382182
5960 SNP_A-2139760 106398993
5961 SNP_A-2304474 106399116
5962 SNP_A-4217139 106399835
5963 SNP_A-2200133 106405940
5964 SNP_A-2151308 106412310
5965 SNP_A-1859979 106412399
5966 SNP_A-2271022 106413962
5967 SNP_A-2100682 106421741
5968 SNP_A-1795792 106422251
5969 SNP_A-1917494 106424215
5970 SNP_A-1815962 106470783
5971 SNP_A-1922637 106499507
5972 SNP_A-1798286 106499892
5973 SNP_A-2282300 106502249
5974 SNP_A-1845743 106502856
5975 SNP_A-1942437 106503794
5976 SNP_A-2232436 106591359
5977 SNP_A-1896537 106591547
5978 SNP_A-1892942 106616067
5979 SNP_A-2103968 106626574
5980 SNP_A-2077990 106631093
5981 SNP_A-2014435 106663147
5982 SNP_A-2014436 106663850
5983 SNP_A-4202962 106666210
5984 SNP_A-2239474 106684108
5985 SNP_A-2022938 106693247
5986 SNP_A-1927199 106711480
5987 SNP_A-1811668 106712186
5988 SNP_A-2075521 106721816
5989 SNP_A-2030408 106747174
5990 SNP_A-4197602 106750383
5991 SNP_A-2180157 106774535
5992 SNP_A-2119864 106774625
5993 SNP_A-2112799 106774926
5994 SNP_A-2025486 106778510
5995 SNP_A-1783250 106778973
5996 SNP_A-1847161 106782087
5997 SNP_A-1901468 106782795
5998 SNP_A-2249019 106782937
5999 SNP_A-1880093 106791414
6000 SNP_A-4213600 106820205
6001 SNP_A-2098511 106829022
6002 SNP_A-1933508 106829073
6003 SNP_A-4221758 106830537
6004 SNP_A-4239224 106832443
6005 SNP_A-1907326 106834741
6006 SNP_A-1922598 106834889
6007 SNP_A-2257766 106859536
6008 SNP_A-2035536 106881708
6009 SNP_A-4232780 106908548
6010 SNP_A-1997499 106909335
6011 SNP_A-1899726 106909634
6012 SNP_A-2174559 106917047
6013 SNP_A-2120329 106957453
6014 SNP_A-4231739 106969001
6015 SNP_A-2164427 106969027
6016 SNP_A-4236472 106973597
6017 SNP_A-2053866 107009128
6018 SNP_A-1903354 107021392
6019 SNP_A-2120805 107099123
6020 SNP_A-4207393 107107736
6021 SNP_A-2135448 107149437
6022 SNP_A-1881195 107169642
6023 SNP_A-4229866 107205734
6024 SNP_A-2222786 107290657
6025 SNP_A-1997505 107332863
6026 SNP_A-1997506 107333044
6027 SNP_A-1997507 107333105
6028 SNP_A-2152443 107339375
6029 SNP_A-1997508 107354108
6030 SNP_A-1997510 107388892
6031 SNP_A-4203809 107409195
6032 SNP_A-2058078 107473610
6033 SNP_A-2061426 107497627
6034 SNP_A-1843205 107497838
6035 SNP_A-1940237 107511279
6036 SNP_A-2051130 107537760
6037 SNP_A-1822401 107543341
6038 SNP_A-4213602 107550984
6039 SNP_A-4223720 107568673
6040 SNP_A-2255431 107666740
6041 SNP_A-1904299 107667036
6042 SNP_A-1878603 107671771
6043 SNP_A-2255524 107675308
6044 SNP_A-2043530 107682559
6045 SNP_A-1951512 107682997
6046 SNP_A-4203220 107683566
6047 SNP_A-2227553 107691026
6048 SNP_A-1825118 107704019
6049 SNP_A-1891344 107711289
6050 SNP_A-1997515 107722843
6051 SNP_A-1833895 107799301
6052 SNP_A-2065422 107801156
6053 SNP_A-2309949 107818720
6054 SNP_A-2014442 107833250
6055 SNP_A-1880778 107853858
6056 SNP_A-2045922 107871356
6057 SNP_A-4213603 107878985
6058 SNP_A-1886159 107926103
6059 SNP_A-4194010 108017894
6060 SNP_A-1836715 108021239
6061 SNP_A-2042976 108022363
6062 SNP_A-1954516 108022888
6063 SNP_A-2309031 108045032
6064 SNP_A-4199075 108054006
6065 SNP_A-2014443 108097268
6066 SNP_A-2191516 108111896
6067 SNP_A-1922175 108112452
6068 SNP_A-2259041 108117612
6069 SNP_A-1817848 108117980
6070 SNP_A-2064634 108136232
6071 SNP_A-2222177 108154636
6072 SNP_A-2128793 108177842
6073 SNP_A-2196178 108183435
6074 SNP_A-4213606 108195921
6075 SNP_A-1997517 108229092
6076 SNP_A-1997518 108283165
6077 SNP_A-1997520 108284999
6078 SNP_A-2108833 108292244
6079 SNP_A-2197532 108336182
6080 SNP_A-1845972 108336357
6081 SNP_A-2233518 108337861
6082 SNP_A-4195830 108363278
6083 SNP_A-4221411 108363844
6084 SNP_A-1947466 108363918
6085 SNP_A-4201636 108417563
6086 SNP_A-1997521 108482897
6087 SNP_A-2143749 108488063
6088 SNP_A-2059896 108500919
6089 SNP_A-2234004 108518955
6090 SNP_A-4226779 108518983
6091 SNP_A-4220779 108519100
6092 SNP_A-1997526 108523338
6093 SNP_A-1900771 108537349
6094 SNP_A-4201907 108547253
6095 SNP_A-1937268 108551092
6096 SNP_A-4240144 108573090
6097 SNP_A-2014444 108620953
6098 SNP_A-4234538 108629047
6099 SNP_A-1997528 108632599
6100 SNP_A-2255849 108672174
6101 SNP_A-2271632 108680657
6102 SNP_A-4239565 108692804
6103 SNP_A-4236507 108693042
6104 SNP_A-2228968 108734960
6105 SNP_A-4219907 108767908
6106 SNP_A-1911407 108768958
6107 SNP_A-4234175 108770730
6108 SNP_A-2235063 108771757
6109 SNP_A-2120076 108785029
6110 SNP_A-1815258 108818077
6111 SNP_A-1890459 108846020
6112 SNP_A-2207457 108852047
6113 SNP_A-1851372 108856785
6114 SNP_A-1997529 108867175
6115 SNP_A-1888986 108914928
6116 SNP_A-2245251 108922153
6117 SNP_A-2209198 108954962
6118 SNP_A-4221357 108980330
6119 SNP_A-1931472 109026270
6120 SNP_A-1915552 109026422
6121 SNP_A-1875537 109026648
6122 SNP_A-1942518 109041879
6123 SNP_A-2178615 109043000
6124 SNP_A-4232625 109044897
6125 SNP_A-1871172 109045519
6126 SNP_A-2091475 109082305
6127 SNP_A-2227200 109089649
6128 SNP_A-1844937 109089669
6129 SNP_A-1908003 109119380
6130 SNP_A-4228110 109140073
6131 SNP_A-2219286 109140566
6132 SNP_A-2033883 109140684
6133 SNP_A-2073662 109141261
6134 SNP_A-4205912 109141531
6135 SNP_A-1812574 109147683
6136 SNP_A-1916819 109152011
6137 SNP_A-1997540 109171243
6138 SNP_A-2294784 109184509
6139 SNP_A-2144368 109185147
6140 SNP_A-2244380 109185202
6141 SNP_A-2125476 109205261
6142 SNP_A-4231353 109207574
6143 SNP_A-2192943 109246443
6144 SNP_A-2230949 109250069
6145 SNP_A-2046579 109261165
6146 SNP_A-4202048 109347286
6147 SNP_A-2123132 109407217
6148 SNP_A-1795814 109437701
6149 SNP_A-4227043 109457162
6150 SNP_A-1835828 109458037
6151 SNP_A-2177049 109458174
6152 SNP_A-2034417 109463841
6153 SNP_A-2253197 109464558
6154 SNP_A-4223245 109465353
6155 SNP_A-1883293 109465616
6156 SNP_A-1874780 109466790
6157 SNP_A-1882829 109478412
6158 SNP_A-2306554 109488370
6159 SNP_A-1951156 109488545
6160 SNP_A-1944826 109491400
6161 SNP_A-2277821 109491458
6162 SNP_A-1929109 109502658
6163 SNP_A-2233057 109523938
6164 SNP_A-2024320 109542206
6165 SNP_A-1997552 109576753
6166 SNP_A-1997553 109582865
6167 SNP_A-1997554 109644540
6168 SNP_A-2087955 109672725
6169 SNP_A-4227186 109674037
6170 SNP_A-1857189 109689311
6171 SNP_A-4199471 109702177
6172 SNP_A-1951954 109708504
6173 SNP_A-2138693 109709576
6174 SNP_A-4241163 109710230
6175 SNP_A-1997556 109720365
6176 SNP_A-4213609 109733513
6177 SNP_A-1906420 109737074
6178 SNP_A-2241246 109742603
6179 SNP_A-2222013 109743486
6180 SNP_A-2191938 109757969
6181 SNP_A-1785729 109761876
6182 SNP_A-1796551 109771213
6183 SNP_A-2304874 109782342
6184 SNP_A-1834640 109782672
6185 SNP_A-2280420 109819240
6186 SNP_A-1782208 109826917
6187 SNP_A-2265384 109843145
6188 SNP_A-2314989 109843796
6189 SNP_A-1856479 109849529
6190 SNP_A-4221863 109873778
6191 SNP_A-2034656 109876105
6192 SNP_A-1997570 109893135
6193 SNP_A-4238990 109912849
6194 SNP_A-4220569 109914635
6195 SNP_A-1805387 109927755
6196 SNP_A-1935860 109927934
6197 SNP_A-1852236 109942117
6198 SNP_A-2040431 109943201
6199 SNP_A-2211214 109944349
6200 SNP_A-1803115 109944558
6201 SNP_A-1782325 109954361
6202 SNP_A-2313009 109955055
6203 SNP_A-4199907 109955702
6204 SNP_A-2246600 109957448
6205 SNP_A-1997573 109962649
6206 SNP_A-1810590 109969426
6207 SNP_A-2109178 109979834
6208 SNP_A-2248195 109980811
6209 SNP_A-2257824 109980916
6210 SNP_A-1856656 109985117
6211 SNP_A-2259289 109987882
6212 SNP_A-2304545 109998300
6213 SNP_A-1997577 110014819
6214 SNP_A-2260096 110021252
6215 SNP_A-2047860 110041974
6216 SNP_A-4216236 110051926
6217 SNP_A-2274891 110052237
6218 SNP_A-1780330 110052403
6219 SNP_A-1997578 110077116
6220 SNP_A-1997579 110077650
6221 SNP_A-1815917 110082592
6222 SNP_A-2125305 110082830
6223 SNP_A-2198449 110090631
6224 SNP_A-2102293 110091239
6225 SNP_A-2023375 110102336
6226 SNP_A-2245590 110117282
6227 SNP_A-4192555 110153198
6228 SNP_A-4224178 110154169
6229 SNP_A-2076817 110179954
6230 SNP_A-1943401 110198002
6231 SNP_A-2185688 110203209
6232 SNP_A-1892685 110206540
6233 SNP_A-1798830 110206581
6234 SNP_A-1905863 110213233
6235 SNP_A-1821339 110247653
6236 SNP_A-2090277 110276276
6237 SNP_A-4213611 110295853
6238 SNP_A-1953808 110317627
6239 SNP_A-4220851 110323834
6240 SNP_A-2129858 110324364
6241 SNP_A-4200139 110328982
6242 SNP_A-1997590 110349912
6243 SNP_A-1997591 110349970
6244 SNP_A-2304890 110355329
6245 SNP_A-1844106 110355353
6246 SNP_A-2110225 110355418
6247 SNP_A-4207353 110373759
6248 SNP_A-2038480 110375089
6249 SNP_A-1858240 110375416
6250 SNP_A-4195847 110382975
6251 SNP_A-1871566 110396626
6252 SNP_A-2050409 110408303
6253 SNP_A-4213612 110409644
6254 SNP_A-2027864 110410567
6255 SNP_A-4227547 110410944
6256 SNP_A-4229804 110412429
6257 SNP_A-2199020 110428587
6258 SNP_A-1928544 110439811
6259 SNP_A-1960982 110445049
6260 SNP_A-2223017 110449978
6261 SNP_A-1798723 110453269
6262 SNP_A-1807820 110464975
6263 SNP_A-2262763 110465741
6264 SNP_A-2029975 110477123
6265 SNP_A-1944145 110477379
6266 SNP_A-4217159 110499896
6267 SNP_A-2215843 110544344
6268 SNP_A-2297891 110544775
6269 SNP_A-2198543 110546558
6270 SNP_A-1865567 110551491
6271 SNP_A-2206050 110562921
6272 SNP_A-4218747 110574103
6273 SNP_A-1861801 110574136
6274 SNP_A-2254193 110587925
6275 SNP_A-4170606 110591421
6276 SNP_A-1997606 110591843
6277 SNP_A-2095295 110593135
6278 SNP_A-2278596 110595461
6279 SNP_A-4213614 110607849
6280 SNP_A-2310602 110638037
6281 SNP_A-2035210 110638531
6282 SNP_A-2286553 110660473
6283 SNP_A-1875319 110660590
6284 SNP_A-2077427 110661260
6285 SNP_A-1846653 110665911
6286 SNP_A-1997609 110680452
6287 SNP_A-1830381 110683696
6288 SNP_A-1864571 110684217
6289 SNP_A-4223350 110686804
6290 SNP_A-1868889 110699304
6291 SNP_A-1918739 110708259
6292 SNP_A-1997610 110710244
6293 SNP_A-1997611 110710334
6294 SNP_A-1997614 110767491
6295 SNP_A-2313730 110767888
6296 SNP_A-1924933 110776973
6297 SNP_A-4202543 110780681
6298 SNP_A-2265222 110840700
6299 SNP_A-2108686 110841146
6300 SNP_A-1916182 110862985
6301 SNP_A-4237555 110877612
6302 SNP_A-2228942 110882623
6303 SNP_A-2285603 110885324
6304 SNP_A-2201685 110896142
6305 SNP_A-2203440 110897261
6306 SNP_A-2035900 110928560
6307 SNP_A-2014453 110928599
6308 SNP_A-2253266 110928993
6309 SNP_A-2036466 110932422
6310 SNP_A-1806374 110933890
6311 SNP_A-2113580 110958186
6312 SNP_A-1858002 111001210
6313 SNP_A-1793607 111008775
6314 SNP_A-2217718 111009867
6315 SNP_A-2290098 111010292
6316 SNP_A-1864245 111018307
6317 SNP_A-2098575 111032153
6318 SNP_A-2075430 111032330
6319 SNP_A-1814039 111049394
6320 SNP_A-4239739 111064212
6321 SNP_A-4202613 111104797
6322 SNP_A-2249756 111140779
6323 SNP_A-2107228 111140931
6324 SNP_A-1880072 111144431
6325 SNP_A-1782806 111150549
6326 SNP_A-1997619 111188135
6327 SNP_A-4223365 111196904
6328 SNP_A-2232359 111265595
6329 SNP_A-1888479 111267350
6330 SNP_A-2183675 111284259
6331 SNP_A-1855547 111330304
6332 SNP_A-2062290 111336224
6333 SNP_A-4201090 111342041
6334 SNP_A-2284393 111342141
6335 SNP_A-2285312 111342285
6336 SNP_A-1922736 111342732
6337 SNP_A-2261943 111344545
6338 SNP_A-1872114 111345482
6339 SNP_A-2271544 111358763
6340 SNP_A-4234141 111362678
6341 SNP_A-2222723 111381433
6342 SNP_A-4213615 111385843
6343 SNP_A-2291599 111387060
6344 SNP_A-4199643 111388581
6345 SNP_A-1797424 111393161
6346 SNP_A-1897221 111394619
6347 SNP_A-1906020 111432681
6348 SNP_A-2054717 111433023
6349 SNP_A-4199503 111449543
6350 SNP_A-1895074 111449631
6351 SNP_A-1851800 111500859
6352 SNP_A-2298553 111519950
6353 SNP_A-1805792 111531380
6354 SNP_A-1997625 111531505
6355 SNP_A-2103406 111534952
6356 SNP_A-1850460 111544092
6357 SNP_A-4194631 111545438
6358 SNP_A-1797395 111545842
6359 SNP_A-1892843 111556167
6360 SNP_A-1922342 111558715
6361 SNP_A-4229189 111559868
6362 SNP_A-2152038 111560947
6363 SNP_A-2183058 111561356
6364 SNP_A-2044809 111561384
6365 SNP_A-1844954 111562096
6366 SNP_A-1812752 111572597
6367 SNP_A-4218957 111576250
6368 SNP_A-1810685 111584442
6369 SNP_A-2160905 111586129
6370 SNP_A-2149734 111592824
6371 SNP_A-2233061 111593781
6372 SNP_A-4199198 111593854
6373 SNP_A-2191960 111609173
6374 SNP_A-2202559 111609409
6375 SNP_A-2067562 111616136
6376 SNP_A-1854803 111617225
6377 SNP_A-2244228 111617299
6378 SNP_A-2157829 111636669
6379 SNP_A-2288472 111660192
6380 SNP_A-4229137 111663622
6381 SNP_A-1806647 111664233
6382 SNP_A-2179753 111665769
6383 SNP_A-2192349 111667651
6384 SNP_A-2136475 111678432
6385 SNP_A-2035862 111691758
6386 SNP_A-1915192 111700624
6387 SNP_A-2072678 111710183
6388 SNP_A-4193207 111720787
6389 SNP_A-4225055 111774266
6390 SNP_A-2161367 111796366
6391 SNP_A-4201003 111822871
6392 SNP_A-2154979 111829857
6393 SNP_A-1997641 111849315
6394 SNP_A-2044239 111854644
6395 SNP_A-2086133 111855715
6396 SNP_A-2105349 111857003
6397 SNP_A-1997642 111860421
6398 SNP_A-1997643 111860441
6399 SNP_A-1809144 111872021
6400 SNP_A-2107137 111872221
6401 SNP_A-1799431 111892156
6402 SNP_A-2032199 111892239
6403 SNP_A-2251689 111892392
6404 SNP_A-4229124 111892538
6405 SNP_A-2014463 111901579
6406 SNP_A-2014464 111902035
6407 SNP_A-4227292 111914588
6408 SNP_A-2107586 111914949
6409 SNP_A-2014465 111919583
6410 SNP_A-2014466 111943680
6411 SNP_A-2300468 111949957
6412 SNP_A-2196134 111959109
6413 SNP_A-2142394 111969701
6414 SNP_A-2314123 111975567
6415 SNP_A-4198856 111985226
6416 SNP_A-1835151 111985595
6417 SNP_A-4240961 111991810
6418 SNP_A-2172772 112029750
6419 SNP_A-1927147 112056706
6420 SNP_A-4213616 112075605
6421 SNP_A-2311764 112090694
6422 SNP_A-2113630 112091117
6423 SNP_A-2190557 112100260
6424 SNP_A-2095923 112108614
6425 SNP_A-4227485 112121926
6426 SNP_A-1945029 112126834
6427 SNP_A-2062581 112140427
6428 SNP_A-1847335 112145525
6429 SNP_A-1940904 112152393
6430 SNP_A-2026740 112156794
6431 SNP_A-2206471 112166117
6432 SNP_A-1918026 112175759
6433 SNP_A-4195589 112175998
6434 SNP_A-1846171 112178280
6435 SNP_A-4228632 112179604
6436 SNP_A-1833641 112181636
6437 SNP_A-1997651 112181794
6438 SNP_A-1997652 112181830
6439 SNP_A-2231731 112211586
6440 SNP_A-2101925 112225622
6441 SNP_A-2109981 112225673
6442 SNP_A-1881905 112227542
6443 SNP_A-1791888 112236250
6444 SNP_A-2143698 112240237
6445 SNP_A-1997654 112245523
6446 SNP_A-2284970 112250583
6447 SNP_A-4213617 112253547
6448 SNP_A-4233531 112254949
6449 SNP_A-1832837 112258127
6450 SNP_A-2253779 112261068
6451 SNP_A-2040068 112267352
6452 SNP_A-2044129 112267427
6453 SNP_A-4199526 112277602
6454 SNP_A-2077602 112279642
6455 SNP_A-2144565 112279695
6456 SNP_A-4216385 112280051
6457 SNP_A-1802545 112294525
6458 SNP_A-1937244 112335833
6459 SNP_A-1940829 112335867
6460 SNP_A-2258595 112338644
6461 SNP_A-4207443 112344324
6462 SNP_A-1857070 112346950
6463 SNP_A-2072176 112349358
6464 SNP_A-2197894 112353008
6465 SNP_A-4222905 112364717
6466 SNP_A-2238061 112376549
6467 SNP_A-1909140 112395423
6468 SNP_A-1863989 112396284
6469 SNP_A-1932214 112400766
6470 SNP_A-4197601 112403883
6471 SNP_A-1888889 112403982
6472 SNP_A-1997655 112411444
6473 SNP_A-1945573 112411502
6474 SNP_A-2014472 112411728
6475 SNP_A-1997656 112423819
6476 SNP_A-2014473 112423884
6477 SNP_A-4215454 112423907
6478 SNP_A-2014474 112424634
6479 SNP_A-1919175 112433276
6480 SNP_A-1997657 112449660
6481 SNP_A-2014476 112463253
6482 SNP_A-1959384 112488443
6483 SNP_A-4213618 112502829
6484 SNP_A-2032481 112507367
6485 SNP_A-4213619 112512631
6486 SNP_A-1903934 112514191
6487 SNP_A-4201720 112535589
6488 SNP_A-2210671 112555725
6489 SNP_A-1944815 112572271
6490 SNP_A-2175350 112575761
6491 SNP_A-1882981 112600289
6492 SNP_A-1791696 112615167
6493 SNP_A-2281706 112615212
6494 SNP_A-1997660 112631658
6495 SNP_A-1945333 112651654
6496 SNP_A-2234035 112659578
6497 SNP_A-2050275 112660007
6498 SNP_A-2265471 112662034
6499 SNP_A-1872910 112662287
6500 SNP_A-2230959 112667454
6501 SNP_A-2198126 112671439
6502 SNP_A-1947866 112671587
6503 SNP_A-2223347 112677675
6504 SNP_A-4213620 112678057
6505 SNP_A-2112305 112678196
6506 SNP_A-2248495 112680289
6507 SNP_A-2300040 112680419
6508 SNP_A-1816378 112683649
6509 SNP_A-2084267 112693891
6510 SNP_A-1821698 112694299
6511 SNP_A-2304178 112695991
6512 SNP_A-1997662 112718150
6513 SNP_A-1909819 112721821
6514 SNP_A-1943560 112726174
6515 SNP_A-4213621 112726399
6516 SNP_A-2222196 112740048
6517 SNP_A-2036889 112782125
6518 SNP_A-2139553 112787451
6519 SNP_A-2152309 112796285
6520 SNP_A-2169368 112814498
6521 SNP_A-1925243 112814517
6522 SNP_A-1791104 112836798
6523 SNP_A-1925344 112842254
6524 SNP_A-2027526 112863190
6525 SNP_A-2083528 112865341
6526 SNP_A-1854052 112871140
6527 SNP_A-1823282 112873919
6528 SNP_A-1823763 112874332
6529 SNP_A-2077100 112876035
6530 SNP_A-1938598 112897158
6531 SNP_A-1794137 112920915
6532 SNP_A-2289050 112925472
6533 SNP_A-1866407 112925918
6534 SNP_A-2181487 112940251
6535 SNP_A-2069180 112945272
6536 SNP_A-4225931 112947580
6537 SNP_A-2127614 112947922
6538 SNP_A-2305286 112952470
6539 SNP_A-1924153 112955726
6540 SNP_A-2230279 112959929
6541 SNP_A-2136555 112984867
6542 SNP_A-4195381 113012319
6543 SNP_A-4204985 113012776
6544 SNP_A-2094554 113013602
6545 SNP_A-2200238 113020511
6546 SNP_A-1910234 113020908
6547 SNP_A-2233925 113026765
6548 SNP_A-2234161 113032419
6549 SNP_A-2265059 113034838
6550 SNP_A-4204505 113044530
6551 SNP_A-1795353 113044642
6552 SNP_A-1997672 113079816
6553 SNP_A-2137396 113083642
6554 SNP_A-1909058 113084865
6555 SNP_A-4196001 113119761
6556 SNP_A-1837473 113165940
6557 SNP_A-1956607 113184850
6558 SNP_A-1946605 113195720
6559 SNP_A-1783423 113203078
6560 SNP_A-2292784 113209951
6561 SNP_A-4225187 113278336
6562 SNP_A-2153833 113278555
6563 SNP_A-2177571 113322866
6564 SNP_A-2014478 113372586
6565 SNP_A-2094086 113414550
6566 SNP_A-2292233 113426956
6567 SNP_A-1997678 113446470
6568 SNP_A-2274009 113447078
6569 SNP_A-1839403 113449371
6570 SNP_A-2063801 113449630
6571 SNP_A-2233372 113456623
6572 SNP_A-1918976 113457069
6573 SNP_A-2166903 113501062
6574 SNP_A-1997679 113502143
6575 SNP_A-1889418 113515083
6576 SNP_A-2220586 113530359
6577 SNP_A-1931243 113542563
6578 SNP_A-2131481 113561451
6579 SNP_A-4213623 113588272
6580 SNP_A-4219189 113592296
6581 SNP_A-2032046 113597822
6582 SNP_A-2293090 113602110
6583 SNP_A-2155790 113611832
6584 SNP_A-4194007 113618391
6585 SNP_A-1997680 113623852
6586 SNP_A-2277913 113635862
6587 SNP_A-2026701 113647637
6588 SNP_A-4192539 113647754
6589 SNP_A-1921565 113648467
6590 SNP_A-1784233 113656851
6591 SNP_A-1815257 113667894
6592 SNP_A-1801551 113677315
6593 SNP_A-1941727 113685653
6594 SNP_A-2287637 113719992
6595 SNP_A-1997681 113744958
6596 SNP_A-1997682 113745009
6597 SNP_A-2140604 113746794
6598 SNP_A-2201566 113751564
6599 SNP_A-1889928 113805221
6600 SNP_A-1918335 113854649
6601 SNP_A-1789691 113898023
6602 SNP_A-2298481 113910122
6603 SNP_A-1847422 113916667
6604 SNP_A-1803179 113923034
6605 SNP_A-4223237 113925161
6606 SNP_A-2211788 113936693
6607 SNP_A-4213624 113951145
6608 SNP_A-4227196 113969764
6609 SNP_A-2041132 113978752
6610 SNP_A-2116491 113995228
6611 SNP_A-4201099 114016306
6612 SNP_A-1890969 114022370
6613 SNP_A-2159178 114036148
6614 SNP_A-2037818 114041495
6615 SNP_A-1853521 114053952
6616 SNP_A-2095475 114054239
6617 SNP_A-2124062 114060834
6618 SNP_A-2115348 114084161
6619 SNP_A-2065083 114084341
6620 SNP_A-2129276 114111265
6621 SNP_A-2056281 114111345
6622 SNP_A-2200685 114121319
6623 SNP_A-2234943 114125027
6624 SNP_A-1908594 114236379
6625 SNP_A-1843494 114241889
6626 SNP_A-1829681 114246396
6627 SNP_A-1937572 114253523
6628 SNP_A-1997694 114304653
6629 SNP_A-2035036 114512051
6630 SNP_A-1792042 114565080
6631 SNP_A-1957563 114621274
6632 SNP_A-1997703 114633929
6633 SNP_A-4231488 114655062
6634 SNP_A-2270049 114655401
6635 SNP_A-4230758 114655575
6636 SNP_A-2228242 114655776
6637 SNP_A-4220406 114655931
6638 SNP_A-2216538 114688278
6639 SNP_A-2123299 114696518
6640 SNP_A-2265283 114700850
6641 SNP_A-4201616 114702289
6642 SNP_A-2051611 114703918
6643 SNP_A-1917376 114704120
6644 SNP_A-2313016 114722537
6645 SNP_A-1922265 114731734
6646 SNP_A-1837593 114763299
6647 SNP_A-2108986 114784383
6648 SNP_A-1997708 114786691
6649 SNP_A-2311466 114786798
6650 SNP_A-2117596 114786848
6651 SNP_A-2301021 114830389
6652 SNP_A-1997711 114848121
6653 SNP_A-1933632 114904286
6654 SNP_A-1957076 114904346
6655 SNP_A-2050892 114932066
6656 SNP_A-2289694 114949844
6657 SNP_A-1908330 114968387
6658 SNP_A-4199861 114968553
6659 SNP_A-2079755 114968921
6660 SNP_A-1791115 114986321
6661 SNP_A-2227744 114986713
6662 SNP_A-1907464 114999802
6663 SNP_A-1860411 115022099
6664 SNP_A-2242111 115025238
6665 SNP_A-4213626 115030042
6666 SNP_A-1997716 115033744
6667 SNP_A-1811137 115037070
6668 SNP_A-2149460 115045604
6669 SNP_A-4218108 115071461
6670 SNP_A-2144676 115084819
6671 SNP_A-2190716 115085093
6672 SNP_A-2106192 115144934
6673 SNP_A-1807024 115145019
6674 SNP_A-2251218 115158773
6675 SNP_A-2241823 115162147
6676 SNP_A-1851420 115162308
6677 SNP_A-2121023 115180974
6678 SNP_A-2083689 115184794
6679 SNP_A-2179089 115253879
6680 SNP_A-2209108 115440757
6681 SNP_A-2161610 115463450
6682 SNP_A-1868702 115472577
6683 SNP_A-1997721 115487544
6684 SNP_A-4203680 115518056
6685 SNP_A-4229581 115518226
6686 SNP_A-4238394 115528645
6687 SNP_A-2310636 115564557
6688 SNP_A-2249018 115575147
6689 SNP_A-1825225 115593442
6690 SNP_A-2014487 115724061
6691 SNP_A-1997725 115724866
6692 SNP_A-4201083 115729183
6693 SNP_A-1792826 115755527
6694 SNP_A-2054959 115780201
6695 SNP_A-1997730 115780313
6696 SNP_A-2038365 115811870
6697 SNP_A-2131098 115816110
6698 SNP_A-4218319 115828235
6699 SNP_A-2188922 115842360
6700 SNP_A-2093528 115887442
6701 SNP_A-2169616 115929984
6702 SNP_A-1945457 115931522
6703 SNP_A-2184189 115948274
6704 SNP_A-2045628 115975481
6705 SNP_A-1838187 116006253
6706 SNP_A-1782676 116013576
6707 SNP_A-1929221 116030892
6708 SNP_A-2262550 116051416
6709 SNP_A-1997738 116077641
6710 SNP_A-2014488 116078932
6711 SNP_A-2149478 116082798
6712 SNP_A-4217895 116101072
6713 SNP_A-1808015 116169206
6714 SNP_A-2079439 116169413
6715 SNP_A-2208392 116207080
6716 SNP_A-2307364 116239900
6717 SNP_A-1997741 116270448
6718 SNP_A-4207727 116299359
6719 SNP_A-2152889 116315003
6720 SNP_A-2029952 116364829
6721 SNP_A-1893117 116365157
6722 SNP_A-4224309 116410017
6723 SNP_A-1831894 116410359
6724 SNP_A-2124573 116429412
6725 SNP_A-2031289 116430121
6726 SNP_A-1925216 116435048
6727 SNP_A-1836229 116438021
6728 SNP_A-2078855 116441140
6729 SNP_A-2254905 116445010
6730 SNP_A-1815583 116451241
6731 SNP_A-2070449 116470345
6732 SNP_A-2097176 116472734
6733 SNP_A-2026483 116510142
6734 SNP_A-1924911 116513813
6735 SNP_A-2100884 116516444
6736 SNP_A-4213627 116542063
6737 SNP_A-1997745 116598524
6738 SNP_A-4229608 116651734
6739 SNP_A-4231512 116652853
6740 SNP_A-1806338 116653517
6741 SNP_A-2147271 116660225
6742 SNP_A-2042776 116682239
6743 SNP_A-1997748 116694811
6744 SNP_A-2271886 116701486
6745 SNP_A-1790729 116732994
6746 SNP_A-2058079 116737481
6747 SNP_A-2136709 116741573
6748 SNP_A-2014492 116756341
6749 SNP_A-2158652 116763154
6750 SNP_A-1813578 116779433
6751 SNP_A-2147613 116780170
6752 SNP_A-1819919 116796466
6753 SNP_A-2271222 116796674
6754 SNP_A-4223352 116797913
6755 SNP_A-2255070 116815589
6756 SNP_A-2212422 116824869
6757 SNP_A-1997754 116835109
6758 SNP_A-1813178 116845540
6759 SNP_A-1905578 116855434
6760 SNP_A-1997756 116885432
6761 SNP_A-1793414 116895328
6762 SNP_A-1799860 116910051
6763 SNP_A-2135060 116936505
6764 SNP_A-1789623 116937364
6765 SNP_A-1854722 116937992
6766 SNP_A-2066304 116943669
6767 SNP_A-2161264 116943796
6768 SNP_A-1997759 116970388
6769 SNP_A-2123720 116970874
6770 SNP_A-2125112 116990153
6771 SNP_A-1788924 116990894
6772 SNP_A-1940087 117003433
6773 SNP_A-1947252 117012337
6774 SNP_A-4201258 117012784
6775 SNP_A-2090209 117015685
6776 SNP_A-2312699 117023224
6777 SNP_A-4213629 117027436
6778 SNP_A-4213630 117031013
6779 SNP_A-1844925 117054333
6780 SNP_A-1806932 117064513
6781 SNP_A-1809247 117071289
6782 SNP_A-2031285 117076416
6783 SNP_A-2108751 117158406
6784 SNP_A-2140601 117158706
6785 SNP_A-2051859 117158943
6786 SNP_A-1997762 117166086
6787 SNP_A-2234019 117176045
6788 SNP_A-2152461 117177020
6789 SNP_A-4200713 117196341
6790 SNP_A-4219002 117200530
6791 SNP_A-1873079 117207260
6792 SNP_A-2219462 117214651
6793 SNP_A-2152940 117225903
6794 SNP_A-4195264 117248892
6795 SNP_A-1936218 117259308
6796 SNP_A-1851532 117260539
6797 SNP_A-1826917 117287287
6798 SNP_A-2232798 117288343
6799 SNP_A-1997764 117290615
6800 SNP_A-1933268 117293702
6801 SNP_A-2026365 117319731
6802 SNP_A-2294380 117325232
6803 SNP_A-1782953 117325494
6804 SNP_A-1871651 117326231
6805 SNP_A-1835839 117326563
6806 SNP_A-1836839 117349848
6807 SNP_A-1802285 117352476
6808 SNP_A-2157311 117353916
6809 SNP_A-1863009 117354014
6810 SNP_A-2035257 117354104
6811 SNP_A-2156018 117354168
6812 SNP_A-2301395 117354199
6813 SNP_A-2150104 117354488
6814 SNP_A-4200186 117355509
6815 SNP_A-2155844 117364233
6816 SNP_A-1844980 117388497
6817 SNP_A-4224293 117391985
6818 SNP_A-1913719 117407016
6819 SNP_A-2111578 117437734
6820 SNP_A-4207252 117448624
6821 SNP_A-2212592 117449765
6822 SNP_A-2264057 117451141
6823 SNP_A-4204308 117451661
6824 SNP_A-2026310 117472475
6825 SNP_A-2194925 117475874
6826 SNP_A-4207420 117487118
6827 SNP_A-2113015 117488912
6828 SNP_A-1833713 117501509
6829 SNP_A-2135520 117539543
6830 SNP_A-2280667 117540116
6831 SNP_A-2145116 117540681
6832 SNP_A-1855218 117556506
6833 SNP_A-2088034 117566269
6834 SNP_A-4237734 117580652
6835 SNP_A-1842681 117600330
6836 SNP_A-1789924 117608101
6837 SNP_A-2133175 117638192
6838 SNP_A-2207782 117652001
6839 SNP_A-4220086 117652525
6840 SNP_A-2267453 117659124
6841 SNP_A-2207047 117670002
6842 SNP_A-1791910 117681855
6843 SNP_A-2114988 117682460
6844 SNP_A-1820975 117702181
6845 SNP_A-2180524 117705303
6846 SNP_A-1997767 117746213
6847 SNP_A-4204394 117826670
6848 SNP_A-2175411 117861080
6849 SNP_A-1997769 117916905
6850 SNP_A-2206897 117978519
6851 SNP_A-1799132 117987246
6852 SNP_A-4201684 118005570
6853 SNP_A-1849249 118027711
6854 SNP_A-1820874 118032202
6855 SNP_A-4207662 118032895
6856 SNP_A-4226610 118066783
6857 SNP_A-1997770 118069545
6858 SNP_A-4213632 118103868
6859 SNP_A-1997771 118104113
6860 SNP_A-2304478 118112260
6861 SNP_A-2142127 118133744
6862 SNP_A-1787828 118134070
6863 SNP_A-4199831 118134366
6864 SNP_A-4196151 118151091
6865 SNP_A-2220359 118161874
6866 SNP_A-2188155 118189143
6867 SNP_A-2089105 118189261
6868 SNP_A-1913057 118211325
6869 SNP_A-1835136 118214088
6870 SNP_A-2113781 118221615
6871 SNP_A-1997781 118232337
6872 SNP_A-1932434 118273879
6873 SNP_A-2032815 118276194
6874 SNP_A-1939137 118366620
6875 SNP_A-2170560 118379284
6876 SNP_A-1897623 118395626
6877 SNP_A-2278636 118449459
6878 SNP_A-4223002 118450577
6879 SNP_A-1780949 118493276
6880 SNP_A-2262696 118506257
6881 SNP_A-1997783 118507481
6882 SNP_A-1997784 118514521
6883 SNP_A-2173690 118514893
6884 SNP_A-2257603 118523287
6885 SNP_A-1938457 118523510
6886 SNP_A-1997787 118527394
6887 SNP_A-2177150 118529169
6888 SNP_A-1930952 118529197
6889 SNP_A-1890718 118543563
6890 SNP_A-2251819 118548616
6891 SNP_A-4213633 118553451
6892 SNP_A-1869171 118557325
6893 SNP_A-1997791 118562077
6894 SNP_A-4199423 118564313
6895 SNP_A-2197953 118565286
6896 SNP_A-1909313 118568749
6897 SNP_A-2031747 118570070
6898 SNP_A-4200906 118573078
6899 SNP_A-4207492 118583297
6900 SNP_A-2194718 118584276
6901 SNP_A-2082615 118587718
6902 SNP_A-1804796 118600905
6903 SNP_A-1997793 118605377
6904 SNP_A-1997794 118607529
6905 SNP_A-1822169 118612039
6906 SNP_A-2310585 118612155
6907 SNP_A-1816545 118614492
6908 SNP_A-2091889 118614794
6909 SNP_A-2028610 118621627
6910 SNP_A-1780371 118623551
6911 SNP_A-4240053 118624326
6912 SNP_A-2311043 118638416
6913 SNP_A-2042590 118639108
6914 SNP_A-2290546 118640979
6915 SNP_A-2125965 118655895
6916 SNP_A-2171927 118676121
6917 SNP_A-2149073 118690502
6918 SNP_A-2123073 118699338
6919 SNP_A-1849650 118727882
6920 SNP_A-1901942 118728421
6921 SNP_A-1960527 118728654
6922 SNP_A-2030261 118729284
6923 SNP_A-4227499 118750592
6924 SNP_A-4198126 118759514
6925 SNP_A-1934518 118767524
6926 SNP_A-1806272 118769764
6927 SNP_A-2260753 118782752
6928 SNP_A-2129131 118783350
6929 SNP_A-1951703 118784546
6930 SNP_A-1997798 118806790
6931 SNP_A-2203053 118819631
6932 SNP_A-1997801 118825931
6933 SNP_A-4231093 118834813
6934 SNP_A-1948901 118839489
6935 SNP_A-1875978 118839513
6936 SNP_A-1922764 118840629
6937 SNP_A-1827495 118867637
6938 SNP_A-4213634 118867780
6939 SNP_A-4193358 118883034
6940 SNP_A-1997804 118901548
6941 SNP_A-1909669 118909502
6942 SNP_A-1997809 118927535
6943 SNP_A-2050027 118938881
6944 SNP_A-4235142 118957129
6945 SNP_A-2050238 118958975
6946 SNP_A-2014503 118964916
6947 SNP_A-1997811 118967331
6948 SNP_A-2169859 118982470
6949 SNP_A-1891255 118984991
6950 SNP_A-1832076 118985239
6951 SNP_A-1997812 118998674
6952 SNP_A-1997815 119027150
6953 SNP_A-1997816 119027220
6954 SNP_A-2251702 119032741
6955 SNP_A-1997818 119034512
6956 SNP_A-2068796 119047446
6957 SNP_A-2233078 119108341
6958 SNP_A-1950996 119127661
6959 SNP_A-4229916 119149330
6960 SNP_A-1850694 119150111
6961 SNP_A-2185991 119151359
6962 SNP_A-1792029 119219407
6963 SNP_A-2234039 119222511
6964 SNP_A-2144222 119224684
6965 SNP_A-4238683 119229592
6966 SNP_A-1796759 119231794
6967 SNP_A-2032923 119237234
6968 SNP_A-1941087 119237731
6969 SNP_A-2160187 119238961
6970 SNP_A-1914449 119239171
6971 SNP_A-1794274 119259634
6972 SNP_A-1930438 119269376
6973 SNP_A-1939984 119293728
6974 SNP_A-1887057 119298583
6975 SNP_A-2294069 119319209
6976 SNP_A-2261609 119319559
6977 SNP_A-1907355 119322080
6978 SNP_A-4240476 119330005
6979 SNP_A-2147487 119340699
6980 SNP_A-4198117 119342872
6981 SNP_A-2110004 119343546
6982 SNP_A-2296909 119343897
6983 SNP_A-1871424 119367380
6984 SNP_A-1922509 119371980
6985 SNP_A-2047760 119417575
6986 SNP_A-2173818 119418304
6987 SNP_A-1928691 119418785
6988 SNP_A-2290549 119430103
6989 SNP_A-1842181 119467140
6990 SNP_A-4235580 119473222
6991 SNP_A-1929672 119473338
6992 SNP_A-2306636 119476938
6993 SNP_A-2035374 119493662
6994 SNP_A-4213637 119501442
6995 SNP_A-1997827 119502536
6996 SNP_A-4213639 119502960
6997 SNP_A-4213640 119509875
6998 SNP_A-4204629 119514103
6999 SNP_A-2223446 119525616
7000 SNP_A-1797674 119550001
7001 SNP_A-2104557 119552260
7002 SNP_A-2230728 119557665
7003 SNP_A-2056447 119557801
7004 SNP_A-4224791 119558218
7005 SNP_A-2151784 119558239
7006 SNP_A-2133664 119558337
7007 SNP_A-2252683 119558612
7008 SNP_A-2239142 119558812
7009 SNP_A-2151875 119558976
7010 SNP_A-2014507 119559515
7011 SNP_A-2014508 119559586
7012 SNP_A-2314948 119561825
7013 SNP_A-2279113 119565801
7014 SNP_A-2233631 119574487
7015 SNP_A-2292428 119580451
7016 SNP_A-2291298 119580725
7017 SNP_A-1797666 119582809
7018 SNP_A-1947548 119582997
7019 SNP_A-1890581 119583091
7020 SNP_A-2283024 119587103
7021 SNP_A-2281857 119587593
7022 SNP_A-1997831 119588755
7023 SNP_A-2159448 119610016
7024 SNP_A-2093897 119632012
7025 SNP_A-2124675 119632252
7026 SNP_A-1812951 119632330
7027 SNP_A-1817432 119680049
7028 SNP_A-2059050 119695365
7029 SNP_A-1997836 119741114
7030 SNP_A-2259148 119743855
7031 SNP_A-2295260 119764908
7032 SNP_A-4195852 119765032
7033 SNP_A-4205106 119765046
7034 SNP_A-1847488 119768498
7035 SNP_A-2171481 119779939
7036 SNP_A-1958879 119829050
7037 SNP_A-1897036 119853362
7038 SNP_A-1997840 119862757
7039 SNP_A-2160261 119873450
7040 SNP_A-2236074 119891821
7041 SNP_A-1947658 119891899
7042 SNP_A-2206407 119892343
7043 SNP_A-2303983 119931458
7044 SNP_A-2298179 119953189
7045 SNP_A-1933767 119969430
7046 SNP_A-1826016 119982403
7047 SNP_A-1997842 120018208
7048 SNP_A-1952612 120026763
7049 SNP_A-4241287 120031747
7050 SNP_A-2285042 120040620
7051 SNP_A-1830570 120046738
7052 SNP_A-1997843 120051288
7053 SNP_A-1938484 120053825
7054 SNP_A-2193264 120054713
7055 SNP_A-4218096 120054866
7056 SNP_A-4220747 120056423
7057 SNP_A-1782630 120058154
7058 SNP_A-4213642 120064884
7059 SNP_A-1997844 120070850
7060 SNP_A-1815500 120111184
7061 SNP_A-2304473 120120762
7062 SNP_A-4234674 120151611
7063 SNP_A-1795120 120167109
7064 SNP_A-1841517 120167323
7065 SNP_A-1997846 120179258
7066 SNP_A-4237707 120183789
7067 SNP_A-1862837 120184281
7068 SNP_A-1824489 120184482
7069 SNP_A-2294159 120217663
7070 SNP_A-1924107 120222375
7071 SNP_A-2274334 120223490
7072 SNP_A-2055906 120252970
7073 SNP_A-1997849 120260951
7074 SNP_A-1947027 120267532
7075 SNP_A-2307426 120286623
7076 SNP_A-2234604 120328501
7077 SNP_A-2033224 120341541
7078 SNP_A-1821437 120372743
7079 SNP_A-4236038 120394164
7080 SNP_A-4237432 120399367
7081 SNP_A-2263327 120399513
7082 SNP_A-1785924 120412998
7083 SNP_A-2047724 120423761
7084 SNP_A-4239958 120424337
7085 SNP_A-2173008 120431235
7086 SNP_A-2282291 120433404
7087 SNP_A-1944740 120452743
7088 SNP_A-4213643 120456062
7089 SNP_A-1997850 120458584
7090 SNP_A-1860556 120464167
7091 SNP_A-2035544 120478857
7092 SNP_A-2080242 120483905
7093 SNP_A-1796472 120486278
7094 SNP_A-2208000 120519554
7095 SNP_A-2085287 120523994
7096 SNP_A-1997853 120537722
7097 SNP_A-1959895 120562639
7098 SNP_A-4232295 120562706
7099 SNP_A-2290718 120569025
7100 SNP_A-2299369 120569155
7101 SNP_A-2101273 120579924
7102 SNP_A-1848666 120617302
7103 SNP_A-2093022 120650374
7104 SNP_A-2160752 120696205
7105 SNP_A-2055195 120696277
7106 SNP_A-2218307 120696360
7107 SNP_A-2102231 120701695
7108 SNP_A-2196789 120702480
7109 SNP_A-2195411 120704729
7110 SNP_A-1935271 120708596
7111 SNP_A-2076192 120708910
7112 SNP_A-1870556 120732024
7113 SNP_A-1800329 120751241
7114 SNP_A-2185976 120763836
7115 SNP_A-1883411 120764580
7116 SNP_A-4199721 120771649
7117 SNP_A-2184555 120771992
7118 SNP_A-2043020 120779619
7119 SNP_A-2141461 120787951
7120 SNP_A-2120774 120830393
7121 SNP_A-2238238 120843709
7122 SNP_A-1783995 120853766
7123 SNP_A-2219295 120859168
7124 SNP_A-1997860 120879749
7125 SNP_A-4235943 120901385
7126 SNP_A-2196367 120916787
7127 SNP_A-2281262 120922986
7128 SNP_A-1945470 120923988
7129 SNP_A-1856872 120928563
7130 SNP_A-2036891 120932460
7131 SNP_A-2171914 120944973
7132 SNP_A-2144400 120965483
7133 SNP_A-1997861 121013663
7134 SNP_A-4213644 121013839
7135 SNP_A-1997865 121024128
7136 SNP_A-2065487 121024374
7137 SNP_A-4224684 121040821
7138 SNP_A-2207070 121052464
7139 SNP_A-1805481 121056414
7140 SNP_A-2178816 121087202
7141 SNP_A-2056149 121098453
7142 SNP_A-4213646 121113720
7143 SNP_A-2146380 121121696
7144 SNP_A-2030812 121157935
7145 SNP_A-1892562 121159930
7146 SNP_A-2261068 121206409
7147 SNP_A-1900496 121206582
7148 SNP_A-2162556 121207062
7149 SNP_A-1785384 121207492
7150 SNP_A-1816305 121218411
7151 SNP_A-2110936 121221351
7152 SNP_A-1926631 121221912
7153 SNP_A-2299535 121224393
7154 SNP_A-1997876 121283867
7155 SNP_A-4204822 121293488
7156 SNP_A-1930407 121294069
7157 SNP_A-1997878 121297448
7158 SNP_A-1806396 121300570
7159 SNP_A-1872990 121321286
7160 SNP_A-1921579 121328234
7161 SNP_A-1795366 121329008
7162 SNP_A-2059887 121337565
7163 SNP_A-2143993 121339111
7164 SNP_A-2171738 121340074
7165 SNP_A-1911841 121340977
7166 SNP_A-1861947 121341845
7167 SNP_A-1888327 121401844
7168 SNP_A-2073381 121434922
7169 SNP_A-1798428 121436740
7170 SNP_A-2014514 121456725
7171 SNP_A-2098319 121456909
7172 SNP_A-1923080 121457042
7173 SNP_A-2218392 121471471
7174 SNP_A-1835125 121475252
7175 SNP_A-1869701 121479352
7176 SNP_A-1831408 121490161
7177 SNP_A-4236310 121531411
7178 SNP_A-2080856 121538583
7179 SNP_A-2120767 121538973
7180 SNP_A-4198608 121557175
7181 SNP_A-1884881 121563380
7182 SNP_A-1997886 121566595
7183 SNP_A-2156970 121569284
7184 SNP_A-1820316 121570015
7185 SNP_A-1899556 121583190
7186 SNP_A-4194848 121596876
7187 SNP_A-4228700 121618453
7188 SNP_A-1864400 121618727
7189 SNP_A-2112501 121619475
7190 SNP_A-2041434 121629613
7191 SNP_A-2294244 121629999
7192 SNP_A-2197605 121635513
7193 SNP_A-1895558 121635608
7194 SNP_A-1840664 121635936
7195 SNP_A-4201912 121675566
7196 SNP_A-2113157 121680170
7197 SNP_A-1997891 121681635
7198 SNP_A-1797772 121688986
7199 SNP_A-1931711 121691216
7200 SNP_A-2089689 121691605
7201 SNP_A-4235877 121692691
7202 SNP_A-4232241 121701586
7203 SNP_A-2152323 121710272
7204 SNP_A-4229917 121721401
7205 SNP_A-1887150 121756447
7206 SNP_A-1821060 121800732
7207 SNP_A-2072913 121801236
7208 SNP_A-2251197 121814340
7209 SNP_A-4218790 121817157
7210 SNP_A-2077759 121821075
7211 SNP_A-2266358 121824147
7212 SNP_A-2061049 121835402
7213 SNP_A-1892431 121927838
7214 SNP_A-1949065 121988970
7215 SNP_A-2179098 122000536
7216 SNP_A-2033045 122010404
7217 SNP_A-2304780 122010630
7218 SNP_A-2114039 122190274
7219 SNP_A-1936352 122201755
7220 SNP_A-1845699 122202487
7221 SNP_A-4203558 122202616
7222 SNP_A-1914839 122209988
7223 SNP_A-2071853 122392924
7224 SNP_A-1933855 122400848
7225 SNP_A-4196518 122423730
7226 SNP_A-4237512 122452384
7227 SNP_A-1950786 122624498
7228 SNP_A-4194525 122687736
7229 SNP_A-4225518 122711341
7230 SNP_A-1809236 122719889
7231 SNP_A-1931921 122726040
7232 SNP_A-4237179 122763211
7233 SNP_A-1810853 122802827
7234 SNP_A-2035799 122809663
7235 SNP_A-2162384 122810257
7236 SNP_A-2267752 122817969
7237 SNP_A-2165453 122821959
7238 SNP_A-4213654 122822877
7239 SNP_A-1860444 122823755
7240 SNP_A-1944050 122823814
7241 SNP_A-2312925 122824319
7242 SNP_A-2098455 122825021
7243 SNP_A-1790289 122849360
7244 SNP_A-1829564 122849558
7245 SNP_A-2138112 122907291
7246 SNP_A-2058564 122926554
7247 SNP_A-2076802 122966658
7248 SNP_A-1833921 122968390
7249 SNP_A-2176211 122976150
7250 SNP_A-2267068 122990808
7251 SNP_A-1997914 122991506
7252 SNP_A-1907622 122993744
7253 SNP_A-1997915 123000597
7254 SNP_A-2258456 123004722
7255 SNP_A-2014526 123079692
7256 SNP_A-1893412 123100810
7257 SNP_A-2082801 123113666
7258 SNP_A-2107704 123116637
7259 SNP_A-2114460 123128589
7260 SNP_A-1931358 123133835
7261 SNP_A-1926752 123165145
7262 SNP_A-2043309 123240238
7263 SNP_A-2056391 123240360
7264 SNP_A-1997923 123241079
7265 SNP_A-2192254 123271962
7266 SNP_A-1867158 123274936
7267 SNP_A-2210929 123307860
7268 SNP_A-4202550 123310323
7269 SNP_A-1910613 123335929
7270 SNP_A-4205116 123372593
7271 SNP_A-2115413 123462082
7272 SNP_A-4223186 123518897
7273 SNP_A-2077613 123613446
7274 SNP_A-2224277 123618159
7275 SNP_A-1959785 123619542
7276 SNP_A-2179220 123657721
7277 SNP_A-2023287 123678755
7278 SNP_A-2239303 123718432
7279 SNP_A-2173311 123731741
7280 SNP_A-2290594 123740924
7281 SNP_A-4216816 123740986
7282 SNP_A-1813215 123749107
7283 SNP_A-2309057 123750049
7284 SNP_A-1858167 123775902
7285 SNP_A-2180345 123886419
7286 SNP_A-4223199 123945450
7287 SNP_A-2062837 123957971
7288 SNP_A-1905572 123964364
7289 SNP_A-2221239 124032492
7290 SNP_A-2054253 124032645
7291 SNP_A-1934665 124039773
7292 SNP_A-4224760 124042096
7293 SNP_A-1997936 124043500
7294 SNP_A-2066563 124044926
7295 SNP_A-4221400 124057130
7296 SNP_A-1873744 124057763
7297 SNP_A-1892902 124065983
7298 SNP_A-1997937 124066485
7299 SNP_A-4239319 124145611
7300 SNP_A-1878095 124187508
7301 SNP_A-1997940 124205046
7302 SNP_A-2076070 124205615
7303 SNP_A-2208801 124231861
7304 SNP_A-2199019 124231980
7305 SNP_A-1902915 124232854
7306 SNP_A-2090373 124331252
7307 SNP_A-1917639 124357306
7308 SNP_A-1997947 124357482
7309 SNP_A-4213657 124357716
7310 SNP_A-4240105 124368072
7311 SNP_A-1997949 124368181
7312 SNP_A-1997950 124368297
7313 SNP_A-2187777 124370680
7314 SNP_A-2132510 124370868
7315 SNP_A-1938411 124371207
7316 SNP_A-2251509 124375437
7317 SNP_A-2174487 124379510
7318 SNP_A-1829736 124379587
7319 SNP_A-4225873 124456606
7320 SNP_A-2308303 124500774
7321 SNP_A-2122720 124720368
7322 SNP_A-4225324 124803929
7323 SNP_A-1887030 124863876
7324 SNP_A-2050512 124868413
7325 SNP_A-2257879 124882861
7326 SNP_A-1899383 124888303
7327 SNP_A-2040645 124905891
7328 SNP_A-2207956 125077344
7329 SNP_A-4228772 125113501
7330 SNP_A-1890369 125113651
7331 SNP_A-2196017 125133977
7332 SNP_A-2072191 125134279
7333 SNP_A-2112019 125152633
7334 SNP_A-2207429 125200794
7335 SNP_A-2169785 125205854
7336 SNP_A-2104055 125302500
7337 SNP_A-1856869 125311395
7338 SNP_A-1880233 125325467
7339 SNP_A-1865467 125332407
7340 SNP_A-1816523 125391244
7341 SNP_A-1880188 125395463
7342 SNP_A-1918327 125395781
7343 SNP_A-2255039 125412545
7344 SNP_A-1959915 125455437
7345 SNP_A-2110714 125457338
7346 SNP_A-1827259 125467701
7347 SNP_A-2123210 125498386
7348 SNP_A-1867368 125582525
7349 SNP_A-4213659 125598631
7350 SNP_A-2144675 125636368
7351 SNP_A-1955446 125650803
7352 SNP_A-1955334 125759322
7353 SNP_A-2263613 125762468
7354 SNP_A-2250765 125809112
7355 SNP_A-4216255 125837911
7356 SNP_A-2233222 125840685
7357 SNP_A-4231605 125875305
7358 SNP_A-1956201 125884677
7359 SNP_A-2079071 125900331
7360 SNP_A-1784313 125902299
7361 SNP_A-2302443 125911120
7362 SNP_A-1827252 125913604
7363 SNP_A-4232677 125919003
7364 SNP_A-2164507 125945009
7365 SNP_A-2217440 125945119
7366 SNP_A-2203553 125954128
7367 SNP_A-4223282 125981196
7368 SNP_A-1876984 125981282
7369 SNP_A-2046102 126000795
7370 SNP_A-1844887 126016184
7371 SNP_A-1912138 126025155
7372 SNP_A-2014533 126049935
7373 SNP_A-2170092 126051516
7374 SNP_A-1915514 126069557
7375 SNP_A-2089721 126076488
7376 SNP_A-4192644 126087271
7377 SNP_A-1997973 126105657
7378 SNP_A-4221476 126170883
7379 SNP_A-2254832 126262060
7380 SNP_A-1853155 126273644
7381 SNP_A-2228976 126417601
7382 SNP_A-1889233 126479021
7383 SNP_A-1855983 126490878
7384 SNP_A-4222962 126575813
7385 SNP_A-4224994 126576088
7386 SNP_A-2084064 126586004
7387 SNP_A-2138161 126675534
7388 SNP_A-2118767 126773747
7389 SNP_A-2296806 126780259
7390 SNP_A-4227845 126790230
7391 SNP_A-4240603 126797131
7392 SNP_A-2165171 126832051
7393 SNP_A-1850790 126889139
7394 SNP_A-1890668 126943001
7395 SNP_A-1862720 126978307
7396 SNP_A-2207562 126988142
7397 SNP_A-2126726 126992646
7398 SNP_A-1997983 127009606
7399 SNP_A-1946117 127185885
7400 SNP_A-4194604 127196340
7401 SNP_A-2122881 127197147
7402 SNP_A-1956412 127239694
7403 SNP_A-4202742 127290230
7404 SNP_A-2215776 127339426
7405 SNP_A-2199117 127365755
7406 SNP_A-2061428 127409045
7407 SNP_A-2152300 127434444
7408 SNP_A-1811907 127447119
7409 SNP_A-2221033 127449549
7410 SNP_A-1927284 127462849
7411 SNP_A-4217995 127468088
7412 SNP_A-1919232 127496460
7413 SNP_A-2096984 127509504
7414 SNP_A-1837668 127626308
7415 SNP_A-4217354 127626886
7416 SNP_A-4197081 127686684
7417 SNP_A-2170163 127751276
7418 SNP_A-1997991 127759670
7419 SNP_A-4237573 127761649
7420 SNP_A-2214590 127764125
7421 SNP_A-2140068 127766856
7422 SNP_A-1867839 127766991
7423 SNP_A-2244452 127772096
7424 SNP_A-2066141 127785865
7425 SNP_A-2147261 127824008
7426 SNP_A-2236402 127824075
7427 SNP_A-1853545 127843781
7428 SNP_A-2083913 127844090
7429 SNP_A-4234817 127861090
7430 SNP_A-4228631 127885341
7431 SNP_A-2248411 127886738
7432 SNP_A-1958050 127886812
7433 SNP_A-2070409 127886836
7434 SNP_A-2242441 127919400
7435 SNP_A-1863917 127919968
7436 SNP_A-2198060 127919994
7437 SNP_A-1850541 127920121
7438 SNP_A-2124837 127939801
7439 SNP_A-4216182 127941057
7440 SNP_A-4231274 127954605
7441 SNP_A-2027620 127977496
7442 SNP_A-2150170 127993799
7443 SNP_A-2050902 128008808
7444 SNP_A-2195973 128027719
7445 SNP_A-1907809 128047790
7446 SNP_A-2135491 128068331
7447 SNP_A-2202733 128104419
7448 SNP_A-2079027 128115735
7449 SNP_A-2270419 128122921
7450 SNP_A-2211509 128135146
7451 SNP_A-1891000 128142661
7452 SNP_A-2213334 128145544
7453 SNP_A-1801917 128153189
7454 SNP_A-2264348 128158305
7455 SNP_A-4219599 128160251
7456 SNP_A-2163045 128164819
7457 SNP_A-1931301 128168089
7458 SNP_A-1895132 128187728
7459 SNP_A-1885748 128203698
7460 SNP_A-1870411 128205274
7461 SNP_A-2059118 128205456
7462 SNP_A-1926727 128205909
7463 SNP_A-4199260 128205955
7464 SNP_A-2201499 128245900
7465 SNP_A-1847486 128256669
7466 SNP_A-4229663 128262385
7467 SNP_A-1887930 128291642
7468 SNP_A-2220938 128309299
7469 SNP_A-2194859 128309667
7470 SNP_A-4220462 128310198
7471 SNP_A-2273378 128318676
7472 SNP_A-1786813 128356811
7473 SNP_A-2199890 128430621
7474 SNP_A-4228979 128448266
7475 SNP_A-2130189 128507161
7476 SNP_A-2072729 128526803
7477 SNP_A-1801615 128695266
7478 SNP_A-2169905 128724404
7479 SNP_A-1821304 128726382
7480 SNP_A-4213663 128740358
7481 SNP_A-2186309 128750750
7482 SNP_A-2049073 128750837
7483 SNP_A-1901720 128769224
7484 SNP_A-2195718 128789061
7485 SNP_A-1895755 128789924
7486 SNP_A-2252884 128809594
7487 SNP_A-2077474 128810058
7488 SNP_A-2271337 128810112
7489 SNP_A-2185902 128851222
7490 SNP_A-2235732 128865285
7491 SNP_A-1900073 128877385
7492 SNP_A-1797728 128894020
7493 SNP_A-1998005 128946477
7494 SNP_A-2279487 128955452
7495 SNP_A-2276967 128961804
7496 SNP_A-2085175 129062361
7497 SNP_A-1998006 129074868
7498 SNP_A-1785647 129075983
7499 SNP_A-1894557 129083324
7500 SNP_A-4216101 129097816
7501 SNP_A-2014540 129098733
7502 SNP_A-4197351 129100147
7503 SNP_A-2231721 129100201
7504 SNP_A-1998008 129112065
7505 SNP_A-1998009 129113567
7506 SNP_A-1998011 129114642
7507 SNP_A-2203811 129115259
7508 SNP_A-4201628 129127471
7509 SNP_A-2202327 129164772
7510 SNP_A-2227803 129165005
7511 SNP_A-1833040 129197755
7512 SNP_A-2201076 129226521
7513 SNP_A-2191308 129241499
7514 SNP_A-4238297 129246583
7515 SNP_A-1998012 129250767
7516 SNP_A-2145945 129259230
7517 SNP_A-1889200 129259490
7518 SNP_A-4229219 129297012
7519 SNP_A-1886955 129571420
7520 SNP_A-1998015 129602546
7521 SNP_A-2232709 129668960
7522 SNP_A-2021516 129883103
7523 SNP_A-2148904 129886889
7524 SNP_A-2158727 129886930
7525 SNP_A-2070915 130037713
7526 SNP_A-2093213 130329421
7527 SNP_A-2274860 130339049
7528 SNP_A-1901987 130357222
7529 SNP_A-4227805 130360360
7530 SNP_A-1998016 130556659
7531 SNP_A-2082444 130559781
7532 SNP_A-2081725 130740030
7533 SNP_A-2037915 130935685
7534 SNP_A-2204441 130936146
7535 SNP_A-2282320 131016329
7536 SNP_A-4200624 131076845
7537 SNP_A-1858778 131192369
7538 SNP_A-4226198 131195485
7539 SNP_A-1886897 131310127
7540 SNP_A-2090622 131333483
7541 SNP_A-2146801 131333575
7542 SNP_A-2213922 131333761
7543 SNP_A-2297379 131354094
7544 SNP_A-1786960 131465054
7545 SNP_A-1829414 131487840
7546 SNP_A-1792007 131505377
7547 SNP_A-4193129 131543692
7548 SNP_A-1998023 131592845
7549 SNP_A-4205921 131608321
7550 SNP_A-4221132 131609263
7551 SNP_A-1900927 131609374
7552 SNP_A-2170578 131654128
7553 SNP_A-4233810 131672830
7554 SNP_A-2297639 131675765
7555 SNP_A-2230573 131709321
7556 SNP_A-4239407 131729605
7557 SNP_A-1920298 131730434
7558 SNP_A-2113165 131746985
7559 SNP_A-1998024 131759953
7560 SNP_A-1795264 131793355
7561 SNP_A-2088184 131939897
7562 SNP_A-2237595 131966512
7563 SNP_A-1820161 131969858
7564 SNP_A-1942221 131976625
7565 SNP_A-1880421 131988371
7566 SNP_A-1794131 132009791
7567 SNP_A-4232939 132018220
7568 SNP_A-2198245 132048971
7569 SNP_A-4200450 132066461
7570 SNP_A-2059714 132237274
7571 SNP_A-2078348 132252642
7572 SNP_A-4240427 132269597
7573 SNP_A-2105980 132305092
7574 SNP_A-1790970 132315293
7575 SNP_A-4193657 132347847
7576 SNP_A-1915415 132348477
7577 SNP_A-1942669 132426551
7578 SNP_A-2297171 132471733
7579 SNP_A-2066848 132538227
7580 SNP_A-1942846 132601560
7581 SNP_A-2076799 132603386
7582 SNP_A-1839344 132610819
7583 SNP_A-2143419 132611325
7584 SNP_A-1849980 132611594
7585 SNP_A-1900408 132620231
7586 SNP_A-2251658 132620443
7587 SNP_A-4201925 132647091
7588 SNP_A-2133653 132660695
7589 SNP_A-1839623 132698182
7590 SNP_A-1998030 132715588
7591 SNP_A-1842581 132721005
7592 SNP_A-2295902 132735938
7593 SNP_A-1825133 132743920
7594 SNP_A-2293029 132744041
7595 SNP_A-2107615 132833682
7596 SNP_A-2284253 132850096
7597 SNP_A-1929745 132850140
7598 SNP_A-2223905 132928497
7599 SNP_A-1864117 132944975
7600 SNP_A-2228770 132945097
7601 SNP_A-2150887 132947580
7602 SNP_A-1998031 133000057
7603 SNP_A-1998033 133001801
7604 SNP_A-2048693 133004296
7605 SNP_A-1857981 133004356
7606 SNP_A-2078791 133147163
7607 SNP_A-4213665 133175299
7608 SNP_A-2072941 133204204
7609 SNP_A-2233543 133262244
7610 SNP_A-1902431 133447401
7611 SNP_A-1815367 133448145
7612 SNP_A-4193108 133448199
7613 SNP_A-2308992 133460974
7614 SNP_A-2178283 133461085
7615 SNP_A-2296761 133468838
7616 SNP_A-1998037 133469760
7617 SNP_A-2065222 133474911
7618 SNP_A-1843085 133487679
7619 SNP_A-4213667 133503399
7620 SNP_A-2304759 133505373
7621 SNP_A-2123333 133506378
7622 SNP_A-1835683 133512292
7623 SNP_A-2214056 133534600
7624 SNP_A-1820802 133570432
7625 SNP_A-2272143 133588704
7626 SNP_A-4241080 133596732
7627 SNP_A-2127221 133631755
7628 SNP_A-1941911 133634374
7629 SNP_A-2268244 133635039
7630 SNP_A-2199223 133644803
7631 SNP_A-2082643 133647911
7632 SNP_A-1957316 133674732
7633 SNP_A-1913961 133719166
7634 SNP_A-2014550 133745038
7635 SNP_A-2014551 133756901
7636 SNP_A-1897512 133768330
7637 SNP_A-2146896 133789187
7638 SNP_A-1998039 133808239
7639 SNP_A-1944460 133815942
7640 SNP_A-1792475 133846116
7641 SNP_A-2036650 133847918
7642 SNP_A-1785259 133876658
7643 SNP_A-1954277 133889564
7644 SNP_A-2145737 133902088
7645 SNP_A-1998043 133902499
7646 SNP_A-1924071 133911306
7647 SNP_A-1923635 133916779
7648 SNP_A-1875859 133918943
7649 SNP_A-2174083 133933810
7650 SNP_A-2279101 134019212
7651 SNP_A-2290806 134019860
7652 SNP_A-2203083 134061758
7653 SNP_A-1886367 134072800
7654 SNP_A-4220525 134100705
7655 SNP_A-1886131 134141282
7656 SNP_A-1998048 134162233
7657 SNP_A-2014553 134162486
7658 SNP_A-2122450 134163506
7659 SNP_A-1998049 134163579
7660 SNP_A-4205237 134223840
7661 SNP_A-2070490 134278599
7662 SNP_A-2195768 134320796
7663 SNP_A-4216970 134328417
7664 SNP_A-1952217 134334228
7665 SNP_A-4200837 134342889
7666 SNP_A-2186504 134343827
7667 SNP_A-2237359 134359575
7668 SNP_A-2098620 134360871
7669 SNP_A-2178673 134368769
7670 SNP_A-2026460 134376336
7671 SNP_A-1803621 134378620
7672 SNP_A-1931856 134471702
7673 SNP_A-1808691 134477838
7674 SNP_A-1857161 134492692
7675 SNP_A-1949226 134498059
7676 SNP_A-1896568 134498103
7677 SNP_A-1814587 134498559
7678 SNP_A-2308093 134501656
7679 SNP_A-2048225 134522127
7680 SNP_A-4213668 134529614
7681 SNP_A-2254102 134551591
7682 SNP_A-1906423 134557209
7683 SNP_A-2032696 134558453
7684 SNP_A-1816027 134614724
7685 SNP_A-4231346 134632019
7686 SNP_A-2309673 134644297
7687 SNP_A-2021746 134672666
7688 SNP_A-2168318 134717230
7689 SNP_A-1880811 134739894
7690 SNP_A-2158161 134830766
7691 SNP_A-2157508 134840395
7692 SNP_A-2248258 134879400
7693 SNP_A-2264836 134924252
7694 SNP_A-2247439 134942250
7695 SNP_A-4195844 135033518
7696 SNP_A-4219180 135129086
7697 SNP_A-2294421 135161233
7698 SNP_A-4197859 135163574
7699 SNP_A-2236143 135171669
7700 SNP_A-4233215 135254314
7701 SNP_A-1877325 135255060
7702 SNP_A-2193694 135300838
7703 SNP_A-2185450 135449846
7704 SNP_A-2100320 135553747
7705 SNP_A-2080819 135611931
7706 SNP_A-2086158 135614363
7707 SNP_A-2014562 135759262
7708 SNP_A-1897174 135797059
7709 SNP_A-2086545 135877547
7710 SNP_A-4230334 135909806
7711 SNP_A-2277662 135918097
7712 SNP_A-2264854 135954271
7713 SNP_A-4198967 136247217
7714 SNP_A-2167845 136277449
7715 SNP_A-1887987 136293195
7716 SNP_A-4216882 136299417
7717 SNP_A-2211425 136345009
7718 SNP_A-1931553 136387987
7719 SNP_A-2264414 136531674
7720 SNP_A-4239770 136552476
7721 SNP_A-2255059 136563318
7722 SNP_A-1946803 136570375
7723 SNP_A-2113951 136574158
7724 SNP_A-1945676 136577004
7725 SNP_A-2253301 136656446
7726 SNP_A-1784919 136658120
7727 SNP_A-1934630 136658554
7728 SNP_A-2225094 136736092
7729 SNP_A-1935550 136736205
7730 SNP_A-2055395 136755895
7731 SNP_A-1910640 136821279
7732 SNP_A-2107114 136876365
7733 SNP_A-2145334 136920644
7734 SNP_A-1859354 136999147
7735 SNP_A-2268446 137047169
7736 SNP_A-1904633 137057940
7737 SNP_A-4234412 137059247
7738 SNP_A-1806092 137069674
7739 SNP_A-1898121 137072489
7740 SNP_A-2070230 137078145
7741 SNP_A-1870885 137142739
7742 SNP_A-4230390 137142815
7743 SNP_A-4224265 137144094
7744 SNP_A-4232493 137144989
7745 SNP_A-2232563 137166820
7746 SNP_A-1944308 137189867
7747 SNP_A-4223295 137262445
7748 SNP_A-2206104 137268849
7749 SNP_A-2272327 137298578
7750 SNP_A-2185654 137319546
7751 SNP_A-2296537 137349180
7752 SNP_A-2284766 137350470
7753 SNP_A-1924980 137351189
7754 SNP_A-1839641 137359537
7755 SNP_A-4207402 137359564
7756 SNP_A-4203418 137359678
7757 SNP_A-2312040 137369817
7758 SNP_A-2200324 137370325
7759 SNP_A-1787406 137370709
7760 SNP_A-2122722 137376941
7761 SNP_A-2243629 137379708
7762 SNP_A-1905039 137415443
7763 SNP_A-2201856 137415597
7764 SNP_A-2125553 137458580
7765 SNP_A-2208758 137638725
7766 SNP_A-2284635 137658982
7767 SNP_A-2262540 137662628
7768 SNP_A-2156213 137665599
7769 SNP_A-2122361 137667734
7770 SNP_A-4233688 137807894
7771 SNP_A-1929724 137819007
7772 SNP_A-4194774 137945519
7773 SNP_A-2099689 137956768
7774 SNP_A-2146845 137956963
7775 SNP_A-2212557 137962591
7776 SNP_A-1889747 138005433
7777 SNP_A-2179706 138098373
7778 SNP_A-2303741 138104713
7779 SNP_A-1794574 138259864
7780 SNP_A-4240188 138260649
7781 SNP_A-2052624 138415103
7782 SNP_A-2159733 138461433
7783 SNP_A-4236723 138487278
7784 SNP_A-1808361 138496247
7785 SNP_A-1809124 138527753
7786 SNP_A-2071953 138588006
7787 SNP_A-1910632 138637988
7788 SNP_A-2184063 138810559
7789 SNP_A-4222757 138831579
7790 SNP_A-2186204 139586637
7791 SNP_A-2048760 139653199
7792 SNP_A-2248107 139693609
7793 SNP_A-2133142 139714407
7794 SNP_A-1807146 139721466
7795 SNP_A-2048818 139722708
7796 SNP_A-1920100 139756154
7797 SNP_A-1819381 139758428
7798 SNP_A-2215838 139809194
7799 SNP_A-1887485 139874940
7800 SNP_A-2110756 139875052
7801 SNP_A-4237895 139880374
7802 SNP_A-2152888 139880482
7803 SNP_A-2090851 140015062
7804 SNP_A-2050014 140019421
7805 SNP_A-2226701 140019503
7806 SNP_A-4193222 140055443
7807 SNP_A-2223031 140089212
7808 SNP_A-2280892 140106414
7809 SNP_A-1874845 140147760
