# Supplementary material for: Genetic Structure of the Spanish Population
Source: BMC Genomics. 2010 May 25;11:326. doi: 10.1186/1471-2164-11-326 (PMC2887418; doi:10.1186/1471-2164-11-326)
Supplement: Additional file 2 — List of the 623 CNVs identified in this study. For each CNV, this table includes the physical positions, the copy number states (CN_state) coded as 0: copy number losses, 2: copy number gains and losses, and 4: copy number gains. The column 'individuals' shows the number of individuals in our sample set with the corresponding CNV. The column 'coverage' indicates the percentage of the CNV covered by previously described structural variants at DGV database. [file 1471-2164-11-326-S2.TXT]

ID	Chromosome	Start	End	CN_state	Individuals	Coverage
1	chr1	775852	1145994	4	5	1.0
2	chr1	775852	1258710	4	6	1.0
3	chr1	775852	1495898	4	4	1.0
4	chr1	1120590	1258710	4	4	1.0
5	chr1	1120590	1495898	4	11	1.0
6	chr1	1495898	1813782	4	4	1.0
7	chr1	2094841	2145729	4	15	1.0
8	chr1	2094841	2310562	4	11	1.0
9	chr1	2442429	2543618	2	21	1.0
10	chr1	2495573	2543618	0	15	1.0
11	chr1	9824715	9953893	4	4	0.0
12	chr1	16658151	16700378	2	3	1.0
13	chr1	16767863	16918233	2	31	1.0
14	chr1	16795403	16918233	2	22	1.0
15	chr1	16816431	16918233	2	16	1.0
16	chr1	16902301	16918233	2	28	1.0
17	chr1	24257917	24281001	0	6	0.0379916825507
18	chr1	27348076	27507836	4	4	0.00405608412619
19	chr1	33049667	33194048	0	17	0.41215949467
20	chr1	33540412	33671601	4	3	0.319173101403
21	chr1	35299265	35460481	0	3	6.20285827709e-06
22	chr1	39393206	39558228	4	3	0.0
23	chr1	51677093	51737293	0	7	0.0
24	chr1	92534242	92663125	4	3	0.341200934181
25	chr1	92707999	92766135	4	3	0.0
26	chr1	103839588	103930296	2	65	1.0
27	chr1	114133168	114273106	4	3	1.0
28	chr1	117553039	117656082	4	3	0.0
29	chr1	120874363	120887054	4	7	1.0
30	chr1	143576984	143656390	2	6	1.0
31	chr1	143711033	143954673	2	8	1.0
32	chr1	147315284	147978058	2	40	1.0
33	chr1	148863035	149067279	4	4	0.275929770275
34	chr1	152151885	152358680	0	3	0.0182789719287
35	chr1	153333907	153397015	2	21	0.561164987006
36	chr1	191321108	191417496	4	3	0.0
37	chr1	195068235	195182982	0	3	1.0
38	chr1	195090236	195215894	0	12	1.0
39	chr1	201848954	201886675	2	4	0.0
40	chr1	201848954	201962459	0	4	0.0
41	chr1	226717483	226782546	2	5	1.0
42	chr1	241060193	241112054	4	14	0.169009467615
43	chr1	241087623	241112054	4	19	0.358765502845
44	chr10	44557587	44662366	4	4	1.0
45	chr10	44557587	44698295	4	6	1.0
46	chr10	44557587	44740653	4	3	0.771743524193
47	chr10	45322443	45468756	0	3	0.868261876935
48	chr10	46363383	46537355	2	134	1.0
49	chr10	46363383	47154881	2	24	1.0
50	chr10	46499590	47154881	4	3	1.0
51	chr10	47030119	47154881	2	42	1.0
52	chr10	51195705	51256520	2	22	1.0
53	chr10	56835151	56933916	4	3	1.0
54	chr10	73811045	74004764	0	4	0.0
55	chr10	74112823	74317830	0	18	0.801450682172
56	chr10	80704919	80921350	4	6	0.208209544843
57	chr10	81562778	81757317	2	4	1.0
58	chr10	93640827	93788860	4	4	0.0
59	chr10	93640827	93824133	4	5	0.0
60	chr10	93703343	93824133	4	9	0.0
61	chr10	103988661	104105385	0	12	0.0
62	chr10	133966761	134040724	4	3	0.432838040642
63	chr10	135034411	135272495	4	24	1.0
64	chr11	201447	430343	4	3	0.873392282958
65	chr11	723639	745659	4	27	1.0
66	chr11	2397565	2489867	4	3	0.615728803276
67	chr11	18850912	18952240	2	3	1.0
68	chr11	51061717	51326553	4	5	1.0
69	chr11	51084702	51326553	4	3	1.0
70	chr11	51258029	51326553	4	5	1.0
71	chr11	51394606	51420212	4	11	1.0
72	chr11	62594645	62770983	4	4	0.882583447697
73	chr11	63123634	63270497	4	5	0.0852767545263
74	chr11	66089648	66164647	2	8	0.0
75	chr11	66917537	67259252	0	7	0.848253661677
76	chr11	67106475	67259252	0	8	1.0
77	chr11	104878780	104965252	0	3	1.15644370432e-05
78	chr11	118019232	118219702	4	4	4.98827754776e-06
79	chr11	118019232	118264820	4	3	0.00199521149242
80	chr11	133816011	134277018	4	4	1.0
81	chr11	134393784	134439182	2	3	2.20274020882e-05
82	chr12	7908745	8037956	4	3	1.0
83	chr12	14190412	14270103	4	3	0.0
84	chr12	31172513	31252201	4	40	1.0
85	chr12	31275324	31305740	4	38	1.0
86	chr12	31275324	31404985	4	5	1.0
87	chr12	54587015	54690833	2	4	0.0151033539463
88	chr12	62289864	62496243	2	6	1.0
89	chr12	72599152	72695401	0	3	0.0
90	chr13	56144428	56241609	4	11	0.182504810611
91	chr13	113154699	113366240	0	4	0.985539446254
92	chr13	113479759	113645940	2	21	0.0356900006619
93	chr13	113586105	113645940	2	61	5.01378791677e-05
94	chr14	19336854	19384798	2	56	1.0
95	chr14	19336854	19424016	2	58	1.0
96	chr14	19336854	19456378	2	217	1.0
97	chr14	19483641	19502884	2	40	1.0
98	chr14	19483641	19526274	2	90	1.0
99	chr14	19483641	19556947	4	38	1.0
100	chr14	19483641	19594095	4	3	1.0
101	chr14	29352906	29457271	4	5	0.0
102	chr14	44812437	44962842	0	4	1.0
103	chr14	66100648	66382113	4	4	0.00661894018795
104	chr14	66147965	66382113	4	7	0.00795650614141
105	chr14	104812400	104942814	4	15	1.0
106	chr14	104812400	105238706	4	7	1.0
107	chr14	104812400	105829129	4	4	1.0
108	chr14	105042939	105238706	2	28	1.0
109	chr14	105042939	105344295	2	7	1.0
110	chr14	105042939	105399872	2	6	1.0
111	chr14	105169265	105238706	2	10	1.0
112	chr14	105169265	105399872	2	3	1.0
113	chr14	105685710	105829129	2	17	1.0
114	chr14	105829129	106059069	4	7	1.0
115	chr14	105998544	106059069	4	4	1.0
116	chr14	105998544	106137584	4	5	1.0
117	chr14	105998544	106356482	4	8	1.0
118	chr14	106104556	106295344	4	3	1.0
119	chr14	106104556	106356482	4	4	1.0
120	chr14	106171256	106356482	4	22	1.0
121	chr14	106210758	106356482	4	16	1.0
122	chr14	106293538	106356482	4	4	1.0
123	chr15	18427103	18758300	2	95	1.0
124	chr15	18846169	18876685	2	86	1.0
125	chr15	18846169	19164827	2	298	1.0
126	chr15	19112164	19164827	2	58	1.0
127	chr15	19195566	19227219	2	343	1.0
128	chr15	19203719	19227219	4	4	1.0
129	chr15	19257253	19313868	0	13	1.0
130	chr15	19257253	19407629	2	105	1.0
131	chr15	19257253	19852624	2	206	1.0
132	chr15	19272564	19407629	4	7	1.0
133	chr15	19272564	19852624	4	8	1.0
134	chr15	19295027	19407629	2	9	1.0
135	chr15	19295027	19852624	2	3	1.0
136	chr15	19349313	19407629	4	4	1.0
137	chr15	19349313	19852624	2	19	1.0
138	chr15	19821421	19852624	2	136	1.0
139	chr15	19877365	19915944	4	5	1.0
140	chr15	19877365	19943185	2	4	1.0
141	chr15	19877365	20005562	2	360	1.0
142	chr15	20329239	20630718	2	5	1.0
143	chr15	21908260	21923747	2	8	1.0
144	chr15	21948712	21984678	2	10	1.0
145	chr15	22008680	22076598	2	9	1.0
146	chr15	22054753	22076598	4	4	1.0
147	chr15	22150299	22220838	4	5	1.0
148	chr15	22151418	22220838	4	9	1.0
149	chr15	22151418	22300674	2	19	1.0
150	chr15	26768706	26811196	2	3	1.0
151	chr15	29735243	30231488	4	5	1.0
152	chr15	29806023	30231488	4	3	1.0
153	chr15	39239973	39376299	0	5	0.0
154	chr15	39633309	39834465	4	3	0.0446320268846
155	chr15	41547066	41717056	2	7	0.643596682158
156	chr15	41547066	41904278	4	16	0.83039483556
157	chr15	41619215	41717056	0	10	1.0
158	chr15	41619215	41904278	4	3	1.0
159	chr15	42793225	43037184	0	3	1.0
160	chr15	62195178	62328834	4	3	0.0
161	chr15	62235513	62328834	2	3	0.0
162	chr15	72224840	72454562	4	4	1.0
163	chr15	73479356	73505722	2	6	0.0
164	chr15	73479356	73612392	0	21	0.0454087615382
165	chr15	74654705	74920238	4	3	0.416102706632
166	chr15	74750010	74920238	4	3	0.0891980167775
167	chr15	75322840	75481662	0	3	0.193682235459
168	chr15	75395802	75481662	0	3	0.0
169	chr15	81377930	81470710	0	3	0.0
170	chr15	83518477	83824542	4	3	1.0
171	chr15	100060877	100192115	0	7	1.0
172	chr15	100169952	100192115	0	26	1.0
173	chr16	487298	592942	0	6	1.0
174	chr16	1174912	1344727	2	4	1.0
175	chr16	3051204	3095007	0	15	0.0481245576787
176	chr16	14522688	14667269	4	5	0.952504132632
177	chr16	15440525	15509121	2	3	0.0
178	chr16	15440525	15566149	0	5	0.0
179	chr16	18514090	18747289	0	6	1.0
180	chr16	21636715	21959504	4	3	1.0
181	chr16	21808808	21959504	4	29	1.0
182	chr16	29148890	29231193	2	4	0.60441296186
183	chr16	30371535	30619067	2	3	0.319635441074
184	chr16	30414766	30619067	2	6	0.387271721626
185	chr16	30453989	30619067	2	11	0.479288578732
186	chr16	30477512	30619067	4	8	0.558934689697
187	chr16	30514652	30619067	4	14	0.757745534645
188	chr16	30822127	30879311	2	23	1.0
189	chr16	31845097	32370399	0	4	1.0
190	chr16	34279202	34670862	4	3	1.0
191	chr16	34307201	34670862	4	3	1.0
192	chr16	34344361	34560001	4	28	1.0
193	chr16	34344361	34670862	4	13	1.0
194	chr16	34344361	34735224	4	3	1.0
195	chr16	34441578	34560001	2	70	1.0
196	chr16	34441578	34670862	4	9	1.0
197	chr16	34441578	34735224	4	8	1.0
198	chr16	34441578	34996986	4	3	1.0
199	chr16	45720816	45780919	4	5	0.0
200	chr16	45956961	46127233	2	7	1.0
201	chr16	58556703	58663219	4	5	0.352144278794
202	chr16	66047358	66163295	0	5	0.00263073910831
203	chr16	66955933	67165776	4	3	0.000648103582202
204	chr16	68609885	68735149	2	9	1.0
205	chr16	70572907	70679964	0	7	1.0
206	chr16	83569123	83799710	4	3	0.014103136777
207	chr17	18901	198273	4	5	0.456035501639
208	chr17	1150367	1229729	2	10	0.00153725964567
209	chr17	5091377	5314680	0	3	0.0165559799913
210	chr17	6822833	6972362	2	7	0.1103999893
211	chr17	7489936	7628907	0	8	0.0
212	chr17	17723129	17829274	0	13	1.0
213	chr17	17723129	17880298	0	4	1.0
214	chr17	21491135	21641670	0	6	1.0
215	chr17	21641572	21782250	0	5	1.0
216	chr17	21915741	21958067	2	8	1.0
217	chr17	21973434	22029237	2	10	1.0
218	chr17	24071616	24273564	4	4	0.00328302335255
219	chr17	24119611	24273564	4	3	0.00430650912941
220	chr17	24615451	24836351	4	10	0.00126754187415
221	chr17	24671953	24836351	4	5	0.000851591868514
222	chr17	24749129	24937933	4	4	0.0169276074659
223	chr17	25889787	26037058	0	5	0.431497036076
224	chr17	31412031	31459625	4	5	1.0
225	chr17	31449476	31459625	4	17	1.0
226	chr17	31460821	31501499	4	25	1.0
227	chr17	34152571	34335233	4	3	0.0
228	chr17	34152571	34527291	4	3	0.0
229	chr17	34472851	34527291	4	20	0.0
230	chr17	40815480	40848884	2	9	1.0
231	chr17	41470954	41719833	2	7	1.0
232	chr17	41491663	41719833	0	21	1.0
233	chr17	41513416	41719833	2	132	1.0
234	chr17	41532916	41719833	2	51	1.0
235	chr17	41543275	41719833	0	4	1.0
236	chr17	41587072	41719833	2	34	1.0
237	chr17	41623394	41719833	4	4	1.0
238	chr17	43038124	43057279	0	14	1.0
239	chr17	46565819	46607237	4	3	0.0
240	chr17	53540080	53617537	0	10	0.444440140981
241	chr17	54758734	54921099	4	4	0.134708835032
242	chr17	55055935	55155170	4	3	0.0342117196554
243	chr17	55508989	55565566	0	3	1.0
244	chr17	56183184	56320182	4	5	0.0281098994146
245	chr17	71108024	71213997	0	6	1.0
246	chr17	72403826	72438200	0	3	0.0
247	chr17	77601681	77796556	0	14	0.130914688903
248	chr18	15039329	15096727	0	18	1.0
249	chr18	75359569	75507191	0	3	0.549294820555
250	chr18	75486965	75507191	0	3	0.245822209038
251	chr19	1053211	1126396	2	118	1.0
252	chr19	3055652	3151870	4	23	0.625984742979
253	chr19	3055652	3270781	4	17	0.693690762287
254	chr19	3055652	3315188	4	11	0.746100733617
255	chr19	3055652	3363057	4	10	0.762134643223
256	chr19	3055652	3438327	4	10	0.808921408506
257	chr19	3106902	3363057	4	3	0.714543928481
258	chr19	3106902	3438327	4	10	0.779373915667
259	chr19	3151870	3438327	4	3	0.87036797844
260	chr19	3270781	3438327	4	9	0.956877514235
261	chr19	3615094	3656677	0	5	1.0
262	chr19	3615094	3853722	0	11	0.804109324974
263	chr19	3765392	3853722	0	8	0.470791350617
264	chr19	4133939	4368845	4	4	0.616076217721
265	chr19	7442221	7568529	2	20	1.0
266	chr19	7442221	7712591	0	3	1.0
267	chr19	7528744	7568529	2	7	1.0
268	chr19	9315173	9395981	2	6	0.0
269	chr19	9869241	9996687	4	4	1.0
270	chr19	9869241	10088149	4	36	0.835935644198
271	chr19	9869241	10171392	4	21	0.881135591145
272	chr19	9869241	10231490	4	4	0.879044524623
273	chr19	9976345	10171392	4	4	0.815864894102
274	chr19	9976345	10328744	4	3	0.792198615774
275	chr19	12782186	12811948	2	131	1.0
276	chr19	12782186	13016709	2	9	0.588803656784
277	chr19	16931679	17144942	4	8	0.00667251234391
278	chr19	17021564	17338318	4	3	0.496842975937
279	chr19	17093499	17338318	4	6	0.642830009109
280	chr19	17248176	17338318	4	5	0.766490648089
281	chr19	17946428	18034603	2	14	0.0
282	chr19	18418673	18708608	2	5	0.0
283	chr19	40894884	41057851	4	4	0.184675425086
284	chr19	41016164	41057851	4	6	0.595677309473
285	chr19	41163676	41255589	0	11	0.778366498754
286	chr19	41163676	41382714	0	16	0.619079794374
287	chr19	41254897	41382714	0	17	0.506599278656
288	chr19	42022453	42208214	0	4	0.153116100796
289	chr19	42057888	42208214	0	3	0.0117544536541
290	chr19	42365573	42567471	4	4	0.565983813609
291	chr19	45571967	45715441	0	41	0.00251613532766
292	chr19	46084725	46107983	4	3	1.0
293	chr19	46195917	46250111	4	3	0.774827471676
294	chr19	46997883	47120607	0	7	0.00576904273003
295	chr19	46997883	47398150	0	4	0.0199841605728
296	chr19	48024719	48225361	2	42	1.0
297	chr19	48075054	48225361	0	6	1.0
298	chr19	48116890	48225361	2	4	1.0
299	chr19	48316888	48365030	2	48	1.0
300	chr19	48427094	48497168	2	30	1.0
301	chr19	52210724	52458325	2	3	0.0393495987496
302	chr19	52823629	52897904	4	13	0.0
303	chr19	52823629	52953730	4	32	0.00577243833637
304	chr19	54606508	54868983	2	3	1.0
305	chr19	55665288	55878407	4	6	0.114954555905
306	chr19	55665288	55971694	4	3	0.153822053093
307	chr19	55728083	55878407	4	13	0.162974641441
308	chr19	55728083	55939506	4	4	0.115876702156
309	chr19	55728083	55971694	4	4	0.193472380147
310	chr19	55795195	55939506	4	6	0.130773121938
311	chr19	55795195	55971694	4	5	0.235157139701
312	chr19	58889573	58958584	4	3	0.0
313	chr2	31883811	32009898	2	4	1.58620634958e-05
314	chr2	32551415	33030810	4	3	1.0
315	chr2	35618477	35967183	0	3	0.84763095559
316	chr2	61831807	61895756	4	13	1.0
317	chr2	63665652	63753796	0	32	0.0
318	chr2	71761250	71908374	4	3	0.161292515157
319	chr2	73375390	73595005	4	4	0.111404047993
320	chr2	89066885	89912849	2	14	1.0
321	chr2	89328978	89912849	2	22	1.0
322	chr2	89714801	89912849	2	12	1.0
323	chr2	89879381	89912849	0	7	1.0
324	chr2	94914685	95101406	0	11	0.394401272487
325	chr2	95226463	95734298	4	10	0.751870194059
326	chr2	95338545	95734298	4	20	0.952980773361
327	chr2	95603500	95734298	4	278	0.85773482775
328	chr2	96327411	96625320	4	6	0.189682084126
329	chr2	96327411	96703508	4	20	0.163383382478
330	chr2	96470178	96625320	4	7	0.00277165435536
331	chr2	96470178	96703508	4	28	0.0230146144945
332	chr2	96540361	96703508	4	34	0.0329151011051
333	chr2	97121236	97383943	2	10	1.0
334	chr2	110191850	110337635	2	10	1.0
335	chr2	111875248	112216506	0	3	1.0
336	chr2	111959083	112158689	0	3	1.0
337	chr2	112118688	112158689	0	10	1.0
338	chr2	112118688	112216506	0	11	1.0
339	chr2	120294286	120578923	4	3	0.0
340	chr2	120294286	120658819	4	9	0.14261534621
341	chr2	120340015	120578923	4	10	0.0
342	chr2	120340015	120658819	4	10	0.163071981531
343	chr2	120386359	120578923	4	24	0.0
344	chr2	120386359	120658819	4	36	0.190809660134
345	chr2	120386359	120812514	4	3	0.403303962173
346	chr2	120425787	120578923	4	11	0.0
347	chr2	120425787	120658819	4	28	0.223093824024
348	chr2	120464540	120658819	4	4	0.26759454187
349	chr2	130758903	130859606	2	80	1.0
350	chr2	131814612	131955270	2	28	1.0
351	chr2	131882678	131955270	0	3	1.0
352	chr2	140796328	140954465	0	3	0.0
353	chr2	189006363	189105316	4	6	0.0
354	chr2	203177833	203278732	0	28	0.0
355	chr2	204289440	204341320	4	4	0.0
356	chr2	236466611	236615466	0	3	0.528191864566
357	chr2	238611322	238750426	4	4	0.49902231424
358	chr2	242569452	242650580	2	56	1.0
359	chr20	30115231	30298646	0	3	0.679388272497
360	chr20	32335211	32596025	0	4	0.00187873350357
361	chr20	32419084	32596025	0	4	0.00276928467681
362	chr20	61246745	61325513	2	38	1.0
363	chr20	61246745	61489191	0	10	1.0
364	chr20	61628090	61879921	2	3	1.0
365	chr21	17463289	17555710	4	3	0.0204607178022
366	chr21	17463289	17601535	4	8	0.0136785151107
367	chr21	17502290	17601535	4	4	0.0179354123633
368	chr22	15274264	15333120	2	8	1.0
369	chr22	15274264	15455353	4	9	1.0
370	chr22	15436022	15455353	4	3	1.0
371	chr22	15529033	15551377	4	12	1.0
372	chr22	17275227	17317513	4	3	1.0
373	chr22	17275227	17359268	4	3	1.0
374	chr22	17275227	17383938	2	6	1.0
375	chr22	20673054	20931814	4	4	1.0
376	chr22	22344229	22613516	4	3	0.221845094639
377	chr22	22426783	22613516	4	8	0.156753225193
378	chr22	23936861	24266299	2	3	1.0
379	chr22	23936861	24292988	2	4	1.0
380	chr22	23971025	24266299	4	3	1.0
381	chr22	23971025	24292988	2	4	1.0
382	chr22	24049288	24266299	2	14	1.0
383	chr22	24049288	24292988	2	13	1.0
384	chr22	24049288	24349540	2	3	1.0
385	chr22	29802504	29877184	0	3	0.0
386	chr3	33828751	33976138	4	3	0.0
387	chr3	43471145	43559381	0	5	1.13332426674e-05
388	chr3	47887707	48098544	4	3	0.0
389	chr3	48702116	48762223	0	50	0.0727868634269
390	chr3	48702116	48947355	0	4	0.0192587638997
391	chr3	57359573	57746762	4	3	0.00698883491008
392	chr3	75552183	75691178	0	6	1.0
393	chr3	95031169	95150460	0	5	8.38286207677e-06
394	chr3	102881816	102983438	0	5	0.00384759205684
395	chr3	103451607	103615297	4	3	0.0719347547193
396	chr3	122796225	122996851	4	3	0.11809037712
397	chr3	122796225	123044190	4	3	0.286455749803
398	chr3	149374193	149596814	4	3	0.0
399	chr3	196743561	197012623	2	8	1.0
400	chr3	196743561	197067358	2	3	1.0
401	chr3	196743561	197135746	2	6	1.0
402	chr3	196918723	196987572	2	4	1.0
403	chr3	196918723	197012623	2	49	1.0
404	chr3	196918723	197067358	2	33	1.0
405	chr3	196918723	197135746	2	22	1.0
406	chr3	197181117	197261134	2	10	1.0
407	chr3	197181117	197319916	2	10	1.0
408	chr3	197181117	197362000	2	5	1.0
409	chr3	197181117	197392050	2	21	1.0
410	chr3	197231168	197392050	2	6	1.0
411	chr3	199157148	199318155	4	3	1.0
412	chr4	19099	92571	0	7	1.0
413	chr4	19099	211623	4	3	1.0
414	chr4	211623	357927	4	3	0.956310148731
415	chr4	211623	424079	4	3	0.94225157209
416	chr4	292934	424079	4	3	0.955187006748
417	chr4	8990916	9061021	2	26	1.0
418	chr4	9181505	9243088	0	3	1.0
419	chr4	9181505	9290748	0	11	1.0
420	chr4	11505903	11881510	0	3	0.0844606197435
421	chr4	31508943	31696573	4	3	0.0
422	chr4	39379589	39612260	4	4	0.508658148201
423	chr4	45997181	46124666	0	5	0.0
424	chr4	48662646	48758236	2	3	0.54627053039
425	chr4	69067201	69172267	2	201	1.0
426	chr4	72083393	72183634	4	4	0.0292694606
427	chr4	72083393	72216123	4	3	0.0221050252392
428	chr4	123104934	123308340	4	6	0.0312675142326
429	chr4	135143484	135412127	0	4	1.0
430	chr4	144075481	144270558	4	5	0.00105599327445
431	chr4	144118135	144270558	4	4	0.0013515020699
432	chr4	144156353	144270558	4	6	0.00180377391533
433	chr4	153549751	153670277	4	8	0.0
434	chr5	674842	874726	4	11	1.0
435	chr5	712605	874726	4	15	1.0
436	chr5	771021	874726	2	6	1.0
437	chr5	927001	949726	2	10	1.0
438	chr5	927001	1072814	4	3	1.0
439	chr5	37215098	37245146	0	3	0.0
440	chr5	37215098	37334764	0	4	0.0447829792924
441	chr5	37215098	37462900	0	5	0.022126536509
442	chr5	68603707	68674697	0	3	0.989956331878
443	chr5	68603707	68756175	2	37	0.995323608888
444	chr5	93753953	93921884	4	3	1.0
445	chr5	113882642	114019792	4	4	7.29128691214e-06
446	chr5	138164484	138277839	4	3	0.0
447	chr5	176824955	177332854	4	5	0.403651119612
448	chr5	177333474	177444039	4	13	0.00597838375616
449	chr6	119769	197772	0	3	1.0
450	chr6	119769	239457	0	3	1.0
451	chr6	15085185	15256340	4	4	0.0
452	chr6	15085185	15285211	4	3	0.0169327987362
453	chr6	31944130	32041497	4	3	0.670298971931
454	chr6	49394299	49554468	4	3	0.0933076937485
455	chr6	57609008	58146371	4	5	1.0
456	chr6	58122202	58146371	4	10	1.0
457	chr6	62030184	62153725	4	4	1.0
458	chr6	62030184	62336179	4	6	1.0
459	chr6	62347098	62892232	4	3	0.519211790129
460	chr6	64913261	65061863	4	4	0.279242540477
461	chr6	64943243	65061863	4	5	0.349822964087
462	chr6	65021755	65061863	4	9	1.0
463	chr6	65092239	65148402	4	14	1.0
464	chr6	66987929	67180548	0	3	0.670691883978
465	chr6	67034051	67180548	0	3	0.567015024198
466	chr6	150054055	150125314	0	5	0.418810255547
467	chr6	168051675	168325967	4	3	1.0
468	chr6	168075302	168325967	4	4	1.0
469	chr6	168136055	168325967	4	3	1.0
470	chr6	170184112	170308237	4	5	0.758058408862
471	chr7	1218865	1282765	2	22	1.0
472	chr7	1581188	1643925	0	7	1.0
473	chr7	1801059	1990177	0	3	0.926268255798
474	chr7	16880045	17302560	4	3	1.0
475	chr7	16925969	17302560	4	4	1.0
476	chr7	30749288	30865222	4	6	0.00619317887764
477	chr7	43839915	43933755	0	23	0.656798806479
478	chr7	57736164	57923922	2	6	1.0
479	chr7	57776229	57923922	0	3	1.0
480	chr7	57804817	57923922	0	5	1.0
481	chr7	61740813	62023480	4	7	1.0
482	chr7	61740813	62109095	4	4	1.0
483	chr7	61740813	62155064	2	6	1.0
484	chr7	61740813	62215205	2	5	1.0
485	chr7	61740813	62343621	4	5	1.0
486	chr7	61740813	62474368	4	4	1.0
487	chr7	62023480	62155064	4	5	1.0
488	chr7	62023480	62215205	4	4	1.0
489	chr7	62215205	62474368	0	3	1.0
490	chr7	62309027	62474368	2	46	1.0
491	chr7	64406176	64706066	2	6	1.0
492	chr7	72615834	72666695	2	14	0.0
493	chr7	73753194	73771865	0	6	1.0
494	chr7	75841903	76052733	2	3	1.0
495	chr7	76054320	76260419	2	11	1.0
496	chr7	76362317	76403686	2	19	1.0
497	chr7	99331747	99416135	2	3	0.168732521212
498	chr7	100419510	100586851	2	6	1.0
499	chr7	101137510	101323606	4	3	0.575767345886
500	chr7	101807364	101852060	0	4	1.0
501	chr7	110707416	110843499	0	6	1.0
502	chr7	139695359	139909578	4	4	0.0528011054108
503	chr7	139793163	139909578	4	4	0.0971438388524
504	chr8	8106541	8197154	4	4	1.0
505	chr8	12040126	12286403	2	14	1.0
506	chr8	12040126	12466379	2	5	1.0
507	chr8	12040126	12487533	2	4	1.0
508	chr8	12285367	12447312	0	22	1.0
509	chr8	12285367	12466379	2	56	1.0
510	chr8	12285367	12487533	0	20	1.0
511	chr8	12285367	12526350	0	5	1.0
512	chr8	37591961	37835460	4	5	0.0190021314256
513	chr8	37670512	37835460	4	8	0.0280452021243
514	chr8	38449100	38687007	4	3	0.677823687407
515	chr8	43539989	43820269	2	4	1.0
516	chr8	69203675	69360767	4	3	0.183198380567
517	chr8	100115868	100260959	0	17	1.0
518	chr8	111577803	111742980	4	3	0.574268814665
519	chr8	137696328	137895155	0	3	1.0
520	chr8	137715592	137895155	0	6	1.0
521	chr8	137726741	137895155	0	9	1.0
522	chr8	137742134	137895155	0	6	1.0
523	chr8	137910916	137955330	0	10	1.0
524	chr8	137910916	137977199	0	13	1.0
525	chr8	143643001	143783463	0	14	0.809927240108
526	chr8	143643001	143908229	0	3	0.899339436259
527	chr8	143686392	143783463	0	9	0.724964201461
528	chr8	143900614	143979755	0	3	0.750521221617
529	chr8	144670321	144851706	0	3	0.849943490366
530	chr8	144801599	145001799	0	3	0.129030969031
531	chr9	140524	182129	4	3	1.0
532	chr9	193481	388673	4	5	1.0
533	chr9	24389969	24534893	0	4	1.0
534	chr9	66266293	68171592	2	3	1.0
535	chr9	66266293	68741861	2	7	1.0
536	chr9	66273146	68741861	2	5	1.0
537	chr9	67813967	68741861	2	7	1.0
538	chr9	94159042	94314082	4	8	0.0
539	chr9	94159042	94377341	4	3	4.58087302278e-06
540	chr9	94191198	94377341	4	8	5.3722138356e-06
541	chr9	130691025	130740030	0	4	0.0
542	chr9	130691025	130830966	0	4	0.0590177289
543	chr9	130691025	130936344	0	3	0.463221356683
544	chr9	132237274	132426551	4	3	0.505650448813
545	chr9	136247217	136406525	4	25	0.323718833957
546	chr9	138098373	138260649	0	3	0.723354038798
547	chr9	138241768	138260649	2	6	0.0
548	chr9	140015062	140147760	2	3	1.0
549	chrX	142664	273979	4	30	0.0887331987968
550	chrX	1482909	1559835	0	6	0.00531679796168
551	chrX	1482909	1738650	2	6	0.00985371919246
552	chrX	1482909	1838306	0	8	0.168788706714
553	chrX	1674881	1838306	2	4	0.358800673092
554	chrX	2330028	2408330	0	4	1.0
555	chrX	6505282	8051350	2	3	0.794342810277
556	chrX	14991192	15131047	0	3	0.0
557	chrX	17002073	17169485	2	3	0.149445678924
558	chrX	18670167	18777371	0	6	1.0
559	chrX	20607985	20931587	4	3	0.853622659934
560	chrX	20784614	21047243	4	3	0.617559370823
561	chrX	20917600	21047243	4	4	0.225257052058
562	chrX	21415754	21565251	0	3	0.0
563	chrX	33778070	33996628	0	3	1.0
564	chrX	37346784	37406925	4	32	0.0
565	chrX	37346784	37491216	4	3	0.0556178686164
566	chrX	42140782	42212074	0	5	1.0
567	chrX	45917409	45947814	2	3	0.0
568	chrX	46189348	46237926	4	5	0.0
569	chrX	47700742	47961989	2	3	1.0
570	chrX	48249579	48318443	0	3	1.0
571	chrX	49259091	49442610	2	3	0.0280188972259
572	chrX	49259091	49557277	0	6	0.0172442703547
573	chrX	49442610	49663097	0	4	0.351948187421
574	chrX	49557277	49663097	2	6	0.733320733321
575	chrX	49557277	49809048	4	5	0.308216593651
576	chrX	51227355	51364661	0	3	0.0
577	chrX	51227355	51414466	0	6	0.000716152444271
578	chrX	51227355	51717419	0	4	0.0878844395834
579	chrX	51614739	51717419	0	6	0.0
580	chrX	54533821	54795165	4	5	1.0
581	chrX	54593074	54795165	4	4	1.0
582	chrX	66321974	66427709	2	8	1.0
583	chrX	66846411	66944947	4	4	1.0
584	chrX	68845203	68942988	0	3	0.0
585	chrX	76679928	77161515	4	3	0.104664370093
586	chrX	80683547	80851920	0	4	0.0
587	chrX	81199403	81266175	0	4	0.0
588	chrX	82114905	82292065	0	3	5.64461503725e-06
589	chrX	82261013	82292065	0	3	0.0
590	chrX	100156513	100284437	0	4	0.186399737344
591	chrX	106334252	106546687	4	8	0.0
592	chrX	106419967	106546687	4	59	0.0
593	chrX	106419967	106928765	4	4	3.93083306145e-06
594	chrX	106757459	106928765	4	4	0.0
595	chrX	109516748	109609810	0	3	0.874567492639
596	chrX	109516748	109668456	0	6	0.536484562449
597	chrX	109516748	109725881	0	48	0.389173396834
598	chrX	109516748	109815088	0	3	0.272806194275
599	chrX	109575808	109725881	0	7	0.14878759004
600	chrX	111172749	111300464	4	4	0.0
601	chrX	112403819	112502239	4	39	1.0
602	chrX	112403819	112553879	4	3	1.0
603	chrX	118388847	118499406	0	5	0.0
604	chrX	118388847	118583348	0	3	0.0
605	chrX	121966143	122136710	4	8	0.452221121319
606	chrX	127180867	127318123	4	4	0.0
607	chrX	127180867	127385421	4	4	0.0
608	chrX	127180867	127413801	4	3	0.0
609	chrX	129473499	129650481	4	7	0.0
610	chrX	129473499	129687372	4	11	0.0
611	chrX	129473499	129856447	4	3	0.0
612	chrX	129523956	129687372	4	6	0.0
613	chrX	133839581	134038917	0	4	0.379088574066
614	chrX	135026357	135187302	0	7	0.0
615	chrX	140049338	140103151	0	3	1.0
616	chrX	140325754	140382870	2	12	1.0
617	chrX	152089732	152165162	4	3	1.0
618	chrX	152214042	152243213	4	3	0.0
619	chrX	152383270	152492677	4	5	0.0
620	chrX	152709726	153208580	4	3	0.22056152702
621	chrX	152978640	153208580	4	17	0.477089675568
622	chrX	152978640	153387473	4	3	0.504721976944
623	chrX	154070562	154442690	4	3	1.0
